# Supplementary material for: A systematic study on drug-response associated genes using baseline gene expressions of the Cancer Cell Line Encyclopedia
Source: Sci Rep. 2016 Mar 10;6:22811. doi: 10.1038/srep22811 (PMC4785360; doi:10.1038/srep22811)
Supplement: Supplementary Dataset S1 [file srep22811-s2.xls]

## Sheet: Sheet1
Supplementary Data S1. Age, gender, tissue, batch, cancer type information for samples in 24 drugs
*1 indicates that the sample is present in the tissue data and 0 absent
*M indicates that the sample is male and F female
* The age of the patient for IMR32_AUTONOMIC_GANGLIA is 13 moths, which is 1.08 years
* The age of the patient for SKNBE2_AUTONOMIC_GANGLIA is 22 moths, which is 1.83 years
Sample	Gender	Tissue	Histology	Batch	Age	17-AAG	AEW541	AZD0530	AZD6244	Erlotinib	Irinotecan	L-685458	LBW242	Lapatinib	Nilotinib	Nutlin-3	PD-0325901	PD-0332991	PF2341066	PHA-665752	PLX4720	Paclitaxel	Panobinostat	RAF265	Sorafenib	TAE684	TKI258	Topotecan	ZD-6474
IMR32_AUTONOMIC_GANGLIA	M	autonomic_ganglia	neuroblastoma	6	1.08	1	1	1	1	1	0	1	1	1	0	1	1	1	1	1	1	1	1	1	1	1	1	1	1
SIMA_AUTONOMIC_GANGLIA	M	autonomic_ganglia	neuroblastoma	9	55	1	1	1	1	1	0	1	1	1	0	1	1	1	1	1	1	1	1	1	1	1	1	1	1
SKNAS_AUTONOMIC_GANGLIA	F	autonomic_ganglia	neuroblastoma	5	6	1	1	1	1	1	0	1	1	1	0	1	1	1	1	1	1	1	1	0	1	1	1	1	1
SKNBE2_AUTONOMIC_GANGLIA	M	autonomic_ganglia	neuroblastoma	7	1.83	1	1	1	1	1	0	1	1	1	0	1	1	1	1	1	1	1	1	1	1	1	1	1	1
SKNDZ_AUTONOMIC_GANGLIA	F	autonomic_ganglia	neuroblastoma	6	2	1	1	1	1	1	0	1	1	1	0	1	1	1	1	1	1	1	1	1	1	1	1	1	1
SKNFI_AUTONOMIC_GANGLIA	M	autonomic_ganglia	neuroblastoma	5	11	1	1	1	1	1	0	1	1	1	0	1	1	0	1	1	1	1	1	1	1	1	1	1	1
SKNSH_AUTONOMIC_GANGLIA	F	autonomic_ganglia	neuroblastoma	8	4	1	1	1	1	1	0	1	1	1	0	1	1	1	1	1	1	1	1	1	1	1	1	1	1
AU565_BREAST	F	breast	carcinoma	4	43	1	1	1	1	1	0	1	1	1	1	1	1	1	1	1	1	1	1	1	1	1	1	1	1
BT20_BREAST	F	breast	carcinoma	4	74	1	1	1	1	1	1	1	1	1	1	1	1	1	1	1	1	1	1	1	1	1	1	1	1
BT474_BREAST	F	breast	carcinoma	3	60	1	1	1	1	1	0	1	1	1	1	1	1	1	1	1	1	1	1	1	1	1	1	1	1
BT549_BREAST	F	breast	carcinoma	2	72	1	1	1	1	1	1	1	1	1	1	1	1	1	1	1	1	1	1	1	1	1	1	1	1
CAL851_BREAST	F	breast	carcinoma	2	35	1	1	1	1	1	1	1	1	1	1	1	1	1	1	1	1	1	1	1	1	1	1	1	1
CAMA1_BREAST	F	breast	carcinoma	7	51	1	1	1	1	1	1	1	1	1	1	1	1	1	1	1	1	1	1	1	1	1	1	1	1
EFM19_BREAST	F	breast	carcinoma	1	50	1	1	1	1	1	1	1	1	1	1	1	1	1	1	1	1	1	1	1	1	1	1	1	1
HCC1187_BREAST	F	breast	carcinoma	6	41	1	1	1	1	1	0	1	1	1	1	1	1	1	1	1	1	1	1	1	1	1	1	1	1
HCC1395_BREAST	F	breast	carcinoma	4	43	1	1	1	1	1	0	1	1	1	0	1	1	0	1	1	1	1	1	0	1	1	1	1	1
HCC1569_BREAST	F	breast	carcinoma	14	70	1	1	1	1	1	1	1	1	1	1	1	1	1	1	1	1	1	1	1	1	1	1	1	1
HCC1806_BREAST	F	breast	carcinoma	5	60	1	1	1	1	1	0	1	1	1	1	1	1	1	1	1	1	1	1	1	1	1	1	1	1
HCC1954_BREAST	F	breast	carcinoma	7	61	1	1	1	1	1	0	1	1	1	1	1	1	1	1	1	1	1	1	1	1	1	1	1	1
HCC70_BREAST	F	breast	carcinoma	5	50	1	1	1	1	1	1	1	1	1	1	1	1	1	1	1	1	1	1	1	1	1	1	1	1
HDQP1_BREAST	F	breast	carcinoma	9	50	1	1	1	1	1	1	1	1	1	1	1	1	1	1	1	1	1	1	1	1	1	1	1	1
HS578T_BREAST	F	breast	carcinoma	4	74	1	1	1	1	1	0	1	1	1	1	1	1	1	1	1	1	1	1	1	1	1	1	1	1
HS739T_BREAST	F	breast	carcinoma	6	52	1	1	1	1	1	1	1	1	1	1	1	1	1	1	1	1	1	1	1	1	1	1	1	1
MCF7_BREAST	F	breast	carcinoma	7	69	1	1	1	1	1	1	1	1	1	1	1	1	1	1	1	1	1	0	1	1	1	1	1	1
MDAMB157_BREAST	F	breast	carcinoma	6	44	1	1	1	1	1	0	1	1	1	1	1	1	1	1	1	1	1	1	1	1	1	1	1	1
MDAMB175VII_BREAST	F	breast	carcinoma	6	56	1	1	1	1	1	0	1	1	1	1	1	1	1	1	1	1	1	1	1	1	1	1	1	1
MDAMB415_BREAST	F	breast	carcinoma	4	38	1	1	1	1	1	0	1	1	1	1	1	1	1	1	1	1	1	1	1	1	1	1	1	1
MDAMB436_BREAST	F	breast	carcinoma	4	43	1	1	1	1	1	0	1	1	1	1	1	1	1	1	1	1	1	1	1	1	1	1	1	1
MDAMB453_BREAST	F	breast	carcinoma	2	48	1	1	1	1	1	1	1	1	1	1	1	1	1	1	1	1	1	1	1	1	1	1	1	1
MDAMB468_BREAST	F	breast	carcinoma	1	51	1	1	1	1	1	1	1	1	1	1	1	1	1	1	1	1	1	1	1	1	1	1	1	1
SKBR3_BREAST	F	breast	carcinoma	4	43	1	1	1	1	1	1	1	1	1	1	1	1	1	1	1	1	1	1	1	1	1	1	1	1
T47D_BREAST	F	breast	carcinoma	7	54	1	1	1	1	1	0	1	1	1	1	1	1	1	1	1	1	1	1	1	1	1	1	1	1
UACC812_BREAST	F	breast	carcinoma	8	43	1	1	1	1	1	1	1	1	1	1	1	1	1	1	1	1	1	1	1	1	1	1	1	1
ZR751_BREAST	F	breast	carcinoma	5	63	1	1	1	1	1	0	1	1	1	0	1	1	0	1	1	1	1	1	1	1	1	1	1	1
ZR7530_BREAST	F	breast	carcinoma	8	47	1	1	1	1	1	1	1	1	1	1	1	1	1	1	1	1	1	1	1	1	1	1	1	1
42MGBA_CENTRAL_NERVOUS_SYSTEM	M	central_nervous_system	glioma	3	63	1	1	1	1	1	0	1	1	1	0	1	1	0	1	1	1	1	1	0	1	1	1	1	1
8MGBA_CENTRAL_NERVOUS_SYSTEM	F	central_nervous_system	glioma	3	54	1	1	1	1	1	0	1	1	1	0	1	1	0	1	1	1	1	1	0	1	1	1	1	1
A172_CENTRAL_NERVOUS_SYSTEM	M	central_nervous_system	glioma	6	53	1	1	1	1	1	1	1	1	1	1	1	1	1	1	1	1	1	1	1	1	1	1	1	1
CAS1_CENTRAL_NERVOUS_SYSTEM	M	central_nervous_system	glioma	5	63	1	1	1	1	1	1	1	1	1	1	1	1	1	1	1	1	1	1	1	1	1	1	1	1
DBTRG05MG_CENTRAL_NERVOUS_SYSTEM	F	central_nervous_system	glioma	2	59	1	1	1	1	1	1	1	1	1	1	1	1	1	1	1	1	1	1	1	1	1	1	1	1
DKMG_CENTRAL_NERVOUS_SYSTEM	F	central_nervous_system	glioma	4	67	1	1	1	1	1	1	1	1	1	1	1	1	1	1	1	1	1	1	1	1	1	1	1	1
GAMG_CENTRAL_NERVOUS_SYSTEM	F	central_nervous_system	glioma	3	42	1	1	1	1	1	0	1	1	1	0	1	1	0	1	1	1	1	1	0	1	1	1	1	1
GMS10_CENTRAL_NERVOUS_SYSTEM	M	central_nervous_system	glioma	3	49	1	1	1	1	1	1	1	1	1	1	1	1	1	1	1	1	1	1	1	1	1	1	1	1
H4_CENTRAL_NERVOUS_SYSTEM	M	central_nervous_system	glioma	5	37	1	1	1	1	1	0	1	1	1	1	1	1	1	1	1	1	1	1	1	1	1	1	1	1
HS683_CENTRAL_NERVOUS_SYSTEM	M	central_nervous_system	glioma	6	76	1	1	1	1	1	1	1	1	1	1	1	1	1	1	1	1	1	1	1	1	1	1	1	1
KNS42_CENTRAL_NERVOUS_SYSTEM	M	central_nervous_system	glioma	5	16	1	1	1	1	1	1	1	1	1	1	1	1	1	1	1	1	1	1	1	1	1	1	1	1
KNS60_CENTRAL_NERVOUS_SYSTEM	M	central_nervous_system	glioma	5	55	1	1	1	1	1	1	1	1	1	1	1	1	1	1	1	1	1	1	1	1	1	1	1	1
KNS81_CENTRAL_NERVOUS_SYSTEM	M	central_nervous_system	glioma	7	65	1	1	1	1	1	1	1	1	1	1	1	1	1	1	1	1	1	1	1	1	1	1	1	1
LN18_CENTRAL_NERVOUS_SYSTEM	M	central_nervous_system	glioma	1	65	1	1	1	1	1	1	1	1	1	1	1	1	1	1	1	0	1	1	1	1	1	1	1	0
LN229_CENTRAL_NERVOUS_SYSTEM	F	central_nervous_system	glioma	7	60	1	1	1	1	1	0	1	1	1	1	1	1	1	1	1	1	1	1	1	1	1	1	1	1
SF295_CENTRAL_NERVOUS_SYSTEM	F	central_nervous_system	glioma	2	67	1	1	1	1	1	1	1	1	1	1	1	1	1	1	1	1	1	1	1	1	1	1	1	1
SW1088_CENTRAL_NERVOUS_SYSTEM	M	central_nervous_system	glioma	7	72	1	1	1	1	1	0	1	1	1	1	1	1	1	1	1	1	1	1	1	1	1	1	1	1
T98G_CENTRAL_NERVOUS_SYSTEM	M	central_nervous_system	glioma	1	61	1	1	1	1	1	1	1	1	1	1	1	1	1	1	1	1	1	1	1	1	1	1	1	1
U118MG_CENTRAL_NERVOUS_SYSTEM	M	central_nervous_system	glioma	1	50	1	1	1	1	1	1	1	1	1	1	1	1	1	1	1	1	1	1	1	1	1	1	1	1
U87MG_CENTRAL_NERVOUS_SYSTEM	F	central_nervous_system	glioma	1	44	1	1	1	1	1	1	1	1	1	1	1	1	1	1	1	1	1	1	1	1	1	1	1	1
YKG1_CENTRAL_NERVOUS_SYSTEM	F	central_nervous_system	glioma	3	53	1	1	1	1	1	1	1	1	1	1	1	1	1	1	1	1	1	1	0	1	1	1	1	1
AN3CA_ENDOMETRIUM	F	endometrium	carcinoma	11	55	1	1	1	1	1	0	1	1	1	1	1	1	1	1	1	1	1	1	1	1	1	1	1	1
EFE184_ENDOMETRIUM	F	endometrium	carcinoma	3	69	1	1	1	1	1	1	1	1	1	1	1	1	1	1	1	1	1	1	1	1	1	1	1	1
EN_ENDOMETRIUM	F	endometrium	carcinoma	3	50	1	1	1	1	1	1	1	1	1	1	1	1	1	1	1	1	1	1	1	1	1	1	1	1
ESS1_ENDOMETRIUM	F	endometrium	carcinoma	3	76	1	1	1	1	1	0	0	1	1	0	1	1	0	1	1	1	1	1	0	1	1	1	1	1
HEC1A_ENDOMETRIUM	F	endometrium	carcinoma	3	71	1	1	1	1	1	0	1	1	1	1	1	1	1	1	1	1	1	1	1	1	1	1	1	1
HEC1B_ENDOMETRIUM	F	endometrium	carcinoma	14	71	1	1	1	1	1	1	1	1	1	1	1	1	1	1	1	1	1	1	1	1	1	1	1	1
KLE_ENDOMETRIUM	F	endometrium	carcinoma	3	64	1	1	1	1	1	1	1	1	1	1	1	1	1	1	1	1	1	1	1	1	1	1	1	1
MFE280_ENDOMETRIUM	F	endometrium	carcinoma	1	77	1	1	1	1	1	1	1	1	1	1	1	1	1	1	1	1	1	1	1	1	1	1	1	1
MFE296_ENDOMETRIUM	F	endometrium	carcinoma	1	68	1	1	1	1	1	0	1	1	1	0	1	1	0	1	1	1	1	1	1	1	1	1	1	1
MFE319_ENDOMETRIUM	F	endometrium	carcinoma	1	81	1	1	1	1	1	0	1	1	1	0	1	1	0	1	1	1	1	1	0	1	1	1	1	1
SNGM_ENDOMETRIUM	F	endometrium	carcinoma	7	52	1	1	1	1	1	1	1	1	1	1	1	1	1	1	1	1	1	1	1	1	1	1	1	1
EM2_HAEMATOPOIETIC_AND_LYMPHOID_TISSUE	F	haematopoietic_and_lymphoid_tissue	haematopoietic_neoplasm	9	5	1	1	1	1	1	1	1	1	1	1	1	1	1	1	1	1	1	1	1	1	1	1	1	1
F36P_HAEMATOPOIETIC_AND_LYMPHOID_TISSUE	M	haematopoietic_and_lymphoid_tissue	haematopoietic_neoplasm	10	68	1	1	1	1	1	1	1	1	1	1	1	1	1	1	1	1	1	1	1	1	1	1	1	1
HEL9217_HAEMATOPOIETIC_AND_LYMPHOID_TISSUE	M	haematopoietic_and_lymphoid_tissue	haematopoietic_neoplasm	5	30	1	1	1	1	1	0	1	1	1	1	1	1	1	1	1	1	1	1	1	1	1	1	1	1
KCL22_HAEMATOPOIETIC_AND_LYMPHOID_TISSUE	F	haematopoietic_and_lymphoid_tissue	haematopoietic_neoplasm	9	32	1	1	1	1	1	1	1	1	1	1	1	1	1	1	1	1	1	1	1	1	1	1	1	1
KG1_HAEMATOPOIETIC_AND_LYMPHOID_TISSUE	M	haematopoietic_and_lymphoid_tissue	haematopoietic_neoplasm	5	59	1	1	1	1	1	1	1	1	1	1	1	1	1	1	1	1	1	1	1	1	1	1	1	1
KO52_HAEMATOPOIETIC_AND_LYMPHOID_TISSUE	M	haematopoietic_and_lymphoid_tissue	haematopoietic_neoplasm	5	46	1	1	1	1	1	1	1	1	1	1	1	1	1	1	1	1	1	1	1	1	1	1	1	1
KU812_HAEMATOPOIETIC_AND_LYMPHOID_TISSUE	M	haematopoietic_and_lymphoid_tissue	haematopoietic_neoplasm	8	38	1	1	1	1	1	1	1	1	1	1	1	1	1	1	1	1	1	1	1	1	1	1	1	1
MEG01_HAEMATOPOIETIC_AND_LYMPHOID_TISSUE	M	haematopoietic_and_lymphoid_tissue	haematopoietic_neoplasm	6	55	1	1	1	1	1	1	1	1	1	1	1	1	1	1	1	1	1	1	1	1	1	1	1	1
MONOMAC1_HAEMATOPOIETIC_AND_LYMPHOID_TISSUE	M	haematopoietic_and_lymphoid_tissue	haematopoietic_neoplasm	11	64	1	1	1	1	1	1	1	1	1	1	1	1	1	1	1	1	1	1	1	1	1	1	1	1
NCO2_HAEMATOPOIETIC_AND_LYMPHOID_TISSUE	F	haematopoietic_and_lymphoid_tissue	haematopoietic_neoplasm	7	35	1	1	1	1	1	1	1	1	1	1	1	1	1	1	1	1	1	1	1	1	1	1	1	1
OCIAML2_HAEMATOPOIETIC_AND_LYMPHOID_TISSUE	M	haematopoietic_and_lymphoid_tissue	haematopoietic_neoplasm	11	65	1	1	1	1	1	1	1	1	1	1	1	1	1	1	1	1	1	1	1	1	1	1	1	1
OCIAML5_HAEMATOPOIETIC_AND_LYMPHOID_TISSUE	M	haematopoietic_and_lymphoid_tissue	haematopoietic_neoplasm	11	77	1	1	1	1	1	1	1	1	1	1	1	1	1	1	1	1	1	1	1	1	1	1	1	1
SIGM5_HAEMATOPOIETIC_AND_LYMPHOID_TISSUE	M	haematopoietic_and_lymphoid_tissue	haematopoietic_neoplasm	9	63	1	1	1	1	1	1	1	1	1	1	1	1	1	1	1	1	1	1	1	1	1	1	1	1
697_HAEMATOPOIETIC_AND_LYMPHOID_TISSUE	M	haematopoietic_and_lymphoid_tissue	lymphoid_neoplasm	11	12	1	1	1	1	1	1	1	1	1	1	1	1	1	1	1	1	1	1	1	1	1	1	1	1
ALLSIL_HAEMATOPOIETIC_AND_LYMPHOID_TISSUE	M	haematopoietic_and_lymphoid_tissue	lymphoid_neoplasm	15	17	1	1	1	1	1	1	1	1	1	1	1	1	1	1	1	1	1	1	1	1	1	1	1	1
AMO1_HAEMATOPOIETIC_AND_LYMPHOID_TISSUE	F	haematopoietic_and_lymphoid_tissue	lymphoid_neoplasm	9	64	1	1	1	1	1	1	1	1	1	1	1	1	1	1	1	1	1	1	1	1	1	1	1	1
BL41_HAEMATOPOIETIC_AND_LYMPHOID_TISSUE	M	haematopoietic_and_lymphoid_tissue	lymphoid_neoplasm	8	8	1	1	1	1	1	1	1	1	1	1	1	1	1	1	1	1	1	1	1	1	1	1	1	1
BL70_HAEMATOPOIETIC_AND_LYMPHOID_TISSUE	M	haematopoietic_and_lymphoid_tissue	lymphoid_neoplasm	8	16	1	1	1	1	1	1	1	1	1	1	1	1	1	1	1	1	1	1	1	1	1	1	1	1
CI1_HAEMATOPOIETIC_AND_LYMPHOID_TISSUE	F	haematopoietic_and_lymphoid_tissue	lymphoid_neoplasm	8	38	1	1	1	1	1	1	1	1	1	1	1	1	1	1	1	1	1	1	1	1	1	1	1	1
DEL_HAEMATOPOIETIC_AND_LYMPHOID_TISSUE	M	haematopoietic_and_lymphoid_tissue	lymphoid_neoplasm	9	12	1	1	1	1	1	1	1	1	1	1	1	1	1	1	1	1	1	1	1	1	1	1	1	1
DOHH2_HAEMATOPOIETIC_AND_LYMPHOID_TISSUE	M	haematopoietic_and_lymphoid_tissue	lymphoid_neoplasm	11	60	1	1	1	1	1	1	1	1	1	1	1	1	1	1	1	1	1	1	1	1	1	1	1	1
EB1_HAEMATOPOIETIC_AND_LYMPHOID_TISSUE	F	haematopoietic_and_lymphoid_tissue	lymphoid_neoplasm	5	9	1	1	1	1	1	0	1	1	1	1	1	1	1	1	1	1	1	1	1	1	1	1	1	1
EB2_HAEMATOPOIETIC_AND_LYMPHOID_TISSUE	F	haematopoietic_and_lymphoid_tissue	lymphoid_neoplasm	5	7	1	1	1	1	1	0	1	1	1	1	1	1	1	1	1	1	1	1	1	1	1	1	1	1
HH_HAEMATOPOIETIC_AND_LYMPHOID_TISSUE	M	haematopoietic_and_lymphoid_tissue	lymphoid_neoplasm	4	61	1	1	1	1	1	0	1	1	1	1	1	1	1	1	1	1	1	1	1	1	1	1	1	1
HT_HAEMATOPOIETIC_AND_LYMPHOID_TISSUE	M	haematopoietic_and_lymphoid_tissue	lymphoid_neoplasm	5	70	1	1	1	1	1	0	1	1	1	1	1	1	1	1	1	1	1	1	1	1	1	1	1	1
HUT78_HAEMATOPOIETIC_AND_LYMPHOID_TISSUE	M	haematopoietic_and_lymphoid_tissue	lymphoid_neoplasm	8	53	1	1	1	1	1	0	1	1	1	1	1	1	1	1	1	1	1	1	1	1	1	1	1	1
JURKAT_HAEMATOPOIETIC_AND_LYMPHOID_TISSUE	M	haematopoietic_and_lymphoid_tissue	lymphoid_neoplasm	9	14	1	1	1	1	1	1	1	1	1	1	1	1	1	1	1	1	1	1	1	1	1	1	1	1
JVM3_HAEMATOPOIETIC_AND_LYMPHOID_TISSUE	M	haematopoietic_and_lymphoid_tissue	lymphoid_neoplasm	9	73	1	1	1	1	1	1	1	1	1	1	1	1	1	1	1	1	1	1	1	1	1	1	1	1
KARPAS299_HAEMATOPOIETIC_AND_LYMPHOID_TISSUE	M	haematopoietic_and_lymphoid_tissue	lymphoid_neoplasm	1	25	1	1	1	1	1	0	1	1	1	1	1	1	1	1	1	1	1	1	1	1	1	1	1	1
KARPAS422_HAEMATOPOIETIC_AND_LYMPHOID_TISSUE	F	haematopoietic_and_lymphoid_tissue	lymphoid_neoplasm	15	73	1	1	1	1	1	1	1	1	1	1	1	1	1	1	1	1	1	1	1	1	1	1	1	1
KARPAS620_HAEMATOPOIETIC_AND_LYMPHOID_TISSUE	F	haematopoietic_and_lymphoid_tissue	lymphoid_neoplasm	11	77	1	1	1	1	1	1	1	1	1	1	1	1	1	1	1	1	1	1	1	1	1	1	1	1
KASUMI2_HAEMATOPOIETIC_AND_LYMPHOID_TISSUE	M	haematopoietic_and_lymphoid_tissue	lymphoid_neoplasm	14	15	1	1	1	1	1	1	1	1	1	1	1	1	1	1	1	1	1	1	1	1	1	1	1	1
KE97_HAEMATOPOIETIC_AND_LYMPHOID_TISSUE	M	haematopoietic_and_lymphoid_tissue	lymphoid_neoplasm	5	52	1	1	1	1	1	1	1	1	1	1	1	1	1	1	1	1	1	1	1	1	1	1	1	1
KHM1B_HAEMATOPOIETIC_AND_LYMPHOID_TISSUE	M	haematopoietic_and_lymphoid_tissue	lymphoid_neoplasm	7	53	1	1	1	1	1	1	1	1	1	1	1	1	1	1	1	1	1	1	1	1	1	1	1	1
KMM1_HAEMATOPOIETIC_AND_LYMPHOID_TISSUE	M	haematopoietic_and_lymphoid_tissue	lymphoid_neoplasm	7	62	1	1	1	1	1	1	1	1	1	1	1	1	1	1	1	1	1	1	1	1	1	1	1	1
KMS11_HAEMATOPOIETIC_AND_LYMPHOID_TISSUE	F	haematopoietic_and_lymphoid_tissue	lymphoid_neoplasm	7	67	1	1	1	1	1	1	1	1	1	1	1	1	1	1	1	1	1	1	1	1	1	1	1	1
KMS12BM_HAEMATOPOIETIC_AND_LYMPHOID_TISSUE	F	haematopoietic_and_lymphoid_tissue	lymphoid_neoplasm	1	64	1	1	1	1	1	0	1	1	1	1	1	1	1	1	1	1	1	1	1	1	1	1	1	1
KMS26_HAEMATOPOIETIC_AND_LYMPHOID_TISSUE	M	haematopoietic_and_lymphoid_tissue	lymphoid_neoplasm	5	50	1	1	1	1	1	1	1	1	1	1	1	1	1	1	1	1	1	1	1	1	1	1	1	1
KMS34_HAEMATOPOIETIC_AND_LYMPHOID_TISSUE	F	haematopoietic_and_lymphoid_tissue	lymphoid_neoplasm	5	60	1	1	1	1	1	1	1	1	1	1	1	1	1	1	1	1	1	1	1	1	1	1	1	1
L363_HAEMATOPOIETIC_AND_LYMPHOID_TISSUE	F	haematopoietic_and_lymphoid_tissue	lymphoid_neoplasm	11	36	1	1	1	1	1	1	1	1	1	1	1	1	1	1	1	1	1	1	1	1	1	1	1	1
L428_HAEMATOPOIETIC_AND_LYMPHOID_TISSUE	F	haematopoietic_and_lymphoid_tissue	lymphoid_neoplasm	9	37	1	1	1	1	1	1	1	1	1	1	1	1	1	1	1	1	1	1	1	1	1	1	1	1
LP1_HAEMATOPOIETIC_AND_LYMPHOID_TISSUE	F	haematopoietic_and_lymphoid_tissue	lymphoid_neoplasm	11	56	1	1	1	1	1	1	1	1	1	1	1	1	1	1	1	1	1	1	1	1	1	1	1	1
MEC1_HAEMATOPOIETIC_AND_LYMPHOID_TISSUE	M	haematopoietic_and_lymphoid_tissue	lymphoid_neoplasm	14	61	1	1	1	1	1	1	1	1	1	1	1	1	1	1	1	1	1	1	1	1	1	1	1	1
MINO_HAEMATOPOIETIC_AND_LYMPHOID_TISSUE	M	haematopoietic_and_lymphoid_tissue	lymphoid_neoplasm	11	64	1	1	1	1	1	1	1	1	1	1	1	1	1	1	1	1	1	1	1	1	1	1	1	1
MJ_HAEMATOPOIETIC_AND_LYMPHOID_TISSUE	M	haematopoietic_and_lymphoid_tissue	lymphoid_neoplasm	5	0	1	1	1	1	1	0	1	1	1	1	1	1	1	1	1	1	1	1	1	1	1	1	1	1
MOLP8_HAEMATOPOIETIC_AND_LYMPHOID_TISSUE	M	haematopoietic_and_lymphoid_tissue	lymphoid_neoplasm	9	52	1	1	1	1	1	1	1	1	1	1	1	1	1	1	1	1	1	1	1	1	1	1	1	1
MOLT16_HAEMATOPOIETIC_AND_LYMPHOID_TISSUE	F	haematopoietic_and_lymphoid_tissue	lymphoid_neoplasm	9	5	1	1	1	1	1	1	1	1	1	1	1	1	1	1	1	1	1	1	1	1	1	1	1	1
OPM2_HAEMATOPOIETIC_AND_LYMPHOID_TISSUE	F	haematopoietic_and_lymphoid_tissue	lymphoid_neoplasm	9	56	1	1	1	1	1	1	1	1	1	1	1	1	1	1	1	1	1	1	1	1	1	1	1	1
P12ICHIKAWA_HAEMATOPOIETIC_AND_LYMPHOID_TISSUE	M	haematopoietic_and_lymphoid_tissue	lymphoid_neoplasm	9	7	1	1	1	1	1	1	1	1	1	1	1	1	1	1	1	1	1	1	1	1	1	1	1	1
P3HR1_HAEMATOPOIETIC_AND_LYMPHOID_TISSUE	M	haematopoietic_and_lymphoid_tissue	lymphoid_neoplasm	8	7	1	1	1	1	1	0	1	1	1	1	1	1	1	1	1	1	1	1	1	1	1	1	1	1
RAJI_HAEMATOPOIETIC_AND_LYMPHOID_TISSUE	M	haematopoietic_and_lymphoid_tissue	lymphoid_neoplasm	6	12	1	1	1	1	1	0	1	1	1	1	1	1	1	1	1	1	1	1	1	1	1	1	1	1
RPMI8402_HAEMATOPOIETIC_AND_LYMPHOID_TISSUE	F	haematopoietic_and_lymphoid_tissue	lymphoid_neoplasm	9	16	1	1	1	1	1	1	1	1	1	1	1	1	1	1	1	1	1	1	1	1	1	1	1	1
SKMM2_HAEMATOPOIETIC_AND_LYMPHOID_TISSUE	M	haematopoietic_and_lymphoid_tissue	lymphoid_neoplasm	9	54	1	1	1	1	1	1	1	1	1	1	1	1	1	1	1	1	1	1	1	1	1	1	1	1
SUDHL10_HAEMATOPOIETIC_AND_LYMPHOID_TISSUE	M	haematopoietic_and_lymphoid_tissue	lymphoid_neoplasm	10	25	1	1	1	1	1	1	1	1	1	1	1	1	1	1	1	1	1	1	1	1	1	1	1	1
SUDHL4_HAEMATOPOIETIC_AND_LYMPHOID_TISSUE	M	haematopoietic_and_lymphoid_tissue	lymphoid_neoplasm	10	38	1	1	1	1	1	1	1	1	1	1	1	1	1	1	1	1	1	1	1	1	1	1	1	1
SUDHL6_HAEMATOPOIETIC_AND_LYMPHOID_TISSUE	M	haematopoietic_and_lymphoid_tissue	lymphoid_neoplasm	9	43	1	1	1	1	1	1	1	1	1	1	1	1	1	1	1	1	1	1	1	1	1	1	1	1
SUDHL8_HAEMATOPOIETIC_AND_LYMPHOID_TISSUE	M	haematopoietic_and_lymphoid_tissue	lymphoid_neoplasm	10	59	1	1	1	1	1	1	1	1	1	1	1	1	1	1	1	1	1	1	1	1	1	1	1	1
SUPM2_HAEMATOPOIETIC_AND_LYMPHOID_TISSUE	F	haematopoietic_and_lymphoid_tissue	lymphoid_neoplasm	3	5	1	1	1	1	1	1	1	1	1	1	1	1	1	1	1	1	1	1	1	1	1	1	1	1
SUPT1_HAEMATOPOIETIC_AND_LYMPHOID_TISSUE	M	haematopoietic_and_lymphoid_tissue	lymphoid_neoplasm	6	8	1	1	1	1	1	0	1	1	1	1	1	1	1	1	1	1	1	1	1	1	1	1	1	1
U937_HAEMATOPOIETIC_AND_LYMPHOID_TISSUE	M	haematopoietic_and_lymphoid_tissue	lymphoid_neoplasm	6	37	1	1	1	1	1	1	1	1	1	1	1	1	1	1	1	1	1	1	1	1	1	1	1	1
769P_KIDNEY	F	kidney	carcinoma	11	63	1	1	1	1	1	0	1	1	1	0	1	1	0	1	1	0	1	1	1	0	1	1	1	0
786O_KIDNEY	M	kidney	carcinoma	2	58	1	1	1	1	1	0	1	1	1	0	1	1	0	1	1	0	1	1	1	0	1	1	1	0
ACHN_KIDNEY	M	kidney	carcinoma	3	22	1	1	1	1	1	0	1	1	1	0	1	1	0	1	1	0	1	1	1	0	1	1	1	0
BFTC909_KIDNEY	M	kidney	carcinoma	9	64	1	1	1	1	1	0	1	1	1	0	1	1	0	1	1	0	1	1	1	0	1	1	1	0
CAKI2_KIDNEY	M	kidney	carcinoma	1	69	1	1	1	1	1	0	1	1	1	0	1	1	0	1	1	0	1	1	1	0	1	1	1	0
C2BBE1_LARGE_INTESTINE	M	large_intestine	carcinoma	6	72	1	1	1	1	1	0	1	1	1	1	1	1	1	1	1	1	1	1	1	1	1	1	1	1
COLO205_LARGE_INTESTINE	M	large_intestine	carcinoma	6	70	1	1	1	1	1	0	1	1	1	1	1	1	1	1	1	1	1	1	1	1	1	1	1	1
COLO320_LARGE_INTESTINE	F	large_intestine	carcinoma	9	55	1	1	1	1	1	1	1	1	1	1	1	1	1	1	1	1	1	1	1	1	1	1	1	1
COLO678_LARGE_INTESTINE	M	large_intestine	carcinoma	9	69	1	1	1	1	1	1	1	1	1	1	1	1	1	1	1	1	1	1	1	1	1	1	1	1
HT29_LARGE_INTESTINE	F	large_intestine	carcinoma	2	44	1	1	1	1	1	1	1	1	1	1	1	1	1	1	1	1	1	1	1	1	1	1	1	1
LS123_LARGE_INTESTINE	F	large_intestine	carcinoma	4	65	1	1	1	1	1	0	1	1	1	1	1	1	1	1	1	1	1	1	1	1	1	1	1	1
LS411N_LARGE_INTESTINE	M	large_intestine	carcinoma	3	32	1	1	1	1	1	0	1	1	1	0	1	1	0	1	1	1	1	1	1	1	1	1	1	1
LS513_LARGE_INTESTINE	M	large_intestine	carcinoma	10	63	1	1	1	1	1	1	1	1	1	1	1	1	1	1	1	1	1	1	1	1	1	1	1	1
NCIH747_LARGE_INTESTINE	M	large_intestine	carcinoma	4	69	1	1	1	1	1	0	1	1	1	1	1	1	1	1	1	1	1	1	1	1	1	1	1	1
SNUC2A_LARGE_INTESTINE	F	large_intestine	carcinoma	6	43	1	1	1	1	1	0	1	1	1	1	1	1	1	1	1	1	1	1	1	1	1	1	1	1
SW1417_LARGE_INTESTINE	F	large_intestine	carcinoma	4	53	1	1	1	1	1	0	1	1	1	0	1	1	1	1	1	1	1	1	1	1	1	1	1	1
SW403_LARGE_INTESTINE	F	large_intestine	carcinoma	4	51	1	1	1	1	1	1	1	1	1	1	1	1	1	1	1	1	1	1	1	1	1	1	1	1
SW480_LARGE_INTESTINE	M	large_intestine	carcinoma	6	50	1	1	1	1	1	1	1	1	1	1	1	1	1	1	1	1	1	1	1	1	1	1	1	1
SW48_LARGE_INTESTINE	F	large_intestine	carcinoma	11	82	1	1	1	1	1	1	1	1	1	1	1	1	1	1	1	1	1	1	1	1	1	1	1	1
SW620_LARGE_INTESTINE	M	large_intestine	carcinoma	1	51	1	1	1	1	1	1	1	1	1	1	1	1	1	1	1	1	1	1	1	1	1	1	1	1
T84_LARGE_INTESTINE	M	large_intestine	carcinoma	1	72	1	1	1	1	1	1	1	1	1	1	1	1	1	1	1	1	1	1	1	1	1	1	1	1
C3A_LIVER	M	liver	carcinoma	4	15	1	1	1	1	1	0	1	1	1	0	1	1	1	1	1	1	1	1	1	1	1	1	1	1
HEPG2_LIVER	M	liver	carcinoma	2	15	1	1	1	1	1	1	1	1	1	1	1	1	1	1	1	1	1	1	1	1	1	1	1	1
HUH1_LIVER	M	liver	carcinoma	6	53	1	1	1	1	1	1	1	1	1	1	1	1	1	1	1	1	1	1	1	1	1	1	1	1
JHH2_LIVER	M	liver	carcinoma	2	57	1	1	1	1	1	1	1	1	1	1	1	1	1	1	1	1	1	1	1	1	1	1	1	1
JHH4_LIVER	M	liver	carcinoma	2	51	1	1	1	1	1	1	1	1	1	1	1	1	1	1	1	1	1	1	1	1	1	1	1	1
JHH5_LIVER	M	liver	carcinoma	2	50	1	1	1	1	1	0	1	1	1	0	1	1	0	1	1	1	1	1	1	1	1	1	1	1
JHH6_LIVER	F	liver	carcinoma	14	57	1	1	1	1	1	1	1	1	1	1	1	1	1	1	1	1	1	1	1	1	1	1	1	1
JHH7_LIVER	M	liver	carcinoma	7	53	1	1	1	1	1	0	0	1	1	0	1	1	0	1	1	1	1	1	0	1	1	1	1	1
PLCPRF5_LIVER	M	liver	carcinoma	6	24	1	1	1	1	1	1	1	1	1	1	1	1	1	1	1	1	1	1	1	1	1	1	1	1
SKHEP1_LIVER	M	liver	carcinoma	2	52	1	1	1	1	1	1	1	1	1	1	1	1	1	1	1	1	1	1	1	1	1	1	1	1
SNU182_LIVER	M	liver	carcinoma	13	24	1	1	1	1	1	0	1	1	1	1	1	1	1	1	1	1	1	1	1	1	1	1	1	1
SNU387_LIVER	F	liver	carcinoma	6	41	1	1	1	1	1	0	1	1	1	0	1	1	0	1	1	1	1	1	0	1	1	1	1	1
SNU398_LIVER	M	liver	carcinoma	6	42	1	1	1	1	1	0	1	1	1	0	1	1	0	1	1	1	1	1	1	1	1	1	1	1
SNU423_LIVER	M	liver	carcinoma	6	40	1	1	1	1	1	0	1	1	1	1	1	1	1	1	1	1	1	1	1	1	1	1	1	1
SNU449_LIVER	M	liver	carcinoma	6	52	1	1	1	1	1	1	1	1	1	1	1	1	1	1	1	1	1	1	1	1	1	1	1	1
SNU475_LIVER	M	liver	carcinoma	6	43	1	1	1	1	1	0	1	1	1	0	1	1	0	1	1	1	1	1	1	1	1	1	1	1
A549_LUNG	M	lung	carcinoma	2	58	1	1	1	1	1	1	1	1	1	1	1	1	1	1	1	1	1	1	1	1	1	1	1	1
CALU1_LUNG	M	lung	carcinoma	2	47	1	1	1	1	1	1	1	1	1	1	1	1	1	1	1	1	1	1	1	1	1	1	1	1
CALU3_LUNG	M	lung	carcinoma	6	25	1	1	1	1	1	0	1	1	1	1	1	1	1	1	1	1	1	1	1	1	1	1	1	1
CALU6_LUNG	F	lung	carcinoma	3	61	1	1	1	1	1	0	0	1	1	0	1	1	0	1	1	1	1	1	0	1	1	1	1	1
CORL23_LUNG	M	lung	carcinoma	4	62	1	1	1	1	1	1	1	1	1	1	1	1	1	1	1	1	1	1	1	1	1	1	1	1
DMS114_LUNG	M	lung	carcinoma	6	68	1	1	1	1	1	0	1	1	1	1	1	1	1	1	1	1	1	1	1	1	1	1	1	1
DV90_LUNG	M	lung	carcinoma	8	50	1	1	1	1	1	0	1	1	1	0	1	1	0	1	1	1	1	1	0	1	1	1	1	1
EBC1_LUNG	M	lung	carcinoma	7	69	1	1	1	1	1	1	1	1	1	1	1	1	1	1	1	1	1	1	1	1	1	1	1	1
HCC15_LUNG	M	lung	carcinoma	3	55	1	1	1	1	1	0	1	1	1	1	1	1	1	1	1	1	1	1	1	1	1	1	1	1
HCC2935_LUNG	M	lung	carcinoma	14	39	1	1	1	1	1	1	1	1	1	1	1	1	1	1	1	1	1	1	1	1	1	1	1	1
HCC44_LUNG	F	lung	carcinoma	3	54	1	1	1	1	1	0	1	1	1	0	1	1	0	1	1	1	1	1	1	1	1	1	1	1
HCC78_LUNG	M	lung	carcinoma	3	55	1	1	1	1	1	0	1	1	1	1	1	1	1	1	1	1	1	1	1	1	1	1	1	1
HCC827_LUNG	F	lung	carcinoma	10	38	1	1	1	1	1	0	1	1	1	0	1	1	0	1	1	1	1	1	0	1	1	1	1	1
HS229T_LUNG	M	lung	carcinoma	8	65	1	1	1	1	1	0	1	1	1	1	1	1	1	1	1	1	1	1	1	1	1	1	1	1
KNS62_LUNG	M	lung	carcinoma	4	49	1	1	1	1	1	0	1	1	1	0	1	1	0	1	1	1	1	1	1	1	1	1	1	1
LCLC103H_LUNG	M	lung	carcinoma	9	61	1	1	1	1	1	1	1	1	1	1	1	1	1	1	1	1	1	1	1	1	1	1	1	1
LU99_LUNG	M	lung	carcinoma	7	63	1	1	1	1	1	1	1	1	1	1	1	1	1	1	1	1	1	1	1	1	1	1	1	1
LUDLU1_LUNG	M	lung	carcinoma	7	72	1	1	1	1	1	0	1	1	1	1	1	1	1	1	1	1	1	1	1	1	1	1	1	1
NCIH1092_LUNG	M	lung	carcinoma	10	67	1	1	1	1	1	1	1	1	1	1	1	1	1	1	1	1	1	1	1	1	1	1	1	1
NCIH1155_LUNG	M	lung	carcinoma	4	36	1	1	1	1	1	0	1	1	1	0	1	1	0	1	1	1	1	1	0	1	1	1	1	1
NCIH1184_LUNG	M	lung	carcinoma	8	42	1	1	1	1	1	1	1	1	1	1	1	1	1	1	1	1	1	1	1	1	1	1	1	1
NCIH1299_LUNG	M	lung	carcinoma	4	43	1	1	1	1	1	0	1	1	1	0	1	1	0	1	1	1	1	1	1	1	1	1	1	1
NCIH1355_LUNG	M	lung	carcinoma	6	53	1	1	1	1	1	0	1	1	1	1	1	1	1	1	1	1	1	1	1	1	1	1	1	1
NCIH1373_LUNG	M	lung	carcinoma	8	56	1	1	1	1	1	1	1	1	1	1	1	1	1	1	1	1	1	1	1	1	1	1	1	1
NCIH1568_LUNG	F	lung	carcinoma	4	48	1	1	1	1	1	0	1	1	1	1	1	1	1	1	1	1	1	1	1	1	1	1	1	1
NCIH1573_LUNG	F	lung	carcinoma	7	35	1	1	1	1	1	0	1	1	1	1	1	1	1	1	1	1	1	1	1	1	1	1	1	1
NCIH1581_LUNG	M	lung	carcinoma	4	44	1	1	1	1	1	0	1	1	1	1	1	1	1	1	1	1	1	1	1	1	1	1	1	1
NCIH1648_LUNG	M	lung	carcinoma	7	39	1	1	1	1	1	0	1	1	1	1	1	1	1	1	1	1	1	1	1	1	1	1	1	1
NCIH1650_LUNG	M	lung	carcinoma	5	27	1	1	1	1	1	0	1	1	1	1	1	1	1	1	1	1	1	1	1	1	1	1	1	1
NCIH1651_LUNG	M	lung	carcinoma	6	71	1	1	1	1	1	0	1	1	1	1	1	1	1	1	1	1	1	1	1	1	1	1	1	1
NCIH1666_LUNG	F	lung	carcinoma	6	50	1	1	1	1	1	1	1	1	1	1	1	1	1	1	1	1	1	1	1	1	1	1	1	1
NCIH1693_LUNG	F	lung	carcinoma	7	55	1	1	1	1	1	1	1	1	1	1	1	1	1	1	1	1	1	1	1	1	1	1	1	1
NCIH1694_LUNG	M	lung	carcinoma	13	61	1	1	1	1	1	1	1	1	1	1	1	1	1	1	1	1	1	1	1	1	1	1	1	1
NCIH1703_LUNG	M	lung	carcinoma	4	54	1	1	1	1	1	0	1	1	1	0	1	1	0	1	1	1	1	1	0	1	1	1	1	1
NCIH1792_LUNG	M	lung	carcinoma	4	50	1	1	1	1	1	0	1	1	1	1	1	1	1	1	1	1	1	1	1	1	1	1	1	1
NCIH1793_LUNG	F	lung	carcinoma	5	52	1	1	1	1	1	0	1	1	1	1	1	1	1	1	1	1	1	0	1	1	1	1	1	1
NCIH1869_LUNG	M	lung	carcinoma	14	58	1	1	1	1	1	1	1	1	1	1	1	1	1	1	1	1	1	1	1	1	1	1	1	1
NCIH1944_LUNG	F	lung	carcinoma	8	62	1	1	1	1	1	0	1	1	1	1	1	1	1	1	1	1	1	1	1	1	1	1	1	1
NCIH2009_LUNG	F	lung	carcinoma	13	68	1	1	1	1	1	1	1	1	1	1	1	1	1	1	1	1	1	1	1	1	1	1	1	1
NCIH2023_LUNG	M	lung	carcinoma	8	26	1	1	1	1	1	0	1	1	1	1	1	1	1	1	1	1	1	1	1	1	1	1	1	1
NCIH2085_LUNG	M	lung	carcinoma	8	45	1	1	1	1	1	0	1	1	1	1	1	1	1	1	1	1	1	1	1	1	1	1	1	1
NCIH2087_LUNG	M	lung	carcinoma	6	69	1	1	1	1	1	0	1	1	1	1	1	1	1	1	1	1	1	1	1	1	1	1	1	1
NCIH211_LUNG	F	lung	carcinoma	3	50	1	1	1	1	1	1	1	1	1	1	1	1	1	1	1	1	1	1	1	1	1	1	1	1
NCIH2122_LUNG	F	lung	carcinoma	1	46	1	1	1	1	1	1	1	1	1	1	1	1	1	1	1	1	1	1	1	1	1	1	1	1
NCIH2286_LUNG	F	lung	carcinoma	11	57	1	1	1	1	1	1	1	1	1	1	1	1	1	1	1	1	1	1	1	1	1	1	1	1
NCIH23_LUNG	M	lung	carcinoma	7	51	1	1	1	1	1	0	1	1	1	1	1	1	1	1	1	1	1	1	1	1	1	1	1	1
NCIH322_LUNG	M	lung	carcinoma	7	52	1	1	1	1	1	1	1	1	1	1	1	1	1	1	1	1	1	1	1	1	1	1	1	1
NCIH522_LUNG	M	lung	carcinoma	4	60	1	1	1	1	1	1	1	1	1	1	1	1	1	1	1	1	1	1	1	1	1	1	1	1
NCIH661_LUNG	M	lung	carcinoma	4	43	1	1	1	1	1	1	1	1	1	1	1	1	1	1	1	1	1	1	1	1	1	1	1	1
NCIH810_LUNG	M	lung	carcinoma	4	51	1	1	1	1	1	1	1	1	1	1	1	1	1	1	1	1	1	1	1	1	1	1	1	1
SHP77_LUNG	M	lung	carcinoma	8	54	1	1	1	1	1	1	1	1	1	1	1	1	1	1	1	1	1	1	1	1	1	1	1	1
SKLU1_LUNG	F	lung	carcinoma	2	60	1	1	1	1	1	1	1	1	1	1	1	1	1	1	1	1	1	1	1	1	1	1	1	1
SKMES1_LUNG	M	lung	carcinoma	3	65	1	1	1	1	1	0	0	1	1	0	1	1	0	1	1	1	1	1	0	1	1	1	1	1
SW1271_LUNG	M	lung	carcinoma	4	69	1	1	1	1	1	1	1	1	1	1	1	1	1	1	1	1	1	1	1	1	1	1	1	1
SW1573_LUNG	F	lung	carcinoma	4	72	1	1	1	1	1	0	1	1	1	0	1	1	0	1	1	1	1	1	0	1	1	1	1	1
SW900_LUNG	M	lung	carcinoma	1	53	1	1	1	1	1	0	1	1	1	1	1	1	1	1	1	1	1	1	1	1	1	1	1	1
KYSE140_OESOPHAGUS	M	oesophagus	carcinoma	3	54	1	1	1	1	1	0	0	1	1	0	1	1	0	1	1	1	1	1	0	1	1	1	1	1
KYSE150_OESOPHAGUS	F	oesophagus	carcinoma	3	49	1	1	1	1	1	0	1	1	1	0	1	1	0	1	1	1	1	1	0	1	1	1	1	1
KYSE180_OESOPHAGUS	M	oesophagus	carcinoma	3	53	1	1	1	1	1	0	0	1	1	0	1	1	0	1	1	1	1	1	0	1	1	1	1	1
KYSE30_OESOPHAGUS	M	oesophagus	carcinoma	3	64	1	1	1	1	1	0	1	1	1	0	1	1	0	1	1	1	1	1	0	1	1	1	1	1
KYSE410_OESOPHAGUS	M	oesophagus	carcinoma	3	51	1	1	1	1	1	0	1	1	1	0	1	1	0	1	1	1	1	1	0	1	1	1	1	1
KYSE450_OESOPHAGUS	M	oesophagus	carcinoma	3	51	1	1	1	1	1	0	1	1	1	0	1	1	0	1	1	1	1	1	0	1	1	1	1	1
KYSE510_OESOPHAGUS	F	oesophagus	carcinoma	3	67	1	1	1	1	1	0	1	1	1	0	1	1	0	1	1	1	1	1	0	1	1	1	1	1
KYSE520_OESOPHAGUS	F	oesophagus	carcinoma	5	58	1	1	1	1	1	0	1	1	1	0	1	1	0	1	1	1	1	1	0	1	1	1	1	1
KYSE70_OESOPHAGUS	M	oesophagus	carcinoma	3	77	1	1	1	1	1	0	0	1	1	0	1	1	0	1	1	1	1	1	0	1	1	1	1	1
EFO21_OVARY	F	ovary	carcinoma	1	56	1	1	1	1	1	1	1	1	1	1	1	1	1	1	1	1	1	1	1	1	1	1	1	1
EFO27_OVARY	F	ovary	carcinoma	1	36	1	1	1	1	1	1	1	1	1	1	1	1	1	1	1	0	1	1	1	1	1	1	1	0
ES2_OVARY	F	ovary	carcinoma	4	47	1	1	1	1	1	0	1	1	1	0	1	1	1	1	1	1	1	1	1	1	1	1	1	1
FUOV1_OVARY	F	ovary	carcinoma	1	65	1	1	1	1	1	1	1	1	1	1	1	1	1	1	1	1	1	1	1	1	1	1	1	1
IGROV1_OVARY	F	ovary	carcinoma	2	47	1	1	1	1	1	1	1	1	1	1	1	1	1	1	1	0	1	1	1	1	1	1	1	0
NIHOVCAR3_OVARY	F	ovary	carcinoma	5	60	1	1	1	1	1	1	1	1	1	1	1	1	1	1	1	1	1	1	1	1	1	1	1	1
OC314_OVARY	F	ovary	carcinoma	7	39	1	1	1	1	1	0	1	1	1	1	1	1	1	1	1	1	1	1	1	1	1	1	1	1
OC316_OVARY	F	ovary	carcinoma	7	60	1	1	1	1	1	1	1	1	1	1	1	1	1	1	1	1	1	1	1	1	1	1	1	1
ONCODG1_OVARY	F	ovary	carcinoma	15	49	1	1	1	1	1	1	1	1	1	1	1	1	1	1	1	1	1	1	1	1	1	1	1	1
OV90_OVARY	F	ovary	carcinoma	1	64	1	1	1	1	1	1	1	1	1	1	1	1	1	1	1	1	1	1	1	1	1	1	1	1
OVCAR4_OVARY	F	ovary	carcinoma	2	42	1	1	1	1	1	1	1	1	1	1	1	1	1	1	1	1	1	1	1	1	1	1	1	1
OVCAR8_OVARY	F	ovary	carcinoma	2	54	1	1	1	1	1	1	1	1	1	1	1	1	1	1	1	1	1	1	1	1	1	1	1	1
OVMANA_OVARY	F	ovary	carcinoma	4	51	1	1	1	1	1	1	1	1	1	1	1	1	1	1	1	1	1	1	1	1	1	1	1	1
OVSAHO_OVARY	F	ovary	carcinoma	1	56	1	1	1	1	1	1	1	1	1	1	1	1	1	1	1	1	1	1	1	1	1	1	1	1
OVTOKO_OVARY	F	ovary	carcinoma	1	78	1	1	1	1	1	1	1	1	1	1	1	1	1	1	1	0	1	1	1	1	1	1	1	0
SKOV3_OVARY	F	ovary	carcinoma	8	64	1	1	1	1	1	1	1	1	1	1	1	1	1	1	1	1	1	1	1	1	1	1	1	1
TOV112D_OVARY	F	ovary	carcinoma	2	42	1	1	1	1	1	1	1	1	1	1	1	1	1	1	1	1	1	1	1	1	1	1	1	1
TOV21G_OVARY	F	ovary	carcinoma	2	62	1	1	1	1	1	1	1	1	1	1	1	1	1	1	1	1	1	1	1	1	1	1	1	1
ASPC1_PANCREAS	F	pancreas	carcinoma	1	62	1	1	1	1	1	1	1	1	1	1	1	1	1	1	1	1	1	1	1	1	1	1	1	1
BXPC3_PANCREAS	F	pancreas	carcinoma	1	61	1	1	1	1	1	0	1	1	1	0	1	1	0	1	1	1	1	1	0	1	1	1	1	1
CAPAN2_PANCREAS	M	pancreas	carcinoma	2	56	1	1	1	1	1	1	1	1	1	1	1	1	1	1	1	1	1	1	1	1	1	1	1	1
HPAC_PANCREAS	F	pancreas	carcinoma	4	64	1	1	1	1	1	1	1	1	1	1	1	1	1	1	1	1	1	1	1	1	1	1	1	1
HPAFII_PANCREAS	M	pancreas	carcinoma	5	44	1	1	1	1	1	0	1	1	1	0	1	1	0	1	1	1	1	1	1	1	1	1	1	1
HS766T_PANCREAS	M	pancreas	carcinoma	2	46	1	1	1	1	1	1	1	1	1	1	1	1	1	1	1	1	1	1	1	1	1	1	1	1
HUPT3_PANCREAS	M	pancreas	carcinoma	3	66	1	1	1	1	1	1	1	1	1	1	1	1	1	1	1	1	1	1	1	1	1	1	1	1
HUPT4_PANCREAS	M	pancreas	carcinoma	4	60	1	1	1	1	1	0	1	1	1	1	1	1	1	1	1	1	1	1	1	1	1	1	1	1
KCIMOH1_PANCREAS	F	pancreas	carcinoma	3	74	1	1	1	1	1	0	1	1	1	0	1	1	0	1	1	1	1	1	0	1	1	1	1	1
KP2_PANCREAS	F	pancreas	carcinoma	2	65	1	1	1	1	1	1	1	1	1	1	1	1	1	1	1	0	1	1	1	1	1	1	1	0
KP4_PANCREAS	M	pancreas	carcinoma	5	50	1	1	1	1	1	1	1	1	1	1	1	1	1	1	1	1	1	1	1	1	1	1	1	1
MIAPACA2_PANCREAS	M	pancreas	carcinoma	1	65	1	1	1	1	1	1	1	1	1	1	1	1	1	1	1	1	1	1	1	1	1	1	1	1
PANC0327_PANCREAS	F	pancreas	carcinoma	2	65	1	1	1	1	1	1	1	1	1	1	1	1	1	1	1	1	1	1	1	1	1	1	1	1
PATU8902_PANCREAS	F	pancreas	carcinoma	3	44	1	1	1	1	1	0	1	1	1	0	1	1	0	1	1	1	1	1	0	1	1	1	1	1
SU8686_PANCREAS	F	pancreas	carcinoma	6	57	1	1	1	1	1	0	1	1	1	0	1	1	1	1	1	1	1	1	1	1	1	1	1	1
SUIT2_PANCREAS	M	pancreas	carcinoma	2	73	1	1	1	1	1	1	1	1	1	1	1	1	1	1	1	1	1	1	1	1	1	1	1	1
SW1990_PANCREAS	M	pancreas	carcinoma	6	56	1	1	1	1	1	0	1	1	1	1	1	1	1	1	1	1	1	1	1	1	1	1	1	1
ISTMES1_PLEURA	F	pleura	mesothelioma	8	70	1	1	1	1	1	0	1	1	1	1	1	1	1	1	1	1	1	1	1	1	1	1	1	1
ISTMES2_PLEURA	M	pleura	mesothelioma	7	71	1	1	1	1	1	0	1	1	1	1	1	1	1	1	1	1	1	1	1	1	1	1	1	1
MPP89_PLEURA	M	pleura	mesothelioma	8	67	1	1	1	1	1	0	1	1	1	1	1	1	1	1	1	1	1	1	1	1	1	1	1	1
MSTO211H_PLEURA	M	pleura	mesothelioma	6	62	1	1	1	1	1	0	1	1	1	1	1	1	1	1	1	1	1	1	1	1	1	1	1	1
NCIH2052_PLEURA	M	pleura	mesothelioma	6	65	1	1	1	1	1	0	1	1	1	1	1	1	1	1	1	1	1	1	1	1	1	1	1	1
NCIH28_PLEURA	M	pleura	mesothelioma	13	48	1	1	1	1	1	0	1	1	1	1	1	1	1	1	1	1	1	1	1	1	1	1	1	1
A2058_SKIN	M	skin	malignant_melanoma	1	43	1	1	1	1	1	1	1	1	1	1	1	1	1	1	1	1	1	1	1	1	1	1	1	1
A375_SKIN	F	skin	malignant_melanoma	3	54	1	1	1	1	1	1	1	1	1	1	1	1	1	1	1	1	1	1	1	1	1	1	1	1
C32_SKIN	M	skin	malignant_melanoma	2	53	1	1	1	1	1	1	1	1	1	1	1	1	1	1	1	1	1	1	1	1	1	1	1	1
COLO679_SKIN	F	skin	malignant_melanoma	2	47	1	1	1	1	1	1	1	1	1	1	1	1	1	1	1	1	1	1	1	1	1	1	1	1
COLO741_SKIN	F	skin	malignant_melanoma	3	69	1	1	1	1	1	0	1	1	1	0	1	1	0	1	1	1	1	1	0	1	1	1	1	1
G361_SKIN	M	skin	malignant_melanoma	1	31	1	1	1	1	1	1	1	1	1	1	1	1	1	1	1	1	1	1	1	1	1	1	1	1
HS294T_SKIN	M	skin	malignant_melanoma	11	56	1	1	1	1	1	1	1	1	1	1	1	1	1	1	1	1	1	1	1	1	1	1	1	1
HS695T_SKIN	M	skin	malignant_melanoma	1	26	1	1	1	1	1	1	1	1	1	1	1	1	1	1	1	1	1	1	1	1	1	1	1	1
HS852T_SKIN	M	skin	malignant_melanoma	14	53	1	1	1	1	1	1	1	1	1	1	1	1	1	1	1	1	1	1	1	1	1	1	1	1
HS895T_SKIN	F	skin	malignant_melanoma	8	48	1	1	1	1	1	0	1	1	1	1	1	1	1	1	1	1	1	1	1	1	1	1	1	1
HS939T_SKIN	F	skin	malignant_melanoma	7	24	1	1	1	1	1	0	1	1	1	1	1	1	1	1	1	1	1	1	1	1	1	1	1	1
HS944T_SKIN	M	skin	malignant_melanoma	2	51	1	1	1	1	1	1	1	1	1	1	1	1	1	1	1	1	1	1	1	1	1	1	1	1
HT144_SKIN	M	skin	malignant_melanoma	6	29	1	1	1	1	1	1	1	1	1	1	1	1	1	1	1	1	1	1	1	1	1	1	1	1
IGR37_SKIN	M	skin	malignant_melanoma	2	26	1	1	1	1	1	1	1	1	1	1	1	1	1	1	1	1	1	1	1	1	1	1	1	1
IGR39_SKIN	M	skin	malignant_melanoma	6	26	1	1	1	1	1	1	1	1	1	1	1	1	1	1	1	1	1	1	1	1	1	1	1	1
IPC298_SKIN	F	skin	malignant_melanoma	1	64	1	1	1	1	1	1	1	1	1	1	1	1	1	1	1	1	1	1	1	1	1	1	1	1
MALME3M_SKIN	M	skin	malignant_melanoma	3	43	1	1	1	1	1	1	1	1	1	1	1	1	1	1	1	1	1	1	1	1	1	1	1	1
MDAMB435S_SKIN	F	skin	malignant_melanoma	14	31	1	1	1	1	1	1	1	1	1	1	1	1	1	1	1	1	1	1	1	1	1	1	1	1
MEWO_SKIN	M	skin	malignant_melanoma	13	78	1	1	1	1	1	1	1	1	1	1	1	1	1	1	1	1	1	1	1	1	1	1	1	1
RPMI7951_SKIN	F	skin	malignant_melanoma	3	18	1	1	1	1	1	0	1	1	1	0	1	1	0	1	1	1	1	1	1	1	1	1	1	1
RVH421_SKIN	M	skin	malignant_melanoma	9	28	1	1	1	1	1	1	1	1	1	1	1	1	1	1	1	1	1	1	1	1	1	1	1	1
SKMEL24_SKIN	M	skin	malignant_melanoma	2	67	1	1	1	1	1	1	1	1	1	1	1	1	1	1	1	1	1	1	1	1	1	1	1	1
SKMEL2_SKIN	M	skin	malignant_melanoma	1	60	1	1	1	1	1	1	1	1	1	1	1	1	1	1	1	1	1	1	1	1	1	1	1	1
SKMEL30_SKIN	M	skin	malignant_melanoma	1	67	1	1	1	1	1	1	1	1	1	1	1	1	1	1	1	1	1	1	1	1	1	1	1	1
SKMEL5_SKIN	F	skin	malignant_melanoma	1	24	1	1	1	1	1	1	1	1	1	1	1	1	1	1	1	1	1	1	1	1	1	1	1	1
WM115_SKIN	F	skin	malignant_melanoma	2	58	1	1	1	1	1	0	1	1	1	0	1	1	0	1	1	1	1	1	1	1	1	1	1	1
WM2664_SKIN	F	skin	malignant_melanoma	6	58	1	1	1	1	1	0	1	1	1	0	1	1	0	1	1	1	1	1	1	1	1	1	1	1
HS746T_STOMACH	M	stomach	carcinoma	6	74	1	1	1	1	1	0	1	1	1	1	1	1	1	1	1	1	1	1	1	1	1	1	1	1
IM95_STOMACH	M	stomach	carcinoma	2	63	1	1	1	1	1	0	1	1	1	1	1	1	1	1	1	1	1	1	1	1	1	1	1	1
KE39_STOMACH	M	stomach	carcinoma	5	77	1	1	1	1	1	0	1	1	1	1	1	1	1	1	1	1	1	1	1	1	1	1	1	1
MKN45_STOMACH	F	stomach	carcinoma	8	62	1	1	1	1	1	0	1	1	1	1	1	1	1	1	1	1	1	1	1	1	1	1	1	1
MKN74_STOMACH	M	stomach	carcinoma	7	37	1	1	1	1	1	0	1	1	1	1	1	1	1	1	1	1	1	1	1	1	1	1	1	1
NUGC3_STOMACH	M	stomach	carcinoma	1	72	1	1	1	1	1	0	1	1	1	1	1	1	1	1	1	1	1	1	1	1	1	1	1	1
OCUM1_STOMACH	F	stomach	carcinoma	6	38	1	1	1	1	1	0	1	1	1	1	1	1	1	1	1	1	1	1	1	1	1	1	1	1
RERFGC1B_STOMACH	M	stomach	carcinoma	8	41	1	1	1	1	1	0	1	1	1	1	1	1	1	1	1	1	1	1	1	1	1	1	1	1
SNU16_STOMACH	F	stomach	carcinoma	4	33	1	1	1	1	1	0	1	1	1	1	1	1	1	1	1	1	1	1	1	1	1	1	1	1
SNU1_STOMACH	M	stomach	carcinoma	7	44	1	1	1	1	1	0	1	1	1	1	1	1	1	1	1	1	1	1	1	1	1	1	1	1
CAL27_UPPER_AERODIGESTIVE_TRACT	M	upper_aerodigestive_tract	carcinoma	4	56	1	0	1	1	0	0	1	1	1	0	1	1	0	1	1	1	1	0	1	1	1	1	1	1
FADU_UPPER_AERODIGESTIVE_TRACT	M	upper_aerodigestive_tract	carcinoma	4	56	1	0	1	1	0	0	1	1	1	0	1	1	0	1	1	1	1	0	1	1	1	1	1	1
HSC2_UPPER_AERODIGESTIVE_TRACT	M	upper_aerodigestive_tract	carcinoma	7	69	1	0	1	1	0	0	1	1	1	0	1	1	0	1	1	1	1	0	1	1	1	1	1	1
SCC25_UPPER_AERODIGESTIVE_TRACT	M	upper_aerodigestive_tract	carcinoma	6	70	1	0	1	1	0	0	1	1	1	0	1	1	0	1	1	1	1	0	1	1	1	1	1	1
SCC9_UPPER_AERODIGESTIVE_TRACT	M	upper_aerodigestive_tract	carcinoma	8	25	1	0	1	1	0	0	1	1	1	0	1	1	0	1	1	1	1	0	1	1	1	1	1	1
5637_URINARY_TRACT	M	urinary_tract	carcinoma	11	68	1	1	1	1	1	1	1	1	1	1	1	1	1	1	1	1	1	1	1	1	1	1	1	1
639V_URINARY_TRACT	M	urinary_tract	carcinoma	14	69	1	1	1	1	1	1	1	1	1	1	1	1	1	1	1	1	1	1	1	1	1	1	1	1
HT1197_URINARY_TRACT	M	urinary_tract	carcinoma	2	44	1	1	1	1	1	1	1	1	1	1	1	1	1	1	1	1	1	1	1	1	1	1	1	1
HT1376_URINARY_TRACT	F	urinary_tract	carcinoma	2	58	1	1	1	1	1	1	1	1	1	1	1	1	1	1	1	1	1	1	1	1	1	1	1	1
J82_URINARY_TRACT	M	urinary_tract	carcinoma	2	58	1	1	1	1	1	0	1	1	1	0	1	1	1	1	1	1	1	1	1	1	1	1	1	1
JMSU1_URINARY_TRACT	M	urinary_tract	carcinoma	9	75	1	1	1	1	1	1	1	1	1	1	1	1	1	1	1	1	1	1	1	1	1	1	1	1
RT4_URINARY_TRACT	M	urinary_tract	carcinoma	4	63	1	1	1	1	1	1	1	1	1	1	1	1	1	1	1	1	1	1	1	1	1	1	1	1
SCABER_URINARY_TRACT	M	urinary_tract	carcinoma	2	58	1	1	1	1	1	1	1	1	1	1	1	1	1	1	1	1	1	1	1	1	1	1	1	1
SW780_URINARY_TRACT	F	urinary_tract	carcinoma	6	80	1	1	1	1	1	1	1	1	1	1	1	1	1	1	1	1	1	1	1	1	1	1	1	1
T24_URINARY_TRACT	F	urinary_tract	carcinoma	6	81	1	1	1	1	1	1	1	1	1	1	1	1	1	1	1	1	1	1	1	1	1	1	1	1
TCCSUP_URINARY_TRACT	F	urinary_tract	carcinoma	1	67	1	1	1	1	1	1	1	1	1	1	1	1	1	1	1	1	1	1	1	1	1	1	1	1
overall						323	318	323	323	318	183	316	323	323	260	323	323	271	323	323	313	323	316	293	318	323	323	323	313
