# Supplementary material for: A systematic study on drug-response associated genes using baseline gene expressions of the Cancer Cell Line Encyclopedia
Source: Sci Rep. 2016 Mar 10;6:22811. doi: 10.1038/srep22811 (PMC4785360; doi:10.1038/srep22811)
Supplement: Supplementary Dataset S2 [file srep22811-s3.xls]

## Sheet: Sheet1
Supplementary Data S2. sensitivity coefficients, p-values, and FDR for 20069 genes in 24 drugs
		17-AAG			AEW541			AZD0530			AZD6244			Erlotinib			Irinotecan			L-685458			LBW242			Lapatinib			Nilotinib			Nutlin-3			PD-0325901			PD-0332991			PF2341066			PHA-665752			PLX4720
gene name	sensitivity Coef	p-value	FDR	sensitivity Coef	p-value	FDR	sensitivity Coef	p-value	FDR	sensitivity Coef	p-value	FDR	sensitivity Coef	p-value	FDR	sensitivity Coef	p-value	FDR	sensitivity Coef	p-value	FDR	sensitivity Coef	p-value	FDR	sensitivity Coef	p-value	FDR	sensitivity Coef	p-value	FDR	sensitivity Coef	p-value	FDR	sensitivity Coef	p-value	FDR	sensitivity Coef	p-value	FDR	sensitivity Coef	p-value	FDR	sensitivity Coef	p-value	FDR	sensitivity Coef	p-value	FDR	sensitivity Coef
X.1	-0.00652389	0.313083	0.738054	-0.0019268	0.875148	0.973527	-0.0106148	0.24562	0.823822	-0.00716449	0.301404	0.735113	-0.00139243	0.905815	0.977084	0.00519127	0.593701	0.896065	-0.0253842	0.0592987	0.576919	0.00385415	0.68546	0.981546	-0.0132747	0.241966	0.618049	0.00277678	0.7846	0.999915	0.015892	0.261272	0.998403	-0.00482609	0.403934	0.78294	-0.0140808	0.288086	0.863503	-0.00414355	0.725315	0.963461	-0.0201197	0.123162	0.831142	0.0147734	0.228991	0.99968	-0.00347085
HIF3A	-0.00178731	0.895034	0.973073	-0.0210715	0.414074	0.80761	0.00938826	0.623998	0.946652	0.0153976	0.28858	0.725096	0.031069	0.209172	0.66559	-0.0200543	0.30398	0.739015	-0.0218244	0.439913	0.874242	-0.0162617	0.414008	0.953434	0.0367225	0.121644	0.462712	0.00749018	0.706197	0.999915	-0.021566	0.466643	0.998403	0.0126476	0.29583	0.7117	-0.000277004	0.991844	0.998804	-0.0263247	0.285749	0.847076	-0.0199154	0.466624	0.938142	-0.0370341	0.146408	0.99968	0.0057611
LOC100859930	0.0300668	0.54418	0.861046	-0.153301	0.104027	0.512681	-0.115404	0.0990424	0.717108	-0.0236931	0.655775	0.915573	-0.059246	0.513479	0.860471	0.0771222	0.278193	0.721604	-0.15322	0.134563	0.688884	0.00193708	0.978805	0.997815	0.0452833	0.60271	0.860971	-0.0231064	0.756895	0.999915	-0.0449017	0.678934	0.998403	-0.0158749	0.720216	0.923282	0.0880365	0.370965	0.895064	-0.0263701	0.770391	0.969464	0.0423278	0.672623	0.973227	-0.0167687	0.858189	0.99968	-0.0398573
RNF17	-0.00100514	0.953428	0.989033	-0.00225242	0.945219	0.986467	-0.00520403	0.83067	0.980054	0.00155251	0.93294	0.986585	0.0230597	0.463343	0.834584	-0.00634433	0.798716	0.960018	0.0275216	0.446068	0.876992	0.100053	6.14292e-05	0.0915375	0.0569431	0.0586025	0.338587	0.0197407	0.390478	0.999915	0.0648841	0.0840839	0.96856	0.00518546	0.736044	0.928396	0.0227794	0.449378	0.912828	-0.0107068	0.732762	0.964136	0.0983805	0.00438976	0.610137	-0.0468313	0.151197	0.99968	0.0284576
RNF10	0.0671225	0.0246831	0.295215	-0.0252319	0.658707	0.91552	-0.034246	0.419377	0.89479	0.0315262	0.326695	0.752145	0.00764823	0.88906	0.972662	0.00883619	0.851269	0.970193	0.0206792	0.735404	0.955028	-0.00280007	0.949399	0.99611	-0.00628399	0.905006	0.973261	-0.0569205	0.2196	0.999915	0.0496142	0.449612	0.998403	0.0272456	0.309333	0.722954	0.0683442	0.262477	0.850894	0.0771242	0.157689	0.779908	0.0477759	0.43043	0.93309	0.0891793	0.119572	0.99968	0.00115531
RNF11	-0.056623	0.196698	0.637315	-0.118594	0.156532	0.594184	-0.0678903	0.273856	0.840489	-0.0227992	0.628165	0.904146	0.028848	0.719926	0.927489	-0.0506774	0.490371	0.851047	-0.0682612	0.456765	0.88155	0.0939584	0.144969	0.903868	-0.0617684	0.422621	0.762733	0.0213248	0.766682	0.999915	0.0731083	0.446551	0.998403	-0.0180374	0.645863	0.897613	-0.0172421	0.85451	0.985693	0.0582266	0.466678	0.909303	0.0286356	0.746893	0.979874	-0.174249	0.0384291	0.922529	-0.0792403
RNF13	0.0085471	0.787097	0.946167	0.190534	0.00138595	0.095329	0.0203096	0.649903	0.952377	0.0937577	0.00541244	0.169988	0.128261	0.025548	0.321034	-0.0783594	0.112073	0.543154	-0.0286786	0.661844	0.937826	0.0166337	0.720727	0.983502	0.201684	0.000239839	0.0133089	0.0114154	0.815668	0.999915	0.0739249	0.285229	0.998403	0.0659851	0.0191168	0.249178	0.0862741	0.174831	0.799085	0.00359938	0.950231	0.994526	0.0374662	0.55779	0.958459	0.0439191	0.465483	0.99968	-0.0247557
LOC339240	-0.00465287	0.728322	0.927451	0.0364405	0.152468	0.587562	0.0315574	0.0949606	0.715821	0.000820855	0.95442	0.992637	0.046633	0.0560495	0.432116	-0.0181866	0.386145	0.795233	0.02197	0.430559	0.871107	0.0131225	0.505123	0.967856	0.0459538	0.0498596	0.313187	0.0114372	0.588697	0.999915	-0.0301057	0.303914	0.998403	0.00226621	0.849893	0.962992	0.0383221	0.169002	0.795714	0.000125944	0.995883	0.999597	0.0199111	0.461725	0.937518	-0.00812739	0.749221	0.99968	-0.0159279
REM1	-0.0224936	0.386706	0.782304	-0.000397972	0.993607	0.99848	-0.0283703	0.440133	0.902527	-0.0159847	0.566245	0.87919	-0.0388118	0.415201	0.809373	-0.047264	0.215639	0.670331	-0.0740579	0.175599	0.728161	0.0222081	0.561221	0.974693	-0.00345508	0.93964	0.981017	-0.00459925	0.898734	0.999915	-0.0452092	0.426555	0.998403	-0.00547756	0.813684	0.951629	-0.042279	0.369445	0.895064	-0.0811815	0.0858536	0.719546	-0.0699915	0.1821	0.858685	-0.0412173	0.408536	0.99968	-0.0393946
LOC100506866	-0.0139729	0.489283	0.837015	-0.0202248	0.593714	0.885419	-0.00541347	0.8498	0.983088	-0.0313953	0.146728	0.599791	-0.0817994	0.0239773	0.311861	-0.0276915	0.380988	0.792609	0.0491322	0.245784	0.783159	-0.0706553	0.0169233	0.682789	-0.0480155	0.175228	0.541257	-0.0139088	0.658221	0.999915	-0.0562088	0.203179	0.998403	-0.0288342	0.109809	0.503138	-0.0129638	0.755918	0.968943	-0.00287006	0.937896	0.994183	-0.0174683	0.66883	0.972778	-0.00109672	0.977428	0.99968	-0.020733
PLA2G2F	0.00573913	0.681159	0.913111	0.000281069	0.991596	0.998249	0.0416244	0.0344259	0.613028	0.0232884	0.119185	0.556648	0.0410118	0.108503	0.537057	-0.00361722	0.869511	0.973818	0.0349245	0.23048	0.770275	0.0181421	0.376799	0.947991	0.0509515	0.0369713	0.270006	0.0164978	0.450904	0.999915	0.0403304	0.186346	0.995393	0.0123799	0.321093	0.732414	0.0415328	0.150423	0.785781	0.0270077	0.288227	0.848049	0.0303071	0.282437	0.902933	0.0180425	0.496158	0.99968	0.00294864
LOC100506860	-0.0268344	0.575601	0.874713	0.204154	0.0251132	0.301834	0.0631109	0.35158	0.874856	0.105501	0.0394121	0.364666	0.159185	0.0692058	0.465135	0.0108508	0.88382	0.977931	-0.0607323	0.546838	0.906759	-0.0788046	0.263142	0.923663	0.176173	0.035579	0.26436	0.0597904	0.403984	0.999915	0.108547	0.300347	0.998403	0.10941	0.0102591	0.192241	0.091001	0.347912	0.886273	-0.00899487	0.917995	0.991178	-0.04901	0.612818	0.966038	-0.0339848	0.707852	0.99968	-0.0622925
C16orf13	0.0174499	0.153961	0.588141	0.00238341	0.91845	0.98026	-0.00774789	0.654899	0.953033	0.00774107	0.55578	0.875301	0.0139666	0.53171	0.866937	0.00232224	0.898073	0.980857	-0.026531	0.300958	0.812481	-0.00141113	0.937608	0.99575	0.0164023	0.445611	0.777851	-0.00573444	0.756092	0.999915	0.0256991	0.337672	0.998403	0.0224248	0.040033	0.335599	-0.014453	0.555493	0.930673	0.00126576	0.954817	0.994897	0.00690964	0.780272	0.983665	0.0169604	0.46847	0.99968	0.00642275
C16orf11	-0.0217359	0.0524673	0.396671	-0.0409719	0.0551198	0.409249	-0.0128961	0.417046	0.893377	-0.0199352	0.0973802	0.517395	-0.0431645	0.0351299	0.36473	-0.0170219	0.331251	0.759411	-0.0346854	0.138749	0.691014	-0.0115628	0.484118	0.963985	-0.0385153	0.0501835	0.314336	0.00847408	0.636903	0.999915	-0.0330012	0.179092	0.995393	-0.0135559	0.176746	0.601512	-0.0373404	0.113883	0.746415	0.0080453	0.694506	0.958949	-0.0325508	0.151165	0.844168	-0.0147414	0.493606	0.99968	-0.014995
UBE2Q2	-0.0307092	0.459584	0.820222	0.00272093	0.972622	0.993737	0.0878834	0.133924	0.75289	-0.00316275	0.943387	0.989952	-0.0267218	0.725403	0.928629	0.0135439	0.814172	0.962405	-0.119508	0.167144	0.719245	-0.0642707	0.29228	0.933595	0.0257937	0.723447	0.913998	0.0543279	0.401414	0.999915	0.128329	0.157296	0.995393	0.0262421	0.479597	0.824342	-0.124242	0.140298	0.775533	0.0347455	0.646178	0.947106	-0.137685	0.100149	0.821015	-0.0477214	0.545447	0.99968	-0.0138797
MZT2A	0.000885577	0.973122	0.99224	0.0483843	0.33444	0.758475	0.0166952	0.65324	0.952608	0.0337742	0.230113	0.681142	0.00936475	0.845769	0.961195	0.058165	0.155218	0.604492	0.0346748	0.52881	0.903559	-0.10829	0.00479077	0.53746	-0.0262501	0.569159	0.845219	0.0293073	0.472466	0.999915	0.0663268	0.248225	0.998403	0.0393332	0.0933317	0.476604	0.10416	0.0526879	0.669009	0.0143316	0.764737	0.96897	-0.0480411	0.365305	0.923196	0.110258	0.0268383	0.892462	0.0140908
MZT2B	-0.00548797	0.818033	0.955816	-0.00978173	0.829306	0.964638	0.00346168	0.918259	0.989874	-0.00717415	0.779046	0.945154	-0.0281559	0.517729	0.862122	0.0197423	0.611611	0.903322	-0.0185668	0.711334	0.949848	-0.0172759	0.622254	0.978601	0.0160151	0.70198	0.904357	0.00482796	0.894299	0.999915	-0.0273425	0.600257	0.998403	-0.0123119	0.563552	0.862901	0.0179538	0.709172	0.962615	0.02607	0.548519	0.933935	-0.0516677	0.283208	0.902933	-0.0218274	0.631854	0.99968	-0.0112855
ATRX	-0.0548781	0.231246	0.673232	0.0390379	0.65518	0.913112	0.0231326	0.721484	0.963748	-0.0516615	0.293275	0.729862	-0.0758639	0.365568	0.784913	-0.0711121	0.345068	0.767906	-0.0924731	0.33589	0.832469	0.00337931	0.960061	0.996693	-0.151637	0.0589613	0.339445	-0.0546402	0.447296	0.999915	-0.0706346	0.481603	0.998403	-0.0271651	0.507714	0.837483	-0.163944	0.0836741	0.707949	-0.0290076	0.728664	0.963566	-0.0165203	0.858589	0.990815	0.00774614	0.929139	0.99968	-0.041824
PMM2	0.0816974	0.0163569	0.247189	0.0818999	0.209108	0.652554	-0.0249194	0.606209	0.941715	0.0522183	0.153592	0.608373	0.0345541	0.581223	0.886975	-0.0814622	0.144782	0.590085	-0.0196707	0.783181	0.96669	-0.0753921	0.132997	0.891563	0.093004	0.120385	0.461511	0.0587414	0.274357	0.999915	-0.0346959	0.642745	0.998403	0.0359059	0.239552	0.666302	0.0186698	0.791187	0.976326	-0.0617014	0.321619	0.861719	-0.010595	0.878106	0.992216	0.0260763	0.689206	0.99968	-0.0138299
UBE2F	-0.0299187	0.393333	0.786108	-0.0620036	0.351764	0.770862	-0.129608	0.00857408	0.47427	-0.0499567	0.183299	0.640988	-0.0817681	0.200386	0.658405	-0.0347119	0.537323	0.87081	-0.148463	0.0433742	0.544559	0.058275	0.257942	0.923663	-0.136294	0.0261611	0.227059	-0.13833	0.010967	0.535748	-0.0495693	0.518136	0.998403	-0.031371	0.316581	0.729723	-0.157246	0.028091	0.589705	-0.0446949	0.484126	0.914871	0.0172898	0.807214	0.985282	0.0857558	0.194944	0.99968	0.00869419
PMM1	0.0207133	0.610275	0.885391	-0.0543928	0.483285	0.843668	-0.0611045	0.287296	0.847012	-0.0912108	0.0356528	0.353476	-0.205025	0.00559981	0.163675	-0.019677	0.760257	0.953075	-0.100507	0.238165	0.78026	-0.0868123	0.14565	0.903868	-0.164541	0.0204926	0.197747	-0.0695256	0.280949	0.999915	-0.0203769	0.818765	0.998403	-0.0538748	0.137418	0.547105	-0.0562637	0.504078	0.924476	0.0809444	0.273973	0.844129	-0.0124429	0.879568	0.992216	0.0331508	0.665325	0.99968	-0.0406451
ASS1	0.0847139	0.503243	0.844114	0.141005	0.557799	0.872254	-0.0801224	0.654418	0.953033	-0.0327922	0.80907	0.954989	0.618844	0.00701166	0.184184	-0.28519	0.13113	0.571228	0.378103	0.150099	0.704148	0.171659	0.356099	0.945649	0.275666	0.214061	0.588089	-0.00494581	0.97922	0.999915	-0.211216	0.445509	0.998403	-0.117436	0.298957	0.71421	0.203503	0.426809	0.906857	-0.415893	0.0706307	0.704066	0.302342	0.23663	0.887426	-0.131342	0.585515	0.99968	0.131706
NCBP1	0.0391393	0.234072	0.674416	0.0299297	0.631054	0.90197	0.0478547	0.30368	0.855358	0.0245424	0.486763	0.845495	0.0654718	0.273253	0.717047	0.121724	0.0128334	0.250405	0.0553839	0.419143	0.866078	-0.0316435	0.513273	0.969477	-0.00885843	0.878163	0.964686	-0.00710779	0.889621	0.999915	-0.0864153	0.229811	0.998403	0.011621	0.692965	0.913919	-0.0140509	0.834252	0.983702	-0.00217121	0.971135	0.996936	0.0286654	0.666527	0.972343	0.0704338	0.260709	0.99968	0.107173
ZNF709	-0.162489	0.00301191	0.115543	-0.0178256	0.865661	0.971424	0.0667669	0.391884	0.887124	-0.182706	0.00184697	0.10902	-0.173931	0.0846396	0.493293	-0.0162742	0.849398	0.969816	0.11669	0.313861	0.819251	-0.151023	0.0619218	0.817083	-0.201397	0.0368374	0.269427	0.0247089	0.779829	0.999915	-0.204333	0.0897692	0.96856	-0.159121	0.00113482	0.0808633	-0.112993	0.329458	0.87989	-0.115581	0.249803	0.831692	-0.0696981	0.531708	0.950116	-0.107055	0.307107	0.99968	-0.0747398
ZNF708	-0.156919	0.000424409	0.0511216	-0.171315	0.0448754	0.379651	0.026581	0.676029	0.954573	-0.153166	0.00135926	0.097425	-0.133434	0.10394	0.52898	0.0367767	0.579651	0.889844	0.113711	0.227786	0.769023	-0.0456858	0.489618	0.964311	-0.17735	0.0240647	0.218185	0.0191575	0.782279	0.999915	-0.05132	0.602017	0.998403	-0.12293	0.00206127	0.104464	-0.198171	0.0293539	0.599901	0.00390901	0.961967	0.995756	-0.153052	0.0914295	0.820249	-0.137682	0.110401	0.99968	-0.0680808
ZNF879	-0.129836	0.00827977	0.18077	-0.0457712	0.627536	0.900875	0.0838901	0.229786	0.817815	-0.0446365	0.399605	0.796714	0.0223893	0.804694	0.950136	-0.0309784	0.684403	0.930543	0.0125751	0.902599	0.984251	-0.0165478	0.819995	0.987593	-0.108071	0.21247	0.586207	0.0184378	0.813041	0.999915	0.0735943	0.496283	0.998403	-0.045473	0.30327	0.718236	-0.0197129	0.847863	0.985023	-0.0205773	0.819385	0.976095	-0.0536444	0.591289	0.96351	-0.00183283	0.984336	0.99968	-0.0567734
NID2	-0.107249	0.413736	0.798085	-0.165907	0.506831	0.85193	0.238931	0.197481	0.799336	-0.0532422	0.705193	0.929867	0.359737	0.133075	0.574581	-0.120115	0.502146	0.854695	0.0159367	0.953511	0.992488	0.324138	0.0923616	0.85977	-0.0967792	0.674388	0.891489	0.0674013	0.732275	0.999915	0.555433	0.0524118	0.960087	-0.0542974	0.643549	0.897121	-0.18393	0.482118	0.915964	0.199185	0.404791	0.890074	-0.0507327	0.848316	0.989459	0.087893	0.71949	0.99968	0.0464655
CAMK1	0.121779	0.0801711	0.463809	0.020994	0.87494	0.973527	-0.0235082	0.811682	0.977765	-0.0680393	0.362733	0.774269	-0.190446	0.136087	0.578442	0.148705	0.180167	0.630072	-0.18386	0.20833	0.757388	-0.0926099	0.366397	0.946947	-0.216213	0.0766581	0.377956	-0.136871	0.223637	0.999915	-0.264843	0.0820053	0.96856	-0.0559296	0.369569	0.763447	-0.125402	0.395337	0.900957	-0.0553512	0.66327	0.952147	-0.10863	0.44075	0.933595	-0.171144	0.201015	0.99968	0.101151
STYXL1	-0.0182857	0.662846	0.906429	-0.0668614	0.403753	0.801594	-0.0256495	0.665388	0.954538	-0.0534924	0.233675	0.684616	0.0291227	0.704853	0.924059	-0.128122	0.0610508	0.435559	-0.151949	0.0827577	0.625774	-0.0468684	0.4471	0.959415	0.0853854	0.245516	0.620876	-0.023633	0.721998	0.999915	-0.109378	0.232782	0.998403	-0.0121504	0.745883	0.930627	-0.00740685	0.932264	0.99592	-0.0385206	0.614202	0.945379	0.0489007	0.563822	0.95861	0.0332796	0.677541	0.99968	-0.0541952
SPR	0.081374	0.0376134	0.345475	0.214901	0.00373357	0.146722	0.0131235	0.813226	0.977791	0.110609	0.00824331	0.19811	0.0945801	0.186039	0.641185	0.00278306	0.964151	0.992946	-0.0583573	0.478418	0.888686	-0.0475962	0.409647	0.950964	0.0961084	0.162553	0.523219	0.0412145	0.503044	0.999915	0.103082	0.22981	0.998403	0.0931706	0.00760098	0.170636	0.0772769	0.341656	0.884143	0.0162106	0.820823	0.976095	-0.0827157	0.29686	0.906563	0.0351846	0.6378	0.99968	0.0569062
ZNF700	-0.0439103	0.249218	0.686743	-0.0508492	0.484971	0.844412	0.0203412	0.7061	0.960186	-0.0626108	0.125057	0.566945	-0.0164483	0.813977	0.95291	-0.029378	0.647781	0.916731	0.127303	0.110086	0.659733	0.0272905	0.626542	0.978601	-0.178038	0.00746312	0.113207	-0.0462447	0.449175	0.999915	-0.00611344	0.941613	0.998403	-0.0530577	0.118991	0.517671	0.0104399	0.89613	0.993123	-0.0288361	0.678232	0.955973	0.0950611	0.216867	0.880642	0.121021	0.0983701	0.99968	-0.0262763
ZNF707	-0.0419948	0.0317888	0.326476	-0.0100532	0.786811	0.954842	-0.0145572	0.599989	0.939327	-0.0306027	0.145274	0.598908	-0.00661307	0.852933	0.963034	-0.0501937	0.0905806	0.503702	-0.13219	0.00119519	0.214716	0.0111848	0.698416	0.981897	-0.0201996	0.557589	0.839013	-0.0300639	0.323721	0.999915	-0.0719572	0.0931551	0.96856	-0.0143194	0.414322	0.790176	-0.0607904	0.136269	0.769171	-0.0651718	0.0677451	0.704066	-0.00960482	0.808677	0.985282	-0.0454598	0.221031	0.99968	-0.0214272
NID1	0.0813598	0.178492	0.618031	0.0995514	0.384887	0.7936	0.0777351	0.363714	0.877503	-0.0176892	0.785265	0.946545	0.056309	0.608698	0.896028	0.198741	0.0337083	0.353997	0.0169422	0.89362	0.984251	0.0794598	0.371913	0.947335	-0.0689062	0.516599	0.817618	0.0427831	0.638703	0.999915	0.0612057	0.644089	0.998403	-0.00592284	0.912881	0.981799	-0.0662997	0.585191	0.935434	0.0285967	0.795521	0.971621	-0.0221885	0.856098	0.990453	0.0311405	0.786693	0.99968	0.039967
GBP4	0.00375979	0.91548	0.977907	-0.067135	0.303038	0.735771	0.0917615	0.0662242	0.682186	-0.0454834	0.230516	0.681731	0.0457715	0.464546	0.834873	-0.0563644	0.311885	0.74439	-0.149878	0.042159	0.540009	0.163846	0.00151371	0.371969	0.0419468	0.499673	0.809149	0.140696	0.00694525	0.428935	0.0270289	0.727278	0.998403	-0.0163448	0.605679	0.880859	-0.141342	0.0381286	0.632852	0.00708056	0.912657	0.99047	0.0980163	0.170191	0.85434	-0.0651661	0.337944	0.99968	-0.00489578
ZNF704	-0.00937588	0.671646	0.908943	0.00680962	0.872063	0.973428	-0.0181632	0.561379	0.932719	-0.0227762	0.336487	0.757675	0.0594307	0.142327	0.585798	0.00454545	0.893982	0.979542	0.0889321	0.054297	0.564188	-0.000561389	0.98623	0.998226	0.194215	3.164e-07	0.000105831	0.010762	0.748604	0.999915	0.020068	0.678372	0.998403	-0.025001	0.205508	0.635269	0.042189	0.34038	0.883597	-0.054243	0.177743	0.794762	-0.000635148	0.988662	0.999066	-0.000618016	0.988414	0.99968	-0.0112171
ZC3H10	-0.0299207	0.229817	0.671462	0.101235	0.0328201	0.336742	-0.0523632	0.136982	0.753421	-0.0139868	0.600899	0.894684	-0.0538311	0.238234	0.691542	-0.00296135	0.940221	0.988923	0.0364746	0.481267	0.889614	-0.0208916	0.568877	0.974776	0.0462615	0.290163	0.66106	-0.00997458	0.796809	0.999915	0.0381408	0.4845	0.998403	-0.0291354	0.190728	0.619771	0.0671795	0.187859	0.814288	-0.046541	0.305473	0.855736	0.0330656	0.511639	0.945411	0.0294871	0.53212	0.99968	-0.0354079
RNF114	-0.0346737	0.21315	0.653922	0.0641702	0.224617	0.668093	-0.0121807	0.757395	0.969089	-0.00369148	0.901731	0.978577	0.0399969	0.430619	0.819027	0.0397275	0.366514	0.782177	0.0259094	0.652026	0.935661	-0.0536977	0.189712	0.912885	0.136213	0.00508127	0.0907259	0.0297143	0.493152	0.999915	-0.0149815	0.806031	0.998403	-0.0246076	0.32318	0.733848	0.0191581	0.738716	0.966378	0.0162331	0.749361	0.967153	-0.0947651	0.0918031	0.821015	0.0289124	0.588182	0.99968	-0.00520913
RNF115	-0.0884667	0.00413202	0.131628	0.0162737	0.781626	0.954023	-0.0710699	0.104872	0.723206	-0.0819078	0.0134183	0.241263	-0.0628799	0.263905	0.710351	-0.0803383	0.0765431	0.471093	-0.134275	0.0379458	0.526285	-0.14994	0.000921586	0.346349	-0.0298315	0.584063	0.851734	-0.0623545	0.173172	0.992885	-0.110632	0.10276	0.968705	-0.0720798	0.00902779	0.181697	-0.0683113	0.260849	0.850006	-0.0896817	0.112298	0.737954	-0.122551	0.0500872	0.777217	-0.0592385	0.306546	0.99968	-0.0590235
ZC3H15	0.000919425	0.933455	0.983128	0.0119801	0.566262	0.875812	0.0204196	0.189079	0.794278	-0.00277001	0.814468	0.957042	0.0147302	0.462336	0.834071	-0.012027	0.520202	0.863947	0.0195982	0.39414	0.857348	0.00316571	0.844975	0.989891	0.0111995	0.562068	0.840986	0.0347989	0.0417598	0.787743	-0.00501678	0.835037	0.998403	0.00480288	0.625511	0.888598	0.0416835	0.063533	0.677494	-0.00694914	0.729054	0.963735	-0.0058352	0.793081	0.984554	0.0105729	0.615857	0.99968	-0.00744285
ZC3H14	-0.0232576	0.390261	0.784047	-0.117859	0.0209228	0.281271	-0.037151	0.331706	0.864847	-0.00996731	0.731392	0.935862	-0.0522051	0.288183	0.727793	0.00732058	0.852256	0.970413	-0.0081648	0.885556	0.984128	0.0125838	0.752018	0.984538	0.0213473	0.653297	0.882023	-0.037741	0.364131	0.999915	-0.0158175	0.789535	0.998403	-0.013279	0.583305	0.872146	-0.024136	0.662041	0.954418	0.0031339	0.949372	0.994526	-0.0255175	0.640954	0.969875	-0.107648	0.0366835	0.917133	-0.0266302
SPN	0.0130396	0.324347	0.74486	0.013523	0.591378	0.885155	0.0219472	0.240599	0.822086	0.0205067	0.147853	0.600515	0.0401504	0.09603	0.516168	-0.0298497	0.16257	0.61224	-0.0227155	0.411941	0.862642	0.00758799	0.696695	0.981897	0.0191191	0.410337	0.755371	0.0220989	0.287832	0.999915	-0.0113562	0.695026	0.998403	0.0241875	0.0402918	0.336223	-0.00903786	0.740663	0.966378	0.0107286	0.656509	0.949886	-0.0110891	0.678454	0.973455	-0.0126581	0.61592	0.99968	0.00409461
HMGCLL1	-0.0444267	0.00240695	0.1057	0.0258437	0.358658	0.77574	-0.0344149	0.0982266	0.715821	-0.00896607	0.570663	0.880279	-0.0371947	0.168247	0.618984	-0.0165542	0.429196	0.818591	-0.0257568	0.406031	0.862418	-0.00928169	0.66868	0.979092	-0.070129	0.00641203	0.103443	-0.0124355	0.574175	0.999915	-0.0110941	0.731033	0.998403	-0.0154088	0.242071	0.668611	-0.0362423	0.210532	0.829464	0.0072936	0.786124	0.970995	-0.0484474	0.103292	0.821015	-0.0176214	0.50144	0.99968	-0.013259
NACAP1	-0.00726697	0.330726	0.750066	0.00733306	0.606074	0.891317	-0.0149191	0.157542	0.768117	0.00321892	0.687963	0.92612	-0.00262756	0.847344	0.961471	0.00176895	0.883673	0.977931	0.00929058	0.552857	0.909367	-0.00302494	0.783196	0.984937	0.00378358	0.773053	0.932813	-0.0151238	0.199944	0.999915	0.0204791	0.210029	0.998403	-0.00185709	0.781112	0.941192	0.0159521	0.302788	0.870826	-0.0187764	0.167478	0.784587	0.00384021	0.799324	0.98468	-0.0058327	0.681738	0.99968	-0.00920946
ZC3H18	0.0345597	0.12972	0.552963	0.041968	0.335725	0.759944	0.0288212	0.372136	0.879902	0.0190826	0.435796	0.817238	-0.00577566	0.890287	0.973121	0.0128542	0.731636	0.945144	-0.0309964	0.51788	0.899345	-0.0130072	0.698645	0.981897	-0.0664326	0.0968215	0.420123	0.0374284	0.293391	0.999915	-0.124665	0.0121915	0.826709	0.0269008	0.18723	0.616121	-0.0803982	0.0842402	0.70861	0.0246194	0.554243	0.934273	-0.0455045	0.323939	0.912684	0.030196	0.484252	0.99968	0.0403739
GRIN1	-0.0218542	0.0819799	0.468067	-0.0162924	0.497163	0.848432	0.00999121	0.574762	0.935619	0.00831993	0.537702	0.868293	-0.00329263	0.886346	0.97245	-0.0157945	0.372096	0.786062	-0.0621105	0.0157816	0.412398	-0.0288316	0.118805	0.884053	-0.0156866	0.477734	0.795647	-0.0112717	0.550771	0.999915	0.00973855	0.723795	0.998403	0.0104774	0.351766	0.75334	-0.0269712	0.278741	0.85745	-0.0492975	0.0310707	0.615552	-0.0618346	0.0146119	0.710465	-0.0068285	0.774623	0.99968	-0.00681013
REM2	0.0126334	0.615543	0.888015	0.0723863	0.131175	0.555587	-0.000669108	0.984997	0.99763	0.0292463	0.277808	0.715505	0.0266946	0.562518	0.879493	0.0523948	0.146025	0.5912	0.00275328	0.957913	0.993525	0.0268624	0.467612	0.963463	0.0544021	0.217333	0.591652	-0.0429453	0.262865	0.999915	-0.0357026	0.516503	0.998403	0.0213977	0.34107	0.746742	0.0336627	0.518182	0.925762	0.0717399	0.116899	0.742408	0.0239505	0.637489	0.969739	0.0473478	0.325842	0.99968	0.0161873
LOC100507351	-0.00411134	0.707959	0.9201	0.0116274	0.578716	0.881184	0.0132101	0.394436	0.88718	-0.0143147	0.223226	0.675752	0.0122086	0.543486	0.871093	0.0108183	0.53217	0.869278	-0.0262633	0.252458	0.785428	0.00721251	0.654904	0.978894	-0.0114701	0.551393	0.835731	-0.00625314	0.711872	0.999915	-0.00603901	0.801445	0.998403	-0.017094	0.0806961	0.446879	-0.0039881	0.857452	0.986538	0.00262143	0.895721	0.988487	0.00317993	0.885978	0.992216	-0.0025409	0.901894	0.99968	0.00408538
DHX9	-0.0242885	0.485482	0.834672	0.0824676	0.213463	0.656248	-0.0160257	0.74491	0.968267	0.010016	0.788533	0.9478	-0.0563972	0.375625	0.789603	0.102816	0.0503079	0.407055	0.02929	0.68872	0.943929	-0.0637584	0.212619	0.92132	-0.0261452	0.668818	0.889328	0.0181809	0.735678	0.999915	-0.0515818	0.498379	0.998403	0.0121684	0.695926	0.914513	-0.0980966	0.167165	0.795714	-0.00659995	0.917187	0.991178	-0.0454188	0.518562	0.947556	-0.0159103	0.804455	0.99968	0.0088479
LOC441204	-0.00604997	0.640949	0.899025	0.0305553	0.215783	0.658624	-0.0209658	0.252629	0.82563	-0.0067353	0.628159	0.904146	-0.0259834	0.272842	0.717047	0.0125513	0.477239	0.844074	0.0500479	0.0585536	0.576919	-0.007037	0.712199	0.982825	-0.0235844	0.299829	0.66966	-0.00577997	0.761044	0.999915	-0.016409	0.563126	0.998403	-0.00355353	0.759286	0.93468	0.0461493	0.0709042	0.691539	-0.0273905	0.246096	0.830877	-0.0171058	0.51389	0.946241	0.0035678	0.884789	0.99968	-0.00488368
TCOF1	-0.0274099	0.0737046	0.4481	-0.0605488	0.0363008	0.348513	-0.0123429	0.56993	0.934821	-0.0389493	0.0175272	0.269543	-0.0381629	0.170043	0.621036	0.00854631	0.718018	0.939858	-0.0231452	0.466665	0.886401	-0.0212266	0.347157	0.943557	-0.0406812	0.130662	0.474864	-0.0179569	0.444044	0.999915	-0.0269992	0.421707	0.998403	-0.0357015	0.00895001	0.181697	-0.0496128	0.114869	0.746993	-0.0112485	0.687854	0.957389	0.0239106	0.44099	0.933595	-0.00550503	0.850622	0.99968	0.00355973
NSRP1	0.020505	0.445442	0.813058	-0.0298124	0.557165	0.872074	-0.0454037	0.23182	0.818259	-0.00984351	0.73269	0.935971	-0.0370787	0.446667	0.826185	0.139232	0.00058782	0.0798034	-0.0183111	0.744493	0.957001	-0.0632304	0.108952	0.874621	-0.0219671	0.641433	0.87738	-0.0274264	0.505396	0.999915	-0.0681267	0.246267	0.998403	-0.0122815	0.609252	0.881441	0.00344938	0.950109	0.997688	0.0272495	0.577955	0.939228	-0.0593704	0.273913	0.90272	0.0359239	0.485584	0.99968	0.0203338
NUP98	0.00235604	0.955739	0.989123	0.00541462	0.946685	0.986467	-0.0317328	0.596968	0.939327	-0.0731637	0.107134	0.539137	-0.0129002	0.868145	0.968109	-0.00829905	0.895239	0.979693	-0.100026	0.255716	0.788319	-0.0500212	0.422647	0.954274	0.0904581	0.224037	0.597648	0.00485772	0.938864	0.999915	-0.122596	0.186189	0.995393	-0.0802885	0.0336766	0.312029	-0.121215	0.14475	0.781955	-0.138501	0.0725817	0.706072	-0.147045	0.085652	0.811208	-0.149964	0.0547236	0.973226	-0.0164765
XPC	0.0163126	0.616254	0.888298	0.0992318	0.106513	0.515581	-0.0130559	0.776702	0.972464	0.0320228	0.358529	0.772384	-0.0225932	0.702359	0.92357	-0.0682183	0.165085	0.614657	-0.0464575	0.493999	0.892095	-0.042872	0.370139	0.947335	-0.0318511	0.577064	0.84868	-0.106238	0.0302911	0.743507	0.163643	0.0210146	0.909826	0.026119	0.369116	0.76316	0.0122835	0.852003	0.985023	-0.0456371	0.441474	0.899669	0.0147412	0.822657	0.986371	0.0797709	0.19167	0.99968	-0.038219
SP1	0.0835894	0.00799101	0.179621	0.0806642	0.17943	0.625412	-0.0102537	0.819062	0.978595	0.0645497	0.0567548	0.420455	0.0564563	0.327875	0.757095	0.0843734	0.082386	0.483593	0.152809	0.0205052	0.448793	0.014003	0.763839	0.984937	0.0957264	0.0844999	0.395114	0.0195107	0.690051	0.999915	0.133216	0.0540148	0.960087	0.0358284	0.205481	0.635269	0.175222	0.00664825	0.395916	0.0760423	0.187372	0.803841	0.0635714	0.320508	0.911867	0.113055	0.0609075	0.989045	0.0973035
SP2	0.0163302	0.122349	0.540408	0.0198613	0.321297	0.74978	-0.00862081	0.564757	0.933807	0.00350059	0.757824	0.940846	-0.0103885	0.589027	0.890753	-0.000528811	0.973121	0.995122	-0.0241996	0.276228	0.798498	-0.0231933	0.135657	0.892621	0.0187846	0.311721	0.678384	0.00238649	0.885643	0.999915	-0.00359001	0.876874	0.998403	-0.000296312	0.975031	0.99547	0.0380709	0.0794649	0.705375	-0.00321344	0.867747	0.983749	-0.0359691	0.0919848	0.821015	0.00899791	0.655819	0.99968	-0.011095
LRRTM2	-0.0438972	0.239993	0.67873	-0.000503876	0.994367	0.99848	-0.0081362	0.877738	0.986432	-0.0513741	0.199486	0.656	-0.0604139	0.377471	0.790676	-0.00487344	0.93319	0.98731	-0.0377446	0.630548	0.929357	-0.00337751	0.951029	0.99611	-0.0307053	0.639844	0.87682	-0.0563352	0.28689	0.999915	-0.0709603	0.385563	0.998403	-0.0399491	0.23157	0.66014	0.034521	0.666746	0.955427	-0.0155815	0.819149	0.976095	-0.0999415	0.185328	0.860824	-0.0328365	0.647464	0.99968	-0.0432269
NUP93	0.00364024	0.905615	0.975816	-0.0187435	0.748636	0.945346	0.0241284	0.578262	0.935794	-0.0344629	0.294612	0.73146	-0.0097518	0.862091	0.965798	0.104286	0.0339099	0.354447	0.0633312	0.320976	0.822819	-0.0442724	0.326329	0.941086	-0.0517685	0.336217	0.698791	0.0108354	0.819759	0.999915	-0.0533256	0.427018	0.998403	-0.0240434	0.38066	0.769672	0.0451207	0.466531	0.91549	0.0761249	0.172906	0.789366	-0.0227951	0.713212	0.979336	0.00543141	0.926606	0.99968	0.104125
HAP1	-0.0185674	0.20258	0.643185	0.0137555	0.621208	0.898719	-0.0164059	0.42629	0.896398	-0.00556901	0.721797	0.933331	0.00208687	0.937747	0.985683	-0.0239735	0.316053	0.747177	-0.0517024	0.0865032	0.634251	-0.0156058	0.466786	0.962819	0.00218971	0.931847	0.980824	-0.0475868	0.0361069	0.756398	-0.0177396	0.578328	0.998403	-0.000924143	0.943513	0.989255	-0.0432587	0.147315	0.785101	-0.0481399	0.0694201	0.704066	-0.0399493	0.174696	0.856987	-0.00687438	0.801778	0.99968	-0.0120703
SP6	-0.0139388	0.642692	0.899025	-0.00250115	0.965176	0.992304	0.0234879	0.580334	0.936308	-0.0225343	0.484059	0.844455	0.0890351	0.104568	0.529671	-0.0720463	0.13703	0.581128	0.0152427	0.808406	0.969948	0.0122017	0.782414	0.984937	0.136237	0.00936873	0.128589	-0.04118	0.402496	0.999915	0.00519118	0.937065	0.998403	-0.00617488	0.818175	0.952964	-0.0501124	0.434024	0.90788	-0.137602	0.0115181	0.497113	0.00721486	0.905401	0.993792	0.0214819	0.709157	0.99968	-0.0252935
SP7	0.000125395	0.991204	0.997617	-0.0200952	0.353688	0.771937	0.0147904	0.357473	0.876477	0.00258431	0.832156	0.962173	0.0191371	0.357387	0.778662	-0.0106704	0.549166	0.876107	-0.0384712	0.105598	0.65624	-0.0270336	0.105248	0.868856	0.00462448	0.816775	0.947137	0.0198639	0.260091	0.999915	-0.00270192	0.913544	0.998403	0.00320329	0.752707	0.932732	-0.0317377	0.173823	0.797978	-0.0163049	0.43123	0.89571	-0.0299824	0.191369	0.865222	-0.0353816	0.102074	0.99968	-0.0061087
C16orf93	-0.00160603	0.969775	0.992137	0.104144	0.196965	0.641959	-0.0951046	0.111803	0.731695	0.0428803	0.344969	0.764486	-0.024654	0.750595	0.936791	-0.0345866	0.611652	0.903322	0.0162617	0.853626	0.977949	-0.0793757	0.202176	0.920063	0.00470984	0.949509	0.983773	-0.123069	0.0676685	0.865043	-0.061888	0.504379	0.998403	0.00609472	0.872199	0.970082	0.0153205	0.863416	0.988768	0.0750569	0.330746	0.866776	0.0953561	0.264978	0.899588	0.0506838	0.530678	0.99968	-0.0267793
SPPL3	0.0100437	0.685778	0.914011	0.031655	0.502309	0.850561	0.0948716	0.00654607	0.462838	0.0348657	0.189576	0.648144	0.0991485	0.0279682	0.334901	0.0431863	0.291728	0.730831	0.0344171	0.509134	0.897682	0.0364448	0.317712	0.939743	0.0877183	0.0433503	0.291655	0.0431209	0.266292	0.999915	0.085918	0.112957	0.972044	0.028362	0.200641	0.629657	0.0579519	0.256847	0.847995	0.0721753	0.109854	0.736966	0.0144896	0.772668	0.983115	0.0462515	0.325778	0.99968	0.00577977
GOLIM4	-0.0131668	0.830379	0.958944	-0.146135	0.21259	0.655421	-0.266029	0.00203426	0.39902	-0.14414	0.0280724	0.32221	-0.196517	0.0803083	0.486534	-0.169192	0.104779	0.530982	-0.208658	0.103314	0.65469	0.0497637	0.581804	0.975778	-0.136611	0.204708	0.577937	-0.340809	0.000580191	0.132317	-0.0606057	0.652182	0.998403	-0.106052	0.0528365	0.37403	-0.131946	0.312503	0.874652	-0.255132	0.0221389	0.571823	-0.0858137	0.48938	0.941468	-0.165457	0.156247	0.99968	-0.0762515
OPA3	-0.017862	0.518321	0.851242	0.0406752	0.440716	0.821987	0.0583358	0.135142	0.75289	-0.00657562	0.824514	0.960051	-0.0607061	0.230182	0.684998	0.0019141	0.961953	0.992817	-0.00912795	0.873136	0.983086	-0.0273796	0.50069	0.964985	-0.0315576	0.515471	0.817074	0.0452858	0.272677	0.999915	-0.0702036	0.24553	0.998403	-0.00467964	0.849891	0.962992	-0.089592	0.10347	0.736052	0.0235553	0.640207	0.947106	0.0165596	0.766983	0.982234	-0.0290914	0.581711	0.99968	-0.0214329
OPA1	0.0105849	0.645234	0.899937	0.0248298	0.571931	0.878133	-0.0434948	0.180363	0.78791	-0.0278293	0.258429	0.699553	-0.0765836	0.068574	0.463712	0.0169983	0.659075	0.920546	-0.0179101	0.709064	0.949577	0.00325579	0.923287	0.995671	0.0171449	0.67087	0.890051	-0.0445402	0.226823	0.999915	-0.0447525	0.373403	0.998403	-0.0275193	0.179972	0.605914	-0.0421639	0.380837	0.896969	0.0469489	0.261996	0.837068	-0.0233402	0.615314	0.967261	-0.0350998	0.413792	0.99968	0.0150333
PRO1596	-0.00497008	0.465355	0.823346	-0.0131285	0.309417	0.740463	-0.0049038	0.610555	0.942469	-0.000261708	0.971407	0.99616	-0.0129657	0.295518	0.733629	0.00696511	0.494864	0.852693	-0.0273142	0.0537228	0.563423	-0.00066331	0.94719	0.99611	0.0102388	0.391324	0.743258	-0.00205957	0.84049	0.999915	0.0105037	0.4807	0.998403	0.00011671	0.984705	0.997662	0.00606144	0.653589	0.953257	-0.00345975	0.780397	0.970563	-0.00430569	0.75433	0.980176	0.0224776	0.0766133	0.990198	-0.00154271
RAB40C	0.0397763	0.255972	0.692401	0.123086	0.0644744	0.435323	-0.0374271	0.449991	0.907907	0.0252873	0.500839	0.850799	-0.016842	0.792653	0.948273	-0.0853145	0.127239	0.565821	0.065047	0.375285	0.847912	-0.0380949	0.45963	0.959967	0.108478	0.0770288	0.378524	-0.00475176	0.931124	0.999915	-0.105268	0.169201	0.995393	-0.0130437	0.677158	0.909326	0.0142427	0.843369	0.985023	0.00870623	0.891576	0.987386	0.0250079	0.723971	0.979874	-0.0391026	0.55899	0.99968	0.00184117
RAB40B	-0.0263069	0.494287	0.840142	0.186521	0.0106302	0.216587	0.031545	0.562222	0.933195	0.0646793	0.116367	0.552994	0.084381	0.230499	0.685318	-0.00520399	0.924677	0.985868	-0.00175244	0.982593	0.997554	0.00464211	0.934649	0.995671	-0.000119456	0.998589	0.999536	0.0543391	0.347988	0.999915	0.106177	0.206917	0.998403	0.0512347	0.135852	0.544412	0.00146352	0.98499	0.998333	-0.0969557	0.166297	0.784583	0.0349598	0.653076	0.970446	0.0473092	0.517069	0.99968	-0.0105619
RAB40A	-0.00603043	0.633741	0.896367	-0.00143044	0.951452	0.987488	0.0025042	0.888741	0.988116	-0.00975638	0.471999	0.836649	-0.0126622	0.574296	0.884714	-0.0170359	0.409903	0.807811	-0.0164558	0.53574	0.903843	-0.00479498	0.796695	0.984937	-0.0196026	0.377218	0.73392	0.00261217	0.895786	0.999915	-0.0306052	0.268654	0.998403	-0.00962071	0.394917	0.777552	-0.0286822	0.27181	0.853672	0.01363	0.554466	0.934273	0.011093	0.664428	0.971849	-0.00293114	0.902581	0.99968	-0.0115875
FAM162B	-0.00167108	0.969574	0.992137	-0.0158238	0.850132	0.968528	-0.0011184	0.985597	0.997677	-0.0241061	0.607697	0.897277	-0.0979933	0.222156	0.678813	0.0307036	0.607013	0.902082	-0.0545719	0.554382	0.909461	0.0544005	0.398114	0.949605	-0.0424447	0.580785	0.850352	0.0714043	0.271076	0.999915	-0.0398008	0.677934	0.998403	-0.0309549	0.429035	0.797914	-0.0844844	0.3802	0.896969	0.0610393	0.444273	0.900161	0.0229579	0.795337	0.98468	-0.0788195	0.350074	0.99968	0.0232441
COL7A1	0.0200085	0.635111	0.896637	-0.117703	0.141847	0.572709	-0.0716684	0.228867	0.817815	-0.0546605	0.226073	0.67845	-0.0855865	0.266073	0.711498	-0.148133	0.0063205	0.198507	-0.121076	0.160541	0.71502	0.0641209	0.30066	0.936513	-0.0728808	0.324301	0.688137	-0.0268374	0.665952	0.999915	-0.0629068	0.495198	0.998403	-0.0242051	0.520658	0.842186	-0.164526	0.0420175	0.647248	-0.0211507	0.78311	0.970855	0.00997178	0.906828	0.994314	-0.0298895	0.705182	0.99968	-0.00237085
MDP1	-0.0236852	0.544051	0.861046	0.00954659	0.898077	0.977201	-0.00556247	0.919764	0.990058	-0.0749144	0.0727694	0.460085	-0.088249	0.216669	0.67293	-0.0282673	0.635499	0.913039	-0.153621	0.0555819	0.566799	-0.0337397	0.556689	0.974693	0.051471	0.452374	0.781703	-0.038294	0.524841	0.999915	0.0335112	0.694859	0.998403	-0.0475855	0.172151	0.596494	-0.0687884	0.381118	0.896993	-0.0218442	0.758834	0.968471	-0.0281373	0.721339	0.979874	0.105955	0.151734	0.99968	-0.084482
GTSE1	0.0172178	0.231349	0.673232	-0.0116203	0.668408	0.917734	-0.00536132	0.792351	0.975199	-0.0050893	0.741671	0.938144	-0.0331848	0.201883	0.659433	0.0251462	0.229779	0.681291	0.00107936	0.971367	0.995394	0.0207546	0.326673	0.941086	0.00607416	0.810061	0.944801	0.00540886	0.804927	0.999915	-0.0333998	0.288722	0.998403	-0.00506116	0.694193	0.914276	-0.00834622	0.770182	0.971982	-0.0174528	0.505872	0.921264	-0.0323766	0.265356	0.899588	0.00989914	0.719178	0.99968	0.00800558
B2M	0.0348893	0.478071	0.830527	-0.0225393	0.808797	0.960132	0.00182759	0.979043	0.996768	-0.037223	0.48019	0.842326	-0.0307379	0.730934	0.930127	0.0573443	0.435013	0.822602	-0.1253	0.220149	0.764327	0.1198	0.0969526	0.866124	-0.0452061	0.600476	0.859492	-0.0405373	0.591204	0.999915	0.150445	0.16155	0.995393	-0.019946	0.650117	0.89863	0.137079	0.167278	0.795714	0.0138272	0.877423	0.984874	0.121866	0.219625	0.883143	0.130436	0.162179	0.99968	0.0383322
HBBP1	-0.0660397	0.237608	0.676533	-0.170424	0.110513	0.523901	-0.0548861	0.487942	0.916525	-0.115822	0.0528826	0.407879	-0.153917	0.133221	0.574621	-0.228876	0.0110357	0.238716	-0.308564	0.0085432	0.353789	0.0259962	0.752131	0.984538	-0.114406	0.243662	0.619154	0.113958	0.178719	0.997663	-0.307931	0.0114881	0.821943	-0.0602543	0.228008	0.657822	-0.446398	0.000261382	0.128393	-0.169539	0.0957424	0.727757	-0.232207	0.0393699	0.764823	-0.195707	0.0683038	0.990198	-0.0362522
SRFBP1	-0.00467284	0.869696	0.968425	-0.139709	0.00974656	0.21078	0.0126046	0.754322	0.96859	-0.0237294	0.436899	0.817367	-0.00942055	0.856691	0.964488	0.00252676	0.954906	0.991779	-0.0646154	0.2745	0.797875	0.00596754	0.886702	0.993203	-0.0900859	0.0707368	0.365692	0.000374678	0.993127	0.999915	-0.0750319	0.228056	0.998403	-0.0109999	0.665693	0.905666	-0.0773844	0.180906	0.807081	0.051442	0.321242	0.861719	0.0388912	0.499021	0.942468	-0.0904515	0.0936952	0.99968	0.000385106
RPRD2	-0.00487787	0.873899	0.969511	0.132679	0.0222672	0.288799	-0.0545248	0.20904	0.809673	-0.0113072	0.731448	0.935862	-0.0446017	0.425122	0.81574	-0.0274681	0.560618	0.880531	0.0675361	0.295559	0.809317	-0.0670055	0.137429	0.896121	0.0420677	0.435163	0.771771	-0.0522998	0.284081	0.999915	-0.0990507	0.140032	0.995393	-0.022654	0.40935	0.786073	-0.00764801	0.905424	0.993628	-0.0299886	0.592231	0.942027	-0.0403916	0.515238	0.946418	-0.0263409	0.651888	0.99968	0.0181899
SPPL2A	0.0925724	0.0127772	0.219918	0.0676631	0.34139	0.764404	0.0479302	0.364099	0.877503	0.00477227	0.905185	0.979601	0.0606441	0.374282	0.789252	-0.108742	0.0734404	0.464494	-0.136279	0.0816085	0.623377	0.131922	0.0158453	0.675299	0.0883571	0.177221	0.543663	0.0182382	0.760371	0.999915	-0.0404462	0.620774	0.998403	0.00628264	0.850821	0.963484	-0.0299804	0.701838	0.961669	0.0851645	0.210471	0.813717	0.0903244	0.231032	0.887306	0.018035	0.801323	0.99968	0.00680958
SPPL2C	0.015094	0.106304	0.511612	0.0111543	0.532432	0.862081	-0.0044357	0.737674	0.966819	0.0228207	0.02245	0.295441	0.00493941	0.773347	0.942543	0.0122322	0.378287	0.790817	0.00852274	0.663695	0.938794	0.0143805	0.295956	0.93548	0.0168237	0.305602	0.674068	0.0127735	0.38344	0.999915	-0.0170801	0.404301	0.998403	0.0174661	0.0362752	0.321765	0.0098424	0.610352	0.941545	0.0220389	0.195958	0.808744	0.031805	0.0920384	0.821015	0.00770736	0.663344	0.99968	0.0112945
SPPL2B	0.00839464	0.698686	0.917916	0.0058736	0.886696	0.975915	-0.00518325	0.865791	0.984541	0.0275163	0.23609	0.685779	-0.0584619	0.138727	0.581112	0.0354621	0.306502	0.741458	-0.0426221	0.344734	0.83644	-0.0349708	0.272336	0.927458	-0.0413921	0.276308	0.647475	0.00350748	0.917689	0.999915	-0.066472	0.160582	0.995393	0.0171329	0.376537	0.767934	0.0262881	0.55387	0.930226	0.00161761	0.96735	0.996593	0.00474951	0.913686	0.994863	0.0397117	0.338056	0.99968	0.00803279
PDE7B	0.0387933	0.0767265	0.455839	0.019663	0.639632	0.906262	0.00200799	0.948476	0.992083	0.00851599	0.717702	0.932689	-0.0325175	0.419583	0.811938	-0.00361091	0.910971	0.982882	-0.00969984	0.833487	0.974328	0.0532022	0.0988727	0.867541	-0.00882912	0.818888	0.948204	-0.00397437	0.910622	0.999915	0.0446718	0.352462	0.998403	0.00487645	0.803927	0.947616	0.0293368	0.52533	0.927142	-0.0161436	0.686776	0.957369	0.0348808	0.431825	0.933407	-0.0235596	0.575015	0.99968	0.0142118
MYO3A	-0.00958881	0.650853	0.902194	0.0285378	0.480329	0.842707	-0.0763781	0.0103774	0.510401	-0.020887	0.357529	0.771522	-0.0511594	0.186899	0.641898	0.0527694	0.14306	0.588816	-0.0365737	0.409403	0.862564	-0.0284141	0.361466	0.945694	-0.0470286	0.205362	0.57828	-0.0219084	0.526263	0.999915	-0.0445084	0.336679	0.998403	-0.0288369	0.12717	0.532088	0.0059276	0.895137	0.992801	-0.0658056	0.0875512	0.719546	-0.0448021	0.294896	0.906563	-0.0360353	0.367136	0.99968	-0.0058478
ITGA9	-0.0702938	0.235952	0.675606	0.259242	0.0218167	0.286314	-0.15884	0.0577786	0.665266	-0.00318805	0.960059	0.993732	-0.0566732	0.602886	0.894188	0.0618337	0.531196	0.869278	-0.0240902	0.846999	0.977249	-0.0439096	0.614956	0.978601	-0.105587	0.310499	0.677492	-0.105869	0.262098	0.999915	0.134728	0.299291	0.998403	-0.0014518	0.97818	0.996177	-0.0673425	0.58965	0.936331	0.0280531	0.795415	0.971621	-0.124357	0.2995	0.906563	0.117997	0.301646	0.99968	-0.0467445
UGCG	-0.152849	0.00932943	0.194023	-0.205002	0.0658314	0.43857	0.119115	0.15356	0.76776	-0.0415857	0.511637	0.855861	0.148913	0.164314	0.614244	-0.0644132	0.468492	0.839311	-0.0853971	0.489021	0.891116	0.05555	0.522713	0.971378	-0.0805031	0.437586	0.773695	-0.0158494	0.859541	0.999915	0.0198266	0.87819	0.998403	-0.0260458	0.622088	0.887584	-0.18158	0.123959	0.756059	-0.03023	0.779013	0.970514	0.0419254	0.72559	0.979874	0.0707775	0.532158	0.99968	-0.0187348
MYO3B	-0.0101738	0.676994	0.910935	-0.0846812	0.0563935	0.414848	0.0134019	0.697975	0.957964	-0.0284351	0.277052	0.714683	-0.0361551	0.397132	0.800231	-0.0492871	0.236839	0.686622	-0.0352111	0.493567	0.891815	0.00145154	0.967762	0.997242	0.0175151	0.682769	0.895021	-0.0739141	0.0567617	0.834787	0.00101983	0.984775	0.998608	-0.0296485	0.173829	0.59818	-0.00989591	0.844978	0.985023	-0.0819366	0.0648592	0.70284	-0.0376598	0.445166	0.933595	-0.00957297	0.836176	0.99968	-0.00372236
ATP2A1	-0.0176718	0.146947	0.578591	-0.00186048	0.936353	0.983412	0.0036203	0.833851	0.980098	0.00540686	0.679406	0.922787	-0.000466524	0.983353	0.996461	0.000105189	0.995506	0.999069	0.001407	0.955412	0.993444	-0.0132392	0.460491	0.960049	-0.00373644	0.861506	0.960311	0.0217725	0.241155	0.999915	-0.00585744	0.826375	0.998403	0.012453	0.253185	0.676762	-0.0247679	0.32068	0.876998	0.00228763	0.918073	0.991178	-0.0143089	0.561628	0.95861	-0.0113362	0.620302	0.99968	0.00564063
ATP2A2	-0.0108109	0.574519	0.874428	0.0156611	0.669592	0.918526	-1.16268e-05	0.999659	0.99983	-0.00280538	0.891932	0.975901	0.0331841	0.345827	0.770534	0.00721035	0.803075	0.96044	-0.0368228	0.356697	0.840165	-0.00742775	0.793107	0.984937	0.0480701	0.154269	0.512267	-0.00917917	0.751847	0.999915	0.0219028	0.603169	0.998403	0.0056066	0.744683	0.930137	-0.0180717	0.638249	0.950594	-0.0348928	0.319736	0.861511	-0.0333181	0.391612	0.925296	-0.0184193	0.616078	0.99968	0.0152904
ATP2A3	0.00771723	0.594456	0.880015	-0.0332689	0.227974	0.671737	-0.0403372	0.048395	0.638962	-0.00164028	0.915956	0.981725	-0.0155692	0.556967	0.876895	-0.0177726	0.411697	0.808447	-0.0568188	0.0575834	0.573519	-0.0199589	0.348804	0.943557	0.0451935	0.0749051	0.374974	-0.0289928	0.194923	0.999915	-0.0889223	0.00477296	0.647858	-0.00379969	0.769369	0.938003	-0.0336073	0.25473	0.845768	-0.0706691	0.00711826	0.468581	-0.0677534	0.0201531	0.730179	-0.0206719	0.45469	0.99968	-0.0216698
RARRES2	0.0409847	0.594094	0.880015	0.185805	0.205914	0.650697	-0.0104389	0.923547	0.990132	0.212667	0.00950303	0.21004	-0.0188199	0.893938	0.974058	0.0953091	0.367833	0.782938	0.0342436	0.831106	0.973548	0.485152	1.31287e-05	0.03764	-0.035217	0.794164	0.940244	0.00831358	0.938339	0.999915	0.0020817	0.990131	0.99887	0.154975	0.023605	0.268611	0.0882391	0.536493	0.929001	-0.0374331	0.78941	0.971016	0.328537	0.0338424	0.742747	0.0857386	0.542458	0.99968	-0.0182462
ITGA2	0.0735048	0.497611	0.841895	0.0360323	0.861531	0.970916	0.216742	0.156727	0.768117	0.159256	0.169939	0.625824	0.628795	0.00137701	0.0750515	-0.286467	0.0644154	0.443635	-0.11297	0.616169	0.925676	0.204073	0.199861	0.919325	0.332828	0.0794313	0.384279	0.0793748	0.619958	0.999915	-0.0304096	0.897988	0.998403	0.200807	0.0375604	0.325549	-0.17124	0.429562	0.906915	0.146631	0.457721	0.906732	0.331345	0.129604	0.835632	0.0604566	0.769536	0.99968	-0.0595356
ITGA3	0.0487442	0.544235	0.861046	-0.374682	0.0140665	0.241791	0.21855	0.053828	0.647208	-0.00186152	0.98277	0.997521	0.369295	0.0116458	0.226254	-0.202151	0.113015	0.544993	-0.361392	0.0299582	0.498533	0.115783	0.327017	0.941086	0.116638	0.408152	0.754175	-0.0589189	0.625605	0.999915	-0.031419	0.858246	0.998403	0.0220633	0.758841	0.934505	-0.257351	0.11475	0.746993	0.0794975	0.5873	0.941103	0.139748	0.389339	0.925283	-0.02252	0.883924	0.99968	-0.072168
ITGA4	0.0625394	0.402335	0.792058	0.021077	0.881796	0.974771	-0.0293596	0.781102	0.97277	0.029974	0.708233	0.930591	0.021715	0.87317	0.970244	0.136509	0.18103	0.630926	-0.10255	0.512562	0.898551	0.118071	0.282055	0.931074	-0.232454	0.075479	0.376064	-0.00472505	0.966101	0.999915	0.172474	0.290971	0.998403	0.0410461	0.538733	0.85111	-0.211179	0.154475	0.786634	0.0476197	0.726496	0.963461	0.172474	0.252727	0.892907	0.227644	0.107484	0.99968	0.0525853
ITGA5	-0.0533774	0.538775	0.859522	-0.282834	0.0829139	0.474845	0.174293	0.155223	0.76776	-0.123995	0.182376	0.640102	0.0934353	0.551461	0.87408	0.0461687	0.729336	0.944387	0.00436685	0.980796	0.997458	0.113377	0.374407	0.947659	-0.273517	0.071982	0.369087	0.119552	0.365263	0.999915	0.0905645	0.633641	0.998403	-0.0775076	0.317786	0.730126	-0.0857671	0.629193	0.946832	0.283291	0.072713	0.706072	0.206169	0.239551	0.88895	-0.0187329	0.910201	0.99968	0.0613753
ITGA6	0.0137574	0.390023	0.784047	0.0271097	0.36693	0.782038	0.0302188	0.181418	0.789266	0.0350319	0.0405932	0.368794	0.0513722	0.0742322	0.474448	-0.0482901	0.0527193	0.413019	-0.0445339	0.185237	0.733513	0.00509002	0.828857	0.988554	0.0270296	0.335763	0.698407	-0.0066486	0.780786	0.999915	-0.010918	0.755325	0.998403	0.0366493	0.0100412	0.189395	-0.0355173	0.26676	0.851942	-0.0222723	0.445092	0.900737	-0.0212498	0.51118	0.94517	0.0678342	0.0255508	0.882579	-0.00415934
ITGA7	-0.086023	0.0632655	0.423888	0.139515	0.114237	0.53002	-0.122851	0.0606697	0.671989	0.0676237	0.173792	0.630143	-0.0779286	0.358616	0.780169	0.126857	0.107545	0.535299	0.0930941	0.340425	0.835511	-0.0169687	0.803776	0.984937	-0.066333	0.415496	0.758091	-0.0611706	0.400287	0.999915	0.0285134	0.779026	0.998403	0.031867	0.44256	0.805373	0.147106	0.120421	0.754124	-0.0176429	0.83487	0.977521	0.0701159	0.454762	0.936371	0.151923	0.0838975	0.995079	0.0274538
TRHR	-0.0179006	0.108759	0.515147	0.000168371	0.993688	0.99848	-0.00256511	0.871166	0.98558	-0.00784988	0.512555	0.856562	0.0083524	0.682528	0.919167	-0.0250656	0.14377	0.589683	0.00329966	0.887073	0.984128	-0.00804115	0.624828	0.978601	0.00742625	0.705138	0.905918	0.00561558	0.743208	0.999915	-0.0198479	0.417093	0.998403	-0.00789136	0.429723	0.798094	-0.00192121	0.932136	0.99592	-0.0362316	0.0746786	0.710411	-0.0371215	0.0996823	0.821015	-0.04153	0.0503076	0.965813	-0.022546
LOC100506216	-0.00618571	0.451469	0.815877	-0.00864052	0.576765	0.880387	-0.0107734	0.353597	0.87555	-0.00709177	0.420643	0.806815	-0.0136762	0.357085	0.778527	-0.00709167	0.578006	0.88889	-0.0238486	0.164002	0.717764	-0.00297327	0.805648	0.984988	-0.0088542	0.539143	0.829492	0.0139689	0.270767	0.999915	-0.00560317	0.755329	0.998403	-0.00656531	0.3712	0.764949	-0.00654727	0.694257	0.960254	-0.00293741	0.844495	0.979133	-0.00332556	0.841262	0.988982	0.00116193	0.940074	0.99968	-0.00381831
LOC285556	-0.0085402	0.813763	0.955095	-0.0888128	0.199343	0.644869	-0.0512169	0.317366	0.861164	-0.0554844	0.152707	0.606339	-0.0306454	0.644867	0.909412	-0.126069	0.0497485	0.406714	-0.00574451	0.938953	0.989939	-0.00239088	0.964226	0.996932	0.00315566	0.960439	0.987838	-0.0615201	0.286094	0.999915	-0.0260096	0.74296	0.998403	-0.0631145	0.0507236	0.370187	-0.101561	0.174997	0.799456	-0.0867588	0.188425	0.805794	0.0288227	0.693908	0.976203	-0.146933	0.0345407	0.906024	-0.0593733
LOC100506718	0.0296761	0.69931	0.917916	-0.204379	0.156654	0.594367	0.0362634	0.738552	0.967103	-0.0968907	0.238968	0.686225	-0.0573824	0.67906	0.918457	0.157553	0.127505	0.565841	0.0768316	0.629517	0.929357	0.0853177	0.44995	0.959535	-0.167697	0.213016	0.586777	0.152625	0.161722	0.992885	0.289291	0.0845146	0.96856	-0.0668021	0.330382	0.740369	0.0668885	0.653417	0.953257	0.372922	0.00737143	0.468581	0.158322	0.307387	0.906563	0.0308788	0.831894	0.99968	0.134759
DENND4A	0.0425944	0.291121	0.719686	0.0867237	0.260213	0.699693	-0.0710979	0.21255	0.810831	0.010696	0.804864	0.953024	-0.131884	0.0739268	0.474366	0.0352942	0.573984	0.887129	0.021992	0.794849	0.968714	0.00637406	0.914519	0.995373	-0.0383746	0.58808	0.853684	-0.0164255	0.796215	0.999915	-0.0119212	0.892677	0.998403	0.00187826	0.958506	0.992941	0.150563	0.0724943	0.692352	-0.0297546	0.685923	0.957369	0.029902	0.71398	0.979336	0.0066556	0.93079	0.99968	0.0548299
DENND4B	0.0407346	0.143091	0.571749	0.0233644	0.657956	0.914883	-0.0912865	0.019959	0.575779	-0.0299326	0.315966	0.744002	-0.0994806	0.0487829	0.408097	-0.0146652	0.746906	0.949718	-0.0101239	0.862751	0.980606	-0.0296056	0.469772	0.963463	0.0222128	0.649597	0.880302	-0.0506859	0.257365	0.999915	-0.0901959	0.138319	0.995393	-0.0320699	0.197317	0.626729	-0.056182	0.338564	0.883234	-0.0141906	0.779873	0.970563	-0.040903	0.467332	0.938142	-0.0112986	0.831322	0.99968	0.00793164
DENND4C	0.00233171	0.885417	0.971321	-0.0289961	0.34737	0.767903	0.00201182	0.929935	0.990132	0.0169103	0.329246	0.753913	0.0215813	0.466257	0.836294	0.0591664	0.0221513	0.303373	0.0116237	0.732063	0.954235	-0.0194477	0.413427	0.953139	0.000510859	0.985645	0.995663	-0.0342675	0.185657	0.999915	0.0620188	0.0790199	0.96856	0.00408583	0.777555	0.940407	0.0136526	0.688295	0.959714	-0.0236766	0.421696	0.893959	0.0248514	0.446917	0.933863	0.0328169	0.289832	0.99968	0.0208157
RAPGEF6	0.00757402	0.487301	0.835754	-0.00177634	0.931401	0.981959	-0.0272979	0.0760009	0.691961	0.00544812	0.641242	0.910374	-0.0106047	0.592209	0.892212	-0.000906613	0.95867	0.992197	0.022625	0.316463	0.819404	-0.0032631	0.838783	0.989038	-0.0107813	0.573177	0.846763	0.0184691	0.268299	0.999915	0.00759661	0.750238	0.998403	0.00659401	0.498716	0.832618	0.00675474	0.763177	0.970643	-0.00604118	0.761158	0.968471	-0.0336177	0.126415	0.831142	-0.00220657	0.915175	0.99968	0.00404378
SWAP70	-0.0466765	0.308107	0.733498	-0.177592	0.0414723	0.367407	0.0866261	0.180735	0.78903	-0.084319	0.0853974	0.492908	0.0542471	0.517711	0.862122	-0.0151008	0.84607	0.969095	0.00870098	0.928063	0.988351	-0.140923	0.0358439	0.775865	0.0949208	0.237406	0.61327	-0.172513	0.0226433	0.673228	-0.0677811	0.498953	0.998403	-0.0610952	0.135198	0.543238	-0.0519658	0.599699	0.939389	-0.163954	0.0489027	0.661025	-0.0819378	0.375951	0.924738	0.0338702	0.70056	0.99968	-0.0317482
RARRES1	0.244776	0.045704	0.379179	0.278709	0.233156	0.67718	0.351263	0.0425644	0.631357	0.187199	0.154715	0.609443	0.470828	0.0353651	0.365221	-0.0727568	0.648165	0.916731	0.451302	0.0747832	0.609595	0.482184	0.00727102	0.598042	0.393108	0.0675953	0.358345	0.160916	0.385607	0.999915	0.0359208	0.893739	0.998403	0.14927	0.173607	0.598059	0.619579	0.0102166	0.441117	0.0941786	0.674071	0.954872	0.714464	0.00376259	0.60366	0.0279645	0.905452	0.99968	0.226397
PHLDA1	0.228894	0.0152448	0.23978	-0.436332	0.0142952	0.243183	0.0945297	0.480514	0.915573	0.269089	0.00773079	0.193453	0.0875796	0.610135	0.896429	0.0434739	0.770616	0.955463	-0.100171	0.613123	0.92501	-0.0187888	0.892771	0.99389	-0.262937	0.113202	0.449331	-0.00413278	0.977865	0.999915	0.249685	0.228081	0.998403	0.292347	0.000491591	0.0599045	-0.0223663	0.909932	0.993717	0.332487	0.0534962	0.676506	0.224212	0.241185	0.889756	0.208751	0.249278	0.99968	0.0184825
LINC00176	0.123578	0.00127081	0.0814006	0.0763425	0.301241	0.734565	-0.0629376	0.249381	0.825176	0.078754	0.0568021	0.420495	-0.0371947	0.599946	0.893848	0.0508398	0.350859	0.772513	-0.065046	0.423551	0.867775	0.0387951	0.495029	0.964861	-0.0134158	0.843325	0.953721	0.0129555	0.820922	0.999915	0.0651943	0.440895	0.998403	0.0726536	0.0349468	0.316922	0.000315127	0.996979	0.999612	0.0145686	0.836248	0.977685	-0.0324882	0.677589	0.973455	0.00114148	0.987764	0.99968	-0.030089
PHLDA3	0.0539909	0.419379	0.800284	0.101816	0.425704	0.813658	0.118305	0.210479	0.810831	0.138624	0.0524982	0.406653	0.484021	6.398e-05	0.0109745	-0.269239	0.011588	0.244814	-0.119908	0.390351	0.85574	0.0254993	0.795445	0.984937	0.297505	0.0108301	0.140044	-0.0398329	0.702327	0.999915	0.380577	0.00891916	0.754617	0.130535	0.0284003	0.290651	0.0034338	0.980048	0.998333	-0.189923	0.118463	0.742408	0.016391	0.903473	0.993259	0.197484	0.117369	0.99968	-0.177167
PHLDA2	0.0414426	0.00679808	0.166786	-0.0495541	0.0907111	0.487411	0.0185539	0.394108	0.88718	0.0338871	0.039486	0.364947	0.0539817	0.0546538	0.428481	0.0574368	0.0182692	0.282905	-0.0172469	0.591983	0.919543	0.0296721	0.189598	0.912885	0.00928651	0.731192	0.916361	-0.00502472	0.832236	0.999915	0.00162753	0.961489	0.998403	0.0294697	0.0316941	0.303902	-0.0237012	0.441906	0.90999	0.0241951	0.388448	0.888095	0.0267085	0.390551	0.925296	0.0246731	0.400472	0.99968	0.0342268
MGC34796	-0.00133789	0.909535	0.976246	-0.0136315	0.541244	0.866233	-0.0211759	0.202827	0.806101	0.0152393	0.226762	0.678468	0.0246014	0.250207	0.699595	-0.00685199	0.695223	0.93421	-0.0530542	0.0287346	0.492173	-0.000564985	0.973967	0.997467	0.0100576	0.626356	0.871074	-0.0300934	0.0913405	0.900491	0.000858236	0.973424	0.998403	0.0111995	0.286841	0.70469	-0.0127546	0.58886	0.935699	-0.0386791	0.0706443	0.704066	-0.0227566	0.338396	0.91803	-0.0125939	0.569906	0.99968	0.0125756
LINC00313	-0.00957836	0.24353	0.68198	0.00237094	0.879332	0.974427	0.0160191	0.167613	0.778123	0.00367854	0.676411	0.922232	-0.0106855	0.47568	0.84094	-0.00827153	0.500239	0.854265	-0.00661039	0.700809	0.947446	-0.000683567	0.954912	0.99649	0.0109234	0.4488	0.779711	0.0154519	0.21097	0.999915	-0.0166012	0.355769	0.998403	0.000573628	0.937793	0.987322	-0.0106713	0.518678	0.925896	0.00814695	0.586514	0.941103	0.0102481	0.537178	0.951085	-0.000615969	0.968416	0.99968	-0.00228047
GAP43	-0.073382	0.0218876	0.280849	0.0229316	0.709113	0.932933	-0.052217	0.250257	0.825176	-0.0218237	0.526515	0.864121	-0.0635756	0.280745	0.722298	0.0463312	0.348567	0.770381	0.0640303	0.34444	0.83644	-0.0155602	0.742038	0.984538	-0.0628098	0.265123	0.637711	-0.0447959	0.304028	0.999915	-0.0817718	0.244543	0.998403	-0.0375772	0.190433	0.619771	-0.0151999	0.808673	0.9792	-0.0429942	0.462843	0.908084	-0.0285539	0.66021	0.971176	-0.0144523	0.81479	0.99968	-0.0603735
LOC100652770	-0.00322238	0.696564	0.917916	0.00135096	0.93095	0.981824	0.00168379	0.885434	0.987357	0.00480652	0.587373	0.888653	0.00829195	0.579349	0.886268	-0.0181792	0.14644	0.591447	-0.0105178	0.543849	0.906203	0.00638363	0.599267	0.9777	0.0150746	0.298145	0.667947	0.00177608	0.887294	0.999915	0.00600747	0.739681	0.998403	0.00459301	0.53398	0.848357	-0.0137136	0.40485	0.902077	-0.00365951	0.807983	0.973564	-0.0200637	0.228934	0.887306	0.0185055	0.24248	0.99968	-0.0041938
ZNF37BP	-0.0226203	0.610251	0.885391	-0.0150593	0.859059	0.970908	-0.0444453	0.478701	0.915073	0.0134326	0.777714	0.944562	-0.126584	0.119107	0.553967	0.103329	0.120793	0.557172	0.184661	0.0469107	0.557067	-0.072655	0.265121	0.923803	-0.119996	0.122675	0.464285	-0.0587325	0.380748	0.999915	0.0365892	0.706319	0.998403	0.017476	0.659559	0.902789	0.105639	0.239534	0.841885	0.0142664	0.859985	0.982357	-0.0100792	0.910512	0.994863	0.0320223	0.703849	0.99968	0.0625961
C22orf26	0.0167462	0.189726	0.629355	0.0159807	0.510552	0.852719	-0.0102555	0.570527	0.934821	0.00425475	0.756276	0.940832	-0.00801717	0.73094	0.930127	-0.0157814	0.401594	0.803797	-0.0160509	0.545511	0.906442	-0.0309848	0.0986126	0.867541	-0.00147312	0.94766	0.983357	0.010435	0.59153	0.999915	-0.0105832	0.705209	0.998403	0.0117096	0.305238	0.720261	0.0182099	0.488818	0.917622	0.00720778	0.757056	0.96847	-0.00119803	0.963016	0.998118	0.0151126	0.534223	0.99968	0.0112117
MRPL28	0.0309058	0.252106	0.6902	0.0409776	0.416706	0.80871	0.00230017	0.951988	0.99272	-0.0148335	0.608454	0.897542	-0.0486332	0.315047	0.747959	0.0476146	0.264334	0.710034	-0.0307195	0.585658	0.919052	-0.0461887	0.244385	0.923663	-0.0480175	0.310699	0.677553	0.00596065	0.886112	0.999915	-0.0956267	0.104927	0.968705	-0.0240177	0.319545	0.731617	-0.0456406	0.405757	0.902077	-0.00788495	0.872738	0.98441	-0.0244065	0.654705	0.970446	0.00373497	0.939913	0.99968	0.00657832
LOC100289341	-0.0506961	0.0208405	0.275344	-0.00334621	0.936349	0.983412	-0.0313024	0.314713	0.860828	-0.0383711	0.103559	0.532897	-0.0565413	0.158992	0.610213	-0.0427187	0.223817	0.675589	-0.0824045	0.0722228	0.605859	-0.0666084	0.0391076	0.783328	-0.0408601	0.290219	0.661112	0.00211804	0.950911	0.999915	-0.0797798	0.0972083	0.968705	-0.0331364	0.0917523	0.474064	-0.00332611	0.941487	0.996129	-0.0134767	0.737127	0.964929	-0.0894081	0.0438989	0.771179	-0.0790265	0.0567578	0.975785	-0.042734
FBXL13	-0.0327536	0.0813818	0.467181	-0.0753426	0.0351857	0.345863	-0.0332024	0.212119	0.810831	-0.0226611	0.261424	0.701687	-0.0709205	0.0388637	0.378979	0.0262531	0.383085	0.794253	-0.0864504	0.0281752	0.489804	-0.0235395	0.395238	0.949605	-0.0363659	0.270909	0.643431	-0.01346	0.648474	0.999915	-0.0953612	0.0201421	0.909826	-0.0275971	0.100546	0.490845	-0.0699601	0.0759635	0.699647	-0.0201455	0.557248	0.934273	-0.0482179	0.204679	0.872161	-0.0283339	0.427695	0.99968	-0.0168224
FBXL12	-0.0155005	0.164522	0.601121	-0.0149305	0.481506	0.843261	-0.00896147	0.570345	0.934821	-0.0225623	0.058767	0.425982	0.0130974	0.519982	0.863179	-0.00448835	0.796322	0.959316	-0.0253554	0.279031	0.798954	-0.0210336	0.199664	0.919283	-0.0167545	0.392354	0.743873	-0.0296727	0.0960489	0.910402	-0.0385236	0.114167	0.972865	-0.0128717	0.196695	0.626184	-0.023784	0.307603	0.872069	-0.0143651	0.480107	0.91312	-0.0527943	0.0187515	0.730179	-0.020028	0.344161	0.99968	-0.0192885
TIPRL	-0.0302166	0.491285	0.838401	-0.0920601	0.270232	0.70814	-0.0862381	0.164277	0.774823	-0.041628	0.376316	0.783221	-0.0376382	0.638848	0.907416	0.0455788	0.515354	0.861417	0.050834	0.576062	0.916013	-0.0260532	0.686586	0.981777	-0.111307	0.14796	0.503225	-0.0884452	0.1885	0.999915	-0.0632466	0.510261	0.998403	-0.0350305	0.371918	0.765267	-0.0697043	0.43093	0.90759	-0.0772513	0.33401	0.869536	-0.0689753	0.436728	0.933595	-0.0770672	0.351296	0.99968	-0.00218853
FBXL14	0.0627405	0.119542	0.534915	-0.0847799	0.260716	0.699694	0.0942269	0.0981733	0.715821	0.0643872	0.136238	0.585302	0.0118895	0.869587	0.968641	0.249127	2.09277e-05	0.0254815	0.136955	0.105296	0.65624	0.00575812	0.922751	0.995671	0.0558936	0.430046	0.767878	0.104567	0.0874677	0.894635	0.107095	0.22492	0.998403	0.037726	0.295559	0.711551	0.145004	0.0732923	0.694806	0.124641	0.0895298	0.720291	0.142726	0.0794681	0.805448	0.14626	0.0579414	0.979561	0.0765418
FBXL17	0.0195972	0.493247	0.839655	0.0673377	0.216721	0.659295	-0.074476	0.0649037	0.682186	0.0253554	0.40821	0.799929	-0.131089	0.0118649	0.227659	0.0291532	0.502083	0.854695	0.0490229	0.414691	0.864636	-0.0478353	0.255035	0.923663	-0.140524	0.00484206	0.0885828	-0.000716266	0.986885	0.999915	0.0515087	0.410371	0.998403	0.0011181	0.965132	0.994424	0.0664217	0.25935	0.850006	0.090025	0.0834484	0.719546	-0.0467196	0.418742	0.929466	0.0364969	0.50386	0.99968	-0.0232047
HRH1	0.093714	0.13298	0.558147	-0.283642	0.0165963	0.25764	0.0871936	0.32339	0.86264	-0.125088	0.0611165	0.433869	-0.0462881	0.685158	0.920339	-0.0233651	0.797406	0.95946	-0.166692	0.200269	0.752235	0.209027	0.0223225	0.70768	-0.129787	0.236043	0.611684	-0.0810917	0.391867	0.999915	-0.104934	0.442571	0.998403	-0.0720204	0.196672	0.626184	-0.313478	0.0117739	0.463827	0.104506	0.358396	0.878386	0.299012	0.0173322	0.729224	-0.0183095	0.878535	0.99968	0.0634728
FAM169A	0.0162499	0.844044	0.963056	0.241628	0.124657	0.547485	0.0363113	0.755889	0.968843	0.161408	0.0675834	0.446455	0.420565	0.00514294	0.155912	0.182864	0.162317	0.612141	-0.0177293	0.918658	0.987037	0.0401517	0.740943	0.984538	0.226626	0.117196	0.457057	0.0488186	0.710916	0.999915	0.409252	0.0229496	0.913309	0.128264	0.0815991	0.448303	0.126234	0.465735	0.91549	0.074923	0.618574	0.945552	-0.0666339	0.689659	0.97576	0.0725775	0.64596	0.99968	0.0139697
FBXL18	-0.0028775	0.922947	0.9802	-0.0235065	0.678627	0.921479	0.017491	0.677536	0.954573	-0.0533722	0.093465	0.510467	0.0197838	0.716333	0.926892	0.0502851	0.282254	0.7241	-0.0918176	0.138991	0.691014	0.0312856	0.474297	0.963517	0.0666609	0.201021	0.574763	-0.0175827	0.709532	0.999915	-0.0444244	0.494752	0.998403	-0.0463052	0.0808645	0.447441	-0.0933328	0.139791	0.775533	0.00071765	0.989437	0.998595	0.0322921	0.591003	0.963499	-0.0145393	0.798782	0.99968	0.0342963
ACVRL1	0.0110361	0.652966	0.903299	0.015631	0.738984	0.942699	0.0336621	0.331796	0.864847	0.026685	0.310166	0.740673	-0.00601232	0.893768	0.974058	-0.0983209	0.0131036	0.250693	0.0129923	0.801427	0.96976	-0.0226846	0.529555	0.973394	-0.00537136	0.900765	0.971977	0.00841988	0.815867	0.999915	-0.123468	0.0209348	0.909826	0.0254738	0.245146	0.671283	0.0148002	0.778567	0.973272	-0.02044	0.647638	0.947307	-0.0504331	0.308786	0.906906	-0.0393268	0.383448	0.99968	-0.0342613
FAM169B	0.0181517	0.0938934	0.491611	0.00985944	0.633224	0.903211	0.0272722	0.0749985	0.691961	0.00507814	0.662688	0.918751	0.0311899	0.115013	0.548504	0.00353518	0.825665	0.965949	0.0395249	0.0816511	0.623377	-0.00294327	0.853771	0.990939	0.0164787	0.386945	0.741549	0.0115886	0.478571	0.999915	-0.00297273	0.900442	0.998403	0.00812393	0.402435	0.781468	0.0178479	0.412424	0.904966	0.0141642	0.473974	0.910834	0.0254528	0.245533	0.892669	0.0425172	0.0377656	0.920714	-0.00919717
GHDC	0.130181	0.000594365	0.0596064	0.17294	0.0174051	0.261925	-0.0394705	0.465739	0.911792	0.116004	0.00443069	0.160011	0.0732196	0.295989	0.733629	-0.0829349	0.162018	0.612141	0.00277514	0.972386	0.995603	-0.011369	0.839936	0.989038	0.222188	0.000842602	0.029667	0.0454027	0.447688	0.999915	-0.0239012	0.775359	0.998403	0.104448	0.00209465	0.105295	0.138867	0.0742188	0.696368	-0.0934372	0.179764	0.796493	-0.0522524	0.499151	0.942468	0.0760952	0.297261	0.99968	0.050345
ABCB1	-0.0282111	0.540201	0.86001	0.125258	0.15434	0.590552	-0.0390613	0.548677	0.930804	-0.118871	0.0155828	0.257391	0.0761118	0.367615	0.786239	-0.0692976	0.321432	0.752363	-0.0514452	0.589191	0.919141	-0.0373127	0.581678	0.975778	0.045773	0.571177	0.846296	-0.04886	0.44523	0.999915	-0.0797927	0.428361	0.998403	-0.0740491	0.0713972	0.425437	-0.0916265	0.326976	0.879165	-0.0899214	0.283645	0.845683	-0.00996997	0.914702	0.994863	-0.121341	0.163155	0.99968	-0.131698
H19	0.0467728	0.611259	0.885857	-0.00200378	0.990803	0.998249	0.084808	0.514508	0.923501	0.0243425	0.805131	0.953038	-0.0224837	0.892783	0.9735	-0.305882	0.0286575	0.336042	0.0977599	0.606828	0.923508	0.0215843	0.873281	0.992618	0.328708	0.0411201	0.284934	0.233539	0.0812754	0.885817	-0.0762895	0.704773	0.998403	-0.00840603	0.918621	0.983321	-0.211222	0.240686	0.841885	0.0614639	0.713972	0.960681	-0.283037	0.127249	0.83175	-0.0153405	0.930836	0.99968	-0.117018
SDK2	-0.0574435	0.201665	0.642781	0.0719876	0.390694	0.795374	-0.0140935	0.824906	0.979329	-0.069742	0.148015	0.600515	0.0075722	0.925089	0.982546	-0.0158494	0.800156	0.960231	0.00964215	0.911896	0.985733	0.0889946	0.178451	0.912885	-0.0985597	0.211898	0.585917	-0.0666788	0.294721	0.999915	0.043118	0.661733	0.998403	-0.0877102	0.0287572	0.292219	0.021438	0.800855	0.977837	-0.0785465	0.33827	0.87158	0.0867976	0.339902	0.91803	0.053328	0.536852	0.99968	-0.0244651
DIMT1	0.0788754	0.00222088	0.100999	0.00501346	0.918962	0.98026	-0.0483427	0.187698	0.793582	0.0135256	0.627266	0.903898	-0.0447898	0.343194	0.769216	0.118175	0.00395764	0.169799	0.0671375	0.214613	0.76109	0.0217423	0.569252	0.974776	-0.00712299	0.875876	0.963651	0.0404943	0.316238	0.999915	0.0320173	0.573261	0.998403	0.0192204	0.407745	0.785469	0.0563677	0.287173	0.863501	0.0870384	0.0652815	0.703592	0.0298074	0.570125	0.95861	-0.0324259	0.508126	0.99968	0.0924595
KIRREL3.AS3	-0.00661861	0.575098	0.874434	0.00391965	0.860029	0.970908	0.0132409	0.427624	0.896705	-0.00471915	0.709319	0.9306	0.0136387	0.522452	0.86363	-0.024341	0.163869	0.613378	0.0329651	0.176826	0.728375	-0.0110238	0.525408	0.972194	0.0191628	0.354803	0.713721	0.0356702	0.046725	0.803997	-0.0347684	0.177784	0.995393	-0.00548046	0.603588	0.880049	0.0211951	0.371672	0.895435	0.00499493	0.816445	0.975593	0.000160881	0.99462	0.999152	-0.00972778	0.664986	0.99968	-0.00489248
GRP	-0.10929	0.0237713	0.289306	-0.138904	0.133714	0.55877	-0.151367	0.0268322	0.59324	-0.070748	0.173376	0.630143	-0.155423	0.080173	0.486534	-0.0580764	0.534685	0.869652	-0.126507	0.215374	0.761594	-0.0657418	0.356733	0.945694	-0.149357	0.0787968	0.383085	-0.0902442	0.27143	0.999915	-0.109189	0.303543	0.998403	-0.0908186	0.0356853	0.319675	-0.134847	0.205956	0.827164	-0.0850305	0.336074	0.870245	-0.149392	0.126995	0.831625	-0.115729	0.215253	0.99968	-0.118047
LOC100287098	0.00370511	0.828303	0.95832	-0.0361158	0.262702	0.70174	0.0133941	0.579189	0.935814	-0.0108005	0.555278	0.875108	0.0215923	0.485608	0.84601	-0.0139773	0.565267	0.882854	-0.0239827	0.50056	0.894467	0.000539036	0.98288	0.998226	0.0507155	0.0899299	0.40603	0.0173471	0.483417	0.999915	-0.0049513	0.894617	0.998403	0.00494294	0.746165	0.93063	-0.0212089	0.51915	0.925936	-0.0317287	0.307669	0.85675	-0.0526654	0.126312	0.831142	-0.0167399	0.607383	0.99968	-0.0079814
TPRN	0.0120934	0.62426	0.892022	0.0210671	0.654248	0.912999	0.0135319	0.698336	0.957964	0.0277889	0.293409	0.72994	-0.0201395	0.655493	0.912998	0.0164962	0.676014	0.927083	0.00192495	0.970281	0.995285	0.00415898	0.908807	0.995373	0.0626877	0.14728	0.501599	0.011771	0.760963	0.999915	-0.0933829	0.0831351	0.96856	0.0130633	0.553864	0.858582	-0.0616892	0.225822	0.836275	-0.0301997	0.501953	0.919235	0.0618091	0.214793	0.87991	-0.0213215	0.650643	0.99968	0.0144624
THSD4	-0.0144773	0.184246	0.622916	0.011746	0.571457	0.877726	-0.00874183	0.571187	0.934874	-0.000366742	0.975007	0.996711	-0.0134307	0.50009	0.854193	-0.000121705	0.994062	0.99889	-0.00938307	0.677452	0.941352	-0.00524293	0.743986	0.984538	0.00890613	0.642014	0.877696	-0.0124883	0.451376	0.999915	-0.000602168	0.979891	0.998403	0.00555674	0.569049	0.864384	-0.0158397	0.466227	0.91549	-0.0131592	0.508211	0.921566	-0.0222375	0.31304	0.909291	-0.0131275	0.525999	0.99968	0.00220945
FAM212B	0.024668	0.338809	0.7548	-0.0427429	0.384822	0.7936	-0.0675362	0.0634693	0.68165	-0.0214981	0.436931	0.817367	-0.0508802	0.280878	0.722298	-0.0551191	0.1351	0.577939	-0.0510842	0.343682	0.836132	-0.0136537	0.718971	0.983502	-0.01215	0.788475	0.939048	-0.0657469	0.0812125	0.885817	-0.00933872	0.868639	0.998403	-0.0167091	0.468702	0.818587	-0.0131428	0.800241	0.977837	-0.11312	0.0156391	0.535064	-0.0422692	0.417315	0.929271	-0.032257	0.512645	0.99968	-0.0269816
IQCF5.AS1	-0.0033966	0.724694	0.926881	0.0213084	0.246102	0.687406	-0.00100253	0.941404	0.991189	0.00441249	0.669521	0.920636	0.0205589	0.243565	0.695264	0.0149877	0.306557	0.741458	0.0344375	0.0856273	0.63412	0.00249071	0.860584	0.991391	0.0217717	0.197694	0.570879	0.00179848	0.907309	0.999915	0.0441245	0.0358423	0.935641	0.00188796	0.826659	0.956683	0.0472409	0.0185445	0.525777	0.00656503	0.708705	0.960681	0.00606811	0.755476	0.980335	0.028084	0.125039	0.99968	-0.000215502
FAM212A	0.0138586	0.586283	0.87839	0.0159422	0.741014	0.943131	0.0410123	0.254319	0.826815	0.0327634	0.229626	0.680609	0.0778429	0.0918781	0.509787	-0.0206867	0.620007	0.906672	0.0690756	0.194375	0.744503	0.0442698	0.23663	0.923663	0.0537658	0.228437	0.602369	-0.0345411	0.37347	0.999915	0.0595744	0.284591	0.998403	0.0276139	0.224616	0.654732	0.0849291	0.0971228	0.725463	-0.0356638	0.442003	0.899754	0.00519251	0.919626	0.994863	0.00312708	0.949035	0.99968	0.0388181
ZFP161	0.0182972	0.446459	0.813573	-0.0249302	0.585245	0.883034	0.0258699	0.446523	0.905636	0.0238411	0.354676	0.76978	0.00684318	0.875984	0.970266	0.0634315	0.0728429	0.463219	0.0626228	0.213095	0.761022	-0.0283011	0.423176	0.954274	0.0121753	0.772904	0.932808	-0.0435181	0.242994	0.999915	0.0748369	0.154162	0.995393	0.0236616	0.270459	0.69198	0.0207314	0.672703	0.956329	0.0659952	0.131251	0.756285	0.000795554	0.986934	0.999066	0.0607617	0.182146	0.99968	0.0489843
COL4A6	-0.118368	0.194915	0.634098	0.0532414	0.757111	0.948214	0.216446	0.0933987	0.713792	0.0887092	0.365218	0.776751	0.371021	0.0241089	0.312762	-0.0506249	0.674717	0.927014	0.0104488	0.955894	0.993453	0.259607	0.0527743	0.810032	0.0626186	0.696345	0.90097	0.115859	0.398414	0.999915	0.260794	0.191789	0.996517	0.0723002	0.376136	0.767922	0.0631789	0.727543	0.965856	-0.0186682	0.910797	0.990207	-0.0407527	0.825419	0.987027	0.125975	0.47211	0.99968	0.0746745
COL4A5	-0.0126404	0.621367	0.890773	0.0469324	0.332792	0.756715	0.0425898	0.238795	0.820942	0.0358138	0.191223	0.648646	0.077625	0.0945535	0.514883	-0.0648569	0.0566054	0.42357	0.00674501	0.900281	0.984251	0.0593876	0.113831	0.880461	0.000518295	0.990794	0.997031	0.0138563	0.726993	0.999915	-0.00339445	0.951669	0.998403	0.0224351	0.326444	0.737173	0.0284229	0.584748	0.935434	-0.0113304	0.808055	0.973564	0.0286142	0.579959	0.961153	0.0395481	0.416979	0.99968	0.000668219
COL4A4	-0.0040974	0.704821	0.919036	0.0219836	0.286022	0.720683	0.0110156	0.471251	0.913083	-0.015091	0.192518	0.649779	0.0295839	0.134266	0.575649	0.012502	0.466264	0.837649	0.0132749	0.556406	0.909555	0.0142302	0.370643	0.947335	0.016635	0.380535	0.73602	-0.0213318	0.210286	0.999915	0.0157773	0.504851	0.998403	-0.00659026	0.495356	0.830418	0.019652	0.383346	0.897692	-0.00227681	0.908039	0.989657	0.0138925	0.524851	0.949243	0.0270235	0.190854	0.99968	-0.00808751
COL4A3	-0.0877155	0.240185	0.67873	0.0621574	0.663299	0.917147	0.0745543	0.480528	0.915573	-0.0394068	0.622907	0.90313	0.0282467	0.836685	0.95914	-0.168513	0.160282	0.609773	0.0341039	0.828165	0.972768	0.0593046	0.589489	0.976607	0.133286	0.309265	0.676472	-0.0562722	0.636144	0.999915	0.0535025	0.743597	0.998403	-0.0655812	0.326075	0.736693	-0.0273872	0.86266	0.98839	-0.0675603	0.61989	0.945552	-0.131218	0.384727	0.924738	0.0120264	0.931126	0.99968	-0.105776
COL4A2	-0.0519672	0.582256	0.876979	-0.228743	0.20302	0.648077	0.0973482	0.466083	0.911792	-0.0982325	0.331812	0.75526	0.30118	0.0803415	0.486534	-0.00686234	0.9589	0.992197	0.00803292	0.967104	0.995285	0.177316	0.201266	0.920063	-0.164653	0.320317	0.68443	-0.0755756	0.597187	0.999915	-0.239938	0.245281	0.998403	-0.0778431	0.356401	0.756576	-0.368596	0.0520638	0.669009	0.0233813	0.891981	0.987644	0.127471	0.504164	0.942927	0.123089	0.496711	0.99968	0.118209
COL4A1	-0.170668	0.0787997	0.460097	-0.0826107	0.654629	0.913041	0.173541	0.206822	0.809673	-0.150649	0.148164	0.600515	0.320869	0.0694733	0.465308	0.0232035	0.861191	0.971266	-0.030772	0.877126	0.98407	0.181849	0.203313	0.920063	-0.208781	0.221059	0.595939	-0.0884467	0.548708	0.999915	-0.0659006	0.756992	0.998403	-0.122522	0.158439	0.578764	-0.287175	0.141664	0.778495	-0.0682209	0.7005	0.959876	0.0553463	0.778386	0.983665	0.231717	0.213478	0.99968	0.119503
GRN	0.0901227	0.0709189	0.442147	0.0958015	0.314101	0.743488	0.155319	0.0275213	0.59324	0.113377	0.0338773	0.347057	0.100732	0.269966	0.714864	-0.165034	0.0481725	0.400984	0.0990909	0.342684	0.835511	0.0638142	0.385457	0.949605	0.0340397	0.698228	0.902068	0.0959946	0.224664	0.999915	0.0447677	0.682559	0.998403	0.0789389	0.0768129	0.439166	0.120574	0.246612	0.843293	0.0854806	0.348131	0.874006	0.063349	0.530767	0.950067	0.136368	0.154102	0.99968	0.046413
CHST3	0.0636876	0.175451	0.614017	-0.0485279	0.585683	0.883034	0.0465423	0.484289	0.916525	-0.0628307	0.212564	0.666052	0.00388571	0.963732	0.99216	-0.019681	0.792735	0.958888	0.00825271	0.932808	0.989717	0.00210395	0.975753	0.997668	-0.110337	0.181021	0.550273	-0.00419503	0.954029	0.999915	-0.0387997	0.70637	0.998403	-0.0388787	0.355206	0.756259	-0.0357979	0.709732	0.962995	-0.0118435	0.890187	0.986758	-0.0091457	0.923396	0.995082	-0.139213	0.119666	0.99968	0.0237189
CHST2	-0.090279	0.259173	0.694891	-0.110932	0.456758	0.831314	-0.0229629	0.839329	0.980941	0.0332366	0.698664	0.928458	-0.165258	0.247676	0.697855	0.198162	0.11769	0.551161	-0.427302	0.010668	0.368499	0.237572	0.0429474	0.792524	-0.251151	0.0731752	0.371256	0.000507232	0.996733	0.999915	0.100205	0.567337	0.998403	0.0423934	0.553653	0.858582	-0.147157	0.371014	0.895064	-0.0660291	0.650904	0.947773	0.0439094	0.786111	0.983665	0.153498	0.314627	0.99968	-0.0310392
CHST5	0.020443	0.166425	0.602835	0.00164961	0.953065	0.988042	-0.0270902	0.194794	0.799229	-0.00663179	0.675854	0.922232	-0.0231453	0.389193	0.796974	-0.0239325	0.12302	0.559387	0.0164073	0.595963	0.920607	-0.00503353	0.817033	0.986968	0.00702893	0.786607	0.938758	0.0198533	0.393298	0.999915	-0.0196138	0.544491	0.998403	0.00160959	0.903142	0.978839	0.00626364	0.837437	0.98414	-0.0211553	0.43243	0.896804	-0.0307778	0.302799	0.906563	0.00174639	0.950683	0.99968	0.0322315
CHST4	-0.00685811	0.88047	0.970376	0.0359475	0.678355	0.921287	0.0611646	0.342561	0.870505	0.0898477	0.0653485	0.44248	0.0632934	0.446573	0.826185	-0.0191202	0.747257	0.949729	0.0311944	0.745111	0.957001	-0.0648306	0.333286	0.943372	0.123952	0.120682	0.4617	0.000455764	0.994393	0.999915	0.0301972	0.762159	0.998403	0.0630625	0.121145	0.521506	-0.0648432	0.45915	0.913828	-0.0361217	0.663758	0.952147	0.0725944	0.430549	0.93309	-0.0112382	0.895537	0.99968	-0.058553
CHST7	-0.0845911	0.223896	0.664897	0.0214124	0.871691	0.973428	-0.0616593	0.531078	0.927754	-0.169068	0.0229351	0.299001	-0.170794	0.178798	0.631521	0.0163509	0.879978	0.976617	-0.0215783	0.881902	0.984128	-0.0634277	0.535487	0.9734	-0.329084	0.00673573	0.107135	-0.0225663	0.834662	0.999915	0.284886	0.0607444	0.960087	-0.128769	0.037882	0.326991	0.07583	0.593662	0.937391	0.244522	0.0532232	0.674967	-0.0356993	0.799686	0.98468	-0.0924863	0.487623	0.99968	0.039114
CHST6	0.0534038	0.354802	0.765186	-0.0140842	0.898456	0.977508	-0.0353607	0.664988	0.954538	0.0211081	0.733144	0.935971	0.0748585	0.479525	0.843212	-0.0804112	0.350737	0.772513	-0.0721357	0.552193	0.909367	0.062853	0.459014	0.959709	-0.148019	0.143433	0.496045	-0.0242332	0.778797	0.999915	0.0639763	0.612576	0.998403	0.0243755	0.636758	0.894009	-0.144388	0.218223	0.831682	-0.147577	0.160126	0.781374	-0.0582997	0.617263	0.967767	0.0408376	0.711836	0.99968	0.0170014
ITGAX	0.00835382	0.729506	0.928046	-0.0326508	0.479398	0.842178	-0.0786191	0.0208088	0.575779	0.0241308	0.351185	0.767778	0.00630473	0.88688	0.97245	0.0043205	0.9088	0.982882	-0.0406941	0.423198	0.867775	0.00351365	0.921214	0.995671	-0.0173467	0.682395	0.894823	-0.119778	0.00184539	0.25351	-0.0355311	0.501331	0.998403	0.0255366	0.236501	0.664747	0.0509987	0.312587	0.874652	0.00878775	0.841783	0.979133	0.0478102	0.326978	0.91306	-0.00874012	0.845564	0.99968	-0.019764
BCL2A1	0.195739	0.0578314	0.41159	-0.707809	0.000289819	0.0427937	-0.150239	0.304196	0.855358	0.0820438	0.45943	0.829399	0.146091	0.440573	0.823722	0.300897	0.0708043	0.458149	-0.273056	0.209849	0.75744	-0.0351666	0.817238	0.987069	-0.251938	0.164691	0.526005	-0.193446	0.230439	0.999915	-0.201997	0.372042	0.998403	0.147761	0.109462	0.502636	-0.13937	0.522682	0.926406	0.0861901	0.647586	0.947307	0.00601582	0.977048	0.998465	0.375147	0.0572218	0.975785	0.0714388
HLCS	0.0160485	0.530746	0.85669	-0.0234752	0.628235	0.901116	-0.0677428	0.0606289	0.671989	0.0324654	0.236447	0.685779	-0.0547887	0.238494	0.691767	-0.011663	0.780682	0.956794	0.0471001	0.38024	0.850117	0.00673245	0.858097	0.990974	-0.00190936	0.96611	0.989906	-0.0181039	0.651388	0.999915	0.0603619	0.280873	0.998403	0.0171704	0.452999	0.809171	0.0878672	0.0948335	0.723483	0.0485561	0.29764	0.852969	0.0311693	0.546769	0.95528	-0.0419394	0.386591	0.99968	0.0245472
IL5	0.00275969	0.910461	0.976592	-0.0366852	0.431408	0.815964	-0.0651933	0.0595226	0.670382	-0.0265933	0.311673	0.741386	-0.0266349	0.551768	0.874195	-0.0351944	0.192953	0.64481	-0.112533	0.0287667	0.492173	-0.015111	0.675326	0.979092	-0.0109354	0.799528	0.942093	-0.0276711	0.499913	0.999915	-0.0382606	0.475898	0.998403	-0.0331235	0.1303	0.5379	-0.00864152	0.871776	0.990624	-0.0364814	0.414315	0.892602	-0.0420051	0.39658	0.926449	-0.061059	0.19561	0.99968	-0.0126742
ITGAV	-0.0699403	0.19709	0.637706	-0.0527285	0.609768	0.893635	0.00309617	0.967834	0.995177	-0.0420508	0.46985	0.835433	0.129066	0.192421	0.648287	-0.207491	0.0189499	0.28724	0.0544267	0.631874	0.929357	0.0499154	0.531696	0.973394	-0.000606154	0.994924	0.998357	-0.044667	0.609142	0.999915	0.0813631	0.493242	0.998403	-0.018625	0.701138	0.916932	-0.00428334	0.970328	0.998279	0.0388336	0.694646	0.958949	0.0234126	0.83099	0.987822	-0.082635	0.427117	0.99968	-0.0497812
SIGMAR1	0.0427072	0.395546	0.7876	0.152351	0.104559	0.513234	0.00347446	0.961038	0.993757	0.0316865	0.556658	0.875857	0.0874417	0.332366	0.760472	0.0777345	0.339111	0.765137	0.0352952	0.737336	0.955176	-0.0262735	0.722367	0.983502	0.0120138	0.891728	0.969043	0.00545017	0.945539	0.999915	-0.0110319	0.920146	0.998403	0.0371728	0.408085	0.785469	0.0844918	0.418628	0.90579	-0.0700283	0.444587	0.900435	0.00803588	0.93697	0.996276	0.0406822	0.673314	0.99968	0.124622
ZNF703	-0.00161861	0.908723	0.976162	-6.28451e-05	0.998137	0.999432	-0.0395266	0.0469787	0.638962	0.00792382	0.600515	0.894244	-0.0195178	0.449738	0.828304	-0.00214542	0.927361	0.986494	-0.000165454	0.995523	0.998958	-0.0141449	0.495449	0.964861	-0.0158739	0.521542	0.820605	-0.00188775	0.934008	0.999915	-0.0108989	0.724176	0.998403	0.0106524	0.398328	0.779167	-0.0235527	0.42962	0.906915	-0.0584357	0.0225172	0.574203	-0.0115474	0.68555	0.975444	0.0135156	0.617475	0.99968	-0.00418056
ITGAL	0.0376287	0.440623	0.811643	-0.0462156	0.620234	0.898114	0.0974272	0.157467	0.768117	0.124723	0.0166405	0.264417	0.13445	0.132392	0.573614	0.187575	0.0361595	0.363392	0.205114	0.0453361	0.552536	-0.00179667	0.980032	0.997846	-0.0110217	0.89763	0.971057	0.0381462	0.644273	0.999915	0.282615	0.00777575	0.746445	0.112489	0.00953473	0.185244	0.200507	0.0607765	0.676604	0.01946	0.826831	0.976482	0.142416	0.148056	0.841592	0.248554	0.00774817	0.687716	0.066946
ITGAM	-0.0279488	0.41211	0.797169	-0.0982904	0.130452	0.554946	0.00798845	0.868398	0.985061	0.0344874	0.345051	0.764584	0.0162896	0.794342	0.948287	-0.0335415	0.49736	0.853545	-0.120223	0.0932967	0.643206	0.0130427	0.794726	0.984937	-0.0573842	0.337123	0.699673	0.0139414	0.800409	0.999915	0.079011	0.289064	0.998403	0.0473541	0.119489	0.518382	-0.00476387	0.947098	0.997037	-0.0125328	0.840121	0.979133	-0.0137888	0.84134	0.988982	0.031631	0.62044	0.99968	0.0275187
LOC286359	0.0145616	0.164805	0.601121	0.0287649	0.147655	0.580593	-0.0101147	0.495551	0.917858	0.00212026	0.850588	0.96542	-0.0340839	0.0735535	0.474366	0.0225944	0.17352	0.623524	0.0216485	0.322512	0.823378	-0.0360525	0.0189744	0.682789	-0.0154689	0.400874	0.749599	-0.00916981	0.578299	0.999915	-0.0178266	0.437518	0.998403	0.00156794	0.867322	0.968401	0.0134427	0.537128	0.929001	0.00859849	0.653067	0.94868	-0.00640374	0.76273	0.981644	0.0162547	0.41734	0.99968	0.00601552
HLF	0.0901753	0.0613258	0.42059	0.0939734	0.308586	0.7392	-0.125116	0.0663932	0.682186	0.0125348	0.808843	0.954807	-0.123293	0.163593	0.613758	0.0867696	0.262154	0.708743	0.0272234	0.787788	0.967374	0.0425629	0.549124	0.974693	0.0946513	0.263941	0.636357	-0.0401934	0.589672	0.999915	0.0565182	0.592942	0.998403	0.00806063	0.851997	0.963852	0.0926184	0.368157	0.895064	-0.0467886	0.595153	0.943244	0.0349139	0.720664	0.979874	0.0306241	0.741467	0.99968	-0.0580816
NOV	-0.0933805	0.382076	0.780102	-0.388679	0.0558795	0.412752	0.0010009	0.994717	0.999165	-0.168275	0.141292	0.592848	0.0532925	0.785359	0.947497	-0.0641138	0.676709	0.927337	-0.0817238	0.710514	0.949848	-0.0179862	0.908898	0.995373	0.149733	0.424507	0.764302	-0.197608	0.228099	0.999915	0.0934782	0.68936	0.998403	-0.0825728	0.387226	0.772696	0.0484682	0.821022	0.981928	-0.0168871	0.930914	0.99262	-0.122979	0.568974	0.95861	-0.356065	0.0764198	0.990198	-0.0385958
ITGAD	-0.00192292	0.878805	0.970146	-0.0169753	0.479826	0.842523	0.0270257	0.128897	0.745944	-0.0114724	0.395824	0.794127	0.017942	0.436402	0.821667	-0.0138405	0.537128	0.870709	0.014453	0.584954	0.918674	0.0136477	0.461513	0.960615	0.008437	0.702976	0.904592	0.0133157	0.517931	0.999915	-0.00656521	0.811913	0.998403	-0.0125556	0.264859	0.686851	0.00944709	0.726477	0.965802	-0.00763131	0.739785	0.965283	0.00420297	0.868969	0.992216	-0.0283387	0.101445	0.99968	-0.0240916
ITGAE	-0.0312568	0.366418	0.772767	-0.040058	0.54457	0.866233	-0.0338318	0.48947	0.917398	-0.0461022	0.213713	0.667103	-0.0377948	0.551372	0.87408	0.117248	0.0319493	0.348325	-0.0141139	0.846145	0.977058	-0.0397438	0.434844	0.95698	-0.191802	0.00145659	0.0419472	-0.0805368	0.149232	0.981106	-0.0413012	0.585585	0.998403	-0.024735	0.424011	0.794981	-0.0765161	0.299736	0.870083	-0.056275	0.372165	0.885651	-0.0789328	0.258735	0.897105	0.073092	0.267249	0.99968	0.0557258
FAM134A	0.00539318	0.865463	0.967151	-0.0268749	0.656893	0.914102	0.0202589	0.652614	0.952377	0.00626726	0.854285	0.96654	0.0200963	0.729265	0.929541	-0.0570797	0.218231	0.672453	-0.0334291	0.613122	0.92501	0.000811817	0.986162	0.998226	-0.0225769	0.686048	0.896315	-0.0158759	0.73564	0.999915	0.21812	0.0015881	0.518648	0.00220908	0.938119	0.987322	0.107728	0.0899795	0.719597	0.0397291	0.493211	0.917164	0.0886604	0.167349	0.85434	0.0329172	0.587383	0.99968	-0.0211244
LOC100287896	-0.158996	0.000570494	0.0581942	-0.0278679	0.753364	0.947155	-0.0167894	0.798918	0.975539	-0.00605389	0.903567	0.979025	0.0659229	0.438434	0.822598	-0.216324	0.00339162	0.159781	-0.10971	0.253336	0.786227	-0.0618575	0.366418	0.946947	0.0917435	0.261489	0.634409	-0.0744911	0.30874	0.999915	-0.0914013	0.369774	0.998403	-0.0226632	0.586382	0.87357	-0.119863	0.213164	0.829464	-0.0370595	0.662527	0.951908	-0.05378	0.567822	0.95861	-0.0854118	0.327629	0.99968	-0.114807
SMAD9	-0.0217189	0.822371	0.957004	-0.00945547	0.959093	0.989566	-0.0972452	0.477016	0.914428	-0.0966521	0.351054	0.767778	-0.323731	0.0664826	0.459965	0.480294	0.00112235	0.098825	0.339356	0.0924565	0.642744	-0.0825678	0.561522	0.974693	-0.395737	0.0191948	0.193384	0.012196	0.935465	0.999915	0.0577992	0.784797	0.998403	-0.134693	0.118606	0.51722	0.0884242	0.655412	0.953257	0.0830516	0.637498	0.947106	-0.279385	0.152203	0.844168	0.0169632	0.926288	0.99968	0.0653678
TRERF1	0.0842997	0.28495	0.715548	-0.193283	0.198933	0.644243	-0.224897	0.0431439	0.633698	0.00694326	0.934589	0.987068	-0.566822	7.10132e-05	0.0116356	0.166218	0.158797	0.607741	0.0402437	0.807614	0.96979	0.0170895	0.882908	0.993143	-0.545214	6.60739e-05	0.00539039	-0.194051	0.118762	0.947717	0.144572	0.402123	0.998403	-0.00135373	0.984689	0.997662	0.117164	0.473404	0.915495	0.218615	0.127678	0.753168	0.117025	0.462746	0.937518	0.0733832	0.626538	0.99968	0.111332
EEF2K	0.0794434	0.0222997	0.281989	-0.0144801	0.828038	0.964409	-0.0650139	0.187277	0.793582	0.0957006	0.0101446	0.215352	-0.00531138	0.933833	0.985045	0.0133775	0.809831	0.961654	0.103913	0.156073	0.711496	-0.00610711	0.905311	0.994864	0.0122111	0.842026	0.95327	-0.0180924	0.742945	0.999915	0.0989508	0.194593	0.99803	0.0571318	0.0664066	0.41445	0.101113	0.161497	0.791669	-0.00953326	0.880888	0.985041	-0.018108	0.797404	0.98468	0.101653	0.127715	0.99968	0.0656844
SMAD4	0.0479662	0.233642	0.674416	0.110087	0.144111	0.575163	0.0273716	0.631115	0.948267	-0.00850459	0.844019	0.965288	-0.0330667	0.648085	0.910878	0.0474315	0.434707	0.822168	0.10126	0.230576	0.77046	0.0107812	0.855697	0.99095	-0.0572834	0.417908	0.759554	0.0658796	0.281188	0.999915	0.146625	0.0957195	0.968705	-0.00839776	0.815754	0.952265	0.159808	0.0454654	0.658243	-0.0233627	0.750471	0.967577	0.109281	0.1791	0.858134	0.0862406	0.262969	0.99968	0.0406497
SMAD5	-0.0317236	0.344305	0.757641	-0.0180182	0.778163	0.953078	0.0373576	0.431065	0.899301	0.011676	0.745589	0.93904	-0.0868291	0.156495	0.606782	-0.0229063	0.618466	0.906086	0.115284	0.101056	0.653427	0.0299119	0.5444	0.974693	-0.00345408	0.953243	0.984948	-0.0267031	0.614765	0.999915	-0.117789	0.108014	0.968705	0.00404194	0.892851	0.975832	-0.00421552	0.952228	0.997807	0.109474	0.0727275	0.706072	0.10958	0.105398	0.821737	-0.0441177	0.492022	0.99968	-0.0113227
SMAD6	-0.0121044	0.454645	0.817995	0.0386405	0.209712	0.652764	0.0339133	0.137947	0.755066	0.00327917	0.850201	0.96542	0.0447423	0.129922	0.569339	-0.00969153	0.684581	0.93058	-0.0168713	0.615578	0.925676	-0.0492386	0.0379813	0.781713	0.0311823	0.272093	0.64352	0.00209413	0.932799	0.999915	0.00183923	0.958606	0.998403	8.21195e-05	0.995474	0.99919	-0.00930159	0.775968	0.972655	-0.0491578	0.0950005	0.727757	-0.0593803	0.0688017	0.796202	-0.00853259	0.781771	0.99968	-0.00256256
SMAD7	0.0908054	0.195322	0.634771	0.307711	0.0204261	0.280598	0.0256114	0.796447	0.975539	0.0399975	0.595102	0.892275	0.114763	0.369439	0.787031	-0.184893	0.079356	0.476825	-0.00997948	0.946135	0.991027	0.028218	0.784606	0.984937	0.0575142	0.640607	0.877147	-0.026958	0.801103	0.999915	0.0976182	0.525022	0.998403	0.00671054	0.914859	0.982202	0.122745	0.389803	0.90054	-0.0860065	0.501294	0.919235	0.0906165	0.522845	0.94899	-0.00553067	0.966948	0.99968	-0.0392119
GOLPH3L	0.0507328	0.21293	0.65386	0.201654	0.00663535	0.181134	0.0329097	0.568139	0.934515	0.0604736	0.165944	0.62143	0.185345	0.00936118	0.206916	-0.0958321	0.089926	0.502669	0.0609893	0.475723	0.888115	-0.0514303	0.390802	0.949605	0.211321	0.00293236	0.0651561	0.052845	0.364121	0.999915	0.00968065	0.913607	0.998403	0.0615683	0.0904761	0.470638	0.0366867	0.632449	0.948239	-0.0201543	0.786221	0.970995	0.0412282	0.616752	0.967754	0.0158339	0.83965	0.99968	-0.00289534
SMAD1	-0.102225	0.180078	0.619893	0.037231	0.798397	0.958266	0.0801901	0.457562	0.909582	-0.0671272	0.412026	0.801876	0.0695201	0.619143	0.899297	0.0646452	0.623705	0.908316	0.255861	0.110359	0.659733	-0.000895102	0.99364	0.999357	0.0940792	0.482506	0.798546	0.289347	0.0216526	0.661408	-0.0137373	0.934478	0.998403	-0.0416936	0.541253	0.852472	0.0398249	0.809544	0.979782	0.167165	0.229097	0.823363	-0.00345622	0.982129	0.999066	-0.0543553	0.709989	0.99968	0.0358622
SMAD2	0.0268979	0.279684	0.710578	0.0543796	0.252165	0.693088	0.0510118	0.146783	0.762761	-0.0113081	0.67187	0.920969	-0.0281563	0.537013	0.869229	0.0122705	0.732049	0.945215	0.12504	0.0157121	0.411625	0.00614208	0.8668	0.992237	0.0220161	0.614363	0.866943	-0.00698437	0.854231	0.999915	-0.00438468	0.935867	0.998403	-0.0160385	0.471082	0.819391	0.0663114	0.191354	0.815979	0.00304523	0.9465	0.994526	0.0643935	0.200025	0.869676	0.0418731	0.379453	0.99968	0.0119481
SMAD3	0.0852112	0.190485	0.630173	-0.082146	0.508903	0.852395	0.212696	0.0204489	0.575779	0.0925515	0.184701	0.642712	0.201204	0.0911457	0.508301	-0.0205889	0.844123	0.968561	-0.215668	0.113199	0.66107	-0.0248594	0.795332	0.984937	0.0477559	0.676258	0.891942	0.0598226	0.555113	0.999915	0.0569828	0.689438	0.998403	0.0926666	0.110979	0.503256	-0.0477757	0.719003	0.964637	0.125865	0.288812	0.848679	0.0471345	0.720377	0.979874	0.0678857	0.587608	0.99968	0.0446391
F12	0.196343	0.00738525	0.174979	0.199812	0.155003	0.591537	-0.100147	0.336419	0.865412	0.22138	0.0048111	0.162823	0.196987	0.144005	0.588481	0.170509	0.13504	0.577939	0.277373	0.0700909	0.603543	0.0961475	0.374843	0.947659	0.0787787	0.542487	0.831815	-0.070684	0.535364	0.999915	0.277662	0.0844378	0.96856	0.157366	0.0164315	0.234583	0.193663	0.202003	0.826122	0.143996	0.28335	0.845683	0.263781	0.0758254	0.803869	0.180983	0.196857	0.99968	0.106595
AMMECR1L	-0.0301179	0.234138	0.674416	-0.0871393	0.0707886	0.45032	-0.0267039	0.455988	0.909122	-0.0762269	0.00473716	0.161938	-0.0536975	0.246735	0.697855	0.0564338	0.133483	0.574867	-0.0481768	0.355871	0.840165	-0.0455074	0.221437	0.922192	-0.0379233	0.393527	0.744397	-0.025616	0.513866	0.999915	-0.0424028	0.444225	0.998403	-0.0617452	0.00609281	0.15798	-0.0638991	0.214522	0.829464	-0.0028797	0.950278	0.994526	-0.00885262	0.862735	0.991253	-0.0626614	0.194517	0.99968	-0.0203295
LOC100506054	-0.0564051	0.246464	0.683754	-0.00308363	0.973369	0.993737	-0.112534	0.10162	0.721237	-0.0680783	0.191814	0.648832	-0.0764927	0.38789	0.796344	0.0871839	0.218551	0.672618	-0.0977408	0.334734	0.832286	-0.214782	0.00251856	0.455558	-0.0855742	0.316469	0.682294	-0.0166134	0.81835	0.999915	0.0383391	0.719075	0.998403	-0.0167541	0.700432	0.916923	-0.0250283	0.793517	0.97695	-0.0678279	0.444637	0.900445	-0.164387	0.0941467	0.821015	0.00281824	0.975477	0.99968	0.0256361
NECAP1	0.012743	0.692414	0.916143	0.115517	0.056912	0.415682	0.00384251	0.932783	0.990132	-0.0101326	0.769221	0.943139	-0.0211651	0.717027	0.926989	0.0349832	0.458107	0.83332	0.0640788	0.341152	0.835511	0.0351487	0.45789	0.959535	0.0461633	0.413925	0.757252	0.0158593	0.742977	0.999915	0.0195942	0.781015	0.998403	-0.00945188	0.742733	0.929641	0.0527872	0.404961	0.902077	0.0757121	0.196519	0.808744	0.176065	0.00649271	0.654128	0.0835314	0.1754	0.99968	-0.0141192
TMPRSS11B	0.0101855	0.410014	0.796339	0.00289279	0.90258	0.978917	-0.0123602	0.47962	0.915146	-0.0143541	0.278598	0.715744	0.00321585	0.887244	0.97245	-0.0095722	0.395081	0.801104	-0.0188586	0.467115	0.886472	-0.0190917	0.293428	0.934611	0.0137086	0.527552	0.822735	0.00750663	0.69979	0.999915	0.0253336	0.348891	0.998403	-0.012341	0.263883	0.686233	-0.00599607	0.814532	0.981442	0.00214033	0.924348	0.99161	-0.0131922	0.597508	0.964292	-0.0239322	0.31211	0.99968	-0.00128277
IGF2R	0.093507	0.0514168	0.393699	0.0734844	0.421517	0.811481	0.109176	0.108102	0.728743	0.0180256	0.726936	0.934583	0.140926	0.107631	0.535856	-0.00252581	0.97347	0.995122	0.0953561	0.343048	0.83556	0.0304581	0.667026	0.979092	0.195743	0.0199653	0.196142	0.321523	1.41299e-05	0.0091475	0.0633915	0.547266	0.998403	0.0311065	0.469699	0.819188	0.0429195	0.664485	0.95521	0.106903	0.222514	0.819983	0.138109	0.155031	0.845765	0.0393867	0.668289	0.99968	0.0121847
TMPRSS11D	0.0349436	0.268395	0.701651	-0.0756027	0.202688	0.647936	-0.0164116	0.713426	0.961882	0.0061219	0.856613	0.967028	0.0401252	0.481517	0.844132	0.0759265	0.125639	0.563399	-0.0388688	0.538863	0.904894	0.117824	0.010794	0.644356	0.0405215	0.464798	0.789574	-0.0643856	0.178813	0.997663	-0.089697	0.193941	0.996517	0.0268643	0.341284	0.746755	-0.0378977	0.543995	0.929131	0.121496	0.0342018	0.618045	0.115207	0.0704164	0.799618	-0.0370242	0.541958	0.99968	0.0418903
TMPRSS11E	0.0760035	0.297787	0.724907	0.056828	0.679046	0.921545	0.152632	0.138859	0.755147	0.145238	0.0629354	0.438065	0.687215	9.27683e-08	0.000206863	-0.227559	0.0563473	0.42269	-0.187602	0.220078	0.764327	-0.0296204	0.78275	0.984937	0.29715	0.0198984	0.196044	-0.0859327	0.466231	0.999915	-0.0870128	0.586122	0.998403	0.18803	0.00373867	0.132346	-0.132239	0.388348	0.90054	0.076542	0.565223	0.936024	-0.155542	0.291561	0.906122	0.0158626	0.906941	0.99968	-0.0548812
TMEM9	0.00954813	0.829954	0.95886	0.17949	0.0338001	0.341386	-0.126715	0.0431335	0.633698	-0.0132678	0.780723	0.945743	-0.033254	0.683096	0.9193	-0.078009	0.252929	0.699634	-0.0854728	0.361161	0.842996	0.0120703	0.853512	0.990939	-0.00668176	0.93175	0.980818	-0.0693961	0.33782	0.999915	-0.201637	0.0374901	0.938801	-0.0207756	0.601065	0.879114	-0.15367	0.105269	0.737039	-0.0276509	0.732844	0.964136	-0.0652745	0.467228	0.938142	-0.0781191	0.359647	0.99968	-0.0193242
HRH2	-0.00444769	0.776056	0.94272	0.0233639	0.430332	0.81521	-0.00457465	0.836086	0.980255	0.0163542	0.328868	0.753637	0.0206448	0.467794	0.837406	0.00798698	0.73638	0.946602	-0.0287366	0.378618	0.849451	-0.013766	0.549221	0.974693	-0.0110977	0.685836	0.896272	-0.0259476	0.275094	0.999915	0.0125122	0.714529	0.998403	0.0140444	0.314578	0.727839	-0.0183867	0.554774	0.930589	-0.0663208	0.0193644	0.569675	-0.0455924	0.148248	0.84163	0.0250265	0.400914	0.99968	0.0282142
ZNF321P	-0.0104944	0.72831	0.927451	-0.0466819	0.418765	0.809965	0.0598652	0.160458	0.770251	0.0491418	0.128478	0.572766	-0.00499631	0.928186	0.98367	-0.0958887	0.0650954	0.445777	0.0282821	0.656652	0.937071	0.0115192	0.795395	0.984937	0.102693	0.0520048	0.320275	0.0353178	0.478233	0.999915	-0.0132071	0.841636	0.998403	0.0114827	0.670666	0.90696	-0.0260493	0.688516	0.959714	-0.0146694	0.789872	0.971016	0.0382884	0.530358	0.950067	-0.00407225	0.943359	0.99968	-0.0380967
ABHD14B	0.14124	0.00379857	0.12629	0.216665	0.0201304	0.279582	0.0593203	0.393	0.88718	0.191314	0.00023993	0.0529137	0.100873	0.261242	0.706872	-0.0126891	0.860083	0.971056	0.245826	0.015676	0.411625	0.0501673	0.487314	0.964043	0.159954	0.0628391	0.348656	0.0836921	0.264041	0.999915	0.166014	0.121815	0.979471	0.176087	4.8143e-05	0.0238968	0.290721	0.00318354	0.318187	0.150295	0.092474	0.727069	0.17817	0.0719445	0.803869	0.182604	0.0504828	0.965813	0.102563
LOC284600	0.00745312	0.577003	0.87534	0.0155713	0.540487	0.866233	-0.0252847	0.180305	0.78791	-0.0152466	0.286846	0.723568	-0.010478	0.667843	0.914445	0.032785	0.104987	0.530982	0.0227196	0.417424	0.865317	-0.0117283	0.550533	0.974693	0.00242902	0.917514	0.976502	-0.00133545	0.949929	0.999915	0.00880592	0.763298	0.998403	-0.0107202	0.369249	0.76316	0.0305288	0.277942	0.85674	0.012516	0.607233	0.945183	-0.00668299	0.804523	0.985234	-0.0382024	0.133611	0.99968	0.0183767
RAD21L1	0.00195315	0.823066	0.957294	-0.0153889	0.352928	0.771482	-0.00572182	0.643145	0.951093	-0.00317551	0.734511	0.935971	0.00620162	0.696649	0.922578	0.0055296	0.659824	0.920734	-0.0287	0.116585	0.668499	-0.0137874	0.2826	0.931074	0.00319329	0.83497	0.951508	-0.0110998	0.393016	0.999915	0.00138579	0.942196	0.998403	-0.000480248	0.950957	0.990764	-0.027288	0.111384	0.744375	-0.0187362	0.23859	0.825584	-0.0223488	0.204775	0.872161	0.013839	0.390968	0.99968	0.000333559
LOC100506051	-0.0617312	0.00260562	0.107987	-0.0275838	0.478852	0.842015	0.03211	0.271225	0.839453	-0.0369295	0.0946601	0.513126	-0.0136424	0.715229	0.926688	-0.0327916	0.281685	0.723579	-0.0686047	0.110885	0.659733	0.00127547	0.966508	0.997242	-0.0330304	0.361905	0.720329	-0.00471685	0.884448	0.999915	-0.0541122	0.230686	0.998403	-0.0299102	0.104542	0.497087	-0.0645418	0.128066	0.76056	-0.0355809	0.344201	0.873905	-0.0252849	0.544538	0.954288	-0.0558625	0.157106	0.99968	-0.0287344
NECAP2	-0.0776566	0.0155969	0.24171	-0.0378186	0.537396	0.864876	-0.0154429	0.735028	0.966023	-0.0700367	0.0422104	0.374373	-0.0987482	0.0926473	0.511792	0.0306981	0.54909	0.876107	-0.14533	0.031295	0.501699	0.0538503	0.25591	0.923663	-0.0920237	0.103385	0.431555	0.0546894	0.278343	0.999915	0.00473583	0.946522	0.998403	-0.0523105	0.0689959	0.420117	-0.0712009	0.288518	0.863503	0.0519914	0.376286	0.885919	-0.0871246	0.180796	0.858134	-0.0835525	0.169415	0.99968	0.023482
CKS1B	-0.00995601	0.717107	0.923783	0.100516	0.0534909	0.407324	-0.0152388	0.694912	0.956903	-0.0425198	0.148231	0.600515	0.018675	0.70938	0.924889	0.00927285	0.828419	0.96621	0.0174607	0.760576	0.96121	-0.0225457	0.576768	0.975778	-0.00724315	0.880604	0.966204	-0.0318706	0.464964	0.999915	-0.0640445	0.28633	0.998403	-0.040191	0.101041	0.492184	-0.0826972	0.146147	0.784326	-0.0559444	0.263389	0.837068	-0.0306365	0.580986	0.961153	-0.0360554	0.494935	0.99968	0.0498463
SLC36A1	0.00538441	0.874423	0.969511	0.0655009	0.313174	0.743081	-0.00579307	0.904288	0.989195	-0.00769157	0.833203	0.962558	-0.0457676	0.462917	0.834397	-0.0501185	0.344979	0.767906	-0.0632675	0.374745	0.847505	0.0284778	0.569608	0.974776	0.0247686	0.678617	0.893078	-0.057782	0.287124	0.999915	0.0480198	0.519296	0.998403	-0.0105881	0.728061	0.925367	0.0578937	0.415917	0.905106	0.00129206	0.983395	0.998137	0.058954	0.391439	0.925296	-0.0474922	0.464514	0.99968	0.0389723
LOC100133089	-0.00177104	0.900608	0.974619	-0.0366946	0.174411	0.621051	0.00787286	0.694566	0.956903	0.00600849	0.69263	0.927187	0.00444067	0.86422	0.966567	-0.000871347	0.968435	0.994389	0.0177691	0.549288	0.908119	0.00364997	0.861035	0.991391	0.0189825	0.445335	0.777851	0.00571798	0.79938	0.999915	0.0129907	0.675385	0.998403	0.00281052	0.824523	0.955938	0.0310804	0.291182	0.864588	0.00506116	0.844704	0.979133	-0.0102432	0.720664	0.979874	-0.0157914	0.561623	0.99968	-0.0277746
TUBB7P	0.0115298	0.346624	0.759433	0.0150525	0.520078	0.857664	-0.00939744	0.587676	0.938071	0.02089	0.111198	0.545366	-0.0087882	0.695623	0.922553	-0.00579568	0.755142	0.952071	0.0207352	0.419729	0.866078	0.0130216	0.469874	0.963463	0.00722646	0.736916	0.917915	0.0221167	0.243254	0.999915	0.00588824	0.826236	0.998403	0.0147816	0.176726	0.601512	-0.0180298	0.471349	0.915495	-0.00986234	0.658806	0.950537	-0.000931224	0.970009	0.998118	0.0160381	0.484715	0.99968	0.00222767
HYI	-0.0046519	0.930769	0.982516	-0.123761	0.225162	0.668755	0.0541314	0.474468	0.913761	-0.126547	0.0268546	0.316787	-0.0314666	0.748229	0.936118	-0.0872055	0.272003	0.715498	-0.0817783	0.461699	0.883573	0.0137779	0.861076	0.991391	-0.179418	0.0554415	0.329223	0.0407483	0.611262	0.999915	-0.203408	0.081734	0.96856	-0.101501	0.0332775	0.310757	-0.182435	0.0862741	0.713496	-0.0526516	0.589348	0.941103	0.0114307	0.915848	0.994863	-0.0525831	0.604019	0.99968	-0.0387227
SPTLC2	0.0422613	0.431914	0.807197	-0.118774	0.246184	0.687476	0.0659287	0.385863	0.885521	0.0246499	0.669054	0.920593	0.0708386	0.471398	0.838689	0.0236384	0.765875	0.955022	0.0837205	0.454675	0.880597	-0.0398568	0.6143	0.978601	0.173254	0.0657128	0.354777	-0.0779217	0.352166	0.999915	-0.0177807	0.87993	0.998403	0.0366885	0.445307	0.806156	0.0325101	0.768281	0.971777	-0.188764	0.0534113	0.676175	0.0276184	0.799416	0.98468	0.0868848	0.394323	0.99968	-0.0572483
LOC494558	0.0182734	0.0569667	0.409669	0.00334548	0.854834	0.969809	-0.000766854	0.955086	0.993375	0.0115115	0.264271	0.704086	-0.0118119	0.500726	0.854632	-0.0195478	0.151258	0.598736	0.0239273	0.231865	0.772716	0.0148059	0.295222	0.935445	0.0158745	0.347107	0.707505	0.0312592	0.0302794	0.743507	-0.00769786	0.714779	0.998403	0.0104114	0.225844	0.656119	0.0219637	0.256405	0.847881	0.0120162	0.493246	0.917164	0.00999626	0.607274	0.965594	0.0120261	0.511431	0.99968	0.00564893
TMEM213	0.0225286	0.325283	0.745899	0.0731868	0.0940135	0.493599	0.0751946	0.019778	0.575779	0.0709353	0.00364582	0.149977	0.149977	0.000309796	0.0312427	0.00807148	0.588656	0.894151	0.1256	0.00875731	0.355052	0.0476058	0.157099	0.90764	0.105714	0.00819995	0.119425	0.0910161	0.0178197	0.617247	0.00270005	0.957062	0.998403	0.0220387	0.281622	0.701485	0.176386	0.000373062	0.139386	0.0496418	0.234048	0.824911	0.140601	0.00221274	0.55044	0.0272671	0.536352	0.99968	0.00362954
ERICH1	-0.0261457	0.53109	0.85669	0.00647332	0.93526	0.983069	0.0688557	0.243031	0.823601	0.0616449	0.167813	0.622325	0.0400278	0.60062	0.89407	0.00902362	0.888992	0.978927	0.129099	0.136798	0.690655	0.0567432	0.355045	0.945649	-0.0141728	0.846626	0.954976	0.113716	0.0723498	0.875219	0.0705371	0.439838	0.998403	0.0409852	0.271704	0.69375	0.0715814	0.388915	0.90054	0.178831	0.0182069	0.56042	0.021228	0.801321	0.98468	0.0771054	0.333142	0.99968	0.00891082
ARTN	0.061158	0.192143	0.631238	0.0119503	0.892184	0.976775	0.0603882	0.362782	0.877058	0.0485066	0.334885	0.757103	0.174151	0.0388563	0.378979	-0.0141069	0.838258	0.967117	0.0862849	0.375612	0.847912	0.171472	0.0125419	0.647462	0.0965295	0.240867	0.616261	0.114595	0.0892206	0.897526	0.0423578	0.680084	0.998403	0.0414752	0.322704	0.73362	0.124331	0.156428	0.786634	0.0159853	0.851793	0.980177	0.176258	0.0624196	0.787325	-0.0252815	0.774471	0.99968	0.0874751
ART1	-0.002405	0.826387	0.957826	-0.0169918	0.41398	0.80761	0.0124979	0.419976	0.89479	-0.00487473	0.678328	0.922787	0.0172159	0.388397	0.796399	-0.0418078	0.0137034	0.253893	-0.0149286	0.517399	0.899345	0.00739216	0.646543	0.978601	0.0104429	0.587229	0.853176	0.0125515	0.463896	0.999915	-0.0215947	0.367726	0.998403	0.004935	0.614547	0.883877	-0.00747526	0.742731	0.966564	0.0045915	0.818236	0.975641	0.00184355	0.933679	0.996064	-0.0110091	0.597729	0.99968	-0.0139225
ART3	0.107073	0.0382773	0.348069	-0.10853	0.273179	0.710896	-0.0179787	0.806341	0.976848	0.0894561	0.106881	0.538674	-0.0244921	0.796849	0.948921	0.0748783	0.420542	0.813793	-0.0645706	0.55417	0.909461	0.0293913	0.699904	0.981897	-0.0993939	0.274315	0.645698	-0.123088	0.136754	0.964932	0.00409526	0.971211	0.998403	0.0773393	0.0945075	0.478354	-0.0333505	0.756432	0.969034	-0.0635578	0.501085	0.919235	-0.0433111	0.679323	0.973455	0.140818	0.157945	0.99968	0.00659295
ART5	0.00091657	0.947779	0.987795	0.000590081	0.98222	0.996218	-0.0264272	0.181071	0.789266	-0.00199811	0.894046	0.976354	0.00475925	0.851421	0.962528	-0.0408538	0.0327858	0.351955	0.00716082	0.806384	0.96976	-0.000824449	0.96804	0.997242	0.0278776	0.255766	0.629734	-0.0049756	0.814141	0.999915	-0.0724726	0.0173944	0.909826	-0.0052698	0.67351	0.908297	-0.0205102	0.463828	0.915093	-0.0394493	0.121094	0.743955	0.00865765	0.759423	0.981287	-0.0358757	0.17582	0.99968	-0.0112407
ART4	0.0146195	0.587198	0.878832	0.102633	0.0449535	0.379862	-0.0418229	0.271693	0.839453	0.0118572	0.681301	0.923192	-0.0371594	0.450696	0.828304	-0.10086	0.0169237	0.274809	-0.00708766	0.900349	0.984251	-0.0105946	0.789064	0.984937	-0.037476	0.427601	0.76665	-0.0263987	0.520794	0.999915	-0.0475344	0.419636	0.998403	0.0101535	0.673191	0.908253	-0.0499125	0.380538	0.896969	-0.082143	0.0934167	0.727436	-0.0519765	0.339141	0.91803	-0.051113	0.323021	0.99968	-0.0650039
HERC2P7	-0.000181063	0.988022	0.996942	0.0492876	0.0313206	0.330307	-0.0262196	0.123451	0.74069	0.0169586	0.189011	0.647426	0.00536833	0.807692	0.951169	-0.0237743	0.233093	0.683954	0.0286918	0.252766	0.7855	-0.0200949	0.256636	0.923663	0.00641743	0.761701	0.927584	-0.0172766	0.36462	0.999915	-0.00826269	0.754163	0.998403	0.0171002	0.11194	0.504953	0.0356987	0.148911	0.785101	0.00808829	0.712806	0.960681	0.00414355	0.864968	0.991579	-0.0225606	0.319606	0.99968	-0.0178099
DRAP1	-0.00537797	0.907786	0.975859	-0.139608	0.111935	0.527643	0.0496564	0.449237	0.907571	-0.0445427	0.370527	0.779481	-0.104626	0.214871	0.670547	0.0241653	0.736783	0.946602	-0.158964	0.101064	0.653427	0.00573206	0.933085	0.995671	-0.183941	0.0233645	0.21411	0.0101441	0.884592	0.999915	-0.0763552	0.452045	0.998403	-0.0450559	0.277174	0.698207	-0.203255	0.0310016	0.606463	0.0597847	0.479589	0.913088	-0.0237656	0.799985	0.98468	-0.0582075	0.512201	0.99968	0.0403028
TCEA2	-0.0935246	0.030466	0.323456	-0.022557	0.784668	0.954593	-0.0646131	0.291843	0.847993	-0.135523	0.00333921	0.143554	-0.301627	0.00011557	0.0162193	-0.0302005	0.612968	0.903374	-0.14565	0.107032	0.65688	-0.123989	0.0512135	0.807149	-0.249688	0.000934137	0.0315079	-0.0268188	0.689221	0.999915	-0.0114522	0.903977	0.998403	-0.0862058	0.0256155	0.278519	-0.142815	0.102343	0.733733	0.0782243	0.322055	0.861776	-0.20533	0.0186101	0.730179	-0.067202	0.414561	0.99968	-0.0228031
TCEA3	0.0344891	0.0421987	0.367094	0.0723526	0.0255074	0.303473	-0.025192	0.295222	0.850046	-0.00654127	0.720185	0.933177	0.0108178	0.728923	0.929502	-0.0152304	0.548376	0.876002	0.0607776	0.0890189	0.637823	0.0209091	0.403585	0.949605	0.0147737	0.621088	0.868856	0.0236756	0.360214	0.999915	0.00501844	0.892892	0.998403	-0.0117216	0.441219	0.805351	0.055495	0.128488	0.760823	0.00519926	0.866976	0.983236	0.0624655	0.0687616	0.796202	-0.0306499	0.342034	0.99968	-0.00968222
TCEA1	-0.0134595	0.627213	0.893747	-0.0886018	0.0896946	0.485867	-0.00630724	0.872162	0.985662	-0.0381837	0.198192	0.654409	-0.072196	0.149891	0.596977	-0.0409347	0.343698	0.767708	-0.0462186	0.423976	0.868243	-0.00367045	0.928243	0.995671	-0.111115	0.0217639	0.205092	-0.04037	0.34886	0.999915	-0.0822284	0.17448	0.995393	-0.0325252	0.188655	0.618452	-0.0845621	0.136288	0.769171	-0.0133987	0.790785	0.971016	-0.0520564	0.352265	0.920028	-0.0696237	0.185881	0.99968	-0.0112763
MGC57346	-0.0416752	0.173716	0.612386	0.0191587	0.740328	0.942938	0.0047844	0.912194	0.989195	-0.0552763	0.0920909	0.507739	-0.0400805	0.469844	0.838385	0.098441	0.0344723	0.356611	0.0157293	0.807326	0.96976	-0.0122098	0.786657	0.984937	-0.0211936	0.69382	0.899443	0.0237161	0.60704	0.999915	-0.00551381	0.934539	0.998403	-0.0493759	0.0710434	0.425222	0.00579819	0.926349	0.994745	0.0241044	0.666316	0.952647	-0.102749	0.0966412	0.821015	-0.0520187	0.375047	0.99968	0.0520333
ABCD1	0.00993184	0.374868	0.777334	0.0160207	0.453672	0.829741	-0.0174056	0.271259	0.839453	0.00931806	0.437463	0.817367	0.00206524	0.919863	0.981281	-0.0148753	0.376304	0.789168	-0.0120297	0.605746	0.922921	-0.000929477	0.954988	0.99649	-0.0118876	0.545136	0.83304	-0.022577	0.189736	0.999915	0.0159784	0.514191	0.998403	0.0155563	0.119453	0.518354	-0.00979945	0.667684	0.955558	-0.0403094	0.0475016	0.657062	0.00835591	0.711879	0.979336	0.0195439	0.361368	0.99968	-0.0058739
COX4I1	-0.0274217	0.377361	0.778071	0.0624319	0.289167	0.723447	0.0496652	0.257993	0.82979	0.0140367	0.673539	0.921567	-0.022559	0.690062	0.921948	0.063765	0.169788	0.620008	0.050545	0.431205	0.871107	-0.0381877	0.403136	0.949605	-0.0388969	0.475584	0.794817	0.0208347	0.653824	0.999915	0.00215268	0.974748	0.998403	-0.000550951	0.98418	0.997642	0.0402864	0.518562	0.925896	0.0991857	0.0791294	0.713922	-0.0145109	0.817254	0.985973	0.065117	0.266208	0.99968	-0.0133184
BFAR	0.00460725	0.863846	0.966894	0.0336249	0.510491	0.852687	0.0883418	0.0194978	0.575779	0.0143473	0.618335	0.900688	-0.00864437	0.860114	0.965116	-0.111594	0.00691201	0.205203	0.0319764	0.569481	0.91327	-0.00976362	0.804787	0.984937	0.0242013	0.607656	0.863977	0.0674602	0.116979	0.945004	-0.0329212	0.575354	0.998403	0.0224849	0.348809	0.752402	0.00569626	0.919806	0.994429	0.0727632	0.136476	0.760409	0.041491	0.444433	0.933595	0.0648571	0.205177	0.99968	-0.0566903
MGC70870	0.0233962	0.599053	0.882644	0.0421986	0.619817	0.897937	0.0713967	0.256126	0.828318	0.0333611	0.484276	0.844458	0.0264642	0.745813	0.935191	-0.0136267	0.842095	0.967927	-0.0166142	0.858688	0.979223	0.12108	0.0635331	0.817083	0.0512897	0.511236	0.815191	0.191116	0.00678376	0.428124	0.128784	0.185367	0.995393	0.0220508	0.579325	0.870498	0.0112925	0.905373	0.993628	0.185808	0.021378	0.569675	0.180535	0.0439598	0.771179	0.0283609	0.73875	0.99968	0.0114328
DUOXA2	0.00719529	0.611217	0.885857	-0.0140629	0.59531	0.886099	-0.0166491	0.405343	0.890044	0.010678	0.48154	0.843079	0.0338243	0.182551	0.63541	-0.0214156	0.324824	0.754538	0.00142609	0.96154	0.994206	-0.0110983	0.593847	0.977279	0.0306441	0.216805	0.590937	-0.00666271	0.751594	0.999915	-0.0166292	0.591277	0.998403	0.0190144	0.132233	0.539937	-0.00842152	0.760112	0.970108	-0.0415125	0.106805	0.736966	-0.033028	0.247683	0.892907	0.0295085	0.271891	0.99968	-0.00102204
TMEM212	-0.0167769	0.245359	0.682432	-0.00632118	0.816635	0.9614	-0.0268801	0.187944	0.793582	0.0139461	0.367918	0.778219	-0.0123781	0.636064	0.906104	-0.00667835	0.755699	0.952071	-0.00816957	0.787164	0.967374	0.0366931	0.0835628	0.844422	0.0245519	0.332801	0.696381	-0.0152669	0.492765	0.999915	0.00975619	0.757742	0.998403	0.00991605	0.442696	0.805373	0.0202548	0.489359	0.917898	-0.0243142	0.355697	0.876823	0.00093882	0.97436	0.998118	-0.00990754	0.72041	0.99968	-0.0133925
LOC100507501	-0.0440826	0.0941723	0.491753	0.124864	0.012295	0.228309	-0.0442694	0.23511	0.820427	0.0251375	0.374103	0.781989	-0.0153759	0.749295	0.936558	-0.131712	0.00162881	0.113794	0.0412308	0.450841	0.879403	-0.0521739	0.178246	0.912885	0.0114102	0.805432	0.944185	-0.0118545	0.775393	0.999915	0.000435861	0.993979	0.999467	0.0114727	0.626772	0.88891	0.0729172	0.177888	0.803883	-0.0653868	0.173373	0.790014	-0.0153074	0.774093	0.983298	0.0145188	0.774497	0.99968	-0.0278519
OIP5.AS1	0.0721134	0.0441333	0.373901	0.148994	0.0280053	0.313988	0.010105	0.842427	0.98169	0.00679462	0.86005	0.967942	0.0213613	0.743714	0.934837	0.068151	0.18229	0.632163	0.0507053	0.499783	0.894377	0.0290363	0.582686	0.975778	0.0183297	0.771367	0.932594	0.00908969	0.867825	0.999915	0.02627	0.738354	0.998403	-0.0153614	0.632556	0.892113	0.0419096	0.559667	0.931503	-0.0333277	0.61082	0.945379	0.0417024	0.565737	0.95861	0.0169702	0.805132	0.99968	0.0583595
CRTAM	0.0273363	0.401337	0.791672	-0.0405905	0.5145	0.854095	0.0578697	0.208638	0.809673	0.0538998	0.12217	0.561271	0.0779694	0.191495	0.647607	0.0111114	0.826467	0.966129	-0.0395989	0.564115	0.911431	0.0247806	0.605005	0.977925	0.0125929	0.825719	0.94977	0.0544319	0.325093	0.999915	0.0807612	0.25688	0.998403	0.0454298	0.118154	0.51628	0.0547418	0.445834	0.91198	0.00500872	0.932785	0.993225	0.0339818	0.605724	0.965239	0.037253	0.552375	0.99968	-0.000381279
EDA	-0.0132282	0.396411	0.788094	0.0339421	0.252762	0.693558	0.00615377	0.780366	0.97277	-0.0180858	0.279272	0.716268	0.0135635	0.634225	0.90496	-0.0100138	0.68498	0.930791	0.0133906	0.67606	0.941352	0.00211898	0.926432	0.995671	0.0138349	0.613385	0.866304	-0.00587529	0.813981	0.999915	0.00794085	0.816109	0.998403	-0.0249345	0.0731256	0.430595	0.0139153	0.668458	0.955676	-0.0186527	0.511751	0.922915	-0.0274699	0.383371	0.924738	0.0119686	0.689788	0.99968	0.00603386
PIPOX	0.0557073	0.333817	0.752454	0.411592	0.000158288	0.0317669	0.0252264	0.757109	0.969089	0.151744	0.0136516	0.243059	0.0524986	0.619783	0.899549	0.104486	0.230669	0.68138	0.277274	0.0160008	0.414433	0.179372	0.0337732	0.773198	0.0689435	0.495651	0.806749	0.069721	0.403025	0.999915	0.0130874	0.917411	0.998403	0.0671946	0.191899	0.62041	0.325023	0.00516134	0.367316	0.0723446	0.491111	0.91674	0.328193	0.00458172	0.620197	0.125188	0.257945	0.99968	-0.0288596
CCDC116	0.00709338	0.532405	0.856855	0.0164791	0.446426	0.825892	0.0138459	0.388644	0.887019	0.0103681	0.3945	0.793602	0.030791	0.137679	0.57941	-0.000823675	0.959773	0.992197	-0.00348012	0.882413	0.984128	0.0140434	0.400417	0.949605	0.000511651	0.979532	0.993254	0.00740675	0.662675	0.999915	0.0123465	0.619448	0.998403	0.0109771	0.279438	0.699412	0.0112556	0.614817	0.942815	-0.0067904	0.742964	0.965894	0.00326551	0.886906	0.992451	0.00110993	0.958814	0.99968	0.00116194
CADPS2	0.14854	0.0632801	0.423888	0.309001	0.0430377	0.373221	-0.107245	0.34403	0.87121	0.136839	0.110772	0.545274	0.149275	0.309681	0.744863	-0.101035	0.430927	0.819353	0.0550806	0.742526	0.95673	0.0271375	0.81801	0.987222	0.453801	0.0011428	0.0355028	0.0687174	0.585785	0.999915	0.0435951	0.803804	0.998403	0.109973	0.124331	0.527415	0.317381	0.054238	0.669009	0.127442	0.382927	0.886675	0.180946	0.263677	0.899588	0.0270652	0.858829	0.99968	-0.0816184
CCDC114	0.00901674	0.656719	0.903933	0.0719201	0.0627262	0.433183	-0.0171064	0.550925	0.931743	-0.0050583	0.816113	0.957042	-0.0301936	0.416653	0.810225	-0.0520418	0.0647381	0.444941	0.00195283	0.963501	0.994917	-0.0367277	0.217724	0.922192	-0.0250839	0.480947	0.797696	0.0065585	0.824939	0.999915	0.0699551	0.114317	0.972865	-0.00149342	0.934378	0.987135	0.0173596	0.65309	0.953257	0.035222	0.340396	0.871789	0.00620843	0.879622	0.992216	0.0122176	0.753482	0.99968	-0.00604148
RLF	-0.00225612	0.929927	0.982252	-0.0974311	0.045257	0.380551	-0.000355459	0.992183	0.999062	-0.0956873	0.000439502	0.0641854	0.0263717	0.573464	0.884239	0.0314834	0.419872	0.81353	0.0037936	0.943403	0.991027	0.0175384	0.641932	0.978601	-0.0687385	0.126064	0.469031	-0.0690031	0.0793934	0.885817	-0.125529	0.0247191	0.919425	-0.078379	0.000556601	0.0631097	-0.0522591	0.313612	0.874652	0.0301252	0.519166	0.92522	-0.00391528	0.939789	0.996606	-0.0759329	0.115542	0.99968	0.00560791
CCDC112	-0.0666082	0.0525942	0.396959	-0.0472571	0.472892	0.839369	-0.172617	0.000344679	0.285197	-0.0581533	0.114839	0.550837	-0.129462	0.0398299	0.383211	0.0701073	0.222257	0.67544	-0.175979	0.0141109	0.401105	-0.0797807	0.114746	0.880687	-0.0566963	0.348289	0.708286	-0.0676987	0.221497	0.999915	-0.130704	0.0823332	0.96856	-0.0596528	0.0521443	0.372414	-0.0835929	0.254055	0.845641	-0.0447806	0.475726	0.911519	-0.141572	0.0413741	0.769797	-0.121605	0.0647255	0.990198	0.00574157
MCF2L	0.108238	0.068452	0.435317	0.159324	0.161016	0.600633	-0.083323	0.322197	0.86264	0.135652	0.0329888	0.344107	0.0193637	0.859334	0.965026	-0.0630269	0.48074	0.845956	0.288623	0.0197754	0.445379	-0.0118578	0.892313	0.993744	0.2019	0.0526833	0.321857	0.026132	0.771954	0.999915	-0.022058	0.865604	0.998403	0.0883509	0.0963055	0.482432	0.167367	0.167956	0.795714	-0.0454325	0.675497	0.95514	0.0866972	0.471117	0.938142	0.102404	0.370818	0.99968	-0.0801997
CCDC110	-0.0464713	0.165396	0.601525	0.0690316	0.281504	0.717604	-0.0258053	0.586453	0.938008	-0.0404601	0.260191	0.700387	0.0177037	0.773703	0.942543	-0.101146	0.0962888	0.514978	0.0345628	0.623342	0.928669	-0.0735011	0.135563	0.892296	0.203038	0.000495054	0.0207416	-0.00310062	0.956106	0.999915	-0.11311	0.122642	0.98076	-0.0269165	0.369192	0.76316	0.0486208	0.506681	0.924604	-0.0272425	0.655861	0.949748	-0.0601335	0.374755	0.924651	-0.0431551	0.503593	0.99968	-0.0147915
CCDC111	0.034688	0.33813	0.754036	-0.0457495	0.505983	0.851903	-0.0567024	0.268048	0.836227	0.0215501	0.579028	0.883848	-0.0992113	0.13225	0.573493	0.0671663	0.215446	0.67007	-0.0667226	0.377058	0.849101	0.0238575	0.654312	0.978894	-0.148032	0.0193671	0.193746	-0.0309125	0.574045	0.999915	0.130961	0.0978386	0.968705	0.0347002	0.283644	0.70318	0.0411745	0.56676	0.932785	0.127733	0.052332	0.674967	0.0867616	0.235489	0.887306	0.0163266	0.813798	0.99968	0.0391152
LEO1	0.132897	2.71359e-05	0.0125284	0.0465061	0.442287	0.823324	-0.00369955	0.935122	0.990257	0.0533064	0.121086	0.559649	-0.0683434	0.239047	0.692211	0.0704762	0.165497	0.61527	-0.0527296	0.433017	0.871548	-0.0156967	0.739751	0.984538	-0.00966187	0.863974	0.960538	0.0427195	0.399189	0.999915	-0.0946345	0.177707	0.995393	0.0492461	0.0857259	0.457051	-0.0259958	0.695361	0.960494	0.0451789	0.440208	0.898549	0.00780522	0.904322	0.993259	0.0371514	0.546187	0.99968	0.0849105
ATP1A4	0.00668718	0.46893	0.82601	0.00351828	0.841873	0.965941	-0.00684552	0.600158	0.939327	0.0145079	0.142207	0.594819	0.00373733	0.825226	0.957043	0.0123451	0.370997	0.785057	0.00464186	0.808264	0.969948	-0.00702647	0.604859	0.977925	0.0048715	0.763761	0.928627	0.0135242	0.345693	0.999915	-0.00196619	0.922501	0.998403	0.00736925	0.371835	0.765214	0.0190369	0.315101	0.875371	0.0207811	0.216388	0.817184	0.00651349	0.727062	0.979874	0.0173781	0.323988	0.99968	0.00406143
ATP1A3	-0.0521342	0.161656	0.597786	-0.0188505	0.79134	0.956764	-0.0223653	0.671603	0.954573	0.00456617	0.909116	0.980218	-0.0664884	0.330489	0.758748	0.0347075	0.556794	0.878721	0.120105	0.113958	0.661809	0.0226357	0.679867	0.979796	-0.0468696	0.473904	0.793737	-0.0234322	0.675667	0.999915	-0.0326171	0.689453	0.998403	0.00474032	0.886979	0.974128	-0.0135386	0.861095	0.987786	-0.0729908	0.282545	0.845683	-0.0129354	0.863754	0.99145	0.0413763	0.56462	0.99968	0.0761001
ATP1A2	0.031263	0.284791	0.715329	-0.0932409	0.0946163	0.494364	-0.0922883	0.0250778	0.586107	-0.00169689	0.956853	0.99291	-0.0503021	0.348173	0.771416	-0.0248675	0.635261	0.91298	-0.0669739	0.267184	0.793343	-0.01076	0.802475	0.984937	-0.0324207	0.527568	0.822735	-0.0617061	0.191557	0.999915	-0.0559246	0.381979	0.998403	0.0120952	0.643662	0.897121	-0.0591411	0.33544	0.882513	-0.0131909	0.804555	0.973122	0.0189005	0.749126	0.979874	-0.0422194	0.445684	0.99968	0.00877666
ATP1A1	0.00618488	0.509744	0.847242	0.0221679	0.211173	0.654218	0.0170849	0.197347	0.799336	0.00925905	0.357098	0.77121	0.0329584	0.0522906	0.419674	0.00891022	0.474368	0.842312	0.0239576	0.219647	0.764327	0.0141351	0.305265	0.936796	0.049529	0.00244042	0.0582108	0.0223679	0.123197	0.949522	0.0401286	0.0499282	0.960087	0.00364416	0.663962	0.905222	0.0186193	0.332061	0.880557	-0.0113285	0.50753	0.921566	0.0119713	0.527674	0.949611	0.0149417	0.400392	0.99968	0.0116932
NAG18	-0.0282398	0.10148	0.503736	-0.00998653	0.761422	0.94966	0.0405619	0.0961848	0.715821	0.00607147	0.743112	0.938548	0.0261693	0.406839	0.804352	0.0584026	0.0336827	0.353997	0.100844	0.00497343	0.308621	0.0299026	0.238746	0.923663	0.0155268	0.608581	0.864375	0.0261084	0.346225	0.999915	0.108484	0.00386167	0.608406	-0.00307678	0.842127	0.960974	0.0471392	0.18984	0.815774	0.0315582	0.315859	0.861509	-0.00854707	0.806609	0.985282	0.0211575	0.523598	0.99968	0.0194724
MGRN1	0.0017407	0.956239	0.989164	-0.0147502	0.806357	0.959926	-0.0332442	0.458416	0.909582	0.0299151	0.37873	0.784065	-0.128617	0.025308	0.319035	-0.028103	0.583607	0.891901	-0.138338	0.0370922	0.522389	-0.109606	0.0182294	0.682789	-0.0283535	0.610423	0.865276	-0.0431337	0.395081	0.999915	-0.0896391	0.195882	0.998403	0.00857208	0.762402	0.935832	-0.0289352	0.662925	0.954418	-0.0450207	0.435812	0.897983	-0.0979661	0.12562	0.831142	-0.00578383	0.923559	0.99968	-0.0512408
TCP1	-0.011369	0.665331	0.907779	-0.0578766	0.247833	0.689451	-0.0195638	0.598586	0.939327	-0.036157	0.198854	0.655114	-0.0561635	0.24257	0.695264	0.142801	0.000357828	0.0671145	0.0159578	0.768628	0.962776	-0.0019332	0.960109	0.996693	-0.0584097	0.204808	0.577937	0.0584307	0.147523	0.979374	-0.035118	0.541328	0.998403	-0.0442949	0.058655	0.391536	-0.0768555	0.148691	0.785101	-0.0188484	0.693904	0.958949	-0.0262574	0.620944	0.968833	-0.0469332	0.343986	0.99968	0.0592141
CRTAP	-0.0249848	0.512946	0.847955	0.0679334	0.350134	0.769763	0.0142308	0.792201	0.975199	0.0144635	0.723937	0.933924	0.0283514	0.684685	0.920111	-0.0660317	0.243766	0.692279	0.0604841	0.437438	0.874138	-0.052888	0.346056	0.943557	0.0117541	0.860808	0.960125	0.0653557	0.261547	0.999915	0.164123	0.0488318	0.960087	0.0262701	0.441486	0.805351	0.0446374	0.560846	0.931975	0.058889	0.397265	0.888523	0.0129963	0.866275	0.99214	0.0144278	0.84347	0.99968	-0.00432064
DHX8	-0.0156525	0.396447	0.788094	-0.0261576	0.453373	0.829477	0.00818616	0.753928	0.96859	-0.00212017	0.914726	0.981535	0.0216255	0.518365	0.86256	0.0205575	0.447973	0.828863	-0.0270297	0.480524	0.889555	-0.00680268	0.802195	0.984937	0.0355611	0.27206	0.64352	0.00915425	0.7365	0.999915	0.039976	0.32213	0.998403	-0.00441378	0.789191	0.94343	-0.0156641	0.665412	0.955413	-0.0145221	0.666047	0.952533	-0.0529268	0.155379	0.845765	-0.0491665	0.159238	0.99968	-0.0126872
SPHK1	0.251371	0.00153815	0.0884505	0.056212	0.709255	0.932933	-0.101048	0.371602	0.879902	0.0682891	0.425827	0.810578	-0.0830326	0.565967	0.881042	0.224298	0.0663561	0.448535	0.129147	0.440706	0.874406	0.310887	0.00787045	0.609854	-0.200831	0.152004	0.509108	0.00402453	0.973309	0.999915	0.176284	0.31364	0.998403	0.135943	0.0566423	0.386783	0.116605	0.47365	0.915495	0.320627	0.0272673	0.598421	0.414259	0.00998557	0.660883	0.0312213	0.836083	0.99968	0.216169
DPT	0.00865759	0.521528	0.852948	0.00200519	0.937635	0.983626	-0.0281259	0.140264	0.755927	0.00358175	0.804682	0.953024	-0.0125383	0.610111	0.896429	-0.00357426	0.849624	0.969816	-0.029193	0.302342	0.813448	-0.0136336	0.492373	0.964428	-0.0166244	0.483009	0.798872	-0.00893607	0.627197	0.999915	0.00251069	0.932314	0.998403	0.00873649	0.469255	0.81891	0.0204975	0.39793	0.901848	-0.0392736	0.109891	0.736966	-0.0289786	0.287961	0.904538	-0.0378931	0.142676	0.99968	0.0167738
BPESC1	-0.00569775	0.478846	0.83118	0.000590062	0.969323	0.992946	-0.0176801	0.119593	0.738673	-0.0165054	0.0550249	0.414646	-0.0355166	0.015342	0.255943	-0.00533288	0.672102	0.926494	-0.0137684	0.405382	0.862204	-0.0184242	0.118783	0.884053	-0.0257532	0.0674887	0.358327	-0.012262	0.330228	0.999915	-0.00779115	0.658141	0.998403	-0.0100323	0.162528	0.58277	-0.00718954	0.662589	0.954418	-0.0157199	0.283339	0.845683	-0.007229	0.656607	0.971017	-0.00772254	0.615623	0.99968	-0.00442052
IPO11	0.103142	0.00242565	0.105949	-0.0244984	0.707222	0.932107	-0.0260339	0.591086	0.938441	-0.0425999	0.245786	0.691332	-0.00891968	0.886699	0.97245	0.0674065	0.168436	0.619284	0.0143171	0.84202	0.975607	0.0220582	0.661566	0.979092	-0.0515073	0.391506	0.743258	0.0229434	0.672312	0.999915	-0.0786644	0.293742	0.998403	-0.029968	0.327628	0.737623	0.0135715	0.848314	0.985023	0.11566	0.0632727	0.701526	0.0900964	0.192605	0.865222	-0.0823577	0.206759	0.99968	0.107408
CUEDC2	0.0126682	0.744154	0.934049	-0.0489195	0.508993	0.852395	-0.080424	0.14218	0.757075	-0.0801562	0.0533481	0.409048	-0.107186	0.130997	0.571764	0.104441	0.0518235	0.409951	0.0252997	0.75311	0.959122	-0.0594959	0.296818	0.93548	-0.156222	0.0212487	0.202393	-0.031188	0.6122	0.999915	0.0746654	0.379038	0.998403	-0.0546061	0.114814	0.510777	0.179407	0.0249144	0.573778	-0.00766685	0.913687	0.990855	-0.0549283	0.48353	0.93897	-0.00376833	0.959776	0.99968	0.0412636
HPYR1	0.0058305	0.569473	0.871426	-0.0120153	0.536619	0.864634	0.00554644	0.702009	0.959207	-0.00532294	0.628119	0.904146	0.019503	0.295648	0.733629	-0.0106623	0.481301	0.846118	-0.00450711	0.83174	0.973646	-0.00669918	0.656714	0.978894	0.0108692	0.545633	0.833137	0.00769743	0.613	0.999915	-0.0366573	0.101454	0.968705	-0.00410651	0.654045	0.900523	0.00707882	0.72789	0.965856	-0.0113286	0.544127	0.932734	-0.00499777	0.809334	0.985282	-0.0286078	0.140097	0.99968	-0.00622781
AIM1	0.256986	0.0344895	0.335566	-0.748855	0.00118351	0.0866858	0.314093	0.0678938	0.683357	0.0640688	0.624171	0.903312	0.605235	0.00645167	0.177368	0.0593991	0.75258	0.951567	-0.107765	0.670783	0.940926	0.194356	0.278141	0.928463	0.525434	0.0136312	0.160168	-0.255339	0.179928	0.999915	-0.15293	0.566589	0.998403	0.0663895	0.542557	0.85293	-0.0481994	0.848753	0.985023	-0.04177	0.850955	0.98016	0.32942	0.180745	0.858134	0.455935	0.0513361	0.96716	0.0313287
SCUBE2	-0.0931057	0.0994133	0.500193	-0.0637703	0.555747	0.87153	0.0176845	0.825226	0.979329	0.0507189	0.403242	0.798625	-0.0506043	0.626163	0.901015	-0.253415	0.00213078	0.126144	-0.122072	0.305477	0.814323	-0.0751758	0.36633	0.946947	-0.123613	0.212971	0.586777	-0.0542084	0.557252	0.999915	0.015217	0.90226	0.998403	-0.00517826	0.918529	0.983321	-0.107291	0.370641	0.895064	-0.0802532	0.436527	0.897983	-0.0792055	0.488624	0.941455	0.127946	0.238137	0.99968	-0.184404
CPEB1	-0.0291859	0.348183	0.760824	0.0896093	0.131332	0.555587	0.0104681	0.812047	0.977765	0.0091608	0.783714	0.946177	-0.0307785	0.589798	0.891381	0.0203828	0.694982	0.934205	0.0589848	0.358844	0.841552	-0.0376005	0.411175	0.951883	0.0107517	0.843982	0.953844	0.037536	0.442335	0.999915	0.163554	0.0158298	0.89653	0.0157188	0.572099	0.866017	0.158376	0.0123124	0.471858	0.14127	0.0123024	0.50474	0.0228587	0.716271	0.979336	0.0275038	0.640767	0.99968	0.0174036
CPEB3	-0.00954808	0.580179	0.876222	0.0245606	0.447684	0.826406	-0.011686	0.632143	0.948267	-0.00367387	0.842668	0.965288	0.01574	0.612218	0.897131	0.0126562	0.614212	0.903711	-0.015075	0.676026	0.941352	-0.013188	0.603359	0.977925	0.0311513	0.303457	0.671862	-0.00673128	0.791465	0.999915	0.00867149	0.818439	0.998403	0.00721009	0.640332	0.895128	-0.012716	0.704253	0.961669	-0.0409329	0.19261	0.807448	-0.0307141	0.3783	0.924738	0.000534629	0.987022	0.99968	0.00155587
CPEB2	0.058804	0.125517	0.546506	0.0384831	0.598821	0.88792	-0.0440032	0.418184	0.893974	0.0620817	0.131391	0.577552	0.0928033	0.185607	0.640577	-0.162576	0.00448336	0.177067	-0.0574278	0.46586	0.886196	-0.0400445	0.478669	0.963517	0.0568772	0.399065	0.748027	-0.0040453	0.945957	0.999915	0.0955987	0.255382	0.998403	0.0621203	0.0699888	0.422313	0.13945	0.0723294	0.692352	-0.0183347	0.793589	0.971383	0.0659542	0.395688	0.926449	-0.0286069	0.696832	0.99968	-0.0648154
BEGAIN	0.0295115	0.495437	0.8402	0.0986359	0.232802	0.67718	-0.015073	0.805575	0.976319	0.0410672	0.376101	0.783221	-0.0491725	0.535733	0.868522	0.135819	0.0421034	0.383904	0.102691	0.252642	0.785479	-0.0217266	0.732938	0.984538	-0.0364522	0.631409	0.873463	-0.00911317	0.890001	0.999915	0.0133619	0.887856	0.998403	-0.000369429	0.992386	0.998806	0.0916792	0.305962	0.872069	0.0279222	0.723437	0.962904	0.020317	0.816376	0.985839	0.0776253	0.349822	0.99968	0.0763326
RBMXL2	-0.00420333	0.675965	0.910528	-0.0125732	0.504917	0.85157	0.00696536	0.624246	0.946652	-0.00336245	0.755139	0.940757	0.00530547	0.769452	0.941585	0.0214858	0.1614	0.611273	-0.0134663	0.522253	0.902002	0.00221898	0.880726	0.993143	-0.00827652	0.639049	0.876329	-0.00798214	0.605909	0.999915	0.011674	0.595674	0.998403	0.000907732	0.919577	0.983637	0.00731947	0.719018	0.964637	0.00840759	0.646346	0.947241	0.0108679	0.592679	0.963896	0.00636179	0.740875	0.99968	0.00896919
ABAT	-0.161574	0.080331	0.464466	0.127225	0.471674	0.83855	0.0196988	0.880455	0.986652	-0.11441	0.248741	0.6944	-0.00314511	0.985214	0.996462	-0.356054	0.0137065	0.253893	-0.236405	0.219338	0.764327	-0.0740813	0.586407	0.975876	0.0345407	0.831712	0.950691	-0.0880279	0.536122	0.999915	-0.321887	0.111461	0.970469	-0.185967	0.0240975	0.27154	-0.179026	0.348855	0.886273	-0.395552	0.0185492	0.564384	-0.220517	0.23812	0.888291	-0.188111	0.288842	0.99968	-0.302774
LOC100129637	0.065961	0.025632	0.300273	0.0081141	0.886101	0.9759	0.00750862	0.858005	0.98323	-0.0135893	0.66926	0.920593	0.0410568	0.44989	0.828304	0.0419095	0.333825	0.761571	0.0962613	0.117519	0.669328	0.0592963	0.173551	0.912885	-0.0188485	0.717392	0.911321	0.0609572	0.181219	0.999915	-0.0424155	0.51348	0.998403	-0.0184838	0.485805	0.825708	0.0496593	0.407447	0.902694	0.0160856	0.766113	0.969107	0.0344534	0.565468	0.95861	0.0157656	0.777773	0.99968	0.0245469
CDH20	0.010529	0.205586	0.645487	0.0136503	0.39072	0.795374	0.00212	0.857153	0.983088	0.0115706	0.194413	0.650389	0.0208605	0.171271	0.622686	0.0093095	0.437076	0.823819	0.000796747	0.963654	0.994925	0.00629338	0.607264	0.977925	0.0181026	0.214923	0.588386	-0.00848325	0.510739	0.999915	0.00640309	0.725287	0.998403	0.00678259	0.361972	0.759934	0.0126634	0.467923	0.91549	-0.022815	0.132033	0.756285	0.0161808	0.335903	0.917799	0.0288363	0.0688818	0.990198	0.00328732
ZNF780A	-0.0113758	0.720471	0.924863	0.0123913	0.836951	0.96522	0.0873146	0.051383	0.642533	0.0128259	0.706669	0.929867	0.0642654	0.265571	0.711455	-0.00847243	0.869342	0.973703	-0.00298867	0.964127	0.994925	-0.0455256	0.32976	0.942664	0.045403	0.415509	0.758091	-2.97753e-05	0.999527	0.999915	-0.150116	0.0302719	0.931495	-0.000212793	0.994026	0.99919	-0.069467	0.29337	0.866514	-0.0203522	0.725334	0.963461	-0.0208953	0.744939	0.979874	-0.078144	0.191359	0.99968	-0.0340089
ZNF780B	-0.00623169	0.815809	0.955331	0.0502704	0.325335	0.753005	0.08074	0.0321573	0.605317	0.00837003	0.770399	0.943458	0.000192411	0.996873	0.998564	0.0745021	0.080059	0.47826	0.114573	0.0408875	0.538652	-0.0233422	0.552807	0.974693	0.00760744	0.871268	0.962726	0.0324914	0.440492	0.999915	-0.0413182	0.480074	0.998403	-0.0144042	0.546839	0.855154	0.0229339	0.680553	0.958156	0.0827967	0.0886443	0.720291	0.00452591	0.933268	0.996064	-0.00764265	0.880386	0.99968	-0.00999101
TLN2	0.0269821	0.0213329	0.277466	0.0128978	0.561655	0.874236	0.00922664	0.579332	0.935819	0.0186277	0.139247	0.59044	0.0328769	0.122518	0.558316	-0.00560136	0.760361	0.953075	0.0227941	0.356348	0.840165	0.0193814	0.262376	0.923663	0.0270801	0.189287	0.56013	0.0201821	0.268974	0.999915	-0.0144133	0.575679	0.998403	0.0119723	0.254756	0.677443	0.0356296	0.140338	0.775533	-0.0133242	0.534393	0.929519	0.0114209	0.631051	0.969292	7.54532e-05	0.997201	0.99968	0.00937806
LOC400604	-0.032712	0.0909252	0.485638	0.0147761	0.690251	0.925788	-0.0217504	0.427533	0.896705	0.0127136	0.540801	0.869496	-0.0651094	0.0665323	0.459981	0.0193944	0.523535	0.865455	-0.0161824	0.689355	0.943929	-0.0641189	0.0239545	0.716779	-0.00931527	0.784315	0.937897	-0.0179372	0.549426	0.999915	-0.0447901	0.290772	0.998403	0.00365954	0.832828	0.95806	0.0083209	0.837589	0.98414	-0.0677203	0.0545996	0.678902	-0.0973294	0.0125353	0.66874	0.0218136	0.555205	0.99968	0.00340066
LOC100505666	0.0235733	0.250796	0.688822	0.0862922	0.0267036	0.310495	-0.0174242	0.548633	0.930804	0.034127	0.1206	0.558497	0.0279372	0.456415	0.831208	-0.0259682	0.388583	0.797227	-0.0139429	0.746037	0.957094	-0.0554064	0.0659238	0.818321	0.0512525	0.154522	0.512482	-0.0270947	0.402161	0.999915	-0.00404158	0.928372	0.998403	0.0275969	0.132263	0.539944	0.0105629	0.804096	0.977837	-0.0332822	0.37376	0.885767	-0.0169008	0.683907	0.974786	0.0401119	0.301846	0.99968	0.0345976
FRG1	0.0157527	0.59396	0.880015	0.0308852	0.56562	0.875746	-0.0616374	0.139541	0.755147	0.0191651	0.545148	0.870264	-0.0425328	0.409554	0.806055	0.0956089	0.0147965	0.263254	-0.0407582	0.510746	0.898265	0.024303	0.575902	0.975778	-0.0733249	0.156724	0.514702	-0.00540145	0.899717	0.999915	0.00296495	0.963429	0.998403	0.0346485	0.189055	0.618623	-0.00391127	0.944343	0.996557	0.0534785	0.320298	0.861511	0.0120012	0.840707	0.988982	0.0262581	0.63954	0.99968	0.01533
LOC100507435	0.0194742	0.0248278	0.295533	-0.0169817	0.304722	0.736825	0.0130049	0.290832	0.847993	0.00852639	0.361101	0.773389	0.0279487	0.0778531	0.481045	-0.00338915	0.796151	0.959316	0.00240492	0.893503	0.984251	-0.00752195	0.557081	0.974693	0.014347	0.347802	0.707771	0.0258601	0.0532398	0.824122	-0.0173912	0.361374	0.998403	0.0109987	0.157282	0.577119	-0.00993305	0.569922	0.932785	-0.0116001	0.464877	0.908854	0.00818481	0.641968	0.969875	0.0195159	0.238257	0.99968	-0.000369704
TP53TG5	-0.00190675	0.888299	0.971325	0.0290008	0.261658	0.700213	-0.00590898	0.758206	0.969323	0.0282467	0.0515263	0.404473	0.0266127	0.283163	0.723306	0.0125561	0.573459	0.887111	-0.00938291	0.740996	0.956338	-0.00288878	0.884928	0.993203	0.0173287	0.466769	0.790514	0.0175016	0.406672	0.999915	0.0118975	0.688698	0.998403	0.0277736	0.02151	0.260215	0.0283177	0.303395	0.871047	-0.0164937	0.504753	0.92102	-0.0248008	0.365536	0.923196	0.0122935	0.631843	0.99968	-0.00284475
RHEBL1	0.0249119	0.634458	0.896615	-0.0277889	0.780386	0.953952	-0.0863434	0.243415	0.823601	-0.0180164	0.748426	0.939652	-0.129199	0.176119	0.628026	0.147426	0.0779407	0.474276	-0.076695	0.485453	0.891116	0.138029	0.0724658	0.827768	-0.209823	0.0219187	0.205863	0.0153884	0.851728	0.999915	0.176923	0.122062	0.979511	-0.00692474	0.882478	0.973423	-0.0964945	0.369894	0.895064	0.171757	0.0712872	0.704066	0.0462017	0.662514	0.971415	-0.0382006	0.703276	0.99968	0.121485
SIRPA	0.000874261	0.975394	0.992878	-0.00949838	0.860844	0.970908	-0.038715	0.3337	0.864847	0.0771661	0.0106664	0.220365	-0.0493491	0.342235	0.7683	0.047119	0.326253	0.755405	-0.0483463	0.415472	0.86468	-0.0366614	0.378727	0.948127	-0.0794915	0.109232	0.442585	-0.0393546	0.382209	0.999915	-0.0165543	0.789498	0.998403	0.062118	0.0137298	0.218248	0.0646786	0.273152	0.854647	-0.0398554	0.440066	0.8985	-0.0768418	0.178979	0.858134	0.135495	0.0115033	0.747284	0.0133164
IFT80	-0.0179507	0.0622668	0.42251	0.0158985	0.386503	0.794298	-0.00629447	0.644756	0.951613	0.0177422	0.085769	0.493745	0.000710455	0.967855	0.993054	-0.0188673	0.217756	0.672301	-0.002233	0.911607	0.985733	-0.00888574	0.531288	0.973394	-0.0020902	0.901825	0.972161	0.00642027	0.670147	0.999915	0.0103249	0.624976	0.998403	0.0104516	0.225377	0.65552	-0.0444079	0.0248091	0.57361	-0.0502953	0.00399647	0.422923	-0.02407	0.216691	0.880642	-0.0164478	0.37243	0.99968	-0.00557531
TP53TG1	0.0186	0.742644	0.933101	0.0748009	0.488532	0.84575	0.0739705	0.355463	0.87555	-0.0250132	0.680399	0.923056	0.141408	0.171919	0.623126	-0.21133	0.018895	0.286896	-0.309597	0.00871029	0.355052	-0.172516	0.0376533	0.779565	0.239425	0.0155065	0.172154	-0.0672417	0.442234	0.999915	0.0788222	0.524674	0.998403	0.0134364	0.790739	0.943587	0.0482821	0.675097	0.956329	0.0280786	0.785599	0.970949	-0.265257	0.0199042	0.730179	0.0895076	0.403043	0.99968	-0.175269
IFT88	0.0440596	0.232021	0.673772	-0.0313984	0.655558	0.913367	-0.0581275	0.264896	0.834299	0.0561684	0.15504	0.609976	-0.105697	0.116953	0.550841	0.0447603	0.431537	0.819822	-0.00573249	0.940923	0.99044	0.0366104	0.499764	0.964889	-0.0490811	0.448347	0.779571	-0.0711874	0.224384	0.999915	-0.0487246	0.546132	0.998403	0.0486385	0.139691	0.550022	-0.0434833	0.571154	0.932785	0.0476838	0.478124	0.912618	0.0628947	0.398697	0.926449	0.045721	0.513243	0.99968	0.0217387
C11orf92	0.0354815	0.123628	0.543742	0.0382644	0.381734	0.791264	0.0517053	0.112526	0.731695	0.00669538	0.786776	0.947568	0.0915511	0.0286511	0.339633	-0.00208518	0.954854	0.991779	0.0907728	0.0582648	0.575648	0.0567876	0.0936196	0.85977	0.0530595	0.189713	0.560508	0.0622904	0.0904737	0.900491	0.0317698	0.529292	0.998403	0.00223867	0.913627	0.981982	0.0708343	0.14194	0.77906	0.0433068	0.302893	0.854598	0.0844101	0.0696071	0.796202	0.0736216	0.0956835	0.99968	0.00424109
LOC780529	0.011248	0.281606	0.711785	0.0101236	0.610777	0.894329	-0.00671726	0.649567	0.952377	0.0148142	0.185683	0.644137	-0.021091	0.268799	0.713563	0.0167216	0.257167	0.7042	0.0136831	0.529733	0.903559	0.000676412	0.964909	0.997	-0.00366216	0.841803	0.953071	-0.000346292	0.982605	0.999915	-0.00241983	0.915763	0.998403	0.00793377	0.395707	0.778367	0.000166653	0.993688	0.999241	0.0236482	0.213953	0.815526	-0.00832263	0.69358	0.976203	0.000528835	0.978374	0.99968	0.000229873
LINGO2	-0.118715	0.0274932	0.30911	-0.125993	0.220332	0.663015	-0.00213445	0.97773	0.996468	-0.0486841	0.400718	0.797281	-0.039543	0.688877	0.921948	-0.0635165	0.470885	0.840765	0.0590032	0.601808	0.921938	-0.0781037	0.325531	0.940302	-0.0273171	0.773412	0.932901	0.0811407	0.319804	0.999915	0.0116826	0.921336	0.998403	-0.0314148	0.515579	0.840915	-0.107172	0.328531	0.87989	-0.0677591	0.491456	0.91698	-0.115541	0.289771	0.906122	-0.102269	0.322986	0.99968	-0.097892
POU5F1B	-0.00308876	0.909745	0.976272	-0.0249618	0.630921	0.90197	0.0601651	0.117647	0.737368	-0.031767	0.276331	0.71381	0.0490024	0.325418	0.756082	-0.031123	0.481124	0.846118	0.0461699	0.419729	0.866078	-0.0481028	0.22932	0.923663	0.0542125	0.256352	0.629941	0.0190175	0.649436	0.999915	0.0191831	0.747595	0.998403	-0.0245832	0.312406	0.725454	0.0795197	0.146453	0.784326	-0.00244393	0.96074	0.995579	-0.0351198	0.523353	0.949207	0.0357671	0.39311	0.99968	-0.0372489
LOC474358	0.0215907	0.0266966	0.306651	0.00687559	0.711148	0.933224	0.00136911	0.921168	0.990102	0.00224226	0.83071	0.96167	0.0290851	0.101865	0.525533	0.0154584	0.283313	0.724954	0.0537322	0.00833544	0.35308	0.0393695	0.00588337	0.566901	0.0329113	0.0544861	0.326607	0.0169236	0.261576	0.999915	0.0341588	0.109771	0.969351	-0.0013033	0.881531	0.97332	0.0326441	0.104234	0.737039	0.0166783	0.349143	0.874143	0.0329011	0.0952365	0.821015	0.0262783	0.153931	0.99968	0.013133
TMEM217	-0.0447673	0.0222311	0.281508	-0.00962294	0.797432	0.958016	0.0471033	0.0895217	0.70677	-0.04903	0.0194767	0.281409	-0.0185946	0.605222	0.895123	0.0372812	0.292436	0.730907	0.00839746	0.838763	0.974881	0.0256303	0.375102	0.947743	-0.0361524	0.294372	0.664016	0.115398	0.00030478	0.0837894	0.0318274	0.459268	0.998403	-0.0225415	0.199116	0.629004	-0.0977693	0.0202147	0.546752	0.050827	0.155369	0.779261	0.0113227	0.775646	0.983661	-0.0578772	0.123505	0.99968	-0.012425
SLC27A4	0.0233763	0.503234	0.844114	0.0333737	0.613986	0.895566	-0.0235152	0.63399	0.94881	0.0144459	0.69966	0.92873	0.071385	0.26051	0.706014	-0.0138409	0.789831	0.958888	-0.103347	0.149377	0.70358	-0.0853899	0.0956573	0.861892	0.14542	0.017146	0.181273	-0.0252515	0.63425	0.999915	-0.0376762	0.621982	0.998403	0.00957059	0.759216	0.93468	-0.107662	0.125434	0.756413	-0.0362134	0.56931	0.937698	-0.0442443	0.5306	0.950067	-0.0222575	0.735025	0.99968	0.0173721
XPA	0.0152882	0.32306	0.744039	0.0412134	0.161771	0.601416	-0.00341734	0.875967	0.986432	0.0128447	0.438807	0.818228	0.0234899	0.406499	0.804143	-0.0163871	0.494759	0.852693	0.00737871	0.820572	0.971999	0.00793581	0.727382	0.983815	0.0149957	0.580909	0.850464	-0.0282531	0.246209	0.999915	-0.0298947	0.37721	0.998403	0.0106585	0.441014	0.805351	0.0240527	0.456117	0.913828	-0.00163819	0.953696	0.994867	0.0149254	0.633209	0.96958	0.000734647	0.979998	0.99968	-0.0247083
ADCY6	0.0575038	0.149167	0.582532	0.155097	0.040512	0.364753	-0.00968687	0.863795	0.983911	0.0428786	0.316139	0.744168	0.0244826	0.737034	0.932336	-0.083074	0.181188	0.630967	0.0540013	0.519288	0.89981	0.039927	0.496348	0.964861	0.213171	0.00216887	0.0541381	8.47744e-05	0.998918	0.999915	0.0210603	0.809512	0.998403	0.027494	0.440944	0.805351	0.100393	0.223279	0.834898	-0.04459	0.539884	0.931992	0.0652451	0.418441	0.929466	-0.00281325	0.970726	0.99968	-0.0904101
CNTF	0.027308	0.115037	0.525827	-0.0185415	0.573145	0.878701	0.00450599	0.854391	0.983088	0.00527354	0.776937	0.944315	-0.0187046	0.553658	0.874837	0.0459758	0.0737351	0.464779	-0.0177253	0.62448	0.928709	0.0217547	0.393884	0.949605	0.0447208	0.141465	0.492635	-0.0109429	0.684399	0.999915	-0.045458	0.230916	0.998403	0.0151929	0.327273	0.737458	-0.000750654	0.983037	0.998333	0.040685	0.197856	0.808744	0.0441777	0.207317	0.874848	-0.0242244	0.464789	0.99968	-0.000865612
SP3	0.068483	0.0341502	0.333833	0.0495396	0.416578	0.80871	0.0898575	0.049468	0.640912	0.0230782	0.506934	0.853637	0.0758727	0.194418	0.650188	0.105536	0.0320111	0.348422	0.0908107	0.180192	0.731601	0.0730492	0.125036	0.889209	0.1158	0.0412848	0.285115	0.0257294	0.613366	0.999915	0.0934557	0.187434	0.995393	0.0219282	0.449463	0.808146	0.061493	0.357555	0.89012	0.0184419	0.755108	0.968447	0.0387712	0.554161	0.957475	0.11897	0.0547742	0.973226	0.0240583
C13orf44.AS1	-0.00323259	0.904677	0.975613	0.0903769	0.0780336	0.462919	-0.0188082	0.622124	0.946294	0.0800778	0.00534832	0.169032	0.129745	0.00817166	0.198739	0.0214161	0.621592	0.907466	0.054807	0.33288	0.829987	0.0867969	0.028111	0.731329	0.0915245	0.0525839	0.321833	-0.0120446	0.772436	0.999915	0.0315977	0.592544	0.998403	0.0897495	0.000167245	0.0388471	0.0872338	0.108469	0.741087	0.0614693	0.210791	0.813717	0.0943872	0.0827203	0.810158	0.0437655	0.390151	0.99968	0.0466433
SP4	-0.0564896	0.158787	0.59499	0.0202163	0.791597	0.956771	-0.029905	0.598334	0.939327	-0.0765389	0.0746221	0.465386	-0.0904262	0.217532	0.674023	0.216529	0.000367262	0.0671966	0.0636489	0.445393	0.876478	-0.00317956	0.957052	0.99649	-0.114305	0.103986	0.433147	0.0112007	0.857761	0.999915	-0.0575251	0.512451	0.998403	-0.0808667	0.0236552	0.268825	-0.0199805	0.806968	0.978634	0.0688545	0.346308	0.874006	-0.0152457	0.850928	0.990165	-0.0215887	0.778779	0.99968	0.066629
LTBP3	0.00727784	0.672102	0.908967	-0.0105155	0.747983	0.94508	-0.00869517	0.720641	0.963444	0.00976297	0.59633	0.892406	0.000551065	0.986003	0.996462	-0.00806137	0.742728	0.948212	-0.0167902	0.638218	0.931386	-0.0120079	0.634804	0.978601	0.00390269	0.897098	0.970841	0.00626998	0.800561	0.999915	-0.0317655	0.39824	0.998403	0.0160463	0.29611	0.711948	-0.0383404	0.235712	0.840885	-0.0379914	0.224777	0.821027	-0.0649386	0.0608493	0.786938	0.00830877	0.798684	0.99968	0.00652067
LOC284865	-0.00174589	0.884569	0.971138	0.000121592	0.995774	0.998554	-0.0132506	0.435627	0.901347	0.00241872	0.851178	0.96542	-0.0154485	0.483027	0.845197	-0.000997015	0.959457	0.992197	0.0147669	0.556753	0.909638	0.0106564	0.546617	0.974693	-0.00483183	0.818888	0.948204	0.00212185	0.910554	0.999915	0.0057522	0.826938	0.998403	-0.00821105	0.444741	0.806128	-0.012622	0.607679	0.941198	-0.00767407	0.726153	0.963461	0.0168517	0.487764	0.941153	0.0118185	0.599997	0.99968	-0.00766543
SP5	0.119944	0.00515315	0.145047	0.0718804	0.382624	0.792446	-0.0370346	0.543855	0.92922	0.106659	0.0205829	0.284294	-0.0251905	0.749993	0.936791	0.00890037	0.877837	0.976412	-0.0545175	0.547476	0.906839	-0.0217988	0.731201	0.984538	-0.0322887	0.669825	0.889707	-0.0361663	0.582093	0.999915	-0.0328422	0.727969	0.998403	0.10281	0.00734187	0.168746	0.0184652	0.840836	0.9848	-0.0218922	0.780713	0.970563	-0.0170223	0.845222	0.989277	0.0662676	0.422518	0.99968	-0.0080659
ATG4B	0.0315743	0.220231	0.660953	-0.0204012	0.678998	0.921545	-0.011466	0.753177	0.96859	-0.0174596	0.527549	0.864275	-0.0624483	0.186248	0.641353	0.0260123	0.512907	0.860088	-0.116261	0.0293971	0.493846	-0.0627123	0.0973751	0.866617	-0.0417945	0.35536	0.714505	-0.0389108	0.326892	0.999915	-0.0247787	0.660486	0.998403	-0.00962055	0.676379	0.909252	-0.0393854	0.454548	0.913828	-0.0331851	0.479863	0.91312	-0.104913	0.0433253	0.769797	0.0588376	0.230237	0.99968	0.0111338
ATG4A	-0.0116491	0.738271	0.931437	-0.0655776	0.324556	0.752552	-0.0795674	0.105789	0.724008	-0.0869058	0.019504	0.281412	-0.0170162	0.790112	0.947611	-0.137205	0.0106513	0.237027	-0.132402	0.0680363	0.599132	-0.00175452	0.972698	0.997467	-0.0215523	0.72461	0.914834	-0.0988983	0.063401	0.85753	-0.149914	0.0486461	0.960087	-0.055904	0.0720756	0.427575	-0.139319	0.0470562	0.659805	-0.013526	0.831392	0.977153	0.0235051	0.738592	0.979874	-0.0654816	0.324271	0.99968	-0.0517728
THUMPD2	0.0397449	0.21061	0.651067	-0.0258629	0.670074	0.918686	-0.0364293	0.417458	0.893841	-0.00921021	0.786952	0.947568	0.0402547	0.489458	0.849074	0.052885	0.231253	0.682401	-0.100063	0.130492	0.687279	-0.0363218	0.436888	0.95698	0.0027391	0.960838	0.987924	-0.110275	0.0222833	0.670813	-0.0583654	0.4011	0.998403	0.0061469	0.828734	0.95712	0.0513589	0.421893	0.906335	-0.00811635	0.888564	0.986582	-0.0816811	0.202837	0.870625	-0.0351415	0.561521	0.99968	0.0962725
CREB5	-0.0776622	0.113339	0.523366	-0.0423252	0.651677	0.911612	0.0414981	0.55035	0.931266	0.00366579	0.944537	0.990023	0.148098	0.0990425	0.519873	0.00180825	0.980717	0.996928	0.110701	0.279545	0.799513	0.0122131	0.865802	0.992237	0.0412137	0.632704	0.873963	-0.077851	0.300909	0.999915	-0.00624672	0.953679	0.998403	0.015581	0.722841	0.923873	-0.0758686	0.445192	0.91165	-0.155079	0.0825778	0.719546	-0.0343948	0.729048	0.979874	0.0357602	0.702194	0.99968	-0.0604064
ATG4D	-0.0151496	0.592372	0.880015	0.080474	0.133598	0.55877	-0.00723841	0.856471	0.983088	-0.0156672	0.605519	0.896751	-0.00471268	0.927204	0.983177	0.07928	0.0757317	0.469382	0.0613533	0.298566	0.811008	0.0152674	0.713682	0.983356	0.00617542	0.901043	0.971977	-0.000250934	0.995466	0.999915	0.0105396	0.864844	0.998403	-0.0216932	0.390892	0.774006	0.0343035	0.552654	0.929991	0.0150311	0.770678	0.969464	0.0729631	0.201332	0.869682	0.054109	0.312798	0.99968	0.0220163
PHOX2A	0.0119378	0.506806	0.846096	0.0314053	0.359888	0.776455	0.0247592	0.330035	0.864458	-0.00654992	0.734121	0.935971	-0.00268047	0.935146	0.985342	-0.00386242	0.842368	0.968129	0.00807396	0.830265	0.973483	-0.0077809	0.768626	0.984937	0.0223326	0.479117	0.796768	0.0201713	0.321232	0.999915	0.0478326	0.223696	0.998403	-0.00360333	0.822694	0.95506	0.0619039	0.0904352	0.720241	0.00757051	0.817348	0.975593	-0.00310845	0.931845	0.996053	0.0401778	0.241655	0.99968	0.017893
PHOX2B	-0.00718211	0.68877	0.91482	0.00280578	0.934755	0.982898	0.0264825	0.295922	0.850595	-0.0146178	0.446851	0.823595	-0.00980041	0.765714	0.940589	-0.0221145	0.200828	0.654181	0.0358381	0.342531	0.835511	0.0223123	0.397193	0.949605	0.0289792	0.356793	0.715436	0.0313168	0.0708059	0.870572	-0.00681497	0.862111	0.998403	-0.00616565	0.700493	0.916923	-0.016269	0.651066	0.952907	-0.0284598	0.3835	0.886836	0.0267574	0.460016	0.937425	0.000936252	0.978136	0.99968	-0.00235828
STAT5A	0.039484	0.319594	0.741246	-0.0798588	0.29081	0.724912	0.0703745	0.209431	0.809673	0.030646	0.471333	0.836434	0.103214	0.154512	0.603788	0.0620635	0.366065	0.782177	0.0513102	0.539267	0.905199	0.107098	0.0658027	0.818321	0.007605	0.913078	0.975229	0.109341	0.0888254	0.894635	0.189805	0.0282465	0.931495	0.0210144	0.553657	0.858582	0.0801483	0.33945	0.883389	-0.0167199	0.817218	0.975593	0.0783575	0.328258	0.913961	0.0538775	0.477731	0.99968	0.0499626
LRGUK	-0.0424098	0.189281	0.628607	0.0486355	0.431295	0.815956	-0.0424252	0.353413	0.87555	0.0370763	0.284627	0.72019	0.0216449	0.715254	0.926688	-0.0429594	0.458446	0.833459	-0.0440388	0.517706	0.899345	-0.022403	0.637628	0.978601	0.0304464	0.59168	0.854704	-0.00672153	0.896876	0.999915	0.0565058	0.424473	0.998403	0.0413659	0.151915	0.567955	-0.0040592	0.952077	0.997807	-0.0694901	0.237951	0.825584	-0.00921899	0.887839	0.992651	0.0688849	0.267453	0.99968	-0.0657129
KITLG	0.0899271	0.347267	0.760011	-0.0530872	0.771287	0.951348	0.232793	0.0847669	0.697494	0.129644	0.205969	0.661814	0.525634	0.00250807	0.106533	-0.106867	0.46754	0.838671	-0.0155275	0.938148	0.989939	-0.0573892	0.683496	0.981403	0.370514	0.0268069	0.229991	0.138613	0.356858	0.999915	-0.069933	0.738482	0.998403	0.11381	0.182947	0.610639	0.0800077	0.687789	0.959714	0.0322434	0.853371	0.980337	0.177307	0.359019	0.92149	0.0369736	0.837234	0.99968	-0.0594127
FAM171B	-0.217626	0.000609218	0.0605268	-0.0906773	0.458357	0.832166	0.00715089	0.93714	0.990607	-0.151537	0.0268619	0.316787	-0.160213	0.171681	0.623051	-0.143784	0.140101	0.583989	-0.0757396	0.573174	0.914882	-0.0968816	0.303728	0.936796	-0.175082	0.118954	0.460014	0.0968623	0.322165	0.999915	0.0347939	0.804117	0.998403	-0.0954769	0.0949897	0.4798	-0.0889778	0.485799	0.917107	0.109542	0.348121	0.874006	-0.176422	0.172584	0.85434	-0.107249	0.380217	0.99968	-0.0989272
CFH	0.0790079	0.460723	0.821098	-0.281849	0.16424	0.604807	0.398242	0.00820094	0.469166	-0.00932936	0.935272	0.987441	0.0548348	0.778293	0.944765	-0.176551	0.251009	0.699263	-0.267276	0.230891	0.770877	0.158426	0.314239	0.938182	0.184088	0.327183	0.691338	0.468255	0.00423565	0.354189	-0.0118944	0.959537	0.998403	0.122248	0.201236	0.630433	0.0300948	0.88907	0.992169	0.532594	0.00605032	0.452736	0.059834	0.782241	0.983665	-0.271429	0.186082	0.99968	0.00318342
CFI	0.154854	0.191106	0.6304	0.0521756	0.81684	0.961476	0.101698	0.544201	0.929336	0.0847003	0.50522	0.853252	0.0963597	0.655755	0.912998	-0.0313254	0.858807	0.970577	-0.335566	0.176734	0.728375	0.0506252	0.771607	0.984937	-0.230909	0.266803	0.639951	-0.153435	0.403756	0.999915	-0.123508	0.634091	0.998403	0.0866049	0.413802	0.789657	-0.146891	0.550254	0.929643	0.214899	0.319703	0.861511	0.108559	0.650511	0.970446	-0.0401514	0.857968	0.99968	-0.0873219
PNP	0.144316	0.00282618	0.111975	-0.016066	0.86232	0.970965	0.0298151	0.664956	0.954538	0.0426118	0.414065	0.80339	0.12445	0.160876	0.612694	0.104781	0.126776	0.565821	0.0442475	0.66358	0.938769	0.000297517	0.996684	0.999421	0.0884112	0.300369	0.66966	-0.0995693	0.166927	0.992885	-0.000653944	0.995102	0.999835	0.0639597	0.140981	0.552131	-0.041582	0.659187	0.953458	0.05224	0.555887	0.934273	0.0690657	0.482462	0.938776	0.128695	0.165534	0.99968	0.126636
ANKFY1	-0.00632106	0.646456	0.900557	-0.0197175	0.448868	0.82707	0.00540381	0.781568	0.97277	-0.00564714	0.702292	0.929632	0.00436034	0.861528	0.965606	-0.00541519	0.804916	0.960453	-0.0370173	0.199673	0.751928	-0.00363401	0.857687	0.99095	-0.0340113	0.158963	0.517895	-0.0141042	0.507962	0.999915	-0.0385518	0.20048	0.998403	0.00574683	0.640835	0.895482	-0.0332203	0.231231	0.840885	-0.00647454	0.796549	0.971872	-0.0246988	0.374782	0.924651	-0.0178426	0.486872	0.99968	0.00208905
PXDNL	-0.0527439	0.177772	0.617553	-0.01848	0.805188	0.959926	0.0423657	0.44444	0.903716	0.00322571	0.938811	0.98815	0.119585	0.0955268	0.515571	0.0609537	0.319599	0.750831	-0.0544741	0.508457	0.897554	0.0400831	0.486582	0.963985	0.0476554	0.488235	0.802655	0.0252941	0.66494	0.999915	0.172433	0.0436383	0.960087	0.00764157	0.827349	0.956924	0.0255351	0.738224	0.966378	-0.0512426	0.472901	0.910476	-0.0322712	0.683595	0.974653	0.0927613	0.181404	0.99968	-0.0208751
CFB	-0.00263079	0.858619	0.966333	0.00790153	0.774896	0.951818	-0.00532928	0.798574	0.975539	0.00314549	0.842519	0.965288	0.0224048	0.397873	0.800231	-0.004635	0.837214	0.967085	-0.00987283	0.750056	0.958537	0.0205213	0.344301	0.943557	0.0440135	0.0886767	0.403624	0.0189529	0.389916	0.999915	0.00311118	0.923296	0.998403	0.00246658	0.851784	0.963774	0.0219093	0.459122	0.913828	-0.047323	0.0778847	0.713922	-0.0096369	0.746698	0.979874	-0.00800274	0.774072	0.99968	-0.00751323
OR5P3	0.00536946	0.657479	0.904255	0.0546971	0.0168162	0.258807	0.0167628	0.327318	0.864297	0.00179906	0.889799	0.975414	-0.00025674	0.990716	0.997407	-0.0251399	0.178697	0.62884	0.00544556	0.829251	0.972908	0.00590262	0.740285	0.984538	0.0204463	0.335665	0.698407	0.0308614	0.107983	0.930217	0.0449019	0.0893996	0.96856	0.008536	0.430202	0.798349	0.0358418	0.162011	0.792242	0.0192328	0.383189	0.886675	0.00335268	0.89102	0.992782	-0.0157373	0.497011	0.99968	-0.0212832
OR5P2	-0.0135259	0.347583	0.760122	-0.00895962	0.744128	0.944083	0.0342568	0.0919697	0.711834	-0.0183388	0.234651	0.685221	0.0434202	0.0985487	0.519433	-0.0384666	0.119096	0.552887	0.0311141	0.301145	0.812649	-0.0111185	0.599689	0.977925	0.0235701	0.350946	0.71071	0.00520088	0.82288	0.999915	0.0381019	0.226297	0.998403	-0.0103543	0.421257	0.794594	0.0340385	0.260195	0.850006	0.0171205	0.514247	0.923052	-0.00126286	0.965402	0.998118	-0.00907346	0.740411	0.99968	-0.0261856
LHPP	-0.0224758	0.602503	0.883487	0.0922249	0.259601	0.699413	-0.000230032	0.996993	0.99972	-0.0174042	0.70681	0.929867	0.0494053	0.529459	0.866068	-0.107519	0.0998279	0.519431	-0.0555757	0.538682	0.904894	0.00520873	0.934593	0.995671	0.0952129	0.208149	0.581397	-0.0592327	0.372658	0.999915	0.0106346	0.910342	0.998403	-0.015594	0.686063	0.912633	0.0125779	0.887278	0.992169	-0.0863892	0.271561	0.842083	-0.0883607	0.310545	0.90698	0.0549822	0.50029	0.99968	0.00204279
DERL3	0.106129	0.00810761	0.179621	0.327843	1.5135e-05	0.0115597	-0.0526173	0.355757	0.87555	0.0811556	0.0596965	0.4291	0.132079	0.0730225	0.473997	-0.192914	0.00697538	0.205629	-0.0238823	0.778282	0.96549	-0.0137459	0.816647	0.986831	0.120756	0.0871102	0.400324	0.00781261	0.905737	0.999915	0.0336981	0.702443	0.998403	0.0787409	0.0282736	0.290207	0.141045	0.102058	0.733074	-0.046776	0.524209	0.92767	0.0363861	0.655073	0.970448	-0.0398954	0.605678	0.99968	0.0112654
CDKAL1	0.0389018	0.35822	0.766808	0.0514174	0.525138	0.858713	0.0490625	0.412606	0.892064	-0.0518098	0.253525	0.696791	-0.023829	0.759004	0.938408	0.0889333	0.233584	0.68405	0.245389	0.00545932	0.313038	0.145864	0.0186646	0.682789	0.0245757	0.740978	0.919905	0.243738	0.000271805	0.0779265	-0.123269	0.182963	0.995393	-0.0476718	0.207547	0.637358	0.0250293	0.782216	0.973612	0.146415	0.057146	0.688325	0.130761	0.125893	0.831142	-0.0450743	0.577815	0.99968	0.0881603
PNN	-0.0190962	0.539712	0.859573	-0.100517	0.0893143	0.485495	0.00389145	0.9296	0.990132	-0.0629954	0.0584713	0.425222	-0.11487	0.0428335	0.392402	0.103198	0.0319194	0.348325	0.0519106	0.423351	0.867775	-0.0819328	0.0728544	0.827768	-0.0367403	0.501319	0.810323	-0.0178465	0.713589	0.999915	0.00435852	0.949007	0.998403	-0.0395272	0.15502	0.57331	-0.0614843	0.344473	0.885608	-0.0247599	0.662612	0.951961	-0.0883917	0.159458	0.849321	-0.0329792	0.580902	0.99968	-0.00172306
ATP6V0E1	-0.0741513	0.0260513	0.30279	-0.0865321	0.17522	0.621141	0.00175892	0.970344	0.995462	-0.0683834	0.0558323	0.416526	-0.0399184	0.515134	0.861339	-0.116346	0.0222873	0.303641	-0.2048	0.00323116	0.269071	0.0116081	0.813459	0.986667	-0.0385264	0.51155	0.815396	-0.00420371	0.93603	0.999915	0.0297335	0.684571	0.998403	-0.0244275	0.413806	0.789657	-0.0393267	0.570692	0.932785	-0.00379715	0.950337	0.994526	-0.04025	0.551433	0.956081	-0.0366298	0.564429	0.99968	-0.115178
ATP6V0E2	-0.0376089	0.54038	0.86016	0.102302	0.380966	0.790653	-0.0629037	0.468909	0.912208	-0.0733125	0.26525	0.705434	-0.274849	0.0137459	0.243301	0.121858	0.17411	0.624124	-0.272596	0.0307777	0.500144	-0.196945	0.0286282	0.735864	0.00336864	0.975077	0.992132	0.07565	0.405009	0.999915	-0.250814	0.0613313	0.960087	-0.0702189	0.200488	0.629598	0.0218637	0.854249	0.985578	-0.154304	0.167481	0.784587	-0.312039	0.0115042	0.662287	-0.0220487	0.850425	0.99968	-0.0944707
RNF128	0.255518	0.0442784	0.374157	0.0957809	0.691861	0.926603	0.112766	0.531419	0.927754	0.368975	0.00658805	0.181606	0.275537	0.234307	0.688523	-0.0822852	0.650237	0.917548	0.000979381	0.997053	0.999397	0.222728	0.234118	0.923663	0.545248	0.0142846	0.164463	0.1769	0.361446	0.999915	0.149132	0.592727	0.998403	0.286906	0.011352	0.202151	0.223626	0.376942	0.896527	-0.185718	0.423676	0.893959	0.309317	0.229133	0.887306	0.143377	0.556641	0.99968	-0.0828248
CFP	0.01644	0.495807	0.84038	0.0722437	0.116704	0.533516	-0.0753974	0.0266034	0.59324	0.00863595	0.738649	0.937083	-0.0612693	0.165828	0.616182	-0.0282583	0.507883	0.857827	0.0211351	0.67602	0.941352	0.00828453	0.81549	0.986831	-0.030393	0.473005	0.793376	-0.0313591	0.408544	0.999915	-0.0318235	0.546803	0.998403	-0.00711101	0.74179	0.929617	-0.0468605	0.34571	0.885933	-0.0204008	0.642822	0.947106	-0.0197404	0.685697	0.975444	-0.0707413	0.124654	0.99968	-0.0172861
AAAS	0.0256285	0.348871	0.761529	0.101886	0.0493584	0.39418	-0.0174551	0.652031	0.952377	0.0202014	0.491105	0.847761	-0.0553527	0.266914	0.712136	0.0464433	0.292487	0.730907	0.0274504	0.631643	0.929357	-0.0282466	0.4827	0.963698	-0.0166868	0.728315	0.915726	0.0185564	0.668483	0.999915	0.0152869	0.798554	0.998403	0.00707818	0.772394	0.938989	0.0265099	0.639302	0.951042	-0.0224459	0.652699	0.94838	-0.0516851	0.34974	0.918949	0.13599	0.00922645	0.713209	0.0798287
UAP1	0.114893	0.0386729	0.350097	0.0460848	0.663977	0.917147	-0.161747	0.0395492	0.628932	-0.110275	0.0643344	0.440657	-0.204657	0.0436979	0.394842	-0.0354272	0.697292	0.934676	-0.09169	0.430788	0.871107	-0.108842	0.183731	0.912885	-0.0843598	0.388358	0.74197	0.0567919	0.516164	0.999915	-0.100369	0.410455	0.998403	-0.0581489	0.242871	0.669071	-0.0602814	0.602742	0.940278	0.144744	0.153612	0.776804	0.0799772	0.477611	0.938142	-0.0939641	0.375277	0.99968	-0.00564618
OOEP	-0.0189526	0.568354	0.870577	0.103343	0.102372	0.511133	0.0860683	0.0662441	0.682186	0.0039819	0.911004	0.980655	-0.000534743	0.992989	0.997692	0.0260343	0.628475	0.910143	0.145763	0.0348957	0.513057	-0.0170306	0.727405	0.983815	0.0504164	0.386977	0.741549	0.0983738	0.0554932	0.827876	0.171798	0.0175916	0.909826	0.0171468	0.563671	0.862901	0.131913	0.0483736	0.660481	0.077571	0.199548	0.809251	0.149825	0.0250259	0.731888	-0.00708264	0.911217	0.99968	-0.00566061
LTBP1	-0.166912	0.101973	0.504653	-0.468351	0.0154358	0.251854	0.00663038	0.96344	0.994303	-0.407428	0.000170251	0.0488483	-0.222951	0.23135	0.68622	-0.0958002	0.534531	0.869652	-0.0820296	0.700275	0.947446	0.111257	0.459276	0.959827	0.0562108	0.754149	0.924727	-0.273183	0.0782308	0.883143	-0.249139	0.265127	0.998403	-0.345557	0.000130391	0.0385091	-0.210326	0.311887	0.874652	0.313996	0.0912872	0.722985	0.271539	0.18824	0.861198	-0.5461	0.00466934	0.636398	-0.0579011
LAP3	0.0275021	0.378347	0.778615	-0.0133211	0.821178	0.962243	0.0381551	0.387432	0.886603	0.0289529	0.386998	0.789054	0.0381447	0.499887	0.854193	0.0103543	0.823689	0.96587	0.0121235	0.852174	0.977949	0.0683095	0.136241	0.894413	0.00131811	0.980816	0.993819	0.0325931	0.487726	0.999915	0.0570944	0.403243	0.998403	0.039943	0.151892	0.567955	-0.0156228	0.800705	0.977837	-0.0153587	0.787285	0.971016	0.112621	0.0735788	0.803869	-0.0020086	0.973149	0.99968	-0.0130879
SIDT1	0.122003	0.0736208	0.44805	0.259885	0.0450434	0.380142	-0.0340237	0.724911	0.964155	0.175594	0.0160846	0.260622	0.221563	0.0752004	0.476527	-0.093452	0.363676	0.78014	-0.119684	0.404738	0.861731	0.0322625	0.748282	0.984538	0.442808	0.00018877	0.0115197	0.070186	0.523625	0.999915	-0.043064	0.773452	0.998403	0.139137	0.0222367	0.263752	0.26655	0.0651811	0.679803	-0.0723216	0.561508	0.934858	0.140822	0.307627	0.90681	0.145031	0.269949	0.99968	-0.049117
MLLT1	0.0379235	0.16497	0.601306	-0.0612212	0.236502	0.678919	0.0114514	0.767189	0.971081	-0.0408009	0.16346	0.61862	-0.0890464	0.0723413	0.472443	0.0878038	0.0454317	0.39657	-0.00403807	0.943781	0.991027	-0.0314964	0.433364	0.95698	-0.0821893	0.0860899	0.398797	0.0720373	0.0931782	0.905128	-0.0655896	0.272649	0.998403	-0.0362997	0.136952	0.546062	-0.037875	0.503532	0.924476	0.0103454	0.835576	0.977659	-7.71603e-05	0.998886	0.999729	-0.0272599	0.599593	0.99968	0.0399856
CREB3	-0.0824049	0.0380772	0.347035	0.012428	0.863972	0.971275	-0.0381661	0.498326	0.919371	-0.0780416	0.0671377	0.445175	-0.0192156	0.782523	0.946746	-0.08141	0.144315	0.589779	-0.177166	0.0324202	0.504288	-0.0470985	0.421551	0.954274	-0.0527738	0.450511	0.780499	-0.0581236	0.320376	0.999915	-0.0119813	0.890767	0.998403	-0.0608895	0.0868085	0.460384	-0.155622	0.0441506	0.655613	-0.0662325	0.361663	0.879499	-0.0345466	0.668007	0.97266	-0.0820473	0.280578	0.99968	-0.0916571
MIR4500HG	0.0512216	0.0511307	0.393459	-0.0198201	0.693693	0.927517	0.0390295	0.294369	0.849294	0.0438925	0.119424	0.557119	0.0585401	0.224934	0.680463	0.0389711	0.312682	0.744833	0.00948959	0.860633	0.97957	0.0435275	0.260668	0.923663	0.00224889	0.961203	0.988035	0.0171845	0.66874	0.999915	0.13224	0.0212014	0.909826	0.036449	0.120944	0.520933	-0.00359568	0.945655	0.996713	0.0473829	0.323239	0.863121	0.0055121	0.917522	0.994863	0.124696	0.0130985	0.791786	0.0357861
MLLT3	-0.124367	0.0533469	0.399187	-0.0652336	0.596615	0.886665	0.0357592	0.69529	0.957136	-0.115836	0.0934758	0.510467	0.126845	0.283174	0.723306	-0.0490966	0.61053	0.902936	-0.183209	0.172039	0.725221	-0.180231	0.0568958	0.814449	0.150052	0.184758	0.555578	0.114353	0.258987	0.999915	-0.0198647	0.888175	0.998403	-0.0730071	0.205304	0.635056	-0.0345281	0.79742	0.977469	-0.278184	0.0175197	0.555867	-0.0731327	0.574971	0.959586	-0.129935	0.278667	0.99968	-0.125261
SIX4	-0.0145776	0.524569	0.853771	-0.0615234	0.156699	0.594367	-0.0136665	0.67318	0.954573	-0.0467758	0.0561633	0.417769	-0.0203886	0.625313	0.900527	-0.0337273	0.358646	0.777496	0.0315269	0.512205	0.898551	-0.00171189	0.959482	0.996628	-0.0457795	0.254441	0.628856	-0.0440601	0.222429	0.999915	-0.0812048	0.104557	0.968705	-0.0321825	0.115421	0.511533	-0.0712751	0.129815	0.764005	-0.026833	0.520347	0.92603	0.00769586	0.867984	0.992216	-0.0476095	0.272182	0.99968	0.00815642
LOC283070	-0.0127901	0.305419	0.730811	-0.0439986	0.0640358	0.435196	-0.00461075	0.794044	0.975314	0.00200429	0.881014	0.973087	-0.00338194	0.88242	0.97187	-0.0301974	0.124001	0.560869	-0.0449006	0.0859983	0.634251	-0.00580543	0.751904	0.984538	0.00528667	0.809391	0.944655	0.0178784	0.360083	0.999915	-0.0168865	0.536495	0.998403	-0.000694715	0.950386	0.990764	-0.0230079	0.375511	0.896198	-0.0361018	0.111923	0.737418	-0.0180803	0.473509	0.938142	-0.0315687	0.179531	0.99968	-0.0086759
SIX6	-0.0452502	0.131588	0.55597	0.0229521	0.689697	0.925617	0.00249689	0.953169	0.993069	-0.00978846	0.761354	0.941972	0.0130585	0.812899	0.952852	0.0895807	0.106149	0.532249	0.073068	0.247997	0.78449	0.018808	0.670472	0.979092	-0.0176542	0.737895	0.918432	-0.042808	0.373862	0.999915	0.0151311	0.81807	0.998403	-0.042123	0.116286	0.513135	0.0838986	0.180158	0.806292	-0.000753633	0.989025	0.998595	-0.0542727	0.371294	0.923243	0.0229639	0.691217	0.99968	-0.0102787
SAGE1	-0.00663433	0.927099	0.981202	0.155536	0.261157	0.699921	-0.0756469	0.460449	0.9107	0.0213499	0.78357	0.946177	-0.0404607	0.760908	0.938649	0.0315318	0.777504	0.95623	0.0614202	0.684744	0.942926	0.228409	0.0315017	0.754425	0.124791	0.326323	0.690246	0.157181	0.159214	0.992121	0.252095	0.111285	0.970469	0.0194739	0.763817	0.936182	0.110222	0.448688	0.912828	0.114766	0.384748	0.886838	0.2264	0.12149	0.831142	-0.016617	0.90348	0.99968	0.105334
SIX1	0.00329517	0.745972	0.934444	-0.000100985	0.995817	0.998554	-0.0157028	0.27451	0.840489	0.00120135	0.912281	0.980897	-0.0113842	0.537867	0.86969	0.00513777	0.741894	0.947992	-0.0462619	0.0283221	0.489804	0.012563	0.400671	0.949605	-0.030387	0.0879209	0.402212	-0.00868955	0.576858	0.999915	0.00144063	0.948389	0.998403	0.00251743	0.78188	0.941192	-0.0185162	0.367262	0.895064	-0.0157189	0.39613	0.888523	-0.00171674	0.933428	0.996064	0.00744847	0.699164	0.99968	0.00480863
SIX2	0.0196366	0.511164	0.847814	0.0483049	0.396811	0.798562	-0.027722	0.511856	0.92297	-0.100432	0.00157901	0.103899	-0.0793402	0.146517	0.592118	0.0224	0.638392	0.914156	-0.0693706	0.268201	0.793655	0.0164344	0.708488	0.982825	-0.00601978	0.90865	0.973817	0.0257972	0.573146	0.999915	0.000369741	0.99549	0.999835	-0.0741217	0.00524376	0.147597	-0.0448422	0.466944	0.91549	-0.00804222	0.882637	0.985624	-0.0841148	0.16307	0.854257	-0.0321802	0.57412	0.99968	0.0301491
SIX3	-0.000385544	0.977178	0.993139	0.00198454	0.938528	0.983671	0.00874587	0.646236	0.951751	-0.0250806	0.0818021	0.484559	-0.00441251	0.858187	0.964662	0.0146199	0.325041	0.754538	-0.0468216	0.0928218	0.642802	-0.00953504	0.630329	0.978601	-0.0182766	0.439405	0.774176	-0.00690665	0.707636	0.999915	0.0874899	0.002795	0.536374	-0.0296109	0.0134902	0.216264	0.0147649	0.572608	0.932785	0.0157005	0.522455	0.927125	-0.0203667	0.454253	0.936371	0.00936679	0.716594	0.99968	0.0144047
LOC100506385	-0.00474265	0.755168	0.936615	0.0462075	0.111084	0.525077	0.00850227	0.692581	0.956469	0.0102835	0.528125	0.864725	-0.00322794	0.907862	0.977776	0.0251092	0.072914	0.463219	0.00665017	0.835186	0.97449	0.0323278	0.147605	0.904238	-0.0360807	0.175769	0.541515	-0.00209006	0.923695	0.999915	0.0177092	0.594529	0.998403	-0.000171808	0.989918	0.998174	-0.00123414	0.96919	0.998279	0.0191956	0.488378	0.916165	0.0275861	0.36902	0.923243	0.00680897	0.810903	0.99968	-0.0206433
LINC00308	0.00216249	0.826097	0.957684	0.0135762	0.466344	0.835555	-0.00408682	0.769027	0.971195	-0.00845383	0.422787	0.807984	-0.0146443	0.412862	0.808348	-0.00391649	0.804417	0.96044	0.00378335	0.852758	0.977949	-0.00992814	0.492543	0.964428	0.00834981	0.628723	0.872163	-0.00609411	0.689324	0.999915	0.0153789	0.474955	0.998403	0.00189814	0.829185	0.957145	0.00466265	0.816015	0.981442	0.0141856	0.42873	0.895236	0.0139006	0.48436	0.939371	0.0144783	0.43934	0.99968	-0.00968185
CNPY4	-0.0274024	0.489927	0.837651	0.0288009	0.703421	0.930895	-0.00602674	0.914517	0.989474	-0.0945558	0.0257	0.3124	-0.198603	0.00590631	0.168611	-0.0297232	0.625187	0.909092	-0.0127836	0.877472	0.984128	-0.0433917	0.457119	0.959535	-0.0763074	0.27294	0.644357	0.0580223	0.350546	0.999915	0.137305	0.113212	0.972044	-0.0651294	0.0657257	0.412074	0.00956209	0.907629	0.993628	0.190838	0.00796785	0.475618	0.0612482	0.444927	0.933595	0.104953	0.165621	0.99968	-0.0230547
CNPY3	-0.0187651	0.667786	0.908043	-0.0942306	0.256673	0.696953	-0.0225234	0.715644	0.962487	-0.00731639	0.875976	0.971532	-0.123618	0.120649	0.556615	0.0146537	0.827478	0.96621	-0.0335317	0.713616	0.950875	0.00726507	0.910036	0.995373	-0.221174	0.00369894	0.075441	0.0813669	0.233553	0.999915	-0.131304	0.169255	0.995393	-0.00780021	0.841825	0.960848	-0.071534	0.428101	0.906857	-0.0263913	0.740456	0.965283	-0.068293	0.439288	0.933595	-0.0161073	0.847333	0.99968	0.0576508
CNPY2	-0.0872183	0.00539526	0.148572	0.0369962	0.530086	0.861398	-0.0247386	0.579137	0.935814	-0.00712744	0.833094	0.962488	-0.116509	0.0387119	0.378979	-0.0176131	0.710319	0.93742	-0.0796677	0.222371	0.767123	-0.00879614	0.849609	0.990661	-0.0519553	0.347662	0.707747	0.0667246	0.165984	0.992885	-0.0363441	0.598447	0.998403	-0.00120222	0.965997	0.994611	0.0149468	0.812371	0.980802	-0.0500477	0.383685	0.886836	-0.106915	0.092705	0.821015	0.0310449	0.603012	0.99968	-0.0722192
CNPY1	-0.0281245	0.210544	0.650963	0.0163155	0.703971	0.930956	-0.0812984	0.0101595	0.50866	-0.00457793	0.849416	0.965302	-0.0605979	0.140725	0.583755	0.0415251	0.310138	0.743596	0.0127328	0.787898	0.96741	-0.0342329	0.300175	0.936513	-0.0703387	0.0739482	0.372742	-0.0472614	0.197446	0.999915	-0.0171652	0.7272	0.998403	-0.0229258	0.253644	0.676762	-0.034637	0.468492	0.915495	-0.0394312	0.335607	0.870245	-0.0561328	0.216136	0.880642	-0.0362759	0.40156	0.99968	-0.0200398
NODAL	0.00299475	0.750242	0.935787	0.00342395	0.846293	0.967216	0.023032	0.0826506	0.695938	-0.00908491	0.367426	0.777544	0.0115939	0.493825	0.850889	0.000837303	0.951136	0.99109	-0.0221102	0.260727	0.790546	-0.00175364	0.899129	0.994127	0.00426141	0.796315	0.94118	0.00187632	0.897029	0.999915	-0.0140427	0.494962	0.998403	-0.0084777	0.313036	0.726112	-0.0104274	0.588834	0.935699	-0.00175728	0.918358	0.991178	-0.00295321	0.876536	0.992216	0.0124709	0.48371	0.99968	-0.00809446
LINC00302	0.00834079	0.629725	0.894474	0.00611369	0.780524	0.953952	-0.0130134	0.594749	0.938809	0.0183557	0.322018	0.749284	0.00132872	0.949688	0.988258	-0.00764622	0.645652	0.916731	-0.0151331	0.677461	0.941352	0.0162944	0.521748	0.971165	0.00427961	0.887914	0.968043	0.0096391	0.597423	0.999915	0.0103873	0.783787	0.998403	0.0252256	0.102146	0.493177	-0.00534759	0.823101	0.981977	0.000992377	0.974891	0.997536	-0.00686333	0.844353	0.989277	-0.00524796	0.874199	0.99968	-0.0164254
COPG2	-0.00901379	0.275544	0.708416	0.0113418	0.47053	0.838117	0.00276288	0.813332	0.977791	0.0108638	0.220127	0.673114	0.00623543	0.679403	0.918562	8.82636e-05	0.994136	0.99889	0.022377	0.196012	0.746302	0.0120361	0.32215	0.939771	-0.00325915	0.8224	0.949421	0.0123897	0.334105	0.999915	-0.00352086	0.845799	0.998403	0.00740103	0.316624	0.729723	0.0253686	0.13246	0.766116	-0.0111223	0.460516	0.907543	0.01495	0.37087	0.923243	0.0152529	0.329246	0.99968	-0.0034846
LINC00301	-0.00887683	0.311673	0.737172	0.0174387	0.292011	0.725533	-0.00266381	0.830138	0.980002	0.00369339	0.694784	0.927662	0.00541711	0.733259	0.931164	0.0108451	0.407005	0.806735	-0.00615478	0.738895	0.9559	-0.00328274	0.799301	0.984937	0.0061744	0.688614	0.896977	-0.0020286	0.875082	0.999915	-0.0127242	0.507643	0.998403	-0.00035765	0.963659	0.994328	-0.0132988	0.436091	0.908489	-0.0174884	0.273934	0.844129	0.000178799	0.991959	0.999132	-0.00208693	0.89889	0.99968	-0.0184496
KNDC1	-0.00155973	0.867607	0.967517	-0.0207907	0.243298	0.684881	0.00044001	0.973471	0.995567	0.0025737	0.797493	0.949693	0.0102228	0.550301	0.87408	0.0162344	0.21419	0.669662	0.0285331	0.145994	0.699442	-0.0124061	0.366862	0.947058	-0.0015363	0.925452	0.978412	-0.00642322	0.663674	0.999915	0.0101168	0.621102	0.998403	-0.000598803	0.942924	0.988998	0.00162656	0.933233	0.99592	-0.0235395	0.166694	0.784583	-0.0117473	0.534188	0.950424	-0.000654835	0.970706	0.99968	0.000951958
LINC00307	0.00670425	0.343685	0.757641	0.0153786	0.253117	0.693774	0.0145318	0.146236	0.762761	0.0142008	0.0607851	0.432587	0.0255321	0.0475356	0.404778	0.00373987	0.721287	0.94063	0.0166937	0.241134	0.78054	0.0110949	0.286437	0.932219	0.0240681	0.0521496	0.320686	0.0146979	0.16569	0.992885	0.0198137	0.200584	0.998403	0.00935325	0.139009	0.548672	0.00277366	0.842503	0.985023	-0.00772601	0.549436	0.934223	0.013741	0.336732	0.91803	0.0329502	0.0147126	0.797315	0.00394412
LINC00304	-0.00984272	0.335492	0.752793	0.0454223	0.0194855	0.275197	-0.0142352	0.324584	0.86264	-0.00643964	0.556876	0.875926	-0.00591299	0.752419	0.937184	-0.0154514	0.319718	0.750831	-0.0174224	0.41338	0.863636	0.00995009	0.508041	0.968405	0.0022197	0.901569	0.971989	-0.00770844	0.638736	0.999915	0.00124048	0.955791	0.998403	-0.00332345	0.716184	0.921599	-0.00351469	0.870832	0.990624	0.0148075	0.426623	0.895064	0.0232367	0.260277	0.898001	-0.0263662	0.178724	0.99968	-0.00761257
LINC00305	0.00267477	0.822107	0.956932	-0.030084	0.183943	0.62961	-0.00110335	0.947708	0.992083	-0.00526314	0.679811	0.92283	0.014583	0.502602	0.856073	0.0391198	0.0555018	0.420607	0.00472854	0.84973	0.97768	-0.0113759	0.515341	0.969477	-0.00511162	0.806564	0.94434	-0.0132111	0.479737	0.999915	0.0119821	0.645219	0.998403	-0.0118543	0.264481	0.686851	-0.0347751	0.156842	0.786634	-0.0159194	0.462525	0.907941	-0.0138932	0.563143	0.95861	0.0238087	0.289297	0.99968	0.0131602
AAGAB	0.0168266	0.524489	0.853771	0.00204681	0.967656	0.992799	-0.00347797	0.925905	0.990132	0.0249943	0.377713	0.783642	-0.0295146	0.542211	0.871093	0.00962741	0.81072	0.961654	-0.0254182	0.646757	0.934278	0.000921996	0.981084	0.997846	-0.00113939	0.980413	0.993683	-0.0169975	0.683426	0.999915	0.0101381	0.860915	0.998403	0.0252638	0.284768	0.703376	0.0367541	0.50389	0.924476	0.113532	0.0179338	0.559287	0.0575605	0.280901	0.902933	-0.00692158	0.890063	0.99968	-0.00273779
FBXO6	0.049658	0.519806	0.852286	0.154348	0.293177	0.726844	-0.0524716	0.630595	0.948267	0.155196	0.0599268	0.429569	-0.0119171	0.932664	0.984776	-0.145277	0.197756	0.649348	-0.0713172	0.657864	0.937242	0.0181208	0.873128	0.992618	0.109197	0.419817	0.760957	0.046516	0.695052	0.999915	0.172805	0.305701	0.998403	0.0487024	0.480033	0.824424	-0.0465327	0.765336	0.970879	0.135178	0.336051	0.870245	-0.101842	0.513512	0.946132	-0.0311795	0.830633	0.99968	-0.0210554
RAB12	0.0155545	0.615711	0.888015	-0.00910063	0.877155	0.973937	0.0069079	0.874763	0.986432	0.0155112	0.640577	0.909948	-0.0220949	0.695719	0.922578	-0.0291756	0.51061	0.858846	0.0425868	0.510582	0.898265	-0.00631543	0.889785	0.993459	0.00465102	0.931854	0.980824	0.0335292	0.475748	0.999915	0.00709549	0.916668	0.998403	0.00844844	0.760401	0.934752	-0.00992702	0.873321	0.990624	0.0971604	0.0845912	0.719546	0.00976547	0.876074	0.992216	-0.00700136	0.905974	0.99968	-0.00205828
C4orf19	0.0419396	0.62294	0.891139	-0.00483597	0.976352	0.994373	0.151188	0.209523	0.809673	0.0565518	0.536235	0.867884	0.214092	0.170795	0.621857	-0.0956338	0.422936	0.815113	0.0599486	0.737195	0.955176	0.0663538	0.59675	0.977434	0.504279	0.000670851	0.0254405	0.101984	0.442304	0.999915	-0.0542636	0.771256	0.998403	-0.00366618	0.961657	0.993706	0.0466673	0.790677	0.976195	-0.267283	0.0847667	0.719546	0.106795	0.535395	0.951085	0.115485	0.479426	0.99968	-0.175378
C3orf79	0.0158766	0.0963674	0.49405	0.0227908	0.208513	0.652321	-0.013732	0.309848	0.859456	-0.00293655	0.774703	0.944153	-0.00382513	0.826131	0.957043	-0.0124277	0.398165	0.802771	0.00252845	0.899829	0.984251	0.0179413	0.201717	0.920063	-0.016819	0.316196	0.682116	0.016491	0.255396	0.999915	-0.0116739	0.577082	0.998403	0.00178612	0.834615	0.95856	-0.00346932	0.856595	0.986354	0.0109188	0.531103	0.928663	0.0103007	0.594139	0.964127	-0.00593421	0.746934	0.99968	0.00395623
SLC7A6OS	0.018416	0.509875	0.847242	0.0300431	0.570976	0.877585	0.017278	0.66199	0.954538	-0.0124299	0.678266	0.922787	0.043277	0.394878	0.799677	0.0333082	0.450766	0.829309	0.0039221	0.946128	0.991027	-0.00790785	0.84743	0.990165	-0.0335977	0.493224	0.805722	0.0395741	0.355755	0.999915	-0.026179	0.668576	0.998403	0.00504314	0.840048	0.960293	0.0127166	0.821387	0.981928	0.0863442	0.0892683	0.720291	0.00897409	0.873746	0.992216	-0.0524139	0.325724	0.99968	0.032884
C3orf75	-0.0205235	0.582143	0.876979	-0.0601545	0.398008	0.799161	-0.000922108	0.986055	0.997711	-0.0533839	0.181301	0.63845	-0.136705	0.0447364	0.396594	0.103136	0.0786511	0.475437	-0.0689686	0.377879	0.849451	-0.0849978	0.120513	0.885618	-0.129107	0.0478611	0.307079	-0.00537501	0.926948	0.999915	-0.135815	0.0953581	0.968705	-0.0337518	0.311076	0.724219	-0.131388	0.0944416	0.723483	-0.0462314	0.496283	0.918247	-0.193251	0.00993056	0.660883	-0.0101182	0.885161	0.99968	0.0395285
COPG1	0.0386831	0.242425	0.679968	0.101891	0.105123	0.513471	-0.0769399	0.0997509	0.71798	0.0268331	0.449731	0.824514	-0.035741	0.554398	0.875336	-0.0809745	0.11337	0.545161	0.0411582	0.553562	0.909367	0.0252788	0.603729	0.977925	0.0289097	0.618922	0.868127	0.0318583	0.535853	0.999915	0.00875606	0.90385	0.998403	0.0107678	0.716128	0.921599	0.0942001	0.168381	0.795714	0.0929757	0.12277	0.746211	0.0641612	0.337401	0.91803	0.100275	0.107542	0.99968	0.00226878
CDH26	0.0470274	0.161041	0.597429	0.0100094	0.876195	0.973527	0.025148	0.59661	0.939234	0.0711362	0.047604	0.39285	-0.013887	0.821793	0.95569	-0.0475161	0.439086	0.825042	-0.0693978	0.326964	0.825678	0.000448029	0.992766	0.999201	0.0664893	0.259062	0.632035	0.00266073	0.962521	0.999915	-0.0530217	0.47067	0.998403	0.0497221	0.0971335	0.484139	0.0343837	0.642517	0.951897	-0.0133438	0.827502	0.976676	-0.00323007	0.962058	0.998118	-0.0503673	0.433833	0.99968	-0.0446513
C3orf71	-0.0406059	0.174632	0.613101	0.0927403	0.104343	0.512897	0.0268299	0.52639	0.926458	0.00177049	0.956038	0.992691	-0.050983	0.352897	0.775689	0.0482797	0.283503	0.725046	0.0776292	0.215294	0.761561	-0.0369257	0.401612	0.949605	-0.0214967	0.682571	0.894977	0.0173499	0.698627	0.999915	0.107392	0.100569	0.968705	-0.00597928	0.823315	0.95506	0.111205	0.065639	0.680825	0.0610723	0.262741	0.837068	-0.0401643	0.506809	0.942927	0.0354091	0.531906	0.99968	0.0150702
C3orf70	0.00492344	0.945527	0.986906	0.0549007	0.690235	0.925788	-0.266801	0.00844727	0.473542	-0.0854101	0.268394	0.707155	-0.178896	0.175365	0.626898	0.288067	0.00769851	0.2134	-0.095558	0.528633	0.903559	-0.0473645	0.654795	0.978894	0.0345773	0.784492	0.937897	-0.244088	0.0267589	0.723883	-0.0579792	0.713023	0.998403	-0.103596	0.106996	0.49881	-0.020463	0.889892	0.992169	-0.0921103	0.482794	0.914661	-0.198685	0.171657	0.85434	-0.11425	0.40995	0.99968	-0.00178413
SHOX2	0.0548159	0.520534	0.852948	-0.20246	0.213386	0.656195	-0.177732	0.140094	0.755792	-0.0514276	0.573944	0.881449	-0.39183	0.0117474	0.227087	0.182031	0.162379	0.612141	0.0625198	0.726434	0.953111	0.0861673	0.492117	0.964428	-0.421268	0.00462618	0.0859656	-0.111826	0.391702	0.999915	-0.0963837	0.60564	0.998403	-0.0341003	0.654819	0.900786	0.0219144	0.898926	0.993388	0.0377742	0.808064	0.973564	-0.254919	0.138557	0.838883	-0.155779	0.33458	0.99968	0.121232
ZFP82	-0.122489	0.00145135	0.0869113	-0.0727008	0.325663	0.753045	-0.00494281	0.928207	0.990132	-0.103176	0.0126402	0.235321	-0.0938203	0.185966	0.641042	0.086746	0.149802	0.596773	0.0901773	0.26822	0.793655	-0.0303138	0.595042	0.977434	-0.12837	0.0585813	0.338587	0.0866333	0.167914	0.992885	-0.0317383	0.70843	0.998403	-0.110351	0.00132874	0.0880084	-0.120608	0.143831	0.780856	-0.0221778	0.753704	0.968447	-0.075367	0.335895	0.917799	-0.109706	0.137361	0.99968	0.000190874
CHFR	-0.0859562	0.0993856	0.500193	0.0942721	0.343932	0.765631	0.115486	0.117508	0.737368	-0.109482	0.0500374	0.400399	0.124559	0.192255	0.648287	-0.107812	0.17861	0.628757	0.112451	0.299845	0.81238	0.0506307	0.509983	0.968405	0.0672158	0.463571	0.788593	0.0375128	0.636589	0.999915	0.124439	0.276169	0.998403	-0.0747315	0.109037	0.501895	-0.0910235	0.380456	0.896969	0.0521621	0.583905	0.941103	-0.00668899	0.949506	0.997203	-0.0316946	0.748126	0.99968	-0.0929676
EFHA1	-0.0150632	0.630294	0.894581	-0.028921	0.625119	0.900462	-0.100136	0.0230801	0.575779	-0.0166393	0.619928	0.902067	-0.110014	0.0520651	0.419331	0.0498006	0.266671	0.710837	0.0714676	0.27179	0.795739	0.0953226	0.037653	0.779565	-0.131362	0.016255	0.176513	-0.117924	0.0152159	0.59759	-0.129192	0.0584777	0.960087	-0.0288	0.302911	0.71792	-0.0828819	0.198211	0.822359	-0.0844954	0.137762	0.760559	0.117261	0.0629432	0.787325	0.0821399	0.170589	0.99968	-0.0206208
RTBDN	0.00597525	0.698535	0.917916	0.0611579	0.0370443	0.351116	-0.00306616	0.888241	0.988116	-0.0149173	0.366831	0.777153	-0.00922051	0.744106	0.935036	0.00924594	0.698132	0.934676	0.0806646	0.0122016	0.385627	0.0124448	0.583233	0.975778	0.0314703	0.244582	0.61976	0.0420829	0.0714526	0.870663	0.0396554	0.239583	0.998403	-0.0131611	0.339604	0.745596	0.0108457	0.724894	0.965508	0.0346178	0.21763	0.817971	0.011114	0.721423	0.979874	-0.00361419	0.902566	0.99968	0.0083288
EFHA2	-0.126269	0.0474466	0.384291	-0.100615	0.407559	0.803971	-0.0785271	0.38458	0.884766	-0.000685778	0.992014	0.999113	-0.202438	0.0818885	0.489199	0.131734	0.165209	0.614657	-0.0283251	0.83135	0.973548	-0.159906	0.088036	0.850648	-0.262173	0.018843	0.190943	-0.0938344	0.351532	0.999915	0.0163794	0.906747	0.998403	-0.0498293	0.382766	0.771026	-0.00804196	0.951111	0.997688	0.130428	0.262195	0.837068	-0.153748	0.233192	0.887306	0.0433671	0.718169	0.99968	-0.016097
AAA1	0.0413795	0.0394373	0.354239	0.0707164	0.0644712	0.435323	-0.0324942	0.253895	0.826752	0.0399993	0.0634726	0.439598	-0.00699491	0.849291	0.961971	-0.0219972	0.332499	0.760274	0.0294292	0.486909	0.891116	0.0173263	0.558818	0.974693	-0.00660131	0.851988	0.956562	-2.03755e-05	0.999426	0.999915	0.047041	0.285801	0.998403	0.0299728	0.0955329	0.481117	0.0581751	0.175524	0.799994	-0.019662	0.592435	0.942032	-0.00326723	0.936073	0.996276	0.0216018	0.577424	0.99968	-0.0193318
NBEAP1	0.0179709	0.655129	0.903379	0.182703	0.0170076	0.259112	0.020783	0.714911	0.962487	0.121053	0.00473033	0.161938	0.105041	0.154068	0.603199	-0.0889302	0.118906	0.55252	0.0846407	0.317443	0.819404	0.056865	0.336152	0.943372	0.0268238	0.704016	0.905231	0.0818352	0.215013	0.999915	-0.0432276	0.623372	0.998403	0.0800392	0.0254547	0.278075	0.0418109	0.626112	0.946601	0.0344684	0.638239	0.947106	0.0917162	0.258768	0.897105	-0.0538419	0.48678	0.99968	0.0804041
NUDT9P1	-0.0371751	0.0654382	0.427778	0.0440335	0.253537	0.6942	0.0558972	0.0500354	0.642149	-0.0118636	0.584392	0.887424	0.019858	0.591888	0.892189	-0.0160915	0.621068	0.907262	-0.0744698	0.0769204	0.614781	-0.0273527	0.357619	0.945694	0.021868	0.53789	0.828767	0.100044	0.00258846	0.308758	0.0283011	0.522547	0.998403	0.00225433	0.900821	0.977696	-0.0363386	0.404936	0.902077	0.0289001	0.432945	0.896804	-0.0401362	0.325863	0.912684	0.0098305	0.80029	0.99968	-0.0286975
INGX	-0.0057646	0.709179	0.920602	-0.0366897	0.213316	0.656132	-0.00425367	0.845704	0.982424	-0.0208356	0.208043	0.661898	-0.0132206	0.640676	0.907594	-0.0199658	0.431792	0.81991	-0.0335851	0.301037	0.812481	-0.0159142	0.483641	0.963985	-0.0137892	0.611134	0.865612	0.00967721	0.698538	0.999915	-0.0335707	0.320499	0.998403	-0.010012	0.468516	0.818404	-0.0367946	0.258385	0.849398	-0.00928019	0.741775	0.965663	-0.0319619	0.305687	0.906563	-0.0440022	0.134306	0.99968	0.001785
RCOR2	0.0100526	0.678695	0.911878	0.0302533	0.513066	0.853964	-0.0238463	0.486997	0.916525	-0.0246047	0.343975	0.763564	-0.0141635	0.749732	0.936651	0.0730657	0.0366821	0.364342	0.0564205	0.264716	0.792728	0.0273214	0.443698	0.958988	-0.000320206	0.994001	0.99793	-0.00552001	0.876958	0.999915	0.0260307	0.623919	0.998403	-0.0296778	0.170656	0.593673	0.0129235	0.796805	0.977276	-0.00376936	0.932076	0.993004	-0.039137	0.424542	0.931954	-0.00479164	0.918199	0.99968	0.0632544
RFX4	-0.0249743	0.436687	0.809147	0.0498763	0.416159	0.808554	-0.09059	0.0454037	0.637208	0.00317933	0.926446	0.984862	-0.0566234	0.335994	0.762874	0.0961458	0.122306	0.559303	0.0369155	0.585593	0.919052	0.0221284	0.639389	0.978601	-0.0425945	0.449679	0.780339	-0.0586795	0.276673	0.999915	-0.0364482	0.60398	0.998403	-0.015652	0.585619	0.873216	0.042601	0.543434	0.929131	-0.0556635	0.341274	0.872265	-0.0235891	0.716241	0.979336	-0.00526195	0.932107	0.99968	-0.00768149
RFX5	0.0479252	0.170332	0.607752	0.102382	0.12139	0.541625	-0.0444682	0.368711	0.879169	0.0193779	0.605543	0.896751	-0.0786219	0.215504	0.671544	0.0300124	0.588779	0.894151	0.0615716	0.40057	0.860548	-0.00666521	0.896972	0.994127	-0.0197662	0.747613	0.921782	-0.00517743	0.926564	0.999915	0.0529412	0.489267	0.998403	0.00166756	0.957502	0.992757	0.0626454	0.393138	0.900757	-0.00113091	0.985855	0.99846	0.021457	0.761588	0.981342	0.0346786	0.601615	0.99968	0.0566087
APP	0.0511978	0.474962	0.829158	0.139788	0.300793	0.734305	0.167981	0.0967525	0.715821	0.264114	0.00051804	0.0683983	0.148543	0.251798	0.701107	-0.226349	0.058109	0.428746	-0.0240407	0.873308	0.983086	0.0160334	0.879107	0.992619	-0.0174957	0.889393	0.968434	0.125361	0.275087	0.999915	-0.0700863	0.654951	0.998403	0.218882	0.000561182	0.0632717	0.123069	0.412469	0.904966	0.135985	0.297453	0.852969	0.047246	0.744263	0.979874	0.207752	0.130016	0.99968	-0.0188316
RFX7	0.0359078	0.365791	0.772336	0.0131392	0.860287	0.970908	0.0662918	0.237477	0.820942	0.0144859	0.73376	0.935971	-0.0833948	0.243854	0.695264	0.117843	0.0497956	0.406714	0.143777	0.0794602	0.620072	0.00357656	0.951182	0.99611	-0.0749721	0.281756	0.65368	0.00558984	0.92671	0.999915	0.00543092	0.950183	0.998403	-0.00143156	0.967847	0.994611	0.112853	0.159572	0.790294	0.0493597	0.495192	0.918247	-0.0583784	0.466863	0.938142	0.0955715	0.207155	0.99968	0.0883853
NRXN3	-0.29063	0.00290074	0.113701	-0.348382	0.0630343	0.433183	-0.208854	0.132299	0.751515	-0.252498	0.0160726	0.260622	-0.295395	0.100714	0.523228	-0.0519405	0.744108	0.948821	-0.231093	0.260034	0.790546	-0.0374192	0.795746	0.984937	-0.0490658	0.776094	0.933995	-0.140598	0.36369	0.999915	-0.449881	0.0358032	0.935641	-0.248404	0.00443105	0.141378	-0.298733	0.142662	0.780165	-0.501436	0.00483688	0.43731	-0.178217	0.369288	0.923243	-0.396043	0.0332323	0.906024	-0.236941
RFX1	0.0420471	0.0288882	0.316635	0.0605159	0.100168	0.50611	0.0358732	0.188526	0.793582	0.0214865	0.299129	0.73397	-0.014378	0.684634	0.920111	0.0540512	0.047038	0.397192	0.0531709	0.188962	0.73866	0.00791554	0.780512	0.984937	0.0190584	0.573921	0.847083	0.0348744	0.256914	0.999915	0.0260165	0.53812	0.998403	0.0323746	0.0600888	0.393963	0.0665049	0.0979468	0.72683	0.123433	0.00039526	0.191324	0.0488155	0.210487	0.876141	0.02314	0.529894	0.99968	0.0273496
NRXN1	-0.0119175	0.236319	0.67579	0.0175913	0.360593	0.777392	-0.0128244	0.36772	0.87906	-0.0115955	0.282561	0.718381	-0.0209299	0.256838	0.704307	0.0235652	0.12296	0.559387	0.0451946	0.0315733	0.501699	0.0138805	0.348419	0.943557	0.00681229	0.699971	0.903002	0.00768746	0.625881	0.999915	0.0173318	0.431479	0.998403	-0.00664476	0.460427	0.814053	0.0441263	0.0367782	0.627823	0.0178127	0.331527	0.86746	0.00861957	0.671919	0.973227	0.0246691	0.195138	0.99968	0.018345
RFX3	-0.0396062	0.375189	0.777426	0.0299184	0.725649	0.939222	-0.126727	0.0442099	0.634061	0.0417755	0.38294	0.786582	-0.08181	0.316999	0.749593	0.228855	0.000902775	0.0911038	0.0321699	0.72632	0.953111	0.0708978	0.280159	0.929462	-0.157018	0.0445416	0.29616	-0.118009	0.0882169	0.894635	0.0526944	0.58986	0.998403	0.0228705	0.566881	0.863738	-0.0253785	0.783182	0.973981	-0.115448	0.155579	0.779261	0.0621848	0.490836	0.941468	0.0976809	0.24725	0.99968	0.0391406
YDJC	0.068637	0.0393995	0.354102	0.0618178	0.332634	0.756715	0.0628114	0.183394	0.791356	0.0524269	0.142877	0.59576	0.104171	0.0883718	0.502565	0.07514	0.152363	0.600268	-0.000817878	0.990717	0.998368	-0.0230007	0.639853	0.978601	0.0907405	0.121242	0.462411	0.074177	0.16282	0.992885	0.00991465	0.892197	0.998403	0.0487322	0.102245	0.493177	0.00433208	0.950278	0.997688	-0.0474343	0.436023	0.897983	0.0431879	0.522491	0.948726	0.115011	0.0687967	0.990198	0.0618325
IBA57	0.0323451	0.158402	0.594645	0.010853	0.803698	0.959861	-0.0151924	0.639923	0.950537	0.00718607	0.770412	0.943458	-0.0231626	0.580334	0.88668	0.0802363	0.0248116	0.318378	-0.0685901	0.154781	0.710931	0.00796772	0.813497	0.986667	0.0549137	0.172418	0.537808	-0.0511058	0.154526	0.986583	0.00569819	0.909727	0.998403	0.0146761	0.474568	0.821349	-0.00376734	0.937219	0.996019	-0.0657512	0.115442	0.742408	0.0048339	0.917041	0.994863	0.0546599	0.21104	0.99968	0.000292314
VPS37D	-0.0196313	0.384857	0.781171	0.00522137	0.903554	0.979007	-0.00980971	0.758914	0.969343	-0.0260839	0.281308	0.717552	-0.0263491	0.523863	0.86419	0.0605984	0.0874911	0.496426	0.00678295	0.884545	0.984128	-0.0709079	0.0322293	0.759584	0.0413448	0.29684	0.66666	-0.039748	0.255307	0.999915	0.00514384	0.917166	0.998403	-0.030693	0.128031	0.533647	-0.0236386	0.606717	0.94075	-0.00421177	0.918556	0.991178	-0.0791315	0.0823784	0.810158	0.0245581	0.567776	0.99968	-0.0107059
APC	-0.0190164	0.541004	0.860164	0.0294628	0.618528	0.897651	-0.00209611	0.962007	0.993951	0.023673	0.477751	0.840222	-0.0836455	0.14008	0.582604	0.0424686	0.375005	0.788472	0.0630418	0.331544	0.829255	0.030546	0.504228	0.967445	-0.105454	0.0527093	0.321918	-0.0212567	0.660355	0.999915	-0.00923825	0.892064	0.998403	0.0189801	0.49485	0.830042	0.0180272	0.778832	0.973272	0.116757	0.038775	0.63431	0.0726522	0.247309	0.892907	0.0369054	0.53162	0.99968	-0.0293102
TMEM179B	-0.0141963	0.622762	0.891127	0.160906	0.00289367	0.135682	0.0460485	0.258716	0.830348	0.0433279	0.160748	0.615528	0.106865	0.0400368	0.38333	-0.173589	6.34397e-05	0.0339148	0.00048814	0.99356	0.998821	0.0376731	0.374398	0.947659	0.1267	0.0119095	0.148349	0.0426527	0.331705	0.999915	-0.0010455	0.986791	0.998759	0.0387403	0.132484	0.539972	0.0452422	0.436266	0.908489	-0.0420094	0.424181	0.894151	0.0963769	0.0976155	0.821015	0.011423	0.835379	0.99968	-0.0272904
ABCE1	0.0752457	0.00301899	0.115543	-0.0357983	0.461238	0.833321	0.054973	0.127509	0.744839	-0.0088127	0.747713	0.939435	0.0218311	0.639721	0.907543	0.0740978	0.0439797	0.391633	0.0671687	0.201482	0.7535	0.00396112	0.916056	0.995373	0.0208229	0.64239	0.877851	0.0980049	0.0107504	0.531404	-0.0528906	0.343873	0.998403	0.0048099	0.833248	0.958181	0.046888	0.359014	0.891102	0.102234	0.0275126	0.600204	0.100147	0.051703	0.779986	-0.0335539	0.491153	0.99968	0.0771977
UQCRC2	-0.0671589	0.155769	0.590784	-0.00241032	0.978536	0.994902	-0.0429539	0.521421	0.925099	-0.0074327	0.88369	0.973447	-0.0791328	0.357009	0.778527	-0.191098	0.0094692	0.231189	-0.178614	0.0717124	0.605722	-0.0970569	0.162997	0.909192	0.0897202	0.280197	0.652125	-0.020592	0.781936	0.999915	-0.160326	0.121307	0.97811	0.0118475	0.779726	0.940989	-0.0860004	0.376973	0.896527	-0.0692861	0.422114	0.893959	-0.103262	0.280366	0.902933	-0.0659825	0.465035	0.99968	-0.151468
XPNPEP1	-0.016123	0.273517	0.706225	-0.0295648	0.291925	0.725529	-0.0111107	0.59388	0.938545	-0.015778	0.317607	0.745829	-0.00992243	0.712673	0.925976	-0.0110791	0.647413	0.916731	-0.00323769	0.916384	0.987037	-0.0295075	0.172663	0.912885	-0.0230625	0.372239	0.72926	-0.00510352	0.828783	0.999915	-0.00139788	0.965424	0.998403	-0.00113677	0.931241	0.986098	-0.0287575	0.34919	0.886499	0.00439427	0.870026	0.983752	-0.0352226	0.236319	0.887306	-0.0553087	0.0497561	0.96108	-0.0331937
XPNPEP2	0.0026523	0.851708	0.96481	0.0421234	0.114191	0.53002	0.0152225	0.447799	0.906592	0.0100141	0.510152	0.855325	0.0631286	0.0133442	0.240707	-0.0119719	0.599315	0.898794	0.0448274	0.131517	0.687966	0.0044233	0.832081	0.988865	0.0546166	0.0276227	0.23328	0.0263095	0.236902	0.999915	-0.021522	0.487941	0.998403	0.00913278	0.471274	0.819391	0.0232182	0.427657	0.906857	-0.0150824	0.559518	0.934273	-0.0440644	0.123496	0.831142	0.020814	0.442878	0.99968	0.0106765
UQCRC1	0.0356093	0.182926	0.622145	0.0175643	0.730745	0.940395	0.0615188	0.103461	0.722188	0.0414249	0.148296	0.600554	0.0471555	0.335343	0.76252	0.0519266	0.196734	0.64853	0.110146	0.0461879	0.555994	-0.00367673	0.925599	0.995671	0.0280078	0.55102	0.835543	-0.0105144	0.798227	0.999915	-0.0281867	0.630368	0.998403	0.0319424	0.181386	0.609041	0.0618084	0.260633	0.850006	-0.00138623	0.977334	0.997536	0.0452282	0.402869	0.926637	0.0617496	0.225651	0.99968	0.0788287
GGCX	0.0700563	0.0316967	0.326384	0.139488	0.0251019	0.301834	0.0662458	0.151725	0.767705	0.094475	0.00675916	0.183063	0.104548	0.0807396	0.487244	-0.0657989	0.19245	0.644288	-0.0926414	0.171699	0.72498	0.0245277	0.610294	0.978586	0.202478	0.000367749	0.0171608	0.00632016	0.900589	0.999915	0.019133	0.789364	0.998403	0.0730424	0.0120999	0.206097	-0.0274787	0.679758	0.958156	0.018663	0.754366	0.968447	0.079484	0.228905	0.887306	-0.00824928	0.895402	0.99968	-0.00644256
PAPLN	-0.00328053	0.81478	0.955141	0.000348318	0.989473	0.997926	0.0216202	0.27445	0.840489	0.00911383	0.543687	0.869817	0.0194424	0.442612	0.825057	-0.017655	0.440655	0.825361	0.0182297	0.532899	0.903568	0.0233513	0.256261	0.923663	-0.0280343	0.253432	0.62785	0.0377347	0.0785055	0.883143	0.0129622	0.672208	0.998403	0.0166668	0.182397	0.60984	-0.00555087	0.844562	0.985023	0.00490256	0.847638	0.9797	-0.000813165	0.977071	0.998465	-0.00515823	0.844343	0.99968	0.0117707
RETSAT	0.0527928	0.0894508	0.482347	0.081421	0.170369	0.614467	0.0774214	0.0781337	0.694421	0.121903	0.000223361	0.0509389	0.183829	0.00115651	0.0683895	-0.0614838	0.223102	0.675589	-0.0344096	0.590189	0.919141	0.0491159	0.283264	0.931479	0.190203	0.00044042	0.0193321	-0.0119916	0.801629	0.999915	0.0269079	0.693041	0.998403	0.119709	1.26111e-05	0.01549	0.073509	0.243958	0.841885	0.0359701	0.526261	0.927776	0.0599649	0.340479	0.918079	0.104025	0.0767416	0.990198	0.00311579
PM20D2	0.0187159	0.137026	0.563518	0.0180035	0.447617	0.826406	0.0176763	0.321139	0.862463	0.0143819	0.286931	0.723602	-0.000184388	0.993537	0.997829	-0.00735624	0.698834	0.934752	0.0370398	0.15784	0.712656	-0.00201485	0.913465	0.995373	0.00211825	0.923737	0.97808	0.0190847	0.317627	0.999915	-0.0156575	0.570257	0.998403	0.00863016	0.44367	0.805793	0.0241552	0.342457	0.884665	-0.00476738	0.835626	0.977659	-0.00110773	0.965319	0.998118	0.0209574	0.378764	0.99968	-0.0067175
ZNF57	0.0379352	0.455357	0.818307	-0.0243909	0.801573	0.959301	0.19694	0.00583463	0.448641	0.00669139	0.902287	0.978655	0.226266	0.014625	0.250295	0.02336	0.766333	0.955022	0.0553542	0.603981	0.922332	0.0151914	0.838958	0.989038	0.0782428	0.380161	0.736019	0.0610418	0.455117	0.999915	0.221584	0.0456319	0.960087	0.0205021	0.651832	0.899328	0.0850558	0.426764	0.906857	0.0152484	0.869253	0.983749	0.117029	0.254031	0.893374	0.0506985	0.601678	0.99968	0.0430922
STXBP6	-0.0705562	0.463636	0.822805	-0.00721022	0.968766	0.992946	-0.308384	0.0229615	0.575779	0.0547252	0.596027	0.892406	-0.190732	0.279962	0.721669	-0.207119	0.140826	0.585476	-0.135243	0.502835	0.895262	-0.391122	0.00544056	0.551448	0.0192313	0.909408	0.974284	-0.110692	0.468096	0.999915	0.243486	0.247378	0.998403	0.0671223	0.435378	0.801689	-0.131406	0.514119	0.924604	-0.551974	0.00151514	0.355401	-0.203374	0.295521	0.906563	-0.233478	0.202497	0.99968	-0.233032
KHDRBS1	-0.0367666	0.350513	0.76246	-0.0886342	0.238919	0.681818	0.0482198	0.386601	0.886425	-0.0261634	0.535616	0.867884	-0.0296917	0.681312	0.918706	0.177293	0.00371816	0.168823	0.210735	0.0104947	0.368213	0.0533313	0.357055	0.945694	-0.0789449	0.253127	0.627632	0.0765995	0.208944	0.999915	0.0635435	0.460952	0.998403	-0.0342435	0.330645	0.740676	-0.0359752	0.658688	0.953388	0.0846798	0.237767	0.825584	0.118598	0.135623	0.838883	0.0334086	0.656963	0.99968	0.0462854
KHDRBS3	-0.132391	0.143366	0.572214	-0.184233	0.286147	0.720898	0.0486465	0.704227	0.959675	0.0516848	0.594677	0.891971	-0.100652	0.54397	0.871333	0.0824913	0.539088	0.871684	0.189349	0.316943	0.819404	0.115586	0.385448	0.949605	-0.117859	0.458447	0.784831	0.00772231	0.955978	0.999915	0.318112	0.107894	0.968705	0.0208491	0.796898	0.9458	0.133759	0.467959	0.91549	0.0666325	0.686553	0.957369	-0.0257302	0.888248	0.992664	0.138925	0.413318	0.99968	-0.0146418
GGCT	0.0454522	0.127068	0.549063	0.0814386	0.149793	0.584587	0.00288927	0.945423	0.991561	0.0243455	0.446533	0.823434	0.119062	0.0278562	0.334358	0.102969	0.0251661	0.319455	0.103121	0.0993895	0.65334	0.025416	0.562399	0.974693	0.189377	0.000255799	0.0138355	0.00927602	0.844576	0.999915	-0.0591122	0.365036	0.998403	0.0134861	0.613157	0.883097	0.0713593	0.246538	0.843293	-0.0186998	0.730948	0.964136	0.0399992	0.50698	0.942927	0.0735679	0.196705	0.99968	0.0920184
FRG1B	-0.00799084	0.69938	0.917916	0.013545	0.731607	0.940395	0.00488754	0.86736	0.984885	0.0185713	0.40229	0.798335	0.0491947	0.193667	0.649554	0.0301618	0.392691	0.800337	0.0690038	0.102653	0.654119	0.0288367	0.342952	0.943458	0.0153801	0.671884	0.89038	0.0514393	0.118907	0.947717	0.118576	0.00843795	0.754371	0.0136654	0.45989	0.81382	0.0636686	0.141795	0.778803	0.0224742	0.551075	0.934273	0.0811433	0.0515548	0.779986	0.0704898	0.0753139	0.990198	0.0266127
LOC286161	-0.011365	0.714407	0.922686	0.105531	0.0741604	0.456682	0.0361248	0.410527	0.891961	0.0445379	0.180379	0.637006	0.0252193	0.657387	0.913271	0.00989653	0.850218	0.970091	0.158339	0.0141081	0.401105	-0.0114805	0.801508	0.984937	0.080736	0.137798	0.486332	0.0769546	0.110534	0.934024	0.0472306	0.486865	0.998403	0.0308691	0.265709	0.687573	0.144788	0.0231946	0.563549	0.0374764	0.507697	0.921566	0.00782041	0.900819	0.993259	0.00885127	0.881922	0.99968	0.0133106
LOC283403	-0.00921309	0.439961	0.811121	-0.0199178	0.380176	0.789665	0.0095129	0.572912	0.935193	0.0203965	0.110176	0.543675	0.0276611	0.203772	0.660862	-0.0147345	0.393067	0.800529	-0.017204	0.4911	0.891254	0.00360941	0.83705	0.989038	0.00517437	0.804864	0.943836	0.00112545	0.951301	0.999915	0.00866306	0.740068	0.998403	0.0128577	0.227595	0.657822	0.0103349	0.676465	0.957065	-0.0289862	0.181954	0.796493	-0.0105374	0.662083	0.971356	0.0041306	0.855562	0.99968	0.00194202
LOC283404	-0.1282	0.0124429	0.217399	0.0715828	0.464638	0.834659	0.0169788	0.815862	0.978588	-0.0184231	0.738899	0.937118	0.0167193	0.858807	0.964866	-0.0895473	0.247148	0.695539	-0.072301	0.481712	0.889871	0.060677	0.423282	0.954274	0.0585876	0.517159	0.817721	0.00248504	0.974212	0.999915	0.17825	0.113342	0.972475	-0.0130168	0.777613	0.940407	0.0348711	0.73167	0.965953	-0.00847669	0.928111	0.991929	-0.0510549	0.624004	0.968833	-0.104888	0.285052	0.99968	-0.0650083
TRPM5	0.00411947	0.797449	0.949849	0.0380774	0.212722	0.655466	0.00589496	0.795077	0.975539	0.000355816	0.983503	0.997521	0.00045241	0.987707	0.996724	0.0423381	0.14876	0.595176	0.0618284	0.0661172	0.595058	0.02157	0.360427	0.945694	0.0255254	0.364496	0.722049	0.0185147	0.485896	0.999915	-0.0160284	0.648047	0.998403	0.000304835	0.98305	0.997239	0.0349596	0.312023	0.874652	-0.00702894	0.810074	0.974141	-0.00705303	0.827824	0.98767	0.00210685	0.945614	0.99968	0.0132005
ZNHIT6	0.0192505	0.386148	0.78214	-0.0214336	0.612351	0.894983	0.0246974	0.431761	0.899301	-0.011065	0.642329	0.910539	0.0245231	0.545723	0.87233	0.0632359	0.0780948	0.474314	0.0810469	0.0808414	0.623377	-0.0175179	0.591862	0.976951	0.0595212	0.126256	0.469053	-0.0140661	0.68774	0.999915	0.0374452	0.441075	0.998403	-0.0110253	0.578854	0.87032	-0.0215253	0.644685	0.951897	-0.00754222	0.852264	0.980318	0.0227848	0.611808	0.965924	-0.00934516	0.824884	0.99968	0.0196718
MON2	0.00248234	0.921107	0.979802	0.0789043	0.0972217	0.499908	0.0537286	0.128794	0.745944	0.0359556	0.180196	0.637006	-0.0292651	0.522371	0.86363	-0.0388991	0.33872	0.765137	0.0951643	0.0695568	0.603543	0.0256612	0.486062	0.963985	0.0440866	0.315755	0.681972	0.0291845	0.455092	0.999915	0.0733305	0.180491	0.995393	0.0180803	0.419415	0.793187	0.095033	0.0709607	0.691539	0.0540079	0.23643	0.825464	0.0437309	0.387514	0.925065	0.102826	0.0296869	0.898624	-0.0413625
LHCGR	-0.015308	0.361745	0.769035	0.00288522	0.928314	0.981797	-0.0166814	0.482276	0.916525	0.00744198	0.67934	0.922787	-0.0268199	0.383211	0.794484	-0.0210927	0.507144	0.857656	-0.020958	0.553188	0.909367	-0.0161883	0.511995	0.969137	-0.0247236	0.401277	0.749876	-0.0272756	0.324027	0.999915	-0.0243289	0.507782	0.998403	-0.000144145	0.99234	0.998806	-0.0353319	0.326854	0.878953	-0.0379248	0.21468	0.815967	-0.0232389	0.493279	0.941468	-0.00390741	0.903615	0.99968	-0.00280935
OR1Q1	0.00944899	0.441369	0.811951	0.015542	0.507282	0.85193	0.0468949	0.00657758	0.462838	0.0063146	0.631384	0.905596	0.0388386	0.0835604	0.490957	-0.00235892	0.900345	0.981553	0.00476178	0.853519	0.977949	0.00992942	0.582257	0.975778	0.021498	0.318021	0.683131	0.0364973	0.0539376	0.824586	0.0148691	0.579852	0.998403	0.00686201	0.531727	0.847162	0.0492733	0.0510541	0.667285	0.0502331	0.0241518	0.585432	0.0341858	0.167526	0.85434	0.0488923	0.0337155	0.906024	-0.0103711
TMEM127	0.00843114	0.755543	0.936615	-0.0317892	0.537462	0.864913	0.0214383	0.575514	0.935619	-0.0636704	0.0276694	0.320241	0.0388362	0.432351	0.819703	-0.102261	0.0133884	0.252308	-0.114466	0.0419291	0.539061	-0.0372016	0.349835	0.943557	0.0211044	0.656931	0.88353	-0.0480212	0.253331	0.999915	-0.105014	0.075569	0.96856	-0.0662181	0.00590941	0.15523	-0.130401	0.0185144	0.525777	-0.106771	0.0298371	0.610399	-0.0746812	0.171612	0.85434	-0.0630663	0.224893	0.99968	-0.0224482
FLT3	0.0647786	0.125527	0.546506	0.187484	0.0197699	0.277009	-0.0502657	0.401184	0.888793	0.090233	0.0462307	0.389483	0.137189	0.0761154	0.47739	0.135653	0.0769856	0.472484	0.248998	0.00498047	0.308621	-0.0365175	0.55763	0.974693	0.0464372	0.532093	0.82564	-0.111938	0.116697	0.945004	0.249483	0.00676827	0.717159	0.0572945	0.129574	0.536134	0.283077	0.00213193	0.286251	-0.0840177	0.275972	0.844385	0.119465	0.162123	0.852631	0.20057	0.0133062	0.797139	0.066497
C8orf37	-0.0284535	0.446065	0.813313	0.0640359	0.36862	0.783942	-0.0344536	0.514134	0.923442	0.00471062	0.90637	0.979706	-0.0424853	0.534376	0.86781	-0.00683651	0.901745	0.981949	0.120116	0.125547	0.681061	0.0073258	0.893905	0.994059	-0.121859	0.0622865	0.34752	-0.0272547	0.636319	0.999915	0.154581	0.0578391	0.960087	-0.0124074	0.710205	0.919058	0.0850802	0.258936	0.850006	0.0860509	0.205584	0.811091	0.0541254	0.473121	0.938142	-0.0110921	0.876608	0.99968	0.0280847
TTC7A	-0.0215949	0.372043	0.775743	-0.0394313	0.393206	0.7966	-0.0535391	0.117056	0.736741	-0.0504709	0.0510566	0.403725	-0.0290759	0.511899	0.859691	-0.0259203	0.508987	0.857859	-0.0816384	0.107523	0.656891	-0.0563308	0.112758	0.879498	-0.00852328	0.840972	0.952688	-0.0544882	0.166657	0.992885	-0.00533923	0.919702	0.998403	-0.041235	0.0559492	0.384404	-0.0534229	0.299437	0.869982	-0.0639784	0.146222	0.767572	-0.0332472	0.496473	0.941955	-0.0691223	0.131741	0.99968	-0.0324724
LRFN2	-0.00122747	0.914248	0.977575	0.00544621	0.802277	0.95944	-0.00848912	0.598355	0.939327	0.00166086	0.891892	0.975901	0.00324747	0.876364	0.970289	-0.0179939	0.324527	0.754538	-0.00193867	0.935451	0.989939	0.00087274	0.958473	0.996569	0.0419146	0.0354487	0.263684	-0.0283812	0.112428	0.939784	0.015532	0.533303	0.998403	0.00416298	0.682825	0.911024	-0.031118	0.193185	0.816813	-0.0574039	0.00540783	0.447996	-0.0208215	0.365617	0.923196	0.00553249	0.799768	0.99968	-0.0107562
TEN1	0.0304816	0.33786	0.753835	0.109193	0.0682679	0.445071	0.102793	0.0217922	0.575779	0.052319	0.124458	0.565613	0.134569	0.0189906	0.281179	0.0626796	0.213112	0.667959	0.0298327	0.655245	0.936803	0.00814528	0.861828	0.991513	0.0980149	0.0785035	0.382585	0.054139	0.268744	0.999915	0.146959	0.0341507	0.935641	0.071317	0.0117351	0.203593	0.104061	0.106179	0.739832	0.0739445	0.201698	0.809953	0.00969049	0.880215	0.992216	0.100553	0.0958745	0.99968	-0.00719626
CTSG	0.0806692	0.136395	0.562654	0.121695	0.2397	0.682444	0.0563411	0.462602	0.911482	0.100923	0.0819896	0.48501	0.0759374	0.444882	0.825857	0.153627	0.144102	0.589779	0.209689	0.0659448	0.595058	-0.0461918	0.56253	0.974693	0.0561671	0.555177	0.83767	0.0227941	0.804392	0.999915	0.0555956	0.639529	0.998403	0.0488005	0.313973	0.72711	0.304993	0.0102708	0.441117	0.0734815	0.457177	0.9067	0.068723	0.530627	0.950067	0.0553113	0.595796	0.99968	0.0617556
C11orf2	0.0393235	0.213909	0.654569	0.152489	0.0107918	0.217232	0.0222917	0.618684	0.945579	0.072181	0.0328854	0.343783	0.0769011	0.182093	0.634652	-0.0441682	0.354669	0.774446	0.0424001	0.51821	0.899345	-0.072629	0.118192	0.884053	0.125967	0.0228564	0.212069	0.00448189	0.926802	0.999915	-0.0180488	0.794543	0.998403	0.0610183	0.0305232	0.29975	0.0700806	0.270096	0.853216	-0.0457296	0.427997	0.895236	-0.0492842	0.441061	0.933595	0.0317977	0.596956	0.99968	0.0876008
DPYSL4	-0.00275686	0.804275	0.952102	0.040947	0.0524697	0.40294	-0.00551874	0.725706	0.964158	0.0125741	0.291297	0.727753	-0.0165859	0.414284	0.809175	0.00377774	0.829436	0.96621	-0.0495494	0.0327178	0.505667	-0.00764368	0.64024	0.978601	-0.00823643	0.67305	0.89081	-0.00723037	0.675813	0.999915	-0.0266749	0.272632	0.998403	0.00527921	0.595424	0.877289	-0.0106351	0.640001	0.951042	-0.010045	0.620153	0.945552	-0.0370957	0.098082	0.821015	-0.0134388	0.519674	0.99968	-0.00925737
TARS2	0.00860777	0.780117	0.944438	0.130585	0.0256263	0.303852	-0.106874	0.0137568	0.538781	0.00845903	0.798025	0.949858	-0.0509378	0.366018	0.78546	-0.0554104	0.282009	0.724017	-0.00405751	0.950024	0.992253	-0.0825621	0.0678389	0.820393	0.0250027	0.64397	0.87863	-0.0157014	0.755723	0.999915	-0.116663	0.0829861	0.96856	0.00750984	0.785259	0.9417	-0.0400899	0.543158	0.929131	-0.0496009	0.377036	0.886036	-0.0302077	0.62769	0.968884	0.0704952	0.231353	0.99968	0.024667
DPYSL2	-0.10042	0.258478	0.694522	-0.199181	0.233396	0.67718	-0.0837759	0.505286	0.921638	0.0316258	0.740165	0.937835	-0.195246	0.223498	0.680265	0.0883111	0.519717	0.86357	0.0169027	0.927055	0.988303	0.0118871	0.927592	0.995671	-0.485238	0.00172446	0.0473709	-0.163589	0.240834	0.999915	0.325702	0.0934825	0.96856	0.0562932	0.478829	0.824107	0.0644143	0.72282	0.965268	-0.102227	0.528139	0.928123	-0.0715608	0.690484	0.975844	0.0534344	0.753003	0.99968	-0.118827
DPYSL3	-0.019278	0.292799	0.721322	-0.0331155	0.343977	0.765631	-0.00029696	0.990865	0.998728	-0.0246463	0.209456	0.663698	-0.0146325	0.663225	0.91367	0.0247576	0.319605	0.750831	0.0156652	0.684808	0.942926	-0.0351101	0.192336	0.915338	-0.057043	0.0755721	0.376271	-0.0501717	0.0476999	0.80784	0.00561299	0.888762	0.998403	-0.0205054	0.210458	0.639274	-0.0530454	0.111592	0.744888	-0.00363505	0.913389	0.990725	-0.00446168	0.904166	0.993259	-0.0161254	0.635319	0.99968	-0.00821808
PODN	-0.020013	0.153066	0.587356	-0.0220716	0.408246	0.80416	-0.0207119	0.296086	0.850777	-0.00222966	0.882159	0.973263	-0.0346479	0.175709	0.62761	0.0177281	0.359376	0.778007	-0.0426391	0.145687	0.699139	-0.0297579	0.148474	0.905862	-0.0250776	0.308004	0.675691	-0.0553894	0.0116941	0.547858	-0.0196188	0.522623	0.998403	0.00157263	0.900215	0.977696	-0.0407622	0.161841	0.791845	-0.0230545	0.366859	0.88229	-0.025755	0.363254	0.922497	-0.018295	0.491569	0.99968	-0.0213327
C11orf9	0.0206051	0.0423975	0.367549	0.0116027	0.550899	0.869464	-0.0151738	0.291746	0.847993	0.0144509	0.185128	0.643643	-0.00804218	0.666682	0.914326	0.0104302	0.462799	0.835627	0.014695	0.480296	0.889555	-0.00579841	0.698649	0.981897	0.00726873	0.684259	0.895774	0.0217207	0.17212	0.992885	0.00521067	0.815149	0.998403	0.0120057	0.186732	0.615524	0.0520597	0.0119528	0.465788	0.0210689	0.255858	0.833708	0.0290064	0.15805	0.848329	0.010226	0.599063	0.99968	0.0187386
KRTAP10.12	0.0114603	0.217217	0.657762	-0.00277043	0.875668	0.973527	0.00269613	0.837541	0.980609	-0.00159022	0.873262	0.970888	0.00452685	0.78992	0.947611	-0.0145711	0.281341	0.723504	0.0139976	0.467376	0.886472	-0.0150254	0.271331	0.926078	0.00381872	0.814964	0.946329	0.019174	0.182084	0.999915	0.0153102	0.451533	0.998403	0.00547559	0.50992	0.838432	-0.00157105	0.933475	0.99592	-0.00517702	0.759944	0.968471	0.0179097	0.340084	0.91803	0.0271153	0.121979	0.99968	-0.00444781
KRTAP10.11	0.00379365	0.742155	0.932921	-0.00312246	0.886405	0.9759	-0.0069765	0.668729	0.954538	-0.00891782	0.470499	0.83554	0.00331143	0.874561	0.970244	-0.0124051	0.502324	0.854695	-0.0142413	0.55069	0.909255	0.00939271	0.579518	0.975778	0.00296214	0.883619	0.966805	0.00577445	0.74246	0.999915	0.00196462	0.937933	0.998403	-0.00655833	0.524486	0.843905	-0.0273163	0.239161	0.841885	-0.00280058	0.893969	0.987977	0.0065634	0.77815	0.983665	0.0147831	0.498142	0.99968	-0.00983189
OSR1	0.0368686	0.436905	0.809334	-0.068479	0.450119	0.82707	0.0231236	0.730336	0.965133	-0.045449	0.371265	0.7802	-0.055278	0.525322	0.864652	-0.113134	0.136027	0.579727	-0.152965	0.124799	0.680975	-0.0630715	0.365637	0.946898	-0.129662	0.118642	0.459852	0.00490141	0.948262	0.999915	-0.00305302	0.976538	0.998403	-0.0369386	0.383486	0.771272	0.056021	0.580798	0.93508	0.0277704	0.748029	0.96658	0.0257805	0.787965	0.983665	0.0375425	0.679839	0.99968	-0.024956
IGFBP2	-0.287146	0.0271297	0.308304	0.460057	0.0632206	0.433388	0.12388	0.501811	0.920217	0.106037	0.448213	0.82449	0.163102	0.493646	0.850889	-0.36947	0.0713265	0.459647	0.414415	0.128151	0.683384	-0.0583195	0.761132	0.984884	-0.0478276	0.834536	0.951284	0.0592513	0.765446	0.999915	0.0828903	0.771533	0.998403	-0.0413569	0.722879	0.923873	0.0385068	0.882867	0.992141	-0.207675	0.382102	0.886675	-0.180274	0.49391	0.941468	0.261122	0.287938	0.99968	-0.0331493
IGFBP3	-0.0936873	0.512393	0.847955	0.0316895	0.907446	0.979007	0.563779	0.00502608	0.428523	0.119025	0.437468	0.817367	0.974863	0.000161898	0.020181	-0.0653551	0.736919	0.946632	0.196064	0.507642	0.897415	-0.0381727	0.855993	0.99095	0.312494	0.212607	0.586411	0.246094	0.234628	0.999915	0.381763	0.222001	0.998403	0.0842205	0.51	0.838432	0.423743	0.124148	0.756059	0.145246	0.577293	0.93917	-0.0393662	0.89166	0.992782	0.467317	0.0867939	0.997796	-0.0693129
LRFN1	-0.0461933	0.189492	0.629092	0.164574	0.0139785	0.241423	0.0382211	0.443073	0.903394	0.0135333	0.720274	0.933177	-0.00114015	0.985916	0.996462	0.0425136	0.44934	0.828863	0.00619073	0.93203	0.989485	-0.117391	0.0229469	0.71326	0.029456	0.633932	0.87439	0.138677	0.0106974	0.531403	0.0307975	0.689668	0.998403	0.0263285	0.403209	0.782365	-0.0227757	0.75195	0.968593	0.0824948	0.198477	0.808744	-0.122907	0.0836626	0.811208	-0.0381381	0.57237	0.99968	0.0417593
IGFBP1	-0.00786075	0.364147	0.770811	-0.00824767	0.618289	0.897651	-0.0085805	0.483723	0.916525	-0.00804741	0.386185	0.788737	-0.0117853	0.458017	0.831817	-0.0210441	0.140253	0.58408	0.00983415	0.58922	0.919141	-0.0121543	0.339897	0.943372	0.00464125	0.760246	0.926919	-0.00481939	0.724475	0.999915	-0.0286827	0.129684	0.990355	-0.00407015	0.599288	0.87879	-0.0193035	0.283043	0.860073	-0.0380363	0.015516	0.535064	-0.0120471	0.49133	0.941468	0.00390539	0.810306	0.99968	-0.0163098
IGFBP6	-0.0636974	0.561775	0.868119	-0.438022	0.0362023	0.348513	0.065552	0.672877	0.954573	-0.0766225	0.514991	0.857782	-0.11807	0.557656	0.877077	0.0318252	0.848376	0.969615	-0.344748	0.125328	0.680975	-0.0369613	0.818932	0.987263	-0.446015	0.0200683	0.196876	0.0315806	0.851827	0.999915	0.131415	0.584309	0.998403	-0.0192347	0.844645	0.961378	-0.0290143	0.896584	0.993123	0.07489	0.70817	0.960681	0.00947265	0.965944	0.998118	-0.195002	0.344722	0.99968	0.0150825
IGFBP7	-0.0840616	0.0640726	0.425645	-0.0678791	0.431417	0.815964	-0.0148978	0.816993	0.978588	-0.010337	0.832267	0.962173	0.0216778	0.793553	0.948287	-0.0249484	0.737722	0.946936	-0.0159244	0.864126	0.981019	0.0546223	0.414268	0.953434	-0.0929457	0.244135	0.619491	-0.109856	0.122026	0.949522	0.132548	0.182647	0.995393	-0.0182977	0.652938	0.899802	0.012057	0.896605	0.993123	0.00600315	0.942313	0.994526	0.0214416	0.815673	0.985535	0.0312935	0.71404	0.99968	-0.0514767
IGFBP4	0.0216548	0.838118	0.961146	-0.196621	0.329476	0.754823	-0.0948621	0.526669	0.926458	0.0891045	0.432724	0.815778	-0.28524	0.140028	0.582551	-0.190662	0.247564	0.695569	-0.340671	0.119764	0.674585	-0.0575681	0.711821	0.982825	-0.320992	0.0836166	0.392998	0.0356804	0.827055	0.999915	0.100273	0.665417	0.998403	0.0486771	0.607352	0.881151	-0.187296	0.383129	0.897692	0.193985	0.314791	0.861405	-0.0709573	0.740364	0.979874	0.156712	0.435205	0.99968	-0.0535307
IGFBP5	-0.216473	0.112308	0.521257	-0.668708	0.0100227	0.212553	-0.207251	0.282883	0.845323	-0.457767	0.00162299	0.10541	-0.44885	0.072516	0.472968	-0.210849	0.314465	0.746221	-0.515568	0.0669459	0.59751	0.0259911	0.897047	0.994127	-0.055907	0.815591	0.946703	-0.271196	0.192749	0.999915	-0.380494	0.202404	0.998403	-0.464838	0.000116153	0.0382145	-0.427169	0.118166	0.751958	-0.518466	0.0365781	0.628892	-0.334294	0.225255	0.884168	-0.0714601	0.782311	0.99968	-0.327674
SKP2	0.047218	0.445252	0.813058	0.14562	0.216401	0.65907	-0.0387215	0.658092	0.954281	-0.0306992	0.643503	0.910539	-0.083937	0.45817	0.831817	0.141523	0.131323	0.571688	0.31036	0.0154136	0.411064	-0.0298041	0.74324	0.984538	-0.248752	0.0214026	0.203568	-0.0303214	0.753278	0.999915	-0.193318	0.152655	0.995393	-0.0468665	0.396595	0.77876	-0.145854	0.249782	0.843652	-0.0238422	0.832542	0.977203	-0.0421033	0.736286	0.979874	0.130355	0.261308	0.99968	0.247046
CYP2R1	-0.0503634	0.481514	0.832246	-0.0316218	0.814079	0.961054	0.00457663	0.963937	0.994303	0.000413379	0.995702	0.999463	0.150704	0.242331	0.695264	-0.0944982	0.300145	0.736787	0.138092	0.344762	0.83644	-0.0721065	0.493116	0.964428	0.160106	0.201825	0.575423	0.0884368	0.409344	0.999915	-0.165221	0.290988	0.998403	0.0226956	0.722787	0.923873	-0.0619549	0.66074	0.953869	0.0075693	0.953722	0.994867	-0.00385226	0.978749	0.999066	-0.0630597	0.642681	0.99968	0.00700037
CKLF	0.0299273	0.461884	0.821369	0.0265831	0.731888	0.940404	0.0487048	0.397055	0.888115	0.0403075	0.355178	0.770134	-0.0024473	0.973783	0.994398	0.0236814	0.706452	0.937094	0.00243751	0.976541	0.99651	0.103059	0.0842234	0.845137	-0.0585424	0.412061	0.756015	0.0119833	0.850972	0.999915	-0.0057724	0.948307	0.998403	0.0689605	0.0572326	0.388243	-0.0105816	0.89918	0.993388	0.111074	0.13341	0.756285	0.120287	0.142733	0.840405	-0.0492711	0.524989	0.99968	-0.00675447
HNRNPA1L2	0.0462078	0.141573	0.570558	0.034589	0.56375	0.874632	-0.0614813	0.166713	0.777805	-0.00127915	0.969776	0.995822	-0.108364	0.058787	0.438786	0.11904	0.0104994	0.236395	0.0761215	0.227648	0.769023	0.0659664	0.153561	0.907429	-0.145423	0.00811911	0.119054	-0.0303922	0.50566	0.999915	-0.0643012	0.350339	0.998403	0.00781337	0.781335	0.941192	-0.00133393	0.982363	0.998333	0.0880501	0.12417	0.748465	0.0710585	0.263558	0.899588	0.0759373	0.205434	0.99968	0.0891604
C15orf26	0.00190883	0.932017	0.982939	-0.0718418	0.0921928	0.490384	0.0665777	0.0346824	0.613252	-0.0529388	0.0266911	0.316164	-0.0117282	0.775041	0.942934	-0.0601819	0.132562	0.573237	-0.0452502	0.335901	0.832469	0.0165219	0.61547	0.978601	0.028523	0.467381	0.79073	0.141977	0.000136305	0.0497365	-0.036493	0.455804	0.998403	-0.0334204	0.0939662	0.477637	-0.114042	0.0193413	0.538741	-0.00884465	0.828256	0.976676	0.0121966	0.787306	0.983665	-0.0466495	0.277947	0.99968	-0.0247165
C15orf27	-0.018618	0.153777	0.587837	0.0104826	0.674655	0.919939	-0.018193	0.324742	0.86264	-0.00595044	0.671153	0.920797	-0.0107877	0.652602	0.912688	-0.0174073	0.393692	0.800529	-0.00959202	0.726501	0.953111	0.0135445	0.480939	0.963555	0.0020402	0.929146	0.980053	-0.00317606	0.87693	0.999915	0.00396387	0.889796	0.998403	-0.00981656	0.400691	0.78092	-0.00183273	0.945429	0.996629	-0.0329191	0.166382	0.784583	-0.000724814	0.978111	0.999066	0.000862757	0.972234	0.99968	0.00882462
C15orf24	0.0809427	0.0171301	0.253341	0.152575	0.018211	0.266966	-0.00929665	0.847184	0.982667	0.00066459	0.985502	0.997572	-0.0039385	0.949595	0.988251	-0.00290151	0.954927	0.991779	-0.000237271	0.997338	0.999397	0.125985	0.0115704	0.646973	0.0246861	0.680037	0.893648	0.00463573	0.927986	0.999915	-0.0424371	0.569562	0.998403	0.0120222	0.693376	0.913938	0.0775662	0.255	0.846163	0.11461	0.0644604	0.702332	0.105835	0.123916	0.831142	0.0568004	0.378615	0.99968	0.00993497
GJA3	-0.0763762	0.317576	0.739978	-0.0141726	0.9222	0.981137	-0.0270493	0.802494	0.975882	0.0974381	0.234126	0.685221	-0.0510986	0.713651	0.92614	0.181989	0.13861	0.581128	0.239108	0.135143	0.688884	-0.0657325	0.558761	0.974693	-0.10261	0.444314	0.777628	0.0404241	0.734641	0.999915	0.234712	0.160026	0.995393	0.109981	0.106914	0.498773	0.0705322	0.649589	0.952448	-0.0807815	0.562033	0.934965	-0.132387	0.391283	0.925296	0.04547	0.754569	0.99968	-0.00471632
GJA4	-0.00445935	0.61732	0.889014	-0.0299251	0.0781214	0.463166	-0.024622	0.0503662	0.642314	-0.0199648	0.0362685	0.354714	-0.0228934	0.160609	0.612322	-0.0177842	0.154005	0.602598	-0.0330438	0.0761822	0.612785	-0.00785421	0.54946	0.974693	-0.0117407	0.453338	0.782286	-0.0126444	0.383659	0.999915	-0.0230351	0.237677	0.998403	-0.0148775	0.0614898	0.396797	-0.0167343	0.376777	0.896527	-0.0210669	0.194628	0.808742	-0.0174737	0.332227	0.916527	-0.0376108	0.0256969	0.886101	-0.0187466
GJA5	-0.15572	0.0162611	0.246112	-0.066897	0.583491	0.882182	-0.0180556	0.844538	0.982154	-0.107801	0.121778	0.560953	0.184594	0.114224	0.546981	-0.103243	0.312423	0.744749	0.218234	0.110932	0.659733	-0.0979848	0.305698	0.936796	0.201	0.0777895	0.380827	-0.0279353	0.792225	0.999915	0.0629124	0.658734	0.998403	-0.0749636	0.197161	0.626674	-0.0904273	0.512979	0.924604	-0.142173	0.230257	0.823364	-0.0650407	0.620961	0.968833	-0.113034	0.366916	0.99968	-0.143603
GTPBP4	0.0209055	0.465486	0.823433	-0.028848	0.597665	0.887266	-0.0549628	0.174317	0.784915	-0.0198905	0.517191	0.859729	-0.11763	0.0243475	0.314029	0.0921332	0.0265393	0.326432	0.0421404	0.477994	0.888475	0.0573222	0.173025	0.912885	-0.0497149	0.32244	0.685275	0.0520554	0.229871	0.999915	-0.0289461	0.644251	0.998403	-0.0164381	0.520908	0.842355	-0.0395371	0.486203	0.917107	0.0128896	0.805012	0.973122	0.0316612	0.584378	0.961153	-0.0740817	0.177673	0.99968	0.0467186
GJA8	-0.0117033	0.424902	0.803241	0.0118344	0.670855	0.919056	-0.00878031	0.672154	0.954573	0.0218601	0.163981	0.619061	0.0080497	0.763267	0.93941	-0.0249419	0.319815	0.750831	-0.00961613	0.753488	0.959122	-0.00428567	0.842553	0.989741	-0.000706408	0.978115	0.992978	-0.00936266	0.686899	0.999915	0.015236	0.635046	0.998403	0.0245552	0.0604488	0.394648	0.0153091	0.613653	0.942285	-0.0427249	0.109311	0.736966	-0.00638546	0.829466	0.987822	0.00256875	0.926652	0.99968	-0.0108713
PMS2P1	-0.021459	0.411865	0.79708	0.0504051	0.310262	0.740914	-0.0259686	0.482571	0.916525	0.0302391	0.280536	0.716908	-0.0636805	0.181336	0.634234	-0.029062	0.484159	0.846914	0.00714134	0.896605	0.984251	-0.106805	0.00519885	0.548487	-0.0160881	0.72601	0.91507	-0.0184821	0.649474	0.999915	0.0190624	0.739113	0.998403	0.0163156	0.485246	0.825529	0.0431982	0.418398	0.90579	-0.0315084	0.508522	0.9216	-0.0388038	0.462705	0.937518	0.079135	0.114	0.99968	-0.00674662
PMS2P3	-0.00938816	0.592131	0.880015	-0.0166729	0.6173	0.897205	0.00293925	0.9056	0.989195	-0.00581871	0.756796	0.940832	-0.019106	0.550694	0.87408	-0.00588667	0.83408	0.966538	-0.00511645	0.889828	0.984251	-0.0281969	0.273428	0.9275	0.0106323	0.729551	0.915988	-0.0254896	0.364649	0.999915	-0.0451805	0.238182	0.998403	-0.0077355	0.621428	0.88752	-0.0357953	0.333084	0.881338	-0.0107132	0.737265	0.964929	-0.0281814	0.425888	0.931954	0.019932	0.552846	0.99968	-0.0202239
PMS2P4	-0.00844281	0.62408	0.891943	-0.0256922	0.433168	0.817034	0.00534221	0.826448	0.979564	0.00823884	0.655537	0.915573	0.00627318	0.842013	0.960323	0.000482212	0.985306	0.996928	0.0265483	0.458373	0.881703	-0.00262055	0.917619	0.995497	0.0216543	0.473701	0.793737	-0.0336125	0.169406	0.992885	0.037258	0.322612	0.998403	-0.00446234	0.772018	0.938879	0.043588	0.18043	0.806292	0.00969	0.757585	0.968471	0.00224354	0.948615	0.997203	0.0348345	0.288727	0.99968	0.0144718
PMS2P5	-0.00688817	0.858799	0.966333	0.0984578	0.177746	0.624287	-0.022566	0.680188	0.954681	0.108385	0.00863298	0.201734	-0.00233266	0.973498	0.994398	0.0484792	0.422947	0.815113	0.0502642	0.535767	0.903843	-0.109366	0.0539808	0.813933	0.0411198	0.544925	0.83304	-0.0263168	0.658288	0.999915	0.0894909	0.290339	0.998403	0.0578593	0.0938059	0.47733	0.15643	0.0439081	0.654675	0.0301632	0.668945	0.954094	-0.0857481	0.27253	0.902194	0.171831	0.0192654	0.83487	-0.000347991
C15orf29	-0.0326603	0.512758	0.847955	0.0533491	0.572866	0.878622	-0.0198856	0.778135	0.972711	0.00454191	0.932358	0.986585	-0.175939	0.0519761	0.419255	-0.0834154	0.255873	0.702703	0.0777513	0.456004	0.881212	-0.0482735	0.510554	0.968405	-0.0540946	0.536718	0.828058	-0.00910509	0.905744	0.999915	-0.0053637	0.960828	0.998403	0.006569	0.882951	0.973472	0.0653323	0.516757	0.925633	0.0831709	0.360142	0.879499	-0.0151676	0.880444	0.992216	0.0404279	0.665579	0.99968	0.00787377
LOC100505658	0.00645924	0.505426	0.845071	-0.0295138	0.108768	0.520103	0.00806295	0.556632	0.932463	0.000952352	0.927048	0.985042	0.00627709	0.722824	0.928109	-0.0103661	0.506603	0.857425	-0.0240153	0.235552	0.777386	-0.00660709	0.643211	0.978601	0.0138013	0.417329	0.759108	0.0172479	0.249008	0.999915	-0.00192397	0.927783	0.998403	0.00303643	0.726232	0.924852	0.00201429	0.918964	0.994387	-0.0128535	0.467002	0.909303	-0.0162715	0.406222	0.926637	-0.0137081	0.460153	0.99968	-0.00380436
S1PR2	-0.0150547	0.703494	0.918894	-0.168731	0.0248244	0.300735	0.0422255	0.450125	0.907907	-0.0997162	0.0181606	0.273825	-0.076834	0.28855	0.727793	-0.0505297	0.447045	0.828387	0.0530939	0.522715	0.902086	0.0398185	0.49345	0.964442	-0.0535493	0.440237	0.774603	-0.0422053	0.507125	0.999915	-0.0429095	0.619983	0.998403	-0.0563481	0.110285	0.503138	-0.104941	0.206328	0.827164	-0.0928301	0.197174	0.808744	0.0393626	0.622291	0.968833	-0.1037	0.171408	0.99968	-0.000982193
KLHL30.AS1	0.00220397	0.838528	0.961146	-0.00516543	0.797407	0.958016	-0.0190429	0.212504	0.810831	-0.00469406	0.685562	0.925167	0.013108	0.497119	0.853272	0.0137238	0.377164	0.790012	0.0114925	0.609947	0.924339	-0.00339735	0.830833	0.988554	-0.0197513	0.297593	0.667424	-0.0241388	0.13148	0.956665	0.035138	0.136848	0.992918	-0.0085732	0.374901	0.766415	0.00783199	0.716282	0.963964	-0.00910814	0.643911	0.947106	0.00326606	0.881186	0.992216	0.00581302	0.77446	0.99968	0.00856169
ZNF117	-0.0620624	0.165875	0.602414	0.040671	0.634076	0.903838	-0.0466728	0.461712	0.911301	0.0256621	0.593557	0.891031	-0.0397881	0.627506	0.901865	0.0885945	0.18003	0.630072	0.315681	0.0006889	0.180827	-0.0335736	0.610708	0.978601	-0.0747648	0.341908	0.703692	0.0122975	0.84983	0.999915	-0.0521524	0.595112	0.998403	-0.0152756	0.703236	0.917397	0.0875966	0.313705	0.874652	-0.0301976	0.711797	0.960681	0.0302853	0.73826	0.979874	-0.0347266	0.684509	0.99968	-0.0216556
ZNF114	-0.0363487	0.671645	0.908943	0.179127	0.265474	0.704584	-0.0543147	0.654195	0.953033	0.0999812	0.276362	0.71381	0.128537	0.405269	0.803477	-0.029623	0.816274	0.963263	0.274332	0.122243	0.679772	0.104215	0.408289	0.950047	-0.0261113	0.862252	0.960311	0.0363644	0.774798	0.999915	0.105452	0.574019	0.998403	0.0817956	0.285525	0.703956	-0.143634	0.396753	0.901123	-0.0733726	0.638633	0.947106	-0.155648	0.368701	0.923243	-0.0572899	0.720728	0.99968	0.084424
KDM3A	-0.00127769	0.877772	0.970146	-0.0132832	0.401045	0.800614	0.00274927	0.814961	0.978516	-0.00465182	0.60138	0.894817	-0.00405641	0.789409	0.947611	0.00526828	0.696087	0.934356	-0.0318591	0.0654672	0.594359	-0.0212011	0.0818614	0.842187	-0.00715147	0.623678	0.869816	-0.000184124	0.988812	0.999915	-0.0140701	0.438658	0.998403	-0.00381411	0.607457	0.881151	0.000858594	0.960627	0.998279	-0.0078387	0.604507	0.944955	-0.0163397	0.329931	0.915013	-0.000728407	0.96324	0.99968	-0.0126538
S1PR1	0.0171664	0.758023	0.937149	-0.0859891	0.41805	0.809518	-0.0759575	0.334699	0.865	-0.0596496	0.317635	0.745829	-0.0387106	0.704155	0.923848	0.0457804	0.586788	0.893427	-0.179304	0.123497	0.680975	0.062217	0.447432	0.959415	-0.148503	0.128106	0.471736	0.022005	0.8013	0.999915	0.142302	0.2426	0.998403	-0.0618672	0.213634	0.642712	0.0145546	0.898616	0.993388	0.0694844	0.493604	0.917287	-0.0177919	0.874429	0.992216	-0.119152	0.263188	0.99968	0.0415539
LOC100505650	-0.0586614	0.17356	0.612149	0.0758075	0.356901	0.774878	0.0885488	0.146222	0.762761	0.0645111	0.162684	0.617533	0.135785	0.0849501	0.494124	-0.0118685	0.871609	0.974835	0.144703	0.107446	0.65688	-0.0370185	0.559682	0.974693	0.0993243	0.189202	0.560071	-0.0421647	0.54219	0.999915	0.0359105	0.703782	0.998403	0.0171911	0.655934	0.901517	0.159117	0.0820083	0.706764	-0.138586	0.0773456	0.713922	-0.0834479	0.338347	0.91803	0.0594905	0.454212	0.99968	0.00448649
NIF3L1	-0.0268788	0.25504	0.692066	0.0424951	0.341169	0.764271	-0.0549954	0.0991771	0.717256	-0.03039	0.229927	0.681092	-0.0425527	0.320574	0.751738	-0.0034115	0.924798	0.985868	-0.0673031	0.174626	0.727197	-0.0642417	0.0638182	0.817083	-0.0350686	0.39764	0.746933	-0.0664526	0.0548262	0.824697	-0.0239976	0.642619	0.998403	-0.021397	0.310868	0.724219	-0.038779	0.397878	0.901848	-0.013466	0.754561	0.968447	-0.05515	0.247697	0.892907	0.00829034	0.854874	0.99968	0.00991664
TMC4	0.0299983	0.709542	0.920895	0.0765671	0.614921	0.895757	0.169979	0.134873	0.75289	0.198413	0.0209963	0.286844	0.453044	0.00176661	0.08734	-0.282822	0.0150091	0.263994	-0.065092	0.695526	0.946032	0.0266443	0.821994	0.987762	0.462043	0.000970701	0.0321109	0.0574567	0.638043	0.999915	-0.0262977	0.881374	0.998403	0.124294	0.0835155	0.452503	0.0466419	0.773405	0.97211	-0.25085	0.0866418	0.719546	-0.0808049	0.619436	0.968258	0.00556825	0.971114	0.99968	-0.0955432
NSL1	0.00605017	0.800673	0.950879	-0.0506201	0.268198	0.707669	-0.0442554	0.190931	0.794885	-0.0101649	0.692317	0.926908	-0.0565908	0.196936	0.653468	0.0679673	0.0990265	0.518074	0.0482431	0.336273	0.832509	0.046893	0.1826	0.912885	-0.0190262	0.650898	0.881078	-0.0471898	0.216052	0.999915	-0.0249951	0.633498	0.998403	-0.0131868	0.538039	0.850564	-0.0266772	0.595503	0.937966	0.09423	0.0302752	0.611024	0.0333296	0.491032	0.941468	-0.0164027	0.72177	0.99968	0.0237092
TMC6	-0.00621791	0.6211	0.890601	-0.0123047	0.604507	0.891163	-0.0293861	0.0978274	0.715821	-0.00901531	0.503734	0.853024	-0.0167684	0.461943	0.833624	-0.0127162	0.508351	0.857859	-0.0459321	0.0788281	0.61971	-0.0135442	0.463895	0.961669	-0.00309897	0.888373	0.968108	-0.0201035	0.289362	0.999915	-0.0604727	0.0274001	0.931495	-0.00827859	0.461475	0.814327	-0.0236416	0.342467	0.884665	-0.0468613	0.0402409	0.63665	-0.0349358	0.168654	0.85434	-0.0310836	0.193453	0.99968	0.00345269
TMC7	0.0437723	0.105671	0.510708	0.0809737	0.114178	0.53002	-0.00495729	0.897121	0.988534	0.078712	0.0064323	0.179622	0.00319574	0.948311	0.988007	-0.0695011	0.100132	0.520071	-0.0063302	0.910133	0.985617	0.00847433	0.831658	0.988824	0.101954	0.0314599	0.247305	0.0243804	0.550351	0.999915	0.0384598	0.516621	0.998403	0.0726167	0.00253451	0.113568	0.0519409	0.334573	0.881753	0.0665331	0.17741	0.794762	0.061403	0.26181	0.899235	0.00708062	0.891716	0.99968	-0.00625868
APIP	0.0100946	0.601166	0.883387	-0.0390986	0.281883	0.717998	-0.00468068	0.863933	0.983911	-0.0168235	0.416284	0.804829	-0.0465872	0.181284	0.634234	0.0145664	0.534321	0.869652	-0.0358322	0.377281	0.849389	-0.0653067	0.0209028	0.698729	-0.0253276	0.454712	0.782515	0.00168877	0.956906	0.999915	-0.0785832	0.0621942	0.961544	-0.0229812	0.182538	0.60984	-0.0458403	0.2636	0.850894	-0.00128277	0.970926	0.996936	-0.0675118	0.0828563	0.810748	-0.00634669	0.863166	0.99968	0.0145461
TMC1	-0.00615516	0.547091	0.862032	0.0132936	0.491325	0.846522	-0.0349549	0.0151224	0.550532	0.00457252	0.676548	0.922232	-0.0182107	0.325707	0.756082	-0.00867243	0.606583	0.901941	-0.0152293	0.471891	0.887226	-0.00858589	0.567858	0.974776	0.0111104	0.535663	0.827503	0.00429676	0.787639	0.999915	-0.0104478	0.640438	0.998403	0.00142003	0.876537	0.971569	0.00628324	0.764654	0.970717	-0.00736008	0.692789	0.958949	-0.0175717	0.394726	0.926408	-0.0429277	0.0264213	0.892462	0.00292905
TMC2	-0.00550147	0.587362	0.878832	0.0354412	0.0650189	0.436848	0.000317945	0.98231	0.997559	-0.00960731	0.376513	0.783221	0.00310865	0.866457	0.967651	-0.0288194	0.0527762	0.413019	-0.0191556	0.361444	0.843264	0.00264035	0.859438	0.99104	0.00684639	0.700385	0.90318	0.0109842	0.476244	0.999915	-0.00576317	0.795033	0.998403	-0.00974106	0.28206	0.701837	0.00931181	0.649206	0.952448	-0.00602312	0.744419	0.966038	-0.00750651	0.714034	0.979336	-0.00941191	0.627097	0.99968	-0.0115552
LOC100507050	-0.0431092	0.0972441	0.495705	0.0263299	0.596992	0.886981	-0.00399363	0.913682	0.989423	-0.00845228	0.762177	0.942027	-0.0161576	0.735325	0.932184	-0.0821558	0.0430443	0.387022	0.00215756	0.968411	0.995285	-0.00232502	0.951607	0.99611	-0.0111475	0.807364	0.94434	-0.0332187	0.377084	0.999915	0.0469805	0.409593	0.998403	0.00298592	0.897985	0.977102	0.00655853	0.903085	0.993628	0.00731493	0.877546	0.984874	-0.0505049	0.336965	0.91803	0.0579785	0.245414	0.99968	-0.00636079
LOC100507637	-0.0366232	0.12859	0.551308	-0.0531807	0.241463	0.683928	0.0203092	0.551851	0.931743	-0.0360189	0.163395	0.61862	0.00383443	0.929954	0.98428	0.0729618	0.0481225	0.400735	-0.00607918	0.90375	0.984251	0.00827463	0.815701	0.986831	0.00921579	0.827809	0.950643	0.0360031	0.328527	0.999915	0.13672	0.00924819	0.754617	-0.0289363	0.179372	0.605359	0.0810413	0.0994019	0.728901	0.0825304	0.0599161	0.693423	0.0263875	0.588473	0.963104	0.0140453	0.759748	0.99968	0.00959018
EIF2B4	0.00488215	0.85441	0.965536	0.065283	0.195483	0.640845	-0.0309468	0.410516	0.891961	-0.0254776	0.371432	0.780299	-0.0261986	0.588712	0.890753	0.0506487	0.214737	0.67007	-0.11225	0.0429955	0.544559	-0.0576518	0.139855	0.900665	0.00795441	0.864719	0.960538	-0.0504233	0.226491	0.999915	-0.072607	0.211706	0.998403	-0.015723	0.508403	0.83801	-0.0629651	0.246366	0.843293	0.0233533	0.629957	0.947106	-0.0719419	0.180137	0.858134	-0.0644179	0.20322	0.99968	0.0363292
EIF2B5	0.0450906	0.0894013	0.482347	0.1035	0.0406226	0.365094	-0.025188	0.503096	0.920643	0.00257635	0.92804	0.985341	-0.0351721	0.469845	0.838385	0.0950217	0.0233846	0.307427	-0.0413394	0.453549	0.880597	0.0229869	0.55676	0.974693	0.133477	0.00399753	0.0795109	0.0377522	0.36726	0.999915	0.0264459	0.649605	0.998403	0.00348133	0.883639	0.973472	0.090102	0.0986456	0.72757	0.0445723	0.357625	0.877651	-0.0129975	0.808959	0.985282	0.000492196	0.992267	0.99968	0.030759
EIF2B2	0.00610352	0.843452	0.963056	-0.0730037	0.206915	0.651042	-0.117855	0.00666289	0.462838	-0.0153736	0.642606	0.910539	-0.125941	0.0228633	0.304599	0.0978135	0.0371818	0.365171	-0.108013	0.0952145	0.646391	0.0345455	0.446947	0.959415	-0.0910001	0.0926038	0.411803	-0.10803	0.0239618	0.691339	-0.074726	0.268652	0.998403	0.0084495	0.759716	0.93468	-0.128684	0.0395988	0.641333	-0.013882	0.805291	0.973122	-0.0471843	0.449661	0.93455	-0.0439255	0.453465	0.99968	0.0204023
LOC100129973	-0.014114	0.371232	0.775441	0.0047015	0.875876	0.973527	0.0674024	0.00235597	0.40886	-0.000911758	0.957058	0.992915	0.0514674	0.0740037	0.474366	0.00698324	0.779751	0.956562	-0.0176655	0.583625	0.918645	0.03757	0.104961	0.868443	0.0162849	0.556725	0.838457	0.000288058	0.990069	0.999915	-4.01697e-06	0.999907	0.999964	-0.0129323	0.35935	0.758206	0.00713394	0.82194	0.981928	-0.00305631	0.915428	0.991103	0.0121321	0.703776	0.977969	0.0524855	0.0816876	0.993507	0.0208507
EIF2B1	-0.0148721	0.53706	0.858209	0.0374357	0.415086	0.80761	-0.0389285	0.25283	0.82563	-0.00669101	0.795651	0.949343	-0.0247275	0.57495	0.885047	0.0228021	0.549953	0.876329	-0.00411785	0.93505	0.989939	0.0284738	0.421436	0.954274	-0.0446627	0.290493	0.661138	0.0231467	0.538947	0.999915	0.00188587	0.97147	0.998403	-0.00955813	0.657232	0.901935	-0.0201856	0.683756	0.958604	0.0266293	0.544139	0.932734	-0.0235962	0.627895	0.968884	0.0435701	0.337071	0.99968	0.0169029
PRKAR2A	0.102362	0.082004	0.468071	-0.11687	0.2991	0.732655	-0.098711	0.236243	0.820942	-0.0151141	0.81115	0.955685	-0.0875553	0.41776	0.81048	-0.0990907	0.243591	0.692146	-0.0488803	0.692952	0.94476	-0.0452646	0.601783	0.977925	-0.0260053	0.801685	0.942918	-0.270817	0.00499554	0.381199	-0.249684	0.0523579	0.960087	-0.0276261	0.600354	0.879114	9.59015e-05	0.999397	0.999957	0.0885455	0.409927	0.892271	0.0630231	0.596955	0.964292	-0.0718972	0.524801	0.99968	0.0628959
PRKAR2B	-0.103061	0.343624	0.757641	0.00670651	0.974187	0.993737	-0.134792	0.381128	0.883998	-0.163993	0.159443	0.613236	-0.342313	0.0844665	0.492922	0.076478	0.6508	0.917549	-0.394636	0.0807989	0.623377	-0.276762	0.083153	0.842187	-0.242049	0.204706	0.577937	-0.082628	0.62288	0.999915	-0.182666	0.443088	0.998403	-0.137032	0.15855	0.578849	-0.470188	0.0316776	0.610323	-0.0798025	0.687539	0.957369	-0.478261	0.029086	0.732333	-0.363069	0.0796998	0.993476	0.0212518
XRRA1	-0.000375828	0.984683	0.995848	-0.00584149	0.875391	0.973527	-0.0327453	0.236287	0.820942	-0.00259748	0.901496	0.978481	-0.0179554	0.615408	0.897962	-0.00555427	0.85042	0.970091	-0.0609346	0.134953	0.688884	0.00581929	0.839776	0.989038	-0.00205577	0.952279	0.984639	-0.0408626	0.163748	0.992885	-0.0276984	0.517673	0.998403	0.0123668	0.479549	0.824331	-0.060758	0.117375	0.749727	0.0417018	0.241818	0.827623	0.0308156	0.435654	0.933595	0.0214833	0.567006	0.99968	0.00824452
MAGT1	-0.00406312	0.886228	0.971321	-0.00395565	0.941637	0.985077	0.0495228	0.216902	0.81284	-0.0557539	0.066278	0.4442	0.0956365	0.0643364	0.456081	-0.14694	0.000940452	0.0934353	-0.0395754	0.500247	0.894377	0.0138847	0.739473	0.984538	0.0294028	0.555056	0.83767	-0.00590127	0.894587	0.999915	-0.00335688	0.956913	0.998403	-0.0522307	0.0389287	0.331746	-0.0461623	0.430889	0.90759	0.0149488	0.772648	0.969464	0.0930385	0.104118	0.821015	-0.043789	0.422037	0.99968	-0.0304519
TXNIP	-0.0731729	0.4833	0.833134	-0.0415461	0.832808	0.964844	0.00601109	0.967529	0.995098	0.101153	0.365898	0.776751	0.231	0.22073	0.677012	-0.389881	0.00581432	0.195141	-0.140494	0.517102	0.899345	-0.149821	0.328797	0.942409	0.254602	0.16402	0.525331	-0.128669	0.408356	0.999915	-0.285943	0.210132	0.998403	0.0795491	0.393808	0.776377	-0.111021	0.584951	0.935434	-0.124286	0.513484	0.923052	0.0267852	0.898971	0.993259	0.0585823	0.76873	0.99968	-0.269298
SLC36A4	-0.101844	0.132646	0.557153	-0.190462	0.140618	0.57114	-0.11301	0.238335	0.820942	-0.247924	0.000577041	0.0722548	-0.26879	0.0298885	0.341167	0.127253	0.233347	0.683954	0.0846465	0.55112	0.909367	-0.189629	0.0565927	0.814449	-0.276458	0.0196786	0.195124	-0.149974	0.153805	0.986508	-0.20949	0.157519	0.995393	-0.190013	0.00158302	0.0937468	-0.0716719	0.607177	0.940916	0.11112	0.36847	0.883545	-0.182233	0.183099	0.859548	-0.0128955	0.920989	0.99968	-0.0479351
LOC339760	0.000598154	0.954305	0.989033	-0.0293029	0.139553	0.568698	-0.011288	0.444211	0.903668	0.012928	0.247458	0.693186	-0.00633795	0.739583	0.933144	-0.0180574	0.286103	0.72668	-0.0495507	0.0227161	0.46026	-0.0147401	0.3365	0.943372	-0.00179716	0.921843	0.977262	-0.0176486	0.278783	0.999915	-0.0101961	0.655222	0.998403	0.0101557	0.275943	0.696926	-0.0106663	0.620635	0.945096	-0.0117433	0.536838	0.93048	-0.00326607	0.876924	0.992216	-0.00853748	0.668383	0.99968	0.00078914
MLF1	-0.154822	0.129641	0.552742	0.125106	0.522247	0.857964	0.0814775	0.573376	0.935193	-0.127745	0.243809	0.690265	-0.269694	0.150028	0.596977	-0.178405	0.235386	0.685729	-0.106638	0.611324	0.924881	0.0148132	0.921592	0.995671	-0.121182	0.499706	0.809149	0.326432	0.0326073	0.746544	0.119829	0.592498	0.998403	-0.115056	0.207955	0.637769	-0.0848759	0.671941	0.956329	0.363854	0.050323	0.669273	-0.168757	0.414199	0.928071	-0.364863	0.0600223	0.985093	-0.00570894
QPRT	-0.0346771	0.751399	0.935798	0.834334	5.29881e-05	0.0184712	0.0164337	0.915454	0.989474	-0.0321534	0.784089	0.946177	-0.0274824	0.891164	0.973332	-0.193801	0.239066	0.689555	0.150793	0.506056	0.896477	-0.0167222	0.917257	0.995373	0.295388	0.123375	0.46456	0.206526	0.212883	0.999915	-0.146809	0.539778	0.998403	-0.0657395	0.501542	0.833923	0.0445105	0.842231	0.985023	0.0664155	0.739141	0.965283	-0.0363711	0.869375	0.992216	-0.287761	0.167761	0.99968	-0.107201
IFT140	-0.00929569	0.506586	0.846095	-0.0157631	0.555136	0.871354	0.0117713	0.552026	0.931743	-0.0120565	0.421589	0.80723	-0.02196	0.391504	0.797533	-0.0122922	0.59806	0.898071	0.0164731	0.574716	0.915547	0.0103746	0.614227	0.978601	-1.8689e-06	0.999939	0.999967	0.0261992	0.241822	0.999915	0.0199865	0.513962	0.998403	-0.0113652	0.363495	0.760129	0.0367693	0.208033	0.828936	0.00940609	0.712325	0.960681	0.0259731	0.358179	0.92149	-0.00479554	0.857038	0.99968	-0.0128417
MLF2	0.044314	0.121918	0.539295	-0.000482679	0.992926	0.99848	0.0592669	0.143567	0.758622	0.0097191	0.752126	0.939906	0.00276616	0.957774	0.990671	0.0806854	0.0649193	0.445424	0.0249826	0.677985	0.941352	-0.0176062	0.676551	0.979092	-0.0271255	0.590157	0.854148	0.00204307	0.963454	0.999915	0.0783	0.21192	0.998403	-0.00644311	0.801735	0.947096	-0.0255819	0.661216	0.954164	0.0374548	0.47377	0.910834	-0.00152835	0.978977	0.999066	0.0825482	0.133034	0.99968	0.0506315
HIST1H4B	-0.00202145	0.926902	0.981192	0.0307005	0.46504	0.834688	0.0658055	0.0340035	0.613028	0.0135643	0.565696	0.879057	0.0246074	0.541792	0.871093	0.0500928	0.15351	0.602259	0.0446986	0.327957	0.826038	0.0365491	0.25875	0.923663	0.0472806	0.220807	0.595821	0.0351171	0.326954	0.999915	0.0507752	0.291768	0.998403	0.0149778	0.446755	0.806969	0.075861	0.103981	0.737039	0.0269564	0.501791	0.919235	0.0443455	0.31876	0.911312	0.122487	0.00350803	0.554351	0.0279463
TMEM14B	-0.00162409	0.957418	0.989411	0.00486485	0.933282	0.982625	-0.0108698	0.800478	0.975539	-0.027095	0.405751	0.799291	0.0198787	0.72147	0.927974	-0.0163512	0.726219	0.943324	0.00768199	0.903295	0.984251	0.107508	0.0157106	0.675299	-0.0141714	0.79061	0.939631	0.0594611	0.180381	0.999915	-0.0391124	0.556608	0.998403	-0.0055145	0.839273	0.960293	-0.0266051	0.655872	0.953257	0.00277017	0.960137	0.995525	-0.000699998	0.990912	0.999098	-0.0322621	0.578521	0.99968	0.0282159
TMEM14A	0.0227201	0.585482	0.87839	-0.243252	0.00204514	0.116779	0.0436014	0.459101	0.910201	-0.0140868	0.752476	0.939906	-0.0915271	0.229845	0.684882	-0.0352122	0.608386	0.902516	-0.1276	0.14398	0.696945	0.0207242	0.735144	0.984538	-0.0236455	0.746382	0.921737	0.191447	0.00369291	0.343063	-0.0314144	0.730379	0.998403	0.0208246	0.575993	0.868579	-0.00247175	0.977464	0.998333	0.0188619	0.803793	0.973106	-0.0769778	0.36017	0.92149	0.0237064	0.766129	0.99968	0.00497575
FANCF	0.0171788	0.681832	0.913295	0.0473307	0.553394	0.870586	0.0293704	0.620103	0.945876	0.0409598	0.361605	0.773839	0.17537	0.0215663	0.299573	0.0506395	0.420322	0.81353	0.0243367	0.781122	0.966118	-0.0666437	0.279	0.928593	0.200222	0.00614807	0.10035	0.0601407	0.350578	0.999915	0.074262	0.417737	0.998403	0.0310389	0.407088	0.785184	0.0721412	0.390025	0.90054	-0.0983332	0.197224	0.808744	-0.0360485	0.670242	0.973227	0.0144255	0.852806	0.99968	0.025518
MECOM	0.000370457	0.982757	0.995339	0.0171715	0.59959	0.888198	0.0400207	0.0979407	0.715821	0.0238689	0.193338	0.649818	0.0278919	0.374013	0.789252	-0.0411685	0.14514	0.590395	0.0240827	0.503914	0.895516	0.0313592	0.212816	0.92132	0.0120509	0.688643	0.896977	0.00536945	0.84639	0.999915	-0.00248585	0.947151	0.998403	0.0233508	0.126765	0.531745	0.0114096	0.753959	0.968943	0.0327532	0.293883	0.851713	0.0479465	0.16552	0.85434	0.00135917	0.966133	0.99968	-0.0108165
RSPH3	-0.00982339	0.797006	0.94961	-0.0658727	0.361346	0.777406	-0.0145974	0.786923	0.973794	0.0396063	0.332994	0.756322	0.04862	0.482776	0.845197	-0.0344933	0.537593	0.87085	-0.044583	0.567825	0.912732	0.0724212	0.196549	0.917133	0.0628279	0.348162	0.708257	-0.0276013	0.628292	0.999915	0.0263248	0.752711	0.998403	0.0252213	0.459836	0.81382	0.0229586	0.76419	0.970717	-0.0056906	0.934827	0.993672	0.097596	0.205319	0.872568	-0.0253972	0.72337	0.99968	-0.018671
RSPH1	0.0350546	0.482446	0.832553	0.126927	0.182406	0.628062	-0.118946	0.091268	0.709995	0.0531528	0.320299	0.748092	-0.00226922	0.980212	0.995623	-0.0839724	0.250399	0.698729	0.0592145	0.57164	0.914667	-0.0871471	0.234649	0.923663	0.076076	0.38493	0.7401	-0.0569026	0.472276	0.999915	-0.0743346	0.496037	0.998403	0.0147285	0.741373	0.929592	0.0578818	0.577963	0.934595	-0.0925855	0.308411	0.857389	0.0740835	0.462493	0.937518	-0.0167782	0.86017	0.99968	-0.0173593
FANCE	0.0378755	0.220109	0.660953	0.0919116	0.119028	0.537696	0.0194879	0.655819	0.953033	-0.0108137	0.744281	0.939023	-0.0172296	0.761204	0.938649	0.0870726	0.0760471	0.469793	0.118906	0.0629834	0.588231	0.0560498	0.217141	0.922192	-0.00278375	0.95909	0.987413	0.068215	0.159709	0.992715	0.00734453	0.913563	0.998403	-0.0022275	0.935779	0.987322	0.0174971	0.784941	0.974994	0.0316375	0.574406	0.93917	0.13249	0.0332935	0.742747	0.0459699	0.434577	0.99968	0.107033
LOC390940	0.0221786	0.706813	0.919658	0.159601	0.152951	0.587734	0.142888	0.0858381	0.700128	-0.113439	0.0719776	0.457786	0.238358	0.0257679	0.32202	0.116817	0.234797	0.685339	0.0471816	0.697763	0.946356	0.104842	0.226041	0.923334	0.198611	0.0541941	0.326084	0.0896638	0.335181	0.999915	0.24411	0.0577292	0.960087	-0.060123	0.253527	0.676762	0.185047	0.128339	0.76056	0.103125	0.336817	0.870744	0.306776	0.00961349	0.660883	0.0489456	0.666375	0.99968	-0.00349916
LOC440944	-0.110918	0.000676427	0.0627131	0.0755099	0.224013	0.667316	0.0211619	0.649645	0.952377	-0.0551576	0.117657	0.554592	-0.0630983	0.289852	0.728994	0.0188816	0.699317	0.934752	-0.0230269	0.739547	0.955948	-0.0630182	0.192722	0.915974	-0.0585045	0.311204	0.67817	0.0177142	0.728221	0.999915	-0.0242531	0.73653	0.998403	-0.0553759	0.0593324	0.392348	-0.0372803	0.580675	0.93508	0.0347942	0.562127	0.934965	-0.126773	0.0561113	0.783317	-0.00315704	0.959745	0.99968	-0.0406346
LURAP1	-0.0167881	0.264846	0.699555	0.0254117	0.376022	0.787059	-0.0346144	0.103586	0.722188	0.00862457	0.593416	0.890987	-0.0342376	0.213628	0.669996	0.0025947	0.914383	0.983648	-0.013604	0.661819	0.937826	-0.0206524	0.351034	0.943557	-0.0412214	0.118345	0.459183	0.0049885	0.829015	0.999915	0.0228351	0.488464	0.998403	0.0114929	0.393343	0.776129	-0.00143769	0.962187	0.998279	-0.00955079	0.72799	0.963492	-0.0359618	0.237061	0.887607	0.041993	0.141096	0.99968	0.00211804
C9orf128	0.00579566	0.573233	0.873608	-0.0338265	0.0816442	0.472054	-0.0137256	0.345242	0.871873	-0.00676652	0.53955	0.868829	0.00737739	0.69303	0.922424	-0.00519052	0.741227	0.94773	-0.0151805	0.480928	0.889555	-0.0127701	0.398446	0.949605	-0.00737378	0.683006	0.895021	0.00671449	0.678051	0.999915	0.0209126	0.352663	0.998403	8.03845e-05	0.993028	0.998888	-0.00244198	0.907665	0.993628	-0.0105852	0.57233	0.938816	0.0141815	0.495036	0.941624	0.00782466	0.690232	0.99968	-0.0113966
ITGA1	0.106654	0.0438487	0.372565	-0.0934032	0.357204	0.775067	0.0915187	0.222296	0.814485	0.0681335	0.230755	0.681749	0.0877606	0.367366	0.786166	-0.0253908	0.76964	0.955463	-0.0365435	0.739592	0.955948	0.180425	0.0202592	0.695013	0.0394074	0.672286	0.890568	-0.0273386	0.742224	0.999915	-0.0505206	0.663593	0.998403	0.0466699	0.325061	0.735805	-0.154852	0.157922	0.788	0.0482224	0.618106	0.945552	0.0120919	0.910251	0.994863	0.0150403	0.882435	0.99968	0.0298421
MYT1L	-0.0362033	0.0249685	0.296155	0.0156676	0.612976	0.89509	-0.0489415	0.0321553	0.605317	-0.00802016	0.644508	0.911128	-0.0525067	0.0766003	0.478274	0.017197	0.570837	0.885307	0.000584926	0.986305	0.998008	0.018073	0.448262	0.959535	-0.0272937	0.337124	0.699673	-0.0391193	0.143487	0.972589	-0.0648925	0.0666336	0.96856	-0.0195934	0.175823	0.600611	-0.0495183	0.160533	0.790577	-0.0454627	0.123165	0.746766	-0.0443365	0.175316	0.857091	-0.0418638	0.177689	0.99968	-0.0104771
ABCA12	0.0317269	0.635901	0.89707	0.12912	0.304319	0.736683	-0.00238669	0.97991	0.99702	0.0884452	0.217779	0.670952	0.404898	0.000708278	0.0524518	-0.18941	0.0629436	0.438316	-0.207737	0.138785	0.691014	-0.0783814	0.426179	0.954704	0.385402	0.000943223	0.0317078	-0.0636811	0.536738	0.999915	-0.0184027	0.900134	0.998403	0.0517768	0.387185	0.772696	-0.197634	0.150899	0.785781	-0.348431	0.00406906	0.422923	-0.250379	0.0636945	0.787719	0.215096	0.0859416	0.997796	-0.121672
C9orf125	-0.00824996	0.922758	0.9802	-0.0290529	0.857464	0.970639	-0.107047	0.373306	0.880834	-0.0866822	0.341594	0.76121	-0.0198698	0.898154	0.975681	0.145189	0.242167	0.690868	0.0629282	0.71882	0.951857	0.123691	0.322423	0.939771	-0.0909363	0.542362	0.831815	-0.0257232	0.83966	0.999915	0.0536606	0.773138	0.998403	-0.0397086	0.601523	0.879114	0.101394	0.544455	0.929131	0.11132	0.472552	0.910338	0.146473	0.393887	0.925561	-0.17865	0.262583	0.99968	0.159032
C9orf123	-0.0942141	0.0244115	0.293565	-0.05542	0.485805	0.844501	0.0148349	0.802928	0.975951	-0.00723229	0.872507	0.970693	0.0106363	0.889185	0.972678	0.0959153	0.113218	0.544993	0.00259749	0.976343	0.996451	-0.100766	0.102302	0.868443	-0.100489	0.172472	0.537892	-0.0354414	0.576383	0.999915	0.0817455	0.373825	0.998403	-0.00642912	0.864155	0.966834	-0.0155691	0.851624	0.985023	-0.115989	0.129243	0.753554	-0.0114727	0.892551	0.992782	0.0515947	0.520189	0.99968	0.00933625
RTCD1	-0.00131373	0.960086	0.99019	-0.0415953	0.400713	0.800614	-0.028506	0.44229	0.903389	0.000153743	0.995641	0.999463	-0.0431369	0.363765	0.783642	0.136632	0.000681451	0.0818925	0.0612972	0.264929	0.792732	0.0559183	0.146689	0.903868	-0.0219037	0.634357	0.874616	0.00253199	0.951122	0.999915	0.0324167	0.572358	0.998403	0.00131659	0.955254	0.992038	0.0148103	0.786303	0.975266	0.0115827	0.808649	0.973568	0.046012	0.385319	0.924738	0.0147686	0.767432	0.99968	0.0437161
CFHR2	0.0354841	0.144383	0.574697	-0.0279768	0.547033	0.867726	0.0518944	0.131089	0.748979	-0.026888	0.302632	0.735267	0.00708241	0.873816	0.970244	-0.02428	0.51076	0.858846	-0.0559819	0.269682	0.794866	-0.00280004	0.937672	0.99575	0.058102	0.173287	0.539178	0.041669	0.272774	0.999915	-0.0110607	0.835546	0.998403	-0.000694707	0.974542	0.995373	0.0239527	0.628541	0.946832	0.0527755	0.233758	0.824911	-0.0257495	0.600652	0.965214	-0.0837976	0.072099	0.990198	-0.0120845
CFHR3	-0.00135449	0.851974	0.96493	0.0224779	0.103348	0.51243	-0.00813775	0.427655	0.896705	0.0107522	0.166386	0.62151	-0.0239838	0.0699903	0.467433	0.00995754	0.373016	0.786764	0.0477896	0.00135245	0.224317	-0.00256073	0.810384	0.986149	0.00740906	0.560688	0.840425	0.00921862	0.403538	0.999915	-0.00150273	0.924616	0.998403	0.0104165	0.107652	0.499529	0.0173466	0.234986	0.840885	0.0230908	0.0800728	0.71572	0.0161893	0.269147	0.901126	0.00210399	0.879848	0.99968	0.0128125
CLIC4	-0.0519615	0.430737	0.806775	-0.149762	0.233016	0.67718	-0.0450223	0.629351	0.947866	-0.244005	0.000492395	0.0675955	-0.217623	0.0704944	0.468114	-0.0748603	0.420129	0.81353	-0.0673258	0.624517	0.928709	0.00654419	0.94622	0.99611	-0.291735	0.0112999	0.143077	-0.122823	0.219965	0.999915	-0.0847837	0.55688	0.998403	-0.156799	0.00748315	0.169986	-0.258081	0.0498344	0.66354	-0.0294297	0.806611	0.97339	0.00658683	0.960591	0.998118	-0.0601328	0.62918	0.99968	-0.00972686
CLIC5	-0.0469026	0.0284907	0.314447	-0.0221117	0.589276	0.88353	0.0461221	0.128486	0.745944	-0.0271671	0.237948	0.686225	0.0714827	0.0682423	0.463627	-0.0520123	0.123951	0.560869	-0.0181942	0.686496	0.943325	0.00536452	0.865238	0.992198	0.0510449	0.175367	0.541286	-0.00047135	0.989045	0.999915	0.011474	0.807269	0.998403	-0.0131286	0.494331	0.829904	-0.00347735	0.938114	0.996086	-0.0410082	0.294724	0.851713	-0.0153934	0.723007	0.979874	-0.0540614	0.189691	0.99968	-0.0350087
NLGN2	-0.0020691	0.858212	0.966252	-0.000829126	0.969957	0.993015	-0.0277898	0.0889584	0.705376	-0.0273622	0.0269132	0.316787	-0.018071	0.39206	0.797934	0.0103331	0.536101	0.87054	-0.0494639	0.0416149	0.538987	-0.0344962	0.0420861	0.789957	-0.0255868	0.207444	0.580479	-0.017942	0.326772	0.999915	-0.0280544	0.267753	0.998403	-0.0188416	0.0679992	0.417323	-0.0309244	0.198745	0.822541	-0.021323	0.3119	0.858691	-0.0683093	0.00327711	0.60289	-0.0189528	0.390568	0.99968	-0.00824822
OR2K2	-0.0083934	0.431844	0.807197	0.0510689	0.0115028	0.223474	0.000662068	0.965044	0.994492	-0.000763099	0.946878	0.990973	0.012101	0.53474	0.868049	-0.0245915	0.138532	0.581128	0.0123571	0.5805	0.918339	-0.000128419	0.993477	0.999319	0.0222114	0.235554	0.610926	0.000775714	0.964074	0.999915	0.0286515	0.219705	0.998403	-6.86082e-05	0.994268	0.99919	0.0295484	0.192023	0.816117	0.0103609	0.594478	0.942906	-0.00123591	0.954339	0.997994	0.0040391	0.842634	0.99968	-0.0158404
CFHR4	0.0157865	0.72289	0.925943	0.250221	0.00304298	0.138143	-0.0230479	0.71428	0.962204	0.0306425	0.520746	0.861456	0.0854374	0.294869	0.733356	-0.164757	0.0260721	0.32439	-0.0284799	0.755247	0.959122	-0.0259841	0.691397	0.981897	0.234935	0.00244378	0.0582108	0.140889	0.0452737	0.797016	0.0312274	0.748518	0.998403	0.0415277	0.296307	0.711978	-0.0202527	0.825807	0.982082	-0.0178876	0.825486	0.976482	-0.113913	0.204774	0.872161	-0.139519	0.102077	0.99968	-0.0180141
PHACTR2	0.135964	0.0565662	0.408943	0.123605	0.362697	0.778201	0.161491	0.109587	0.73104	0.0619992	0.418532	0.805631	0.138147	0.288987	0.728114	-0.0237328	0.830036	0.96621	-0.0212717	0.886046	0.984128	0.153716	0.143141	0.901968	0.0566718	0.651568	0.8811	-0.0140197	0.900708	0.999915	0.178583	0.253293	0.998403	0.0415505	0.515637	0.840915	0.088851	0.547782	0.929514	0.0266385	0.838046	0.978564	0.0462151	0.749098	0.979874	-0.0163028	0.904606	0.99968	0.0419151
KRTAP2.2	-0.00913978	0.596671	0.881198	-0.0476234	0.148244	0.581986	-0.0300098	0.218678	0.814168	-0.010032	0.58794	0.888797	-0.041969	0.184415	0.63915	-0.0385368	0.021398	0.299777	-0.0162812	0.65317	0.936052	0.00519276	0.838009	0.989038	-0.0495155	0.101611	0.428651	-0.00756646	0.783528	0.999915	-0.0283605	0.452826	0.998403	-0.010629	0.491079	0.828047	0.00890156	0.810471	0.979944	0.00116658	0.970437	0.996936	0.0152446	0.662216	0.971356	-0.0265332	0.424163	0.99968	0.00188976
LRFN5	0.0114144	0.184107	0.622856	-0.000290991	0.98581	0.997038	4.63952e-05	0.996958	0.99972	-0.0069629	0.450239	0.824514	-0.00872183	0.578471	0.885871	0.00743958	0.577354	0.888638	-0.00723425	0.684571	0.942926	0.0020076	0.873947	0.992618	0.012127	0.421738	0.762368	-0.00331265	0.798851	0.999915	-0.00390438	0.835733	0.998403	-0.00287389	0.708699	0.918679	-0.00546389	0.750142	0.968004	-0.00353558	0.821621	0.976225	-0.00094038	0.95687	0.998118	-0.00260787	0.872416	0.99968	0.00600318
CXorf1	-0.00697888	0.569233	0.871426	0.00260407	0.911221	0.979138	-0.0152957	0.377488	0.881877	0.0159639	0.224114	0.676303	0.0263971	0.238344	0.691542	0.00528709	0.747961	0.950137	0.000684658	0.978671	0.997307	0.0300148	0.0952562	0.861892	-0.00389857	0.856249	0.958518	-0.0223771	0.160789	0.992884	-0.00345629	0.89751	0.998403	0.0115136	0.293171	0.709809	-0.0312618	0.135144	0.769001	-0.0438863	0.0488131	0.661025	0.0643431	0.00901139	0.660771	-0.0100156	0.667518	0.99968	-0.00119825
KIAA0020	-0.0365025	0.435615	0.808504	-0.0793239	0.372575	0.786994	-0.105529	0.110377	0.731695	-0.0583006	0.245142	0.690697	-0.0492258	0.564369	0.880105	0.0582221	0.33278	0.760458	-0.0135207	0.89052	0.984251	-0.0657487	0.339431	0.943372	-0.17851	0.0292368	0.239101	-0.176755	0.0127004	0.562714	-0.098282	0.337218	0.998403	-0.0441679	0.29107	0.707802	-0.187554	0.0451982	0.658243	-0.201961	0.0174386	0.555867	-0.0395235	0.676188	0.973455	0.00972819	0.912793	0.99968	0.057631
LOC100506365	-0.033183	0.367606	0.773198	-0.050398	0.468436	0.836705	-0.0481878	0.354816	0.87555	0.0259721	0.510806	0.855331	-0.152234	0.0219476	0.300438	0.0400434	0.473547	0.841847	-0.137645	0.073418	0.607204	-0.00926494	0.864245	0.991914	-0.0464369	0.472552	0.79331	0.0134866	0.81454	0.999915	-0.0832871	0.301225	0.998403	0.0340426	0.301015	0.716358	-0.0856962	0.253156	0.84542	0.0213004	0.751085	0.967577	-0.072515	0.329736	0.914761	-0.00393785	0.955238	0.99968	-0.0161671
RIT2	-0.0152985	0.606949	0.884529	-0.112446	0.0471653	0.387617	-0.0819961	0.0505008	0.642314	-0.0211183	0.507647	0.85397	-0.0887487	0.102977	0.527616	-0.0459147	0.38202	0.793414	-0.0238724	0.702974	0.94794	-0.046238	0.289965	0.932969	-0.0640909	0.218906	0.59368	-0.0447194	0.34918	0.999915	-0.0618382	0.341642	0.998403	-0.0395087	0.136569	0.545518	-0.054155	0.399641	0.902077	-0.0162347	0.764514	0.96897	-0.0979773	0.102254	0.821015	-0.0321072	0.57496	0.99968	-0.055315
TMEM147	-0.0407688	0.260956	0.6963	0.127073	0.0661151	0.439505	-0.0257426	0.615992	0.944844	-0.00318241	0.934832	0.987273	-0.00957104	0.885646	0.97245	-0.087801	0.163311	0.612957	-0.0498211	0.513759	0.898595	0.0213326	0.689396	0.981897	0.0666869	0.294765	0.664557	0.0173836	0.768459	0.999915	-0.0438684	0.580661	0.998403	-0.0156022	0.630615	0.890439	0.0123657	0.872772	0.990624	-0.0669825	0.310861	0.857902	-0.0468987	0.522426	0.948726	-0.150991	0.0296066	0.898624	-0.00309017
ASGR1	0.0991713	0.0175154	0.256394	0.1459	0.0676963	0.443785	-0.0684562	0.247874	0.825176	0.0418491	0.351642	0.767978	-0.0813462	0.289388	0.728523	0.0880477	0.15271	0.600812	-0.0776706	0.374141	0.84744	-0.0852344	0.166257	0.911697	-0.0558743	0.44753	0.779102	-0.0766077	0.179271	0.998556	-0.0996818	0.276877	0.998403	0.0508294	0.174505	0.599122	0.0881771	0.279934	0.858046	-0.0175527	0.818336	0.975642	-0.141053	0.0952191	0.821015	-0.0775628	0.335905	0.99968	0.00584535
TMEM145	-0.0173051	0.552691	0.864027	-0.0430576	0.438731	0.821305	-0.0788279	0.0551156	0.654112	-0.0403962	0.195569	0.651951	-0.184853	0.000467932	0.0404781	0.00633883	0.878844	0.97642	0.00418868	0.941814	0.99084	-0.0342925	0.423489	0.954274	-0.1536	0.00248261	0.058685	-0.0688627	0.0926358	0.90248	-0.125103	0.0491105	0.960087	-0.0288418	0.26793	0.689227	-0.0814147	0.149072	0.785101	-0.00735738	0.889847	0.986758	-0.116303	0.0475903	0.775765	-0.0666853	0.232165	0.99968	0.0234834
TMEM144	0.101435	0.111123	0.519361	0.17021	0.161076	0.600633	0.0920105	0.307401	0.857701	0.224753	0.000912467	0.0859733	0.394136	0.000650968	0.0502394	-0.110527	0.222607	0.675537	-0.00274455	0.983439	0.997555	0.00935216	0.920593	0.995671	0.5011	5.26868e-06	0.00082501	0.0743922	0.424425	0.999915	0.199091	0.153113	0.995393	0.224809	6.47918e-05	0.0282675	0.196777	0.110269	0.743009	0.0567192	0.625577	0.947106	0.0747167	0.562064	0.95861	0.0342428	0.77784	0.99968	-0.0177446
TMEM143	0.0523192	0.048192	0.386866	0.144578	0.00406485	0.151316	0.0715035	0.0562556	0.660406	0.0641791	0.0236375	0.302823	0.126579	0.00884403	0.204021	-0.0537129	0.174759	0.624732	-0.00509908	0.926315	0.988157	0.00231074	0.952832	0.996273	0.0893796	0.0544715	0.326607	0.0194881	0.643392	0.999915	0.0449751	0.438871	0.998403	0.0541726	0.0219577	0.262165	0.0943821	0.0861072	0.713201	-0.0153937	0.750481	0.967577	0.0506098	0.345398	0.918382	0.0908049	0.0725993	0.990198	0.027485
RIT1	-0.0400797	0.450619	0.815501	-0.0555544	0.582349	0.881984	-0.096904	0.196689	0.799336	-0.0335653	0.555725	0.875281	-0.0465048	0.631448	0.903556	-0.0471693	0.534008	0.869652	-0.117988	0.284209	0.80321	-0.0981615	0.208524	0.920565	0.0177004	0.849488	0.955941	-0.110468	0.174369	0.993305	-0.10098	0.384926	0.998403	-0.0881093	0.0629153	0.402637	-0.045974	0.67004	0.956199	-0.0413603	0.669303	0.954201	-0.195471	0.0679565	0.796066	-0.109739	0.271997	0.99968	-0.0573161
TMEM141	0.0349139	0.369777	0.774535	0.13535	0.0676747	0.443785	0.0893476	0.104025	0.722803	0.0706553	0.0898826	0.502942	0.175456	0.0133615	0.240707	-0.134758	0.0180159	0.282126	-0.0101413	0.900724	0.984251	-0.0970277	0.0894826	0.855563	0.211581	0.00180446	0.0486743	0.0871657	0.126983	0.95196	0.0241802	0.776613	0.998403	0.0545751	0.116278	0.513135	-0.0204958	0.787324	0.975874	-0.0283126	0.689936	0.958002	0.0798779	0.309704	0.90698	0.0344042	0.628847	0.99968	-0.0149963
FOXL1	-0.0136804	0.831646	0.959265	-0.251044	0.0394346	0.360189	-0.129462	0.15413	0.76776	-0.128272	0.0622173	0.437199	-0.0140171	0.904956	0.977084	-0.000632152	0.994321	0.99889	-0.150076	0.258783	0.790217	-0.158966	0.0921787	0.85977	-0.131173	0.244867	0.619936	-0.0947404	0.322125	0.999915	-0.217726	0.12126	0.97811	-0.059101	0.303796	0.719047	-0.149916	0.243128	0.841885	-0.124357	0.288446	0.848338	-0.105214	0.418116	0.929466	-0.0695941	0.567081	0.99968	-0.0168061
PCDHA6	0.0183468	0.182097	0.621425	0.0124805	0.634579	0.903934	0.0218607	0.261076	0.833333	0.00566765	0.701	0.929157	0.016694	0.50759	0.857838	0.00047088	0.979804	0.996825	-0.0418708	0.105777	0.65624	-0.0308172	0.127258	0.89071	-0.00638785	0.791496	0.939729	-0.023915	0.215205	0.999915	0.0251233	0.40407	0.998403	0.0185419	0.131238	0.539054	-0.0084548	0.73842	0.966378	-0.00347029	0.889997	0.986758	0.0101093	0.716297	0.979336	-0.00887371	0.736335	0.99968	0.016304
LOC100134259	-0.0247404	0.506678	0.846096	-0.0293439	0.679211	0.92158	0.0382588	0.467704	0.911841	-0.0353607	0.375864	0.783221	0.0216475	0.750577	0.936791	-0.0878971	0.111555	0.541821	-0.0404149	0.604607	0.922516	-0.0446585	0.414879	0.953702	-0.0608037	0.3522	0.711598	0.0210898	0.702055	0.999915	0.0360622	0.658275	0.998403	-0.0368151	0.26867	0.689957	-0.0153268	0.835406	0.98414	0.03482	0.608081	0.945183	-0.0206386	0.784013	0.983665	-0.0844027	0.23593	0.99968	-0.00118256
CEP72	0.0490495	0.268989	0.70199	-0.0158096	0.851096	0.968528	0.0113208	0.856963	0.983088	-0.0303365	0.523934	0.863216	-0.0934484	0.247063	0.697855	0.0625033	0.323134	0.75316	-0.0344357	0.70766	0.949146	-0.153088	0.0185266	0.682789	-0.155081	0.0459012	0.301397	-0.0547893	0.409408	0.999915	-0.215114	0.0262354	0.928658	-0.0445515	0.261328	0.683717	-0.182426	0.0385229	0.634742	-0.107646	0.18286	0.798655	-0.0241483	0.787847	0.983665	0.0374396	0.658893	0.99968	0.100777
API5	-0.0875509	0.0713462	0.442996	-0.0581176	0.529934	0.861398	-0.0407209	0.554063	0.93216	-0.0563066	0.280183	0.716859	-0.0929725	0.294795	0.733356	0.0650141	0.367877	0.782938	-0.039756	0.697895	0.946356	-0.14578	0.0409864	0.787262	0.0385501	0.651755	0.8811	-0.0283498	0.702243	0.999915	-0.0519707	0.625537	0.998403	-0.0728103	0.0935276	0.477124	-0.166006	0.094216	0.723483	0.0315551	0.722023	0.962593	-0.112766	0.251071	0.892907	-0.121502	0.182663	0.99968	-0.0940544
LOC100506100	-0.09713	0.0970552	0.495279	-0.0337376	0.762854	0.949688	0.0570594	0.491443	0.917858	-0.0186934	0.766299	0.942678	0.150548	0.159937	0.611784	-0.065097	0.472016	0.841212	-0.143822	0.241535	0.78054	-0.0792853	0.35773	0.945694	-0.116149	0.258754	0.631835	-0.106799	0.239361	0.999915	0.124071	0.3334	0.998403	-0.0198367	0.705224	0.917649	0.0327296	0.785867	0.97518	0.0103363	0.922977	0.99161	-0.00116823	0.992137	0.999152	-0.0122062	0.912015	0.99968	-0.00027236
LOC574538	0.0033679	0.711927	0.922097	-0.00860216	0.621122	0.898719	-0.0111163	0.388481	0.886882	-0.00693565	0.477972	0.840388	-0.00210066	0.899931	0.975681	0.00966855	0.46662	0.837921	0.00238119	0.899624	0.984251	-0.0208958	0.118476	0.884053	-0.0100612	0.529485	0.824203	-0.015372	0.269141	0.999915	-0.00118811	0.952526	0.998403	-0.0074548	0.360218	0.758953	-0.0216224	0.24139	0.841885	-0.00478028	0.773626	0.969512	-0.00756025	0.681581	0.974471	0.00522023	0.763971	0.99968	-0.00115814
UBE2NL	0.0073165	0.654475	0.903299	-0.00881532	0.776629	0.952294	0.0032161	0.889368	0.988116	4.00676e-05	0.998176	0.999565	-0.012116	0.684476	0.920111	0.053801	0.031447	0.346789	0.026182	0.438951	0.874138	0.0259644	0.27967	0.929462	-0.00634529	0.824964	0.94977	0.014555	0.557758	0.999915	0.0186987	0.601095	0.998403	-0.0101459	0.487384	0.825709	0.0231684	0.480183	0.915495	-0.0299481	0.314379	0.860981	0.0180656	0.584362	0.961153	0.0657506	0.0316762	0.905675	0.00744487
LOC646576	-0.130547	0.0373952	0.344891	-0.0188149	0.87571	0.973527	0.0728897	0.4126	0.892064	-0.0439639	0.514588	0.857533	0.0388669	0.736336	0.93233	0.10382	0.325103	0.754538	-0.0282238	0.829223	0.972908	0.0761474	0.410407	0.951228	-0.0592782	0.591423	0.854642	0.0687085	0.500338	0.999915	0.128049	0.352148	0.998403	-0.0588254	0.295375	0.711551	-0.00825383	0.951038	0.997688	0.163213	0.154045	0.777349	0.127468	0.315796	0.910515	0.110171	0.35952	0.99968	0.051581
RNF180	-0.00824291	0.73856	0.93146	-0.0398386	0.395484	0.797769	0.0139338	0.689893	0.955943	-0.0313887	0.235294	0.685565	-0.00879245	0.845156	0.960811	0.0127973	0.758103	0.95288	-0.017946	0.728975	0.95365	0.00935599	0.796689	0.984937	-0.00966365	0.823557	0.949711	-0.022913	0.556571	0.999915	0.0229401	0.671149	0.998403	-0.0362944	0.0994253	0.489064	0.00550532	0.915237	0.994387	-0.0188788	0.674821	0.955076	-0.0342742	0.49201	0.941468	-0.0168761	0.717484	0.99968	-0.0188849
SOWAHA	-0.00342838	0.956119	0.98913	0.149642	0.207905	0.651435	-0.051501	0.558748	0.932463	0.079399	0.234007	0.685101	-0.0790616	0.488514	0.848335	-0.0319405	0.733972	0.945782	0.216935	0.0950623	0.646391	0.12879	0.159089	0.90764	-0.0743533	0.496305	0.807225	0.0282893	0.769011	0.999915	-0.0606376	0.656398	0.998403	0.0598784	0.281856	0.701688	0.0531288	0.680243	0.958156	0.0330517	0.77094	0.969464	0.162261	0.19677	0.866894	0.0598679	0.617265	0.99968	-0.0928899
SECISBP2L	-0.0357839	0.374975	0.777334	-0.0568361	0.460554	0.833065	0.00533567	0.925514	0.990132	-0.0381123	0.378093	0.783743	-0.0689886	0.350497	0.772892	-0.0103429	0.871874	0.974835	-0.14725	0.0802615	0.622158	-0.0175725	0.767128	0.984937	0.0404435	0.567863	0.844353	0.0022319	0.972188	0.999915	0.14131	0.108774	0.969089	-0.0281605	0.434827	0.801512	-0.0416564	0.617921	0.943961	-0.0060246	0.934709	0.993672	0.0327682	0.687748	0.97576	0.00198454	0.979544	0.99968	-0.137678
SOWAHC	0.0205954	0.735697	0.930294	-0.0510743	0.661133	0.916014	0.00917575	0.915309	0.989474	-0.00131635	0.983945	0.997521	0.122635	0.272331	0.71687	0.113366	0.187282	0.640093	-0.0109573	0.931998	0.989485	0.043331	0.629056	0.978601	0.15035	0.159577	0.51886	0.0357345	0.712337	0.999915	0.112932	0.397311	0.998403	0.00250971	0.9633	0.994252	0.0762283	0.553019	0.929991	0.0507589	0.647949	0.947413	0.0154259	0.900419	0.993259	-0.0814682	0.486665	0.99968	0.0378001
FANCI	0.040003	0.413828	0.798085	0.157382	0.0886379	0.483485	0.0727808	0.292893	0.848307	0.0273707	0.602103	0.895162	0.051235	0.564401	0.880105	0.103834	0.172507	0.622223	0.0401697	0.689256	0.943929	0.106298	0.13922	0.900593	0.035435	0.680093	0.893648	0.0454112	0.536986	0.999915	0.030346	0.777027	0.998403	0.0337188	0.440986	0.805351	-0.00114774	0.990512	0.998341	0.00966244	0.913784	0.990855	0.068837	0.486483	0.940944	0.129303	0.163641	0.99968	0.141554
KIAA1199	0.230242	0.0351763	0.337131	-0.00870781	0.966694	0.992561	0.0430213	0.781542	0.97277	0.155085	0.186687	0.644301	0.153933	0.441568	0.823973	-0.0821262	0.596508	0.89738	0.167658	0.46235	0.884234	0.0868526	0.590229	0.976607	0.0803375	0.676434	0.891942	0.0178392	0.916153	0.999915	0.140959	0.556947	0.998403	0.173001	0.0769577	0.439392	0.0927497	0.679281	0.958025	0.0405185	0.839384	0.979133	0.313528	0.156541	0.846424	0.364931	0.0827952	0.993507	0.0585005
HLA.DPA1	0.0917664	0.24553	0.682579	-0.1846	0.220583	0.663121	-0.26724	0.0163751	0.560804	-0.0160858	0.849566	0.965302	-0.218085	0.131297	0.572454	-0.04909	0.719639	0.940077	-0.126968	0.446294	0.87716	0.165955	0.152968	0.907429	-0.126116	0.363301	0.721104	-0.371724	0.00328348	0.32976	-0.0769037	0.656767	0.998403	-0.000169365	0.998089	0.999532	-0.385251	0.0208717	0.549704	-0.190963	0.184606	0.801474	0.0302831	0.849721	0.990023	-0.173977	0.251586	0.99968	-0.0131853
PKD1P1	0.00953061	0.748259	0.935016	-0.0508414	0.367139	0.782038	-0.0228009	0.587085	0.938008	-0.00713807	0.822597	0.959306	-0.0603283	0.26463	0.710804	-0.0556009	0.268345	0.712356	-0.0221911	0.722664	0.952212	-0.0644817	0.139045	0.900497	-0.0839093	0.106612	0.437994	0.0166607	0.723269	0.999915	-0.0316749	0.625853	0.998403	-0.0251391	0.343296	0.747941	0.0247538	0.693618	0.960089	-0.0328578	0.543602	0.932734	-0.054558	0.362871	0.922296	-0.0151285	0.790604	0.99968	-0.0213862
FAM32A	-0.0512973	0.0480178	0.386607	0.00437171	0.929517	0.981824	0.0869369	0.0176383	0.563668	-0.0352478	0.205927	0.661814	0.0388926	0.411959	0.807847	0.0340741	0.383164	0.794253	0.0903897	0.096854	0.648246	0.028778	0.451886	0.959535	-0.0805376	0.0770833	0.378699	0.0440089	0.28595	0.999915	0.0433862	0.445937	0.998403	-0.0229295	0.323992	0.73487	0.0171127	0.75179	0.968593	0.0472662	0.31857	0.861511	0.0437333	0.405354	0.926637	0.0257627	0.603296	0.99968	0.0217443
SUGP1	-0.0158726	0.558701	0.867015	0.0311572	0.544223	0.866233	0.0839237	0.0281812	0.59324	0.00592413	0.838716	0.964172	0.00821581	0.867697	0.968016	0.0755772	0.0691742	0.456573	0.0906049	0.10991	0.659733	0.0373166	0.349565	0.943557	-0.0342529	0.471988	0.79331	0.0231366	0.586591	0.999915	-0.0427921	0.471105	0.998403	0.00678995	0.77964	0.940989	-0.0196002	0.726722	0.965802	0.0643576	0.192665	0.807448	0.0293159	0.592952	0.963924	0.0160533	0.755754	0.99968	0.0480815
KIAA1191	-0.00359888	0.878831	0.970146	-0.116863	0.00866123	0.20446	0.0109446	0.742995	0.967779	-0.0226544	0.370382	0.779468	-0.0156224	0.716165	0.926892	0.0255691	0.505037	0.856552	-0.0530007	0.285929	0.803909	-0.00299407	0.931262	0.995671	-0.0712737	0.0845566	0.395195	0.00357753	0.924793	0.999915	0.0488527	0.343863	0.998403	-0.0227357	0.280822	0.700797	-0.0160724	0.744666	0.967131	0.0772661	0.0716781	0.70594	0.0333312	0.484467	0.939398	0.0023494	0.958137	0.99968	0.00443714
ALOX12P2	0.073868	0.0105584	0.204552	0.149295	0.0065901	0.181022	0.0402258	0.327031	0.864146	0.077289	0.012597	0.235321	0.183569	0.000473521	0.0406115	-0.0699489	0.079788	0.477847	0.0542341	0.371676	0.8465	0.0637289	0.134936	0.892171	0.10452	0.0396051	0.279144	0.0233635	0.585682	0.999915	0.0982694	0.121288	0.97811	0.061613	0.0171134	0.238705	0.0647692	0.25216	0.844555	-0.0564728	0.285524	0.846723	0.0414698	0.479606	0.938142	-0.0134911	0.809072	0.99968	0.0251207
VMP1	0.0190154	0.782382	0.944637	-0.161212	0.219288	0.662348	0.0568072	0.559435	0.932463	0.0705952	0.338453	0.75849	0.081056	0.520224	0.86334	-0.126127	0.230638	0.68138	-0.479816	0.000623544	0.180799	0.00625364	0.95074	0.99611	0.0753744	0.532556	0.825828	0.108362	0.31015	0.999915	0.15498	0.303101	0.998403	0.10693	0.0815129	0.448303	-0.16581	0.24111	0.841885	0.167616	0.180843	0.796493	-0.0472396	0.734114	0.979874	-0.00317871	0.980748	0.99968	-0.0956996
FER1L5	-0.0149711	0.143986	0.573499	0.0305037	0.115749	0.532255	0.00239763	0.868798	0.985061	-0.00734626	0.504242	0.853035	0.00987488	0.596395	0.89328	-0.000839392	0.959814	0.992197	0.0278361	0.195156	0.74521	-0.00198596	0.895314	0.994127	0.0390209	0.0296342	0.240288	0.0172902	0.293602	0.999915	0.018234	0.416585	0.998403	-0.00889987	0.331685	0.740935	0.0142913	0.507391	0.924604	0.00998174	0.593477	0.942658	0.00495178	0.811272	0.985282	-0.00408945	0.834861	0.99968	-0.00243172
FLJ30064	0.0146321	0.416645	0.798991	0.0339031	0.323519	0.751644	-0.0202923	0.425686	0.896212	0.00655422	0.734435	0.935971	-0.00873111	0.791217	0.947998	-0.0640913	0.0312001	0.345627	0.00232399	0.950801	0.99226	-0.0619837	0.0187888	0.682789	0.0455516	0.149096	0.505014	0.0244394	0.389841	0.999915	-0.0421522	0.284647	0.998403	0.00133951	0.93374	0.987102	-0.0265808	0.474225	0.915495	0.00903949	0.783118	0.970855	-0.0400014	0.271503	0.901699	-0.0255457	0.446459	0.99968	-0.026364
ADARB2.AS1	-0.00522225	0.6327	0.895589	0.0228685	0.272447	0.710373	0.0117917	0.445236	0.90424	0.00845874	0.47012	0.835433	0.0150933	0.450638	0.828304	-0.0343812	0.0351738	0.360523	0.0142104	0.5338	0.903733	-0.0113838	0.478503	0.963517	0.0168979	0.377943	0.734558	0.00469878	0.777432	0.999915	0.0280703	0.239873	0.998403	0.00657881	0.500512	0.83322	0.0193351	0.379993	0.896969	-0.0129302	0.515991	0.923603	-0.000710114	0.974344	0.998118	0.0218566	0.294046	0.99968	-0.0123692
CA5A	0.0595297	0.0615522	0.42074	0.104993	0.0845512	0.478095	-0.0662129	0.141871	0.757075	0.0255986	0.454432	0.82706	-0.0824133	0.158644	0.609696	-0.0469105	0.398508	0.802879	0.0560132	0.391196	0.85586	0.00285835	0.951462	0.99611	-0.0529452	0.344417	0.705676	0.00933509	0.848589	0.999915	0.0101298	0.884728	0.998403	0.0235067	0.409991	0.786853	-0.0137458	0.838025	0.98416	0.0106122	0.85529	0.980882	-0.0349918	0.587501	0.962846	-0.0225662	0.712881	0.99968	-0.00775744
VWA1	0.00619834	0.650568	0.902079	0.0674992	0.00926986	0.208703	-0.00121153	0.950083	0.992532	0.0406846	0.0052526	0.167669	0.0208797	0.40407	0.803039	-0.0157239	0.450232	0.829022	-0.0235352	0.411788	0.862564	0.0244572	0.223652	0.922192	0.02836	0.237099	0.61303	-0.0217544	0.311985	0.999915	0.00354766	0.905687	0.998403	0.0331942	0.00632654	0.159909	0.000591602	0.983428	0.998333	0.0101186	0.684882	0.956965	-0.0121651	0.659913	0.971105	-0.000364549	0.988786	0.99968	0.003146
ZMAT1	-0.0133661	0.135999	0.562199	-0.0225525	0.187859	0.634065	-0.00910108	0.473462	0.913761	-0.0128474	0.181479	0.638741	0.0126474	0.441993	0.824383	-0.0067963	0.627094	0.909858	-0.00404072	0.830449	0.973483	-0.0189906	0.149744	0.905862	0.0203389	0.196282	0.568818	-0.0150204	0.290578	0.999915	-0.00544557	0.781687	0.998403	-0.00968661	0.227069	0.656977	-0.00987077	0.599138	0.939235	-0.0163023	0.318808	0.861511	-0.0170522	0.347026	0.918382	-0.0250928	0.143311	0.99968	-0.0208695
ZMAT3	-0.00309452	0.957464	0.989411	0.0043105	0.968909	0.992946	0.00747689	0.927386	0.990132	0.0914469	0.140777	0.591925	0.0329099	0.756475	0.937933	0.0512403	0.594767	0.896739	-0.037808	0.755142	0.959122	0.0931648	0.274317	0.9275	-0.0269159	0.791483	0.939729	-0.0964698	0.296003	0.999915	0.490671	9.02959e-05	0.246553	0.111283	0.0312319	0.302378	0.0234065	0.847969	0.985023	0.0225219	0.831292	0.977112	0.0589903	0.614715	0.966827	0.289229	0.00892759	0.702835	-0.142308
C19orf21	0.032095	0.593867	0.880015	0.0813321	0.478518	0.841811	0.124538	0.142771	0.757366	0.117775	0.0672537	0.445375	0.444976	4.19595e-05	0.00817558	-0.16615	0.0536296	0.416379	0.00459568	0.970754	0.995367	0.0637074	0.471519	0.963463	0.569928	3.12414e-08	2.02253e-05	0.010486	0.911015	0.999915	-0.0870082	0.508732	0.998403	0.0862955	0.10804	0.499612	0.100701	0.412078	0.904966	-0.133835	0.221868	0.819417	0.0642374	0.597318	0.964292	-0.0463926	0.685473	0.99968	-0.0863621
C19orf26	-0.0278064	0.161935	0.597786	-0.036366	0.338788	0.762769	-0.063856	0.0227573	0.575779	0.0013116	0.951012	0.991926	-0.0259859	0.476461	0.841464	-0.0298571	0.419385	0.813252	-0.025386	0.544083	0.906203	-0.023443	0.423107	0.954274	-0.0394311	0.258656	0.631736	-0.0226596	0.492553	0.999915	-0.034401	0.429548	0.998403	0.000111709	0.994993	0.99919	-0.062204	0.149206	0.78511	-0.0396167	0.27445	0.844129	-0.0417638	0.29882	0.906563	-0.0967858	0.0109293	0.742049	-0.0162605
ZMAT4	-0.0693804	0.0912276	0.486151	-0.0866762	0.2703	0.70814	-0.0436514	0.453239	0.908612	-0.116193	0.00810459	0.197579	-0.142665	0.0581541	0.437688	-0.0870134	0.226271	0.677502	-0.0245712	0.776881	0.965404	-0.0387799	0.521698	0.971165	-0.137256	0.0567349	0.332928	-0.0663193	0.303769	0.999915	-0.144447	0.108092	0.968705	-0.12191	0.000828074	0.071545	-0.121486	0.170998	0.795933	-0.0862077	0.250039	0.831692	-0.106588	0.199492	0.869676	-0.140014	0.0744915	0.990198	-0.0853299
C19orf24	0.0762504	0.0187022	0.2624	0.150204	0.0150988	0.250297	0.0223692	0.627203	0.947464	0.0569291	0.102325	0.531873	0.0720341	0.226366	0.681508	-0.000455185	0.993179	0.99889	-0.0610975	0.370587	0.845917	0.0169496	0.723431	0.983502	0.0646992	0.257228	0.630091	0.0102047	0.841078	0.999915	-0.0193476	0.786039	0.998403	0.0759523	0.00870941	0.181025	0.053604	0.429592	0.906915	0.0389361	0.511726	0.922915	0.0345518	0.599532	0.965214	0.055857	0.366629	0.99968	0.0492449
C19orf25	0.0189593	0.37326	0.776376	0.0205366	0.610901	0.894446	0.013398	0.656506	0.953371	0.0140426	0.538588	0.868564	0.00547401	0.887642	0.97245	0.0419697	0.199574	0.652534	-0.0338807	0.448576	0.878705	0.00643992	0.837135	0.989038	0.036958	0.322538	0.685374	0.0341327	0.31042	0.999915	0.0243965	0.600666	0.998403	0.018486	0.331377	0.740935	-0.00644881	0.884151	0.992169	0.0471764	0.223751	0.82083	0.0377274	0.380509	0.924738	0.007649	0.849527	0.99968	0.0192927
MYBL1	0.0129446	0.302181	0.727592	-0.0304588	0.201711	0.646359	-0.0273272	0.12306	0.74069	-0.0100473	0.455246	0.827103	-0.0236902	0.301031	0.737654	0.00844541	0.655546	0.919044	0.0275282	0.295054	0.809317	0.0270871	0.141639	0.901968	-0.0171041	0.437389	0.773695	-0.00880029	0.663545	0.999915	-0.0339715	0.215679	0.998403	-0.00586496	0.601235	0.879114	-0.00750129	0.777384	0.972932	-0.0339891	0.136684	0.760409	-0.0136741	0.589803	0.963261	-0.0117231	0.626185	0.99968	0.00295824
SMOC2	0.0407463	0.126069	0.547753	0.0575695	0.257405	0.697429	-0.0716562	0.0568353	0.662262	0.060859	0.0327334	0.343271	-0.0530975	0.276426	0.719109	-0.0767683	0.0420979	0.383904	0.0770479	0.167376	0.719245	0.0478932	0.221692	0.922192	0.00614376	0.895623	0.970491	0.00363345	0.924684	0.999915	-0.0160191	0.783802	0.998403	0.0540924	0.0227629	0.265746	0.014496	0.772108	0.971982	-0.042799	0.378478	0.886241	0.00914462	0.86532	0.991579	0.144213	0.00430534	0.614125	-0.00721074
NR1D2	-0.115412	0.0249147	0.296041	-0.049265	0.616736	0.896804	0.0242345	0.740145	0.967207	-0.0864463	0.117919	0.554942	-0.0118225	0.900423	0.975681	0.0124972	0.877393	0.976412	0.00766271	0.943452	0.991027	0.0336683	0.657651	0.978894	-0.0661525	0.465507	0.790103	-0.0375975	0.652667	0.999915	0.00267757	0.981107	0.998403	-0.0537898	0.243715	0.669712	-0.0710795	0.513814	0.924604	-0.00131157	0.988887	0.998595	-0.0738897	0.478945	0.938142	-0.0728584	0.459613	0.99968	-0.028662
MYBL2	0.0133078	0.771341	0.941086	0.0167434	0.847679	0.96772	0.0304345	0.6383	0.950537	-0.055191	0.260416	0.700387	-0.0423426	0.61267	0.897495	0.119821	0.0731218	0.463781	0.0281998	0.76779	0.962326	-0.0987595	0.141729	0.901968	-0.0276893	0.730389	0.916258	-0.0599953	0.39275	0.999915	-0.137955	0.167861	0.995393	-0.05658	0.166224	0.588331	-0.120009	0.197212	0.820958	-0.0984426	0.237542	0.825584	-0.132868	0.150262	0.842872	0.0511257	0.557344	0.99968	0.0881354
ITGB1BP1	-0.0122616	0.220064	0.660953	0.0121032	0.526385	0.859423	0.0018175	0.89784	0.988806	0.000353718	0.973708	0.996559	0.0138416	0.450194	0.828304	0.0126589	0.41731	0.812529	-0.0135983	0.508977	0.897682	0.00971687	0.50902	0.968405	-0.0249286	0.155183	0.512823	-0.014354	0.352181	0.999915	0.0136856	0.531947	0.998403	-0.000668008	0.940494	0.988563	-0.0114369	0.573785	0.932785	-0.0191883	0.292389	0.850427	0.00585009	0.772381	0.983048	-0.00451497	0.812515	0.99968	0.0114227
ITGB1BP3	0.0147658	0.254076	0.692066	0.0369163	0.135561	0.562801	-0.0113449	0.535777	0.928247	0.0314718	0.0229119	0.298972	0.0299195	0.207742	0.663986	0.00726823	0.73942	0.947355	-0.0373186	0.17015	0.722423	0.0252826	0.183966	0.912885	0.0575149	0.0110027	0.141185	0.027172	0.194235	0.999915	0.0100157	0.723909	0.998403	0.0317313	0.00584415	0.154764	0.00678484	0.803918	0.977837	-0.0195151	0.408341	0.891925	-0.0139784	0.593373	0.963931	0.0387602	0.114822	0.99968	0.000554891
ITGB1BP2	0.025529	0.290158	0.719	-0.0230657	0.615929	0.896562	-0.0129186	0.705265	0.959965	-0.0355423	0.169257	0.62499	-0.0600936	0.172662	0.623925	0.083242	0.0272014	0.330383	0.0185069	0.715631	0.951446	0.00289546	0.935031	0.995671	-0.0628509	0.137436	0.485794	-0.0515619	0.164806	0.992885	0.0530671	0.314946	0.998403	-0.0407017	0.0586845	0.391536	-0.01759	0.717322	0.964005	0.0322962	0.462922	0.908151	-0.00994438	0.838541	0.988982	0.0627817	0.173937	0.99968	0.027015
LOC100506675	-0.0149405	0.217229	0.657762	0.0100433	0.663382	0.917147	-0.0208598	0.223112	0.814485	0.00415884	0.748959	0.939663	-0.022189	0.315995	0.748436	-0.0108983	0.555553	0.878527	0.0136679	0.588615	0.919079	-0.0250943	0.158515	0.90764	-0.00397859	0.851645	0.956562	-0.0200901	0.271541	0.999915	-0.0348148	0.1887	0.995393	0.00436393	0.687139	0.912815	0.00552447	0.822076	0.981928	-0.0286746	0.19364	0.808018	-0.0297121	0.224537	0.884168	-0.015495	0.498805	0.99968	-0.00644907
ZNF7	-0.0234615	0.173644	0.612238	-0.0216494	0.508238	0.852329	-0.0224298	0.358046	0.876477	-0.00371192	0.841095	0.96512	-0.0582339	0.0630076	0.450481	0.021219	0.407651	0.807222	-0.048306	0.181349	0.73166	0.0215617	0.395542	0.949605	-0.0301652	0.319159	0.683277	-0.0247586	0.364191	0.999915	-0.0467895	0.215017	0.998403	-0.00695973	0.65206	0.899395	-0.075024	0.0339816	0.62151	-0.0191631	0.542429	0.932734	-0.0155187	0.656438	0.971017	-0.0461524	0.158489	0.99968	-0.00693164
VN1R10P	0.00623894	0.519744	0.852255	0.0395494	0.0313432	0.330371	0.0267871	0.0499691	0.642149	0.0035988	0.729126	0.935385	0.0193532	0.273746	0.717208	-0.00864131	0.522225	0.864803	0.0221837	0.271251	0.795513	0.00994532	0.485212	0.963985	0.05538	0.00102062	0.0329406	0.0177755	0.222293	0.999915	0.00753136	0.722518	0.998403	0.0027254	0.753133	0.932944	0.0271373	0.158101	0.788306	0.0105427	0.550528	0.934273	0.0104089	0.595047	0.964127	0.00364137	0.843288	0.99968	-0.00974646
ZNF2	-0.0374324	0.0962965	0.494027	0.00346419	0.935813	0.983341	-0.011175	0.726089	0.964259	-0.0667978	0.00543827	0.170217	-0.0602808	0.143488	0.587533	-0.0430239	0.192393	0.644288	0.0619489	0.189352	0.739609	-0.0136587	0.680472	0.979796	-0.0294443	0.456809	0.783648	0.0112481	0.749017	0.999915	-0.0128373	0.79479	0.998403	-0.0559677	0.00521322	0.147151	-0.00622379	0.8928	0.992571	0.0255058	0.534818	0.92953	-0.0237989	0.601486	0.965214	-0.0445823	0.300774	0.99968	0.00803901
ZNF3	-0.0310209	0.0485743	0.387147	0.00269263	0.928824	0.981824	-0.0407438	0.067082	0.683357	-0.0193359	0.252508	0.696096	-0.0594175	0.0392685	0.380899	0.0352491	0.164641	0.614264	0.0179222	0.588532	0.919052	-0.014378	0.535326	0.9734	-0.0280706	0.310282	0.677369	0.0103137	0.682519	0.999915	-0.045139	0.190415	0.996517	-0.0247577	0.0784425	0.443225	0.023059	0.488541	0.917563	0.00222159	0.938412	0.994526	-0.0531415	0.0947562	0.821015	4.37753e-05	0.998844	0.99968	-0.00695062
CTCFL	-0.0248551	0.660108	0.905345	0.321628	0.00271153	0.131127	-0.0246806	0.757485	0.969089	0.0172515	0.775877	0.944153	-0.035471	0.732334	0.930696	-0.0169957	0.855444	0.970506	0.0168577	0.887497	0.984128	-0.0215179	0.795711	0.984937	0.0739764	0.455595	0.78258	0.0603705	0.507201	0.999915	-0.0302924	0.8065	0.998403	-0.00390557	0.93839	0.987421	0.0237374	0.840865	0.9848	0.213106	0.0378505	0.633535	0.119572	0.29466	0.906563	-0.155288	0.151854	0.99968	0.0342599
UFSP1	-0.0312278	0.192737	0.632007	0.0878855	0.0539472	0.407324	-0.00999939	0.768336	0.971195	0.0313907	0.222039	0.674933	0.00904052	0.836838	0.95914	-0.0732015	0.0480533	0.400657	-0.0180005	0.718006	0.951624	-0.0799328	0.0229591	0.71326	0.0563323	0.180536	0.549473	0.0275649	0.453257	0.999915	0.00764341	0.884307	0.998403	0.037744	0.0778484	0.441713	0.0275239	0.57425	0.932942	-0.0112338	0.797331	0.971872	-0.0211951	0.662093	0.971356	0.025584	0.572451	0.99968	-0.0455126
ZNF8	-0.047617	0.141494	0.570558	-0.0226696	0.714547	0.934542	0.0587258	0.199934	0.802335	-0.0433155	0.212426	0.666052	-0.000932749	0.98749	0.996724	0.0483432	0.312611	0.744826	-0.00931195	0.891373	0.984251	0.0507878	0.286608	0.932219	0.0181806	0.749463	0.922682	0.0840516	0.0911321	0.900491	-0.0204435	0.773341	0.998403	-0.0361816	0.211607	0.641001	-0.1539	0.0190638	0.536593	0.0484267	0.412453	0.892387	0.00812689	0.901332	0.993259	-0.109128	0.0783244	0.990198	0.0100984
PCP4L1	0.00702025	0.806923	0.95254	-0.0559609	0.307671	0.738329	0.0345865	0.394229	0.88718	0.00927193	0.763336	0.942027	-0.0162938	0.757126	0.938128	-0.0147199	0.717696	0.939639	-0.0845864	0.160618	0.71502	-0.0192054	0.649269	0.978682	0.0145324	0.773104	0.932813	-0.0188822	0.674945	0.999915	-0.0467109	0.457139	0.998403	0.00899396	0.726114	0.92482	-0.00157257	0.978717	0.998333	-0.0464526	0.374506	0.885767	-0.0598487	0.302001	0.906563	-0.0459332	0.405857	0.99968	-0.0324054
C11orf16	0.00890891	0.463435	0.822662	0.0483791	0.0355027	0.346982	0.0246896	0.150203	0.766932	0.0245671	0.0586485	0.425838	0.0416395	0.0595194	0.440395	0.05118	0.00484601	0.180101	0.0540996	0.0318242	0.503087	0.0159663	0.371389	0.947335	0.054409	0.0103244	0.135958	0.0352914	0.0559532	0.829951	0.0874107	0.000909803	0.458501	0.0185611	0.0868282	0.460384	0.0723635	0.00288253	0.311284	0.0128319	0.562264	0.934965	0.0379444	0.121596	0.831142	0.0752626	0.000990344	0.361368	0.01549
ZAP70	-0.0553914	0.286761	0.716723	0.00205259	0.983523	0.996683	0.0555453	0.450211	0.907907	0.0234748	0.673918	0.921567	0.118221	0.214556	0.67009	0.175835	0.0299731	0.341585	-0.163514	0.135275	0.688884	0.0376946	0.622258	0.978601	0.00367716	0.967885	0.990168	0.0854032	0.330756	0.999915	0.226056	0.0463982	0.960087	0.0203611	0.661595	0.90385	0.0661333	0.562763	0.932394	0.0978469	0.301764	0.854544	-0.0851791	0.41766	0.929271	-0.0479887	0.631571	0.99968	0.0356905
RPS14P3	0.0084056	0.592842	0.880015	0.035348	0.231877	0.676702	0.0267084	0.229088	0.817815	0.0266435	0.113198	0.549004	0.0296712	0.295831	0.733629	0.0300921	0.23667	0.686378	0.052795	0.108408	0.658102	-0.00376211	0.870729	0.992304	0.0556795	0.0428681	0.290354	0.00287436	0.906656	0.999915	0.0502764	0.14316	0.995393	0.0242507	0.0836695	0.452971	0.0479276	0.135634	0.769001	0.0173777	0.544022	0.932734	0.0314022	0.322494	0.912412	0.0495733	0.0982597	0.99968	0.01959
C11orf10	0.0120219	0.59115	0.880015	0.144335	0.000616876	0.0603048	0.00342664	0.913795	0.989423	0.0398113	0.0963538	0.515534	0.0609255	0.135174	0.576556	-0.0583171	0.102035	0.524791	0.0599301	0.202423	0.7535	0.0144184	0.661295	0.979092	0.0704182	0.0722515	0.369713	-0.0049046	0.89147	0.999915	0.0435456	0.373626	0.998403	0.0287016	0.150758	0.565947	0.0701312	0.13269	0.766217	-0.00402325	0.921427	0.99161	0.000214618	0.996214	0.999283	0.0190292	0.657196	0.99968	0.0293684
LOC284294	-0.00116308	0.915101	0.977907	0.0423936	0.0392127	0.359744	-0.00809778	0.599573	0.939327	0.00872845	0.455289	0.827103	0.00206026	0.917135	0.980398	-0.0104644	0.513042	0.860181	0.0380651	0.0961908	0.646718	0.0200983	0.209647	0.92132	-0.00224142	0.906797	0.973611	-0.0111371	0.512163	0.999915	0.0104167	0.662498	0.998403	0.00727141	0.455691	0.811254	0.0130329	0.561976	0.932216	-0.0147803	0.456971	0.906489	0.0372765	0.0900277	0.818364	-0.00551343	0.791819	0.99968	-0.0152346
UFSP2	0.0369712	0.217213	0.657762	0.0778474	0.166916	0.608625	-0.0147906	0.727317	0.964418	-0.0681318	0.0334584	0.345675	-0.0502943	0.352537	0.77518	0.0693446	0.133851	0.575519	-0.0736005	0.240687	0.78054	0.0086823	0.843953	0.989891	-0.0164457	0.754714	0.925127	0.0865943	0.065256	0.858777	0.0110412	0.866407	0.998403	-0.0144953	0.588729	0.874308	0.0152616	0.804191	0.977837	0.134585	0.0133314	0.513715	0.00537732	0.929303	0.995784	-0.00774055	0.89124	0.99968	0.0614468
SYNDIG1	-0.0638325	0.140191	0.569418	0.0552558	0.504651	0.85157	0.0100714	0.869502	0.985061	-0.0334783	0.471128	0.836214	-0.0290774	0.714546	0.926491	-0.0583577	0.417324	0.812529	0.0312246	0.732451	0.954237	-0.0222081	0.727519	0.983815	0.0764703	0.314391	0.6811	-0.00982463	0.884382	0.999915	0.0983568	0.299318	0.998403	-0.0314551	0.41671	0.791546	0.0870088	0.32154	0.876998	-0.0877998	0.26587	0.837068	-0.0668287	0.445246	0.933595	-0.014235	0.863611	0.99968	-0.026696
MORC2.AS1	-0.0371705	0.247071	0.684494	-0.00230067	0.969882	0.99301	-0.0344648	0.44816	0.906964	-0.0632617	0.0656571	0.4425	-0.0436925	0.454742	0.830176	-0.0124814	0.797675	0.95946	-0.132288	0.0487775	0.560749	-0.00662289	0.888575	0.993203	-0.000374564	0.994702	0.998234	-0.0964355	0.0511544	0.81737	-0.0915293	0.19253	0.996517	-0.0472345	0.0994747	0.489064	-0.195812	0.00251786	0.297241	-0.154729	0.00788285	0.475618	-0.137997	0.0329464	0.742747	-0.0841709	0.170085	0.99968	-0.0409888
OGFR	0.00426238	0.903207	0.975318	0.101358	0.125474	0.548714	0.0393221	0.427308	0.896705	0.0283657	0.450082	0.824514	0.0147651	0.816439	0.953899	-0.0207295	0.708996	0.93742	-0.0839486	0.246841	0.783575	-0.0436898	0.396285	0.949605	-0.00745823	0.903481	0.972849	-0.0288467	0.59264	0.999915	-0.0777743	0.310061	0.998403	0.0199713	0.523692	0.843825	-0.119825	0.0935232	0.723483	-0.0473857	0.457895	0.906735	-0.060413	0.393288	0.925296	0.099928	0.131929	0.99968	0.0124887
EPM2AIP1	-0.0939392	0.0312562	0.325767	-0.0692853	0.402908	0.801067	0.00538438	0.930701	0.990132	-0.10381	0.02637	0.315448	-0.178949	0.0238464	0.311562	0.0318681	0.631336	0.910993	0.00219598	0.980704	0.997458	-0.119443	0.0627925	0.817083	-0.0881904	0.250526	0.625833	-0.111912	0.0915799	0.900491	-0.0698024	0.466022	0.998403	-0.0840115	0.031173	0.302378	-0.0518796	0.553874	0.930226	0.0106145	0.894158	0.987977	-0.214354	0.0148833	0.710465	-0.0255083	0.756953	0.99968	-0.0227695
CDC5L	0.0181604	0.150258	0.583726	0.0150056	0.5305	0.861398	0.00270716	0.879662	0.986432	-0.0194515	0.150618	0.604277	-0.00684534	0.765636	0.940589	-0.000500649	0.979614	0.996748	0.0178718	0.497501	0.893854	0.0178238	0.33738	0.943372	0.0404997	0.0672077	0.358224	0.0210661	0.276043	0.999915	-0.03014	0.2755	0.998403	-0.00901713	0.42478	0.795457	-0.00438952	0.862804	0.98839	-0.00220006	0.923931	0.99161	-0.00930115	0.715779	0.979336	-0.00704227	0.768932	0.99968	0.00516451
RAC2	0.229399	0.0475335	0.384658	-0.528667	0.0165732	0.25764	0.0540831	0.741921	0.967486	0.0776723	0.53264	0.867255	0.308238	0.146715	0.592255	0.0783399	0.647715	0.916731	-0.302837	0.206582	0.757388	0.309491	0.0691865	0.822574	-0.0263696	0.897058	0.970841	-0.0121243	0.944164	0.999915	-0.0541173	0.831356	0.998403	0.160751	0.120803	0.52079	-0.161104	0.483896	0.916783	0.236128	0.264052	0.837068	0.380578	0.104079	0.821015	0.315186	0.148744	0.99968	0.231985
RAC3	0.0701436	0.172536	0.609938	0.258322	0.00799942	0.196982	0.0316092	0.664214	0.954538	0.00928886	0.866391	0.968758	0.0615642	0.51251	0.860356	0.0451093	0.577061	0.888638	0.0817252	0.4503	0.879403	0.0908567	0.229647	0.923663	0.0250361	0.781745	0.936647	0.0272005	0.732799	0.999915	-0.0640514	0.569631	0.998403	0.00625898	0.891853	0.975615	-0.0372478	0.724067	0.965508	-0.0265346	0.777347	0.969793	0.103465	0.31964	0.911489	0.0482679	0.618013	0.99968	0.0645641
RAC1	0.012648	0.457864	0.819703	-0.0550332	0.0891555	0.485158	0.0187002	0.437612	0.90159	-0.0209818	0.25035	0.695246	-0.0063684	0.837979	0.959523	0.0139548	0.613223	0.903374	-0.00875944	0.80577	0.96976	-0.00296391	0.905861	0.99502	0.0341988	0.252365	0.626909	-0.00161917	0.952062	0.999915	-0.0672696	0.0704859	0.96856	-0.0100367	0.509914	0.838432	-0.0382189	0.288894	0.863503	0.026318	0.396505	0.888523	0.0351261	0.307302	0.906563	0.00594957	0.854686	0.99968	0.00607414
VCL	0.00239843	0.961211	0.99019	-0.187836	0.0450007	0.37994	0.0915648	0.18854	0.793582	-0.0585043	0.267982	0.706777	0.0210158	0.815818	0.953506	-0.103612	0.203568	0.657453	0.154053	0.135913	0.688884	0.0428322	0.554618	0.974693	-0.0471826	0.585514	0.852129	-0.0757151	0.334934	0.999915	0.0866757	0.421546	0.998403	-0.0399419	0.364574	0.760307	0.0138979	0.893337	0.992571	0.0120016	0.893751	0.987977	0.151413	0.127855	0.83175	-0.041783	0.659345	0.99968	0.0274621
LOC100507281	0.0608596	0.223212	0.663913	-0.182912	0.054865	0.408718	0.122206	0.0833046	0.695938	0.0516355	0.335284	0.757343	0.132061	0.149169	0.596704	-0.0204567	0.800119	0.960231	0.0692824	0.510182	0.898265	-0.0648618	0.377592	0.947991	0.0198513	0.821094	0.949233	-0.134065	0.100108	0.922526	-0.0315584	0.773084	0.998403	0.0190714	0.669717	0.906717	-0.0945124	0.374196	0.895999	0.0256282	0.778586	0.970321	0.0370685	0.713775	0.979336	0.107006	0.264063	0.99968	-0.062646
PI4K2B	-0.0155561	0.607501	0.884692	-0.0281266	0.626651	0.900839	0.0390106	0.362115	0.877058	-0.0209551	0.518604	0.860359	0.0557017	0.315135	0.747959	-0.0468813	0.312413	0.744749	-0.0185083	0.770172	0.963182	-0.064401	0.147495	0.903868	0.0410771	0.439437	0.774176	0.0131981	0.781133	0.999915	-0.0268048	0.685848	0.998403	-0.00920153	0.733969	0.927057	0.00269446	0.965958	0.998279	-0.08602	0.118376	0.742408	0.0244055	0.690018	0.97576	0.00182142	0.974784	0.99968	-0.0628088
MRPS18A	0.0522116	0.0606446	0.418383	-0.00461864	0.930803	0.981824	0.00819881	0.83544	0.980098	0.00881647	0.768257	0.942882	-0.0101962	0.841667	0.960251	0.0116623	0.796104	0.959316	-0.0134843	0.817911	0.971684	0.094868	0.0202331	0.695013	0.0463011	0.344143	0.705346	0.0517722	0.239896	0.999915	-0.059716	0.327764	0.998403	0.0208709	0.402602	0.781641	0.0111625	0.849123	0.985023	-0.00953455	0.851291	0.98016	0.0611461	0.277761	0.902933	0.0132872	0.802774	0.99968	0.0362487
CPLX2	0.0279799	0.518956	0.85131	0.0989834	0.231945	0.676702	-0.0427861	0.485491	0.916525	-0.0239486	0.606643	0.897078	-0.182196	0.0214319	0.298277	-0.038156	0.515788	0.861417	-0.00359412	0.968584	0.995285	-0.0940846	0.139637	0.900665	-0.0810572	0.286692	0.658837	0.00183709	0.975487	0.999915	-0.0635778	0.502953	0.998403	0.00143666	0.970457	0.994749	-0.0108454	0.906481	0.993628	-0.0489177	0.536038	0.93023	-0.112944	0.197063	0.867164	-0.0227002	0.785926	0.99968	-0.00999772
MTMR14	0.00531627	0.750832	0.935798	0.0360702	0.252544	0.693361	0.0414537	0.0791912	0.695607	0.0205696	0.251284	0.6957	0.00450682	0.881706	0.97187	0.032516	0.225174	0.67686	0.0658049	0.0594136	0.576919	0.0147281	0.549555	0.974693	-0.00511972	0.861663	0.960311	0.00457993	0.85886	0.999915	0.0448691	0.22005	0.998403	0.00585415	0.69565	0.914513	0.0389314	0.248602	0.843652	0.0240699	0.429893	0.895236	0.0560741	0.0966107	0.821015	0.0804812	0.0111884	0.742049	0.00203068
AP2A1	0.0549453	0.146878	0.578437	0.0108068	0.881226	0.974766	0.107715	0.0439651	0.634061	0.0370086	0.362584	0.774168	-0.000107632	0.998763	0.999243	0.0139884	0.804512	0.96044	-0.0073128	0.926631	0.988285	-0.026032	0.640723	0.978601	-0.0624006	0.348302	0.708286	0.0761515	0.184133	0.999915	-0.0356661	0.667415	0.998403	0.0233177	0.491598	0.828047	-0.0554631	0.464802	0.91549	0.0596483	0.387978	0.887945	-0.03913	0.609661	0.965924	0.0789146	0.264767	0.99968	0.0609178
SEPT7L	0.00780014	0.673245	0.909243	0.00979806	0.780766	0.954015	-0.00975116	0.709299	0.960845	-0.0148408	0.454061	0.826937	-0.0432298	0.200092	0.657903	-0.000173387	0.995172	0.999005	-0.000411078	0.991537	0.998408	-0.0283192	0.297389	0.93591	-0.0180215	0.578701	0.849283	-0.0434598	0.134926	0.962955	-0.0853108	0.034373	0.935641	-0.0150338	0.36295	0.760129	-0.0265662	0.48873	0.917622	-0.00320683	0.924208	0.99161	-0.00521621	0.889005	0.992782	-0.00417328	0.904612	0.99968	-0.0109587
HCFC2	-0.08055	0.0315797	0.325866	-0.0586187	0.414159	0.80761	-0.0686612	0.196136	0.799336	-0.0933487	0.0200518	0.282275	-0.211354	0.00199278	0.0951344	-0.00255573	0.966514	0.993744	-0.124264	0.112944	0.661029	-0.0258417	0.640279	0.978601	-0.0775497	0.239507	0.615135	0.0146023	0.810172	0.999915	-0.0109812	0.893852	0.998403	-0.0668546	0.0460502	0.355865	0.0746893	0.345471	0.885933	0.0944789	0.167391	0.784587	0.00503771	0.947148	0.997203	-0.0165656	0.817295	0.99968	-0.0911175
CADPS	-0.045549	0.346272	0.759062	-0.0629864	0.495851	0.848248	-0.0843959	0.216917	0.81284	-0.021785	0.674529	0.922024	-0.208196	0.0184789	0.278418	-0.0220717	0.781743	0.957201	0.0156286	0.878263	0.984128	-0.116638	0.100429	0.867541	-0.14492	0.0871547	0.400437	-0.0573253	0.427518	0.999915	-0.187019	0.0765854	0.96856	-0.00678343	0.8754	0.97126	-0.0956616	0.348978	0.886273	-0.130906	0.136966	0.760409	-0.153492	0.115708	0.830908	0.00689647	0.941007	0.99968	-0.0821133
CLC	-0.0553669	0.108296	0.514007	-0.114222	0.0829445	0.474845	-0.0610066	0.211198	0.810831	0.00833698	0.821914	0.958984	-0.0303114	0.63242	0.90372	-0.0871856	0.190275	0.643423	-0.133087	0.0656367	0.594655	-0.0211935	0.676514	0.979092	-0.0764928	0.206479	0.579503	-0.0412966	0.476038	0.999915	-0.143131	0.0575484	0.960087	-0.00293864	0.924197	0.984463	0.0590375	0.434549	0.90788	-0.0575192	0.360581	0.879499	-0.0222576	0.749822	0.979874	-0.128508	0.0523743	0.969639	-0.0287636
PBX2	0.00706247	0.766633	0.939519	-0.0354096	0.435808	0.819215	0.0377023	0.262067	0.833333	0.0149035	0.559005	0.876619	-0.0289568	0.506709	0.857256	0.0275739	0.446899	0.828298	0.0793563	0.11088	0.659733	0.056804	0.103752	0.868443	-0.0518224	0.214041	0.588089	0.088768	0.0148293	0.590471	-0.0375255	0.470904	0.998403	-0.00594341	0.779935	0.940989	-0.00794178	0.869642	0.990624	-0.00407336	0.925161	0.99161	0.0747948	0.119051	0.831142	0.0508817	0.255973	0.99968	0.0324815
PBX3	0.021269	0.116449	0.528736	0.00654836	0.79838	0.958266	-0.0198497	0.300725	0.854268	0.00101525	0.944389	0.990023	-0.0438059	0.0741997	0.474391	0.00146912	0.943328	0.990045	0.0211431	0.457187	0.88155	-0.0237959	0.232684	0.923663	-0.000449574	0.984944	0.995259	0.00557678	0.792836	0.999915	0.0171925	0.562613	0.998403	0.0056139	0.643596	0.897121	0.0335126	0.231723	0.840885	0.0171594	0.487726	0.916165	0.0105515	0.700436	0.977969	0.0194765	0.451789	0.99968	-0.009595
PBX1	-0.188707	0.053292	0.399187	0.298892	0.109164	0.521003	-0.0550084	0.691228	0.956373	-0.0687051	0.512785	0.856733	0.103388	0.564399	0.880105	-0.304237	0.0492683	0.405668	0.165878	0.420291	0.866229	-0.0106302	0.941164	0.995753	0.413704	0.0155765	0.172614	0.0447518	0.771165	0.999915	0.0413552	0.846979	0.998403	-0.130766	0.13458	0.542498	0.0578537	0.773561	0.97211	-0.159282	0.371846	0.885561	-0.0916438	0.643244	0.969969	-0.323144	0.0785825	0.990198	-0.0908418
ELMOD1	0.0387121	0.549728	0.86306	0.0533872	0.66392	0.917147	-0.103284	0.258698	0.830348	-0.0327276	0.637169	0.90823	-0.220794	0.0604017	0.443011	0.217238	0.0308831	0.345423	0.0501544	0.708181	0.949455	0.0425858	0.654538	0.978894	-0.119582	0.292046	0.662521	0.036448	0.71697	0.999915	0.0728914	0.606728	0.998403	-0.0521714	0.366958	0.761975	0.0373036	0.77628	0.972735	0.261328	0.0261058	0.598206	0.126291	0.333868	0.917362	-0.0115794	0.924989	0.99968	0.0552437
BCL6	-0.0198548	0.711107	0.921794	-0.300958	0.00307792	0.138727	-0.0275606	0.716181	0.962487	-0.0813346	0.156344	0.610749	-0.204083	0.0371932	0.373143	-0.0376044	0.666412	0.923762	-0.123284	0.271343	0.795513	-0.0120645	0.878365	0.992618	-0.236299	0.0115659	0.145619	-0.307333	0.000333812	0.0881484	-0.296308	0.0110935	0.821943	-0.0761886	0.111128	0.503439	-0.283942	0.0114051	0.460542	-0.0589889	0.545836	0.933511	-0.0415543	0.701219	0.977969	-0.084779	0.404664	0.99968	-0.0394345
ST6GALNAC1	0.0879438	0.310037	0.735652	0.13051	0.429184	0.814705	0.0862217	0.481734	0.916391	0.233389	0.0115937	0.228329	0.367598	0.0198123	0.287455	-0.226055	0.0756346	0.469215	0.125649	0.490185	0.891254	0.106307	0.404093	0.949605	0.500237	0.000905897	0.0311309	0.13579	0.320249	0.999915	0.0274969	0.884751	0.998403	0.185719	0.0160453	0.2325	0.0388497	0.828951	0.982299	-0.0691572	0.661531	0.951531	0.0174615	0.920599	0.994863	0.0724479	0.662141	0.99968	-0.0134642
AIRE	0.00507926	0.668478	0.908307	-0.0102455	0.646558	0.909054	-0.0192975	0.24945	0.825176	0.00434167	0.732777	0.935971	-0.0025574	0.905077	0.977084	-0.000329388	0.984693	0.996928	-0.0217926	0.378843	0.849451	0.000145257	0.993355	0.999297	-0.0110728	0.594689	0.856288	-0.0160049	0.370071	0.999915	-0.0249054	0.336884	0.998403	0.0101508	0.338054	0.744428	-0.00467863	0.843479	0.985023	-0.0304062	0.158819	0.779908	-0.0226382	0.344513	0.918382	-0.0271543	0.228437	0.99968	-0.00330364
TMOD2	-0.270098	0.000240034	0.0399714	-0.15211	0.284263	0.71956	-0.0600226	0.568104	0.934515	-0.119786	0.132288	0.578335	-0.24561	0.0710911	0.469313	0.172746	0.138689	0.581128	-0.102478	0.510922	0.898265	0.0196006	0.857757	0.99095	-0.407037	0.00166313	0.0460376	-0.0317287	0.789303	0.999915	0.0642636	0.692872	0.998403	-0.0883162	0.183408	0.610923	-0.148221	0.340166	0.883414	-0.0398122	0.768924	0.969464	-0.136784	0.362351	0.922133	-0.22621	0.111231	0.99968	-0.0601552
NSUN3	0.007967	0.72194	0.925495	-0.0189304	0.655084	0.913112	-0.00762568	0.809658	0.977765	0.0223727	0.350942	0.767778	-0.0639479	0.115142	0.548634	0.00893905	0.789789	0.958888	0.0291772	0.529449	0.903559	0.00647625	0.844042	0.989891	-0.022559	0.565742	0.843106	-0.00593519	0.86649	0.999915	-0.0320957	0.512191	0.998403	0.0289897	0.146769	0.560019	0.0472114	0.311452	0.874652	0.022655	0.578587	0.939228	0.0619373	0.170253	0.85434	-0.00551487	0.898	0.99968	-0.00133901
NSUN2	0.0753295	0.0153163	0.23978	-0.00976018	0.869636	0.972824	-0.00230315	0.958393	0.993375	-0.0177616	0.595547	0.892342	0.00975922	0.864222	0.966567	0.0137061	0.750521	0.951017	0.0572486	0.374351	0.84744	0.0231602	0.613811	0.978601	0.00990178	0.856566	0.958592	-0.0376158	0.416942	0.999915	-0.0988193	0.147257	0.995393	-0.0060952	0.8271	0.956829	-0.101428	0.0927287	0.723483	-0.00356454	0.950036	0.994526	0.103704	0.0993713	0.821015	0.0569824	0.337943	0.99968	0.0871334
NSUN5	0.0213777	0.513235	0.847955	0.0590124	0.344759	0.766205	-0.00572665	0.901462	0.989195	0.0333752	0.34083	0.760457	0.0534339	0.372729	0.78829	0.00429697	0.932837	0.987304	0.0113192	0.86818	0.981929	-0.0853235	0.075269	0.831089	0.114714	0.0449248	0.297556	-0.0247054	0.627418	0.999915	-0.0654512	0.360068	0.998403	0.0226709	0.437875	0.803999	-0.0388956	0.563514	0.93254	-0.046433	0.435698	0.897983	-0.0253159	0.701617	0.977969	0.0642832	0.297281	0.99968	0.032503
NSUN4	0.00701873	0.787569	0.946286	-0.0240759	0.627426	0.900839	-0.0213005	0.56296	0.933505	-0.00311847	0.91108	0.980655	0.0676977	0.154368	0.603788	0.0622777	0.0990727	0.518074	0.117136	0.0305893	0.499759	0.0509289	0.182954	0.912885	0.0380281	0.405154	0.752317	-0.0238911	0.553838	0.999915	0.0500868	0.379163	0.998403	0.00607956	0.794	0.944528	0.0626592	0.237772	0.841885	-0.0139188	0.76931	0.969464	0.0214486	0.68355	0.974653	-0.00734329	0.882759	0.99968	0.0354715
NSUN7	-0.0988541	0.0462627	0.380823	-0.0281687	0.766889	0.950662	0.0182942	0.794884	0.975539	-0.0185746	0.727699	0.935025	0.190694	0.0358248	0.366603	-0.0298914	0.672026	0.926494	-0.0663593	0.520807	0.900886	-0.16022	0.0279165	0.731329	0.21502	0.013329	0.158471	-0.00160588	0.982758	0.999915	-0.053397	0.623777	0.998403	-0.0281929	0.526101	0.844192	0.0294176	0.766552	0.97127	-0.0764888	0.398669	0.889574	-0.142574	0.155487	0.845765	-0.0399945	0.669279	0.99968	-0.0777817
NSUN6	-0.008073	0.781028	0.944534	-0.0129045	0.815685	0.961072	-0.0562414	0.170192	0.780453	-0.0292236	0.347588	0.766248	-0.126825	0.0164499	0.265072	0.0646909	0.118771	0.552402	-0.00148285	0.980347	0.997458	-0.00719588	0.866184	0.992237	-0.071276	0.161264	0.520897	-0.0407969	0.336743	0.999915	-0.12063	0.0568888	0.960087	-0.00165659	0.949122	0.990764	-0.0179914	0.752971	0.968804	0.00660989	0.9006	0.988491	-0.0246563	0.674295	0.973455	-0.122037	0.0264413	0.892462	0.025892
TUBG1	-0.00591576	0.856853	0.966024	0.0263553	0.67343	0.919275	-0.0364132	0.432119	0.899301	-0.0273834	0.435841	0.817238	-0.0689498	0.250131	0.699595	0.0222085	0.677836	0.927826	-0.0906705	0.184012	0.733513	-0.0569371	0.237167	0.923663	-0.0927685	0.106207	0.437405	-0.0231068	0.651384	0.999915	-0.0640836	0.371489	0.998403	-0.0237925	0.416775	0.791546	-0.100507	0.135803	0.769001	-0.0306517	0.607928	0.945183	-0.116195	0.0787177	0.805448	-0.0379009	0.545878	0.99968	0.0270023
RP11.165H20.1	0.0112854	0.208984	0.64914	-0.0152143	0.37466	0.787059	-0.00752845	0.553791	0.93216	0.00673484	0.484714	0.844458	0.0175049	0.287018	0.726792	-0.00487666	0.734683	0.946019	-0.00234225	0.900657	0.984251	0.0143528	0.277328	0.927767	0.0138344	0.38044	0.736019	0.00989638	0.46743	0.999915	0.00657296	0.738348	0.998403	0.00657522	0.413202	0.78938	0.0164823	0.359709	0.891386	0.0109517	0.503827	0.920213	0.029572	0.102894	0.821015	0.00164976	0.92323	0.99968	0.00634684
FAM71F1	-0.0070092	0.608807	0.885116	0.00383381	0.883363	0.975479	0.00180648	0.925699	0.990132	-0.0191013	0.192734	0.649799	0.0322688	0.197564	0.654382	-0.0410912	0.0630536	0.438469	-0.0396522	0.166655	0.718857	0.0341562	0.0891542	0.854923	0.0247089	0.30357	0.671925	-0.000641805	0.975804	0.999915	-0.0108647	0.716945	0.998403	-0.00850751	0.487024	0.825708	-0.00967746	0.726014	0.96563	-0.0411969	0.0980748	0.727927	-0.0112027	0.685599	0.975444	-0.0300382	0.251585	0.99968	-0.0209106
LOC284475	-0.0183091	0.562191	0.868167	-0.099197	0.0988218	0.503109	0.0303495	0.496829	0.918497	0.0252721	0.455433	0.827103	0.0875985	0.128934	0.568319	0.037585	0.494382	0.852524	-0.0535059	0.420388	0.866229	0.0275176	0.553554	0.974693	0.0151926	0.784076	0.937872	0.0317172	0.528985	0.999915	0.239755	0.000458639	0.385678	0.0290393	0.303471	0.718542	-0.0109451	0.867462	0.990282	-0.0937909	0.102548	0.735535	-0.019419	0.760971	0.9813	-0.0609358	0.314108	0.99968	0.00862069
FAM71F2	0.0108633	0.604341	0.884076	0.00962498	0.809031	0.960132	0.0595034	0.0440562	0.634061	-0.0050708	0.82153	0.958818	0.0433584	0.256105	0.703742	-0.0246522	0.478129	0.844382	-0.0620836	0.158514	0.713429	0.0287991	0.349927	0.943557	0.0556218	0.129897	0.473733	-0.01365	0.68387	0.999915	-0.0714724	0.118512	0.97811	-0.00185426	0.921198	0.984017	0.00799952	0.856103	0.986354	0.02498	0.513107	0.923052	0.0442886	0.295396	0.906563	-0.0286789	0.474666	0.99968	-0.0449215
TARS	0.0365357	0.120796	0.537456	0.0169974	0.70582	0.931448	0.0284676	0.39329	0.88718	-0.0233901	0.35482	0.769825	0.0576547	0.181527	0.634378	0.0195128	0.604435	0.90102	0.111843	0.0234973	0.464675	0.000673735	0.984508	0.998226	0.0360474	0.383699	0.738866	0.019066	0.614989	0.999915	0.0268175	0.603372	0.998403	-0.0030991	0.883189	0.973472	0.0507344	0.306488	0.872069	0.0374283	0.38373	0.886836	0.0738587	0.120572	0.831142	0.0355266	0.430044	0.99968	0.0223682
PTCH1	0.0241144	0.0948726	0.492525	0.0300075	0.272059	0.710007	0.00102221	0.96016	0.993441	0.0258237	0.0952326	0.514185	0.0186735	0.476594	0.841525	0.00875951	0.688104	0.932169	0.0168355	0.575755	0.91597	-0.00688627	0.746199	0.984538	0.0249028	0.326379	0.690246	0.0284008	0.197764	0.999915	-0.0146864	0.642696	0.998403	0.0259982	0.0437319	0.348775	0.0128815	0.657223	0.953257	-0.0047311	0.857605	0.98165	0.00943949	0.746783	0.979874	0.0204765	0.45695	0.99968	0.0156504
TIMM44	0.0519598	0.093149	0.490272	0.0724616	0.218869	0.661809	-0.0092781	0.832476	0.980098	-0.0463118	0.16304	0.618183	-0.016266	0.773917	0.942574	0.076164	0.130279	0.570594	0.0391125	0.544571	0.906203	-0.0345254	0.448854	0.959535	-0.0475048	0.382512	0.737357	0.0675738	0.162632	0.992885	-0.0540519	0.425536	0.998403	-0.0126033	0.649388	0.898612	0.0558311	0.37768	0.896953	0.0104274	0.85363	0.980417	-0.0259086	0.679264	0.973455	0.021436	0.715497	0.99968	0.0882821
TUFM	0.012451	0.740292	0.932278	0.0702942	0.325929	0.753081	-0.0973253	0.0661627	0.682186	0.0297731	0.459531	0.829399	-0.191025	0.00514189	0.155912	0.0435084	0.457217	0.832809	0.0112868	0.885497	0.984128	-0.0935976	0.0893949	0.855132	-0.0467849	0.477698	0.795647	0.000335911	0.995455	0.999915	-0.0128797	0.875475	0.998403	0.00948108	0.777667	0.940407	-0.0151759	0.845556	0.985023	0.0235225	0.731091	0.964136	-0.0409975	0.588988	0.963261	0.0325148	0.650356	0.99968	0.0243507
ACRV1	0.0103507	0.345618	0.758636	0.0272411	0.184997	0.630555	0.0154849	0.318339	0.861164	0.00173174	0.883069	0.973375	0.0217448	0.270444	0.715092	-0.00290871	0.858457	0.970577	0.0594638	0.00959775	0.360668	-0.00501728	0.756022	0.984538	0.0253821	0.187201	0.558116	0.0244294	0.13365	0.961532	0.0151122	0.529281	0.998403	-0.00421889	0.667346	0.906583	0.0688129	0.00127192	0.24981	-0.00194437	0.922601	0.99161	0.0251241	0.257017	0.89619	0.00786886	0.704746	0.99968	0.00814218
FAM108B1	0.00219313	0.822435	0.957004	0.0184311	0.318126	0.746284	-0.0042887	0.75629	0.968874	-0.000354358	0.973019	0.996383	0.0325733	0.0654405	0.457663	0.00154175	0.918324	0.984455	0.0224952	0.27183	0.795739	0.00617903	0.66715	0.979092	0.0204019	0.23363	0.609398	-0.0121002	0.426525	0.999915	0.0192067	0.368728	0.998403	-0.00432445	0.620517	0.886973	0.0359342	0.0751252	0.698644	-0.0113471	0.523855	0.927669	7.44808e-06	0.999699	0.999807	0.00587725	0.752466	0.99968	0.00459616
MFSD10	0.0956442	0.0266294	0.306261	-0.0203693	0.80286	0.95966	0.040215	0.511367	0.92297	0.126835	0.00598919	0.176732	0.121976	0.11854	0.552607	0.0244331	0.724737	0.942566	-0.0262347	0.770945	0.963573	0.0135611	0.831401	0.988706	0.0431587	0.570112	0.845833	-0.0579169	0.390246	0.999915	0.0741739	0.433641	0.998403	0.095902	0.0127939	0.211468	0.0475255	0.591445	0.936836	-0.0567026	0.472362	0.910338	0.110645	0.20556	0.872568	0.0895849	0.279959	0.99968	0.0343123
RAD9B	0.0152351	0.380498	0.779286	-0.0387795	0.242423	0.68456	-0.0242879	0.322723	0.86264	0.0222402	0.232147	0.683031	0.00504193	0.874308	0.970244	0.00331277	0.914633	0.983648	-0.0377659	0.301601	0.812989	-0.0461971	0.0699251	0.827092	-0.0197053	0.51814	0.818075	-0.0761235	0.00833104	0.464377	0.0314801	0.407567	0.998403	0.0258918	0.0948831	0.479529	0.0473435	0.211272	0.829464	0.00165542	0.958319	0.995254	-0.0529582	0.13084	0.837142	0.0364547	0.274851	0.99968	-0.000559994
RAD9A	0.0274711	0.399306	0.790206	0.165717	0.00744647	0.190941	0.080434	0.080348	0.695607	-0.0130953	0.707953	0.930506	0.0895897	0.133269	0.574621	-0.0630204	0.201848	0.655483	-0.00964505	0.886397	0.984128	0.0120368	0.801787	0.984937	0.104555	0.0669248	0.358224	0.0783234	0.104036	0.930217	-0.00871216	0.902817	0.998403	-0.0124877	0.668331	0.906583	0.000823209	0.989617	0.998333	0.0717527	0.226673	0.822532	0.0554266	0.399937	0.926449	0.0157745	0.799466	0.99968	0.0462294
ERGIC2	0.017607	0.685442	0.914011	0.00167938	0.983808	0.99675	0.0722692	0.239221	0.821157	0.0370747	0.426089	0.810768	0.00443549	0.955456	0.990166	0.102181	0.12544	0.563399	0.130204	0.149412	0.70358	-0.0499715	0.434131	0.95698	0.0195357	0.797881	0.941313	0.000712428	0.991684	0.999915	0.0484497	0.610417	0.998403	0.0140159	0.71832	0.922444	0.112451	0.215854	0.829975	0.0616128	0.436465	0.897983	0.022034	0.801912	0.98468	0.0823111	0.322467	0.99968	-0.0172545
ERGIC3	0.0294552	0.389209	0.783681	0.190621	0.00322722	0.141512	0.0650749	0.178144	0.786928	0.0804292	0.0277555	0.320511	0.110781	0.0758571	0.477199	-0.0966071	0.0748112	0.467791	0.00394779	0.955452	0.993444	0.0212907	0.672232	0.979092	0.017281	0.77356	0.932967	0.0574804	0.287472	0.999915	0.0181761	0.808226	0.998403	0.07068	0.0203152	0.254081	0.0200058	0.778409	0.973272	-0.0114561	0.854262	0.980555	-0.0706402	0.306607	0.906563	0.0911685	0.162696	0.99968	0.00225481
MAMSTR	0.00884321	0.710973	0.921738	0.0367568	0.419709	0.810501	0.0138741	0.680974	0.954681	0.000607779	0.981049	0.997521	-0.0531922	0.223347	0.680265	0.0259111	0.49591	0.852783	-0.0119	0.812035	0.970333	0.0152751	0.663324	0.979092	-0.0507716	0.224849	0.59848	0.0419624	0.25599	0.999915	0.00766009	0.883375	0.998403	-0.00241887	0.909732	0.98128	0.0343487	0.482528	0.916401	0.054257	0.211589	0.813845	-0.0352902	0.464063	0.937777	-0.00454063	0.920641	0.99968	0.0391041
ERGIC1	0.011889	0.798828	0.95051	0.0572692	0.519979	0.857664	-0.0561435	0.394435	0.88718	0.0122472	0.806534	0.953668	-0.0128764	0.880223	0.971241	-0.100931	0.172801	0.622277	0.000974699	0.99203	0.998585	-0.0125785	0.854498	0.99095	0.11611	0.155384	0.513064	0.0349308	0.640186	0.999915	0.00819414	0.936012	0.998403	-0.0128829	0.757347	0.934415	0.135006	0.167722	0.795714	-0.00828185	0.922385	0.99161	0.115696	0.219035	0.883047	0.0955792	0.272273	0.99968	-0.0190991
LOC100506267	-0.0231825	0.304327	0.729686	-0.0709347	0.0992442	0.504146	-0.0684637	0.0314186	0.602811	0.00682492	0.778056	0.944711	-0.0615276	0.136389	0.578537	0.0190401	0.425556	0.816569	-0.0140895	0.766852	0.962326	0.0283797	0.392558	0.949605	-0.0886711	0.0246716	0.220451	-0.0111707	0.714507	0.999915	0.058544	0.235627	0.998403	0.00848618	0.674234	0.908866	0.00407844	0.932936	0.99592	-0.00354292	0.931404	0.992795	0.0370929	0.416083	0.929184	0.0137703	0.751215	0.99968	0.00269539
LOC100506870	-0.00965099	0.837969	0.961146	-0.0299761	0.739519	0.94285	0.00608935	0.9273	0.990132	-0.157394	0.00170964	0.106225	-0.0737649	0.393644	0.798883	-0.0750259	0.225858	0.677271	-0.233469	0.0155258	0.411064	0.0643625	0.353335	0.945649	-0.0613537	0.4586	0.784969	-0.0252503	0.724651	0.999915	0.0496496	0.630579	0.998403	-0.111039	0.00810821	0.174784	-0.0562265	0.552534	0.929991	-0.0908362	0.290396	0.849804	0.00277895	0.97675	0.998296	-0.204866	0.023194	0.866816	-0.0108684
CLEC14A	0.0264784	0.247393	0.684911	0.0323012	0.459647	0.832625	0.0427021	0.186952	0.793582	0.05617	0.0216497	0.289587	0.0829788	0.0471347	0.404078	0.038284	0.339597	0.765429	0.163407	0.000554803	0.180799	0.0109847	0.744408	0.984538	0.045616	0.256143	0.629771	0.0600429	0.107073	0.930217	0.128935	0.00970994	0.770232	0.0450856	0.0271089	0.286006	0.0539201	0.267092	0.85217	0.0280144	0.502132	0.919235	0.0284765	0.538396	0.951085	0.0613327	0.160536	0.99968	0.00498711
MTCP1	-0.0044301	0.892585	0.972438	-0.039468	0.527007	0.859691	-0.0261583	0.572751	0.935193	-0.056868	0.105132	0.535644	0.0500047	0.403517	0.80287	-0.0108227	0.838066	0.967116	-0.117501	0.082577	0.625774	0.0576599	0.23141	0.923663	0.00746256	0.896861	0.970826	-0.0407536	0.433016	0.999915	0.0992293	0.166159	0.995393	-0.0412164	0.159193	0.579721	0.021325	0.753875	0.968909	0.113802	0.0561926	0.683996	0.0492032	0.457681	0.936591	-0.0762449	0.22202	0.99968	0.0108838
S100PBP	-0.0775858	0.0135936	0.226963	-0.102328	0.0886663	0.483485	-0.0739754	0.0970465	0.715821	-0.0401897	0.234925	0.685476	-0.131003	0.0228727	0.304599	0.0310898	0.487382	0.849161	-0.0730695	0.264532	0.792607	0.00622212	0.893468	0.994036	-0.226674	3.36778e-05	0.00326708	-0.0790449	0.096544	0.910402	-0.0410192	0.55286	0.998403	-0.046376	0.0998532	0.489486	-0.113555	0.0732819	0.694806	0.0560225	0.330184	0.866704	0.0158777	0.803583	0.985234	-0.0359428	0.551951	0.99968	0.0222363
B3GAT3	0.0287404	0.291155	0.719686	0.152242	0.00292726	0.135682	-0.102138	0.00766992	0.469166	0.0160128	0.583536	0.886812	-0.117877	0.0166585	0.266178	-0.0554125	0.203202	0.65701	-0.0298461	0.602215	0.921938	0.00948358	0.812903	0.986667	-0.0656432	0.16918	0.532624	0.0482739	0.25655	0.999915	-0.0775094	0.192984	0.996517	0.0104529	0.667805	0.906583	-0.059481	0.284945	0.861619	0.0484382	0.328947	0.866241	0.0102838	0.85183	0.990165	-0.00490231	0.925276	0.99968	0.00428462
MGC13053	-0.00161902	0.848548	0.964282	0.0182014	0.257524	0.697481	0.0127664	0.286468	0.847012	-0.00732334	0.420132	0.806806	-0.00713235	0.644144	0.909094	0.00273795	0.840024	0.967534	0.00385732	0.828392	0.972768	-0.00432871	0.728379	0.983969	0.00716033	0.630238	0.872835	0.0121698	0.353383	0.999915	-0.0123448	0.505556	0.998403	-0.00885265	0.242206	0.668611	-0.00979668	0.568802	0.932785	-0.00872969	0.571902	0.938625	-0.00320579	0.85153	0.990165	-0.0127156	0.434716	0.99968	-0.00403024
B3GAT1	-0.0546115	0.0617903	0.421488	0.0573606	0.304972	0.736825	-0.0416283	0.315013	0.860828	-0.0461234	0.141604	0.593163	-0.0986023	0.0655974	0.457723	0.00637072	0.885781	0.978362	-0.054092	0.379504	0.849612	-0.0479776	0.265327	0.923812	-0.0636114	0.215795	0.589786	-0.0155552	0.741571	0.999915	-0.126558	0.047804	0.960087	-0.0381457	0.144879	0.557949	-0.0679786	0.277735	0.85674	-0.00540407	0.91944	0.991422	-0.0890764	0.131964	0.837831	-0.0518631	0.356496	0.99968	-0.0222821
USMG5	0.0194989	0.275399	0.708135	0.0432731	0.204808	0.649849	0.000392456	0.987626	0.997739	0.00521423	0.785765	0.94689	-0.0333107	0.309351	0.744863	0.0332686	0.23502	0.685441	0.0313128	0.403398	0.861504	-9.51902e-07	0.999971	0.999971	-0.0164713	0.599824	0.859357	0.0255141	0.360321	0.999915	0.0452292	0.247472	0.998403	0.00793116	0.61995	0.886523	0.0278289	0.452714	0.913828	0.0120764	0.71108	0.960681	0.0314151	0.384587	0.924738	0.0164716	0.62821	0.99968	0.00182033
FAM66C	-0.0445785	0.0270185	0.307866	-0.000791655	0.983672	0.99675	-0.0148535	0.603743	0.940151	-0.035625	0.0998949	0.525778	-0.0532278	0.150889	0.598399	-0.0219191	0.501582	0.854466	-0.014353	0.732551	0.954237	-0.013952	0.639185	0.978601	-0.0295122	0.405801	0.752679	-0.0181429	0.569239	0.999915	-0.000872915	0.984275	0.998608	-0.0396352	0.0278527	0.289332	0.0211592	0.613387	0.942222	-0.000450528	0.990254	0.99889	-0.011321	0.781908	0.983665	-0.0317822	0.406432	0.99968	-0.0170117
LOC100506268	-0.0293928	0.35579	0.765436	0.0591007	0.328335	0.75432	-0.0517035	0.250491	0.825176	-6.22571e-05	0.998545	0.999565	-0.0864934	0.13563	0.577297	-0.0351338	0.493556	0.852514	-0.0747929	0.261329	0.790546	-0.111615	0.0166377	0.682789	-0.131806	0.017826	0.185267	-0.0607994	0.21722	0.999915	-0.0581175	0.404045	0.998403	-0.0127979	0.653035	0.899874	-0.00784946	0.904217	0.993628	0.0398728	0.491921	0.917164	-0.0987506	0.124163	0.831142	-0.0934968	0.125305	0.99968	-0.000476198
PLN	0.0457296	0.134512	0.559949	-0.0374798	0.521847	0.857964	-0.0207769	0.631204	0.948267	0.0376979	0.250182	0.695246	-0.0151745	0.787052	0.947497	-0.0239033	0.537354	0.87081	0.0134489	0.834874	0.97449	-0.0567522	0.206785	0.920565	-0.0376252	0.483512	0.799034	0.016591	0.622386	0.999915	0.077521	0.246589	0.998403	0.0376948	0.167692	0.589392	0.0180858	0.682185	0.958407	0.00838368	0.880533	0.984959	-0.0212477	0.731175	0.979874	0.110836	0.0592898	0.980256	-0.0193408
UXT	-0.0136762	0.604447	0.884076	-0.0274358	0.586484	0.883261	-0.0888146	0.016854	0.561396	-0.0144247	0.610299	0.898311	-0.107647	0.0255624	0.321034	0.00920403	0.812025	0.961723	-0.0654996	0.234034	0.776077	-0.0598989	0.122159	0.886536	-0.0403756	0.383278	0.738338	-0.0870103	0.0276095	0.728142	0.0479891	0.40592	0.998403	-0.017218	0.465542	0.81655	0.0140233	0.794001	0.97695	-0.0146268	0.761121	0.968471	-0.0416834	0.434389	0.933595	0.00238915	0.962314	0.99968	0.00610244
LOC728537	-0.0251915	0.202134	0.642802	-0.0323051	0.391965	0.796413	-0.0326765	0.242098	0.823239	-0.0193962	0.359947	0.772781	-0.0538324	0.136658	0.578537	-0.0199665	0.536823	0.870709	-0.024513	0.555468	0.909555	-0.0368519	0.204448	0.92038	-0.0312091	0.368182	0.726111	-0.0413261	0.19762	0.999915	-0.00896621	0.835838	0.998403	-0.0176301	0.318235	0.730572	0.00917154	0.828112	0.982082	-0.0248849	0.489678	0.916501	-0.0119178	0.765484	0.982068	0.012639	0.73221	0.99968	-0.0347977
CALM2	0.0154548	0.202917	0.643341	0.0376195	0.102956	0.511989	-0.000120927	0.994386	0.999116	0.0154634	0.234766	0.685276	0.0121752	0.583119	0.887975	-0.0152607	0.393338	0.800529	0.0369027	0.143662	0.696748	0.0106672	0.550458	0.974693	0.0172741	0.417729	0.759435	0.0053836	0.767501	0.999915	-0.0306373	0.248743	0.998403	0.00736448	0.497702	0.83202	0.0117477	0.624996	0.946365	-0.0214992	0.33128	0.867186	0.00330772	0.892846	0.992782	0.00564196	0.805445	0.99968	-0.00272451
CALM3	0.0368552	0.316208	0.73917	-0.071659	0.307458	0.738083	0.159943	0.00194676	0.396642	0.0214395	0.586754	0.888381	-0.029514	0.661611	0.913581	0.114101	0.0415033	0.380776	0.0303157	0.690526	0.943929	0.0439033	0.416917	0.954274	-0.132642	0.0392777	0.277747	0.119789	0.0322998	0.746544	0.0156744	0.845649	0.998403	0.0188704	0.566115	0.863738	-0.0627152	0.393989	0.900957	0.0230038	0.731541	0.964136	0.0399913	0.590585	0.963306	0.100331	0.152392	0.99968	0.0639911
TTC30B	-0.153657	0.000146684	0.0313171	0.0712914	0.358306	0.775617	0.0828394	0.151975	0.76776	-0.00861925	0.844391	0.965288	0.0767084	0.302949	0.739913	-0.0601613	0.311697	0.744164	0.0866435	0.306491	0.814623	0.0210164	0.727114	0.983798	0.0955974	0.182888	0.553375	0.0462804	0.45875	0.999915	0.0801186	0.371025	0.998403	-0.0327835	0.37029	0.764071	0.0110287	0.893549	0.992571	0.0185385	0.803837	0.973106	0.0591518	0.474579	0.938142	-0.0157648	0.839849	0.99968	-0.0443383
CALM1	0.023893	0.156864	0.591971	-0.0309326	0.332215	0.756715	-0.0199459	0.403803	0.888793	0.0135922	0.453055	0.826428	-0.067285	0.0274386	0.332126	0.0373865	0.149419	0.596144	0.0599203	0.0885243	0.637175	-0.000752309	0.975856	0.997668	0.00914535	0.757849	0.925952	-0.00318386	0.90188	0.999915	0.00937472	0.799904	0.998403	0.0139075	0.357062	0.756771	-0.0109946	0.747291	0.967653	0.0476975	0.120769	0.743955	0.00456933	0.893573	0.992782	0.0108302	0.738125	0.99968	0.00957607
LOC100130078	0.0160779	0.246223	0.683454	0.0195541	0.459616	0.832625	0.00796399	0.684897	0.955483	0.0024306	0.870251	0.969958	0.0166003	0.513049	0.860471	0.00138676	0.949083	0.990628	0.0334075	0.244337	0.782054	0.00548174	0.78824	0.984937	0.036114	0.137443	0.485794	0.0374673	0.0801344	0.885817	-0.00254536	0.933206	0.998403	0.0050813	0.682116	0.911024	-0.00355043	0.900297	0.993388	0.00193162	0.939124	0.994526	0.00340393	0.903391	0.993259	0.00947718	0.720287	0.99968	-0.00190376
UBE2QL1	-0.0534928	0.387576	0.782742	0.191363	0.105371	0.513471	-0.189861	0.0295583	0.593828	-0.134865	0.0415713	0.371905	-0.317147	0.00496789	0.15375	-0.27302	0.0126294	0.250405	-0.111812	0.390382	0.85574	-0.103176	0.256828	0.923663	-0.0840066	0.439431	0.774176	0.0112096	0.911485	0.999915	-0.256647	0.0575303	0.960087	-0.130835	0.0176031	0.240488	-0.0873871	0.510222	0.924604	-0.0150323	0.894057	0.987977	-0.26185	0.0357402	0.752643	-0.229185	0.0535432	0.971229	-0.10057
GSDMD	0.0915094	0.0411496	0.363003	-0.207921	0.014971	0.249427	-0.0298704	0.638487	0.950537	0.0539204	0.262873	0.702946	0.0417825	0.612128	0.897093	-0.0131571	0.848807	0.969699	-0.0852892	0.363078	0.84396	0.0396122	0.549004	0.974693	-0.0769986	0.328805	0.692992	-0.0371078	0.604211	0.999915	0.0350497	0.721637	0.998403	0.051301	0.201265	0.630433	-0.00907212	0.923423	0.994621	0.0622909	0.446921	0.901241	0.0427416	0.637981	0.969798	0.00717645	0.933702	0.99968	0.032618
UPK1A	-0.00909433	0.832958	0.959265	0.0498318	0.545438	0.866766	0.107942	0.0759109	0.691961	0.00889251	0.847453	0.965302	0.0284464	0.719165	0.927489	-0.108802	0.153467	0.602259	0.0239541	0.791657	0.968194	0.0485025	0.444061	0.958988	0.215544	0.00412748	0.0808141	0.0459893	0.522374	0.999915	0.127183	0.176973	0.995393	0.0291327	0.449548	0.808146	0.182763	0.0521918	0.669009	0.0445456	0.570652	0.937945	0.00136155	0.987531	0.999066	-0.0586857	0.47315	0.99968	-0.0339643
UPK1B	-0.189323	0.08047	0.464735	0.211011	0.309086	0.740043	0.393453	0.00997587	0.504297	0.0957906	0.410321	0.801145	0.572873	0.00378511	0.136625	-0.162242	0.301284	0.737374	-0.0252641	0.911936	0.985733	0.0657781	0.680314	0.979796	0.5123	0.00682852	0.108077	-0.0632249	0.721186	0.999915	0.257901	0.277208	0.998403	0.058652	0.545553	0.854607	-0.0134111	0.954029	0.99793	0.368198	0.0619942	0.697958	-0.00972201	0.964654	0.998118	-0.170018	0.402348	0.99968	-0.175038
DLGAP2	-0.00367631	0.735883	0.930379	-0.0153612	0.45736	0.831495	-0.0227606	0.13903	0.755147	-0.0101231	0.386013	0.788737	0.006417	0.746399	0.935194	0.00908534	0.526345	0.867685	-0.0288525	0.205753	0.756562	-0.00838405	0.600802	0.977925	0.0165171	0.387538	0.741739	-0.020071	0.19755	0.999915	-0.0226514	0.34183	0.998403	-0.00990231	0.309053	0.722942	0.00110928	0.957098	0.998129	-0.0328536	0.0973169	0.727757	-0.0319966	0.145515	0.841372	-0.0174824	0.401697	0.99968	-0.0101346
DLGAP3	-0.00958805	0.480201	0.831593	0.0230113	0.375143	0.787059	-0.0251894	0.189191	0.794325	-0.0110816	0.446554	0.823434	-0.0155901	0.531377	0.866937	-0.00677346	0.77482	0.95619	0.0169041	0.553177	0.909367	-0.000411657	0.98356	0.998226	-0.00830128	0.727679	0.915726	-0.0440865	0.0425005	0.789187	-0.0159444	0.591615	0.998403	-0.0029897	0.805544	0.948063	0.0103863	0.716464	0.963964	-0.0416121	0.09202	0.725699	-0.0176055	0.521143	0.948263	-0.0454349	0.0807954	0.993507	-0.0135959
HIST1H4I	0.00263733	0.868553	0.967764	0.0790694	0.0088005	0.205278	-0.00758488	0.736405	0.966385	0.0234977	0.168329	0.622946	-0.0230664	0.428278	0.81844	-0.0149645	0.581933	0.891074	0.0481335	0.147498	0.700484	-0.023157	0.322625	0.939771	0.0259704	0.3527	0.712019	0.0255414	0.316483	0.999915	0.0070742	0.839212	0.998403	0.0230589	0.104737	0.497087	0.0312022	0.347701	0.886273	0.00750401	0.796069	0.971621	-0.00347433	0.914066	0.994863	0.015811	0.603191	0.99968	0.0132432
DLGAP1	-0.0252968	0.669233	0.908409	0.0800096	0.479633	0.84237	-0.0385732	0.645031	0.951613	0.0435429	0.492659	0.848691	-0.102634	0.344553	0.770007	-0.079967	0.38643	0.795393	0.225849	0.0667478	0.596905	0.0280659	0.747206	0.984538	-0.103805	0.317465	0.6828	-0.118093	0.183545	0.999915	0.0182696	0.887871	0.998403	-0.0297344	0.574241	0.867608	-0.127941	0.268227	0.85217	-0.00271651	0.979917	0.997536	-0.107027	0.370742	0.923243	-0.0512166	0.642838	0.99968	0.00864361
DLGAP4	-0.0265809	0.300155	0.726071	-0.0402148	0.408003	0.804128	-0.0197758	0.585911	0.93799	-0.0108142	0.694396	0.927662	-0.0588292	0.206859	0.66317	0.017788	0.665303	0.923415	-0.00411919	0.939217	0.989939	-0.0322049	0.393381	0.949605	-0.0242065	0.591027	0.854439	-0.0165863	0.670957	0.999915	-0.0125681	0.822975	0.998403	-0.01761	0.442726	0.805373	0.0160571	0.7558	0.968943	0.0493056	0.291522	0.850395	-0.0616019	0.234499	0.887306	-0.0128839	0.792087	0.99968	-0.0394401
DLGAP5	-0.0123534	0.734595	0.929649	-0.195274	0.00451625	0.157082	0.063312	0.218633	0.814168	-0.0515643	0.186229	0.644198	-0.025453	0.701642	0.92357	0.125927	0.0273899	0.330739	-0.0603949	0.425669	0.86898	0.020687	0.699406	0.981897	-0.174393	0.00606224	0.099398	-0.0258748	0.635407	0.999915	-0.0621453	0.435488	0.998403	-0.0290761	0.371755	0.765214	-0.0788808	0.27044	0.853216	0.0332042	0.616966	0.945552	-0.0372279	0.613033	0.96615	-0.0431932	0.537782	0.99968	0.0971811
BRDT	-0.0268538	0.397238	0.788621	0.0306488	0.613365	0.895419	0.00697414	0.876514	0.986432	0.00951305	0.779789	0.945409	0.0658736	0.25737	0.704307	-0.0465057	0.283753	0.725246	-0.0377398	0.47727	0.888415	-0.060221	0.196292	0.917133	0.0290343	0.602081	0.860741	0.00802925	0.845876	0.999915	-0.132438	0.0557469	0.960087	0.0141688	0.617425	0.885467	-0.0722472	0.178058	0.804106	-0.00633462	0.912781	0.99047	0.0521821	0.415529	0.928752	-0.0210002	0.731045	0.99968	-0.0252617
MBNL1	0.0367725	0.488375	0.836613	-0.00323612	0.974493	0.993737	0.111103	0.138175	0.755094	0.0410444	0.470637	0.835712	0.0752417	0.43831	0.822598	0.0499933	0.56082	0.880681	-0.0025749	0.981419	0.997473	0.0482606	0.536303	0.9734	0.0689357	0.459135	0.785392	0.0523688	0.536579	0.999915	0.207467	0.0733128	0.96856	0.0598199	0.206889	0.636551	0.161899	0.143079	0.780341	0.175193	0.0693724	0.704066	-0.00373079	0.972254	0.998118	0.0946399	0.351437	0.99968	-0.0101848
MBNL2	-0.00830256	0.898356	0.974182	-0.0862027	0.486318	0.844501	0.0440525	0.631663	0.948267	0.0190223	0.784844	0.946349	0.0770588	0.516693	0.861685	-0.203855	0.0403351	0.375029	-0.00784994	0.953176	0.992488	-0.0711056	0.456658	0.959535	-0.0680622	0.550562	0.835291	-0.053226	0.58986	0.999915	-0.00459067	0.974248	0.998403	0.0207768	0.720612	0.92332	-0.142128	0.27546	0.855922	-0.0180907	0.878594	0.984874	-0.0586958	0.654837	0.970446	0.110588	0.374268	0.99968	-0.0391105
MBNL3	0.0279631	0.432981	0.807212	0.183429	0.00676214	0.183351	0.0379973	0.451182	0.908165	0.0755079	0.0476483	0.39285	0.108883	0.0951633	0.515571	0.0733874	0.206151	0.659637	0.09076	0.222784	0.767123	0.0233977	0.655561	0.978894	0.103333	0.0980969	0.422923	0.0185854	0.736698	0.999915	-0.0241303	0.757226	0.998403	0.0403493	0.205231	0.634984	0.0841163	0.268201	0.85217	-0.0566739	0.383067	0.886675	-0.0241648	0.737441	0.979874	0.092566	0.176713	0.99968	-0.0204276
SRSF10	-0.00418974	0.834514	0.959581	0.0118199	0.757204	0.948214	0.0172191	0.543613	0.92922	-0.0163679	0.446263	0.823434	-0.0332649	0.364306	0.784056	0.0865509	0.00619157	0.197618	0.0750723	0.072693	0.605859	0.0297734	0.312245	0.937327	-0.0675151	0.0543034	0.326108	0.0118008	0.709147	0.999915	0.00978783	0.823478	0.998403	-0.0109112	0.542638	0.85293	-0.0238477	0.569305	0.932785	0.0510689	0.161577	0.782136	0.012701	0.753911	0.980176	0.0228817	0.550392	0.99968	0.0309312
NPEPL1	0.00441408	0.779974	0.94443	-0.00407277	0.890841	0.976754	0.0166841	0.455063	0.908857	0.00937994	0.579688	0.884079	0.0139667	0.623772	0.900043	-0.0538682	0.028038	0.334215	-0.0441479	0.182198	0.732626	-0.010592	0.648428	0.978601	0.0454474	0.100448	0.426934	0.0212323	0.382601	0.999915	-0.0317955	0.357409	0.998403	0.00733153	0.603653	0.880049	-0.0124982	0.69394	0.960254	-0.0345867	0.229107	0.823363	-0.038205	0.230866	0.887306	-0.0113718	0.705131	0.99968	-0.0135333
HRH3	-0.000976608	0.944575	0.986906	-0.00832092	0.756202	0.948089	0.00484693	0.807221	0.977088	0.00904622	0.547927	0.871412	-0.0118971	0.643643	0.908941	0.012431	0.569545	0.884577	-0.0316135	0.2795	0.799512	-1.52874e-05	0.999409	0.999707	-0.0276458	0.26157	0.634416	-0.00130206	0.95257	0.999915	0.0362962	0.237073	0.998403	0.0072446	0.563874	0.862924	-0.0452921	0.116075	0.747363	-0.0252418	0.323672	0.863226	-0.0116935	0.680286	0.97366	0.0198975	0.456719	0.99968	0.00411714
CDX2	-0.0181721	0.533169	0.856855	0.0765587	0.16828	0.611371	0.0111992	0.785988	0.973572	-0.04927	0.114368	0.550317	0.0412985	0.439174	0.823143	-0.00381878	0.93434	0.987542	0.0690767	0.254987	0.787165	-0.0158236	0.712147	0.982825	0.0375828	0.462607	0.787653	0.0282916	0.538244	0.999915	0.0183113	0.774159	0.998403	-0.0371042	0.154031	0.571711	0.0484913	0.421466	0.905933	-0.0311809	0.557329	0.934273	0.0026749	0.963798	0.998118	-0.0326872	0.559585	0.99968	0.0285905
ZNF720	-0.0242713	0.262935	0.697441	0.0241388	0.558729	0.872444	0.0354356	0.247716	0.825176	0.0208025	0.370962	0.779973	0.0154155	0.697237	0.922672	-0.083713	0.00460175	0.177601	0.0822402	0.0695018	0.603543	-0.0113229	0.7227	0.983502	-0.0115977	0.760714	0.927225	-0.0061083	0.832664	0.999915	-0.0323882	0.495024	0.998403	0.00911755	0.638317	0.894406	0.0102976	0.787985	0.97588	-0.00488334	0.901723	0.988491	0.0084029	0.848024	0.989444	0.011066	0.789921	0.99968	-0.0611625
OIP5	0.0976412	0.0145478	0.234984	0.129321	0.0878175	0.482248	0.0117949	0.835463	0.980098	-0.0144523	0.737091	0.936326	0.0152304	0.834465	0.958938	0.201717	0.000606291	0.0800504	0.00489411	0.953518	0.992488	0.0509792	0.387673	0.949605	-0.0347402	0.621976	0.869278	0.0212995	0.719802	0.999915	0.00302836	0.972506	0.998403	-0.0298504	0.405416	0.783844	0.0708499	0.366867	0.895064	0.0681551	0.351318	0.874534	0.0490094	0.545709	0.954877	0.0297058	0.698785	0.99968	0.18756
CLCN3	0.0581752	0.124081	0.544487	-0.00968269	0.892895	0.976775	0.0137017	0.79822	0.975539	0.0668496	0.0991656	0.524139	0.083701	0.224623	0.680265	-0.0855251	0.0900954	0.502743	0.0584587	0.459293	0.882515	-0.00395468	0.94343	0.995982	0.143106	0.0307726	0.244972	-0.0170445	0.772065	0.999915	-0.101242	0.221568	0.998403	0.0769087	0.0226157	0.264959	0.00732403	0.926547	0.994745	0.0496459	0.472054	0.910338	0.140937	0.0649357	0.789784	-0.0240849	0.738364	0.99968	-0.0159403
CLCN2	0.0548583	0.0356405	0.338679	0.0566573	0.256253	0.696701	-0.00166222	0.964224	0.994303	0.0317794	0.257491	0.69919	0.0203072	0.671847	0.916077	0.0434923	0.276987	0.719721	-0.0624455	0.246876	0.783575	0.010159	0.792049	0.984937	0.110168	0.0160733	0.175408	-0.00124857	0.974771	0.999915	0.00953361	0.867943	0.998403	0.0219563	0.348275	0.752048	-0.030203	0.558173	0.931294	-0.0175289	0.713533	0.960681	-0.0432767	0.413468	0.928063	-0.0577576	0.250705	0.99968	0.0505842
CLCN1	0.0154852	0.383575	0.780889	0.0207329	0.539146	0.865886	0.0264371	0.292663	0.84803	0.0222049	0.243588	0.690265	0.0428656	0.185308	0.640216	-0.00660411	0.772405	0.955818	0.0231525	0.534768	0.903781	0.0326888	0.210641	0.92132	0.0342993	0.27122	0.64352	0.0668306	0.0145007	0.589732	-0.0482663	0.214183	0.998403	0.0122445	0.440902	0.805351	0.0483166	0.177497	0.803377	-0.0262719	0.417234	0.893123	0.0679818	0.0577102	0.78531	0.0312232	0.359289	0.99968	0.00129964
FBXL16	0.00829999	0.412574	0.797814	0.0442606	0.0206954	0.281271	-0.0100586	0.482608	0.916525	0.00563364	0.604038	0.895923	-0.00105033	0.954586	0.989647	0.0105631	0.484605	0.847287	0.004168	0.845179	0.976621	-0.013582	0.36176	0.945694	-0.011615	0.513565	0.816309	-0.00959375	0.535353	0.999915	0.000971914	0.965041	0.998403	0.00550694	0.543169	0.853229	0.0169116	0.409447	0.903696	-0.00505309	0.784368	0.970855	-0.0237415	0.245749	0.892669	0.00132288	0.944292	0.99968	0.000198032
CLCN7	0.0027926	0.926955	0.981192	0.142939	0.013326	0.237723	-0.0657294	0.126279	0.742839	0.0541142	0.0967254	0.516373	-0.00769445	0.890156	0.973067	-0.0539648	0.267942	0.711758	-0.0207206	0.743741	0.956952	-0.0528907	0.237102	0.923663	0.0269812	0.61365	0.866485	-0.00651621	0.892135	0.999915	0.0382682	0.565725	0.998403	0.0289764	0.286791	0.70469	0.102311	0.105075	0.737039	-0.065653	0.236321	0.825464	-0.0392838	0.523123	0.949065	0.0592901	0.308715	0.99968	-0.0286354
CLCN6	-0.00181701	0.954075	0.989033	-0.0401645	0.503336	0.851007	-0.0602384	0.176291	0.785462	-0.0716401	0.033495	0.345675	-0.196613	0.000566641	0.0460402	0.011547	0.796292	0.959316	0.0713101	0.278694	0.798751	-0.0241629	0.602386	0.977925	-0.143155	0.00931198	0.12828	-0.0234451	0.622186	0.999915	-0.0583853	0.397377	0.998403	-0.0753416	0.00719504	0.168108	-0.00785696	0.900144	0.993388	0.0129319	0.822015	0.976274	-0.00781297	0.902447	0.993259	-0.0425151	0.464721	0.99968	0.0295081
CLCN5	-0.00130127	0.964896	0.990996	0.110849	0.048789	0.392931	-0.0339061	0.417128	0.89342	-0.0234308	0.459571	0.829399	-0.0283539	0.600566	0.89407	0.0122816	0.790036	0.958888	0.0876699	0.153841	0.709495	0.00564634	0.896661	0.994127	-0.00983779	0.849608	0.955941	-0.0354618	0.442823	0.999915	-0.0605625	0.348809	0.998403	-0.0310021	0.240243	0.666648	-0.00738731	0.905667	0.993628	-0.0127521	0.812881	0.974651	-0.0429591	0.47185	0.938142	-0.0646913	0.253787	0.99968	-0.0163807
CLCN4	-0.0158445	0.125577	0.546506	-0.0289606	0.141615	0.572709	-0.00337148	0.818049	0.978588	-0.0143305	0.196505	0.651951	-0.00499889	0.79186	0.948233	-0.0303992	0.0500601	0.407055	-0.0275072	0.197961	0.749773	-0.0133468	0.380822	0.948366	-0.0100575	0.580163	0.850201	-0.0152186	0.335477	0.999915	-0.0363409	0.108251	0.968705	-0.0111779	0.22704	0.656977	-0.0307314	0.145007	0.782455	-0.00151642	0.936	0.993672	-0.0433401	0.0377737	0.764823	-0.012868	0.517822	0.99968	0.00679844
FBXL19	0.032817	0.269203	0.702097	0.0359809	0.524148	0.858094	0.0300434	0.474672	0.913761	0.019534	0.539844	0.869009	0.00454539	0.9332	0.98499	0.0883026	0.0609256	0.435228	0.0670599	0.278942	0.798815	-0.0193247	0.658403	0.978894	-0.00621392	0.905193	0.973261	0.00798182	0.863002	0.999915	0.0100077	0.877728	0.998403	0.0071664	0.787417	0.94233	-0.0512596	0.39827	0.901848	0.000570131	0.991603	0.99924	-0.0497222	0.407536	0.926996	0.0537433	0.34154	0.99968	0.0425765
BRD8	-0.0343848	0.330527	0.750038	-0.0660517	0.323257	0.751328	-0.00201247	0.9679	0.995177	-0.00236033	0.950358	0.991695	-0.147817	0.0207746	0.293816	0.0228685	0.685067	0.9308	-0.071647	0.332458	0.829554	-0.0279577	0.590725	0.976626	-0.119691	0.0530192	0.322679	-0.0148778	0.78408	0.999915	-0.0956676	0.215711	0.998403	-0.00870297	0.783069	0.941314	-0.126549	0.0765335	0.699647	0.0831057	0.196538	0.808744	0.00270059	0.969849	0.998118	-0.0453124	0.50073	0.99968	-0.0153633
BRD9	0.0641018	0.0490922	0.388652	-0.0276997	0.656538	0.913795	0.0545965	0.236897	0.820942	-0.0518732	0.137992	0.588977	-0.0891195	0.135316	0.576571	0.00321385	0.947306	0.990569	-0.0219695	0.747761	0.957698	-0.070398	0.142202	0.901968	-0.116139	0.0421374	0.287579	0.0284043	0.579405	0.999915	-0.0880412	0.217627	0.998403	-0.0401919	0.168204	0.590189	-0.0466449	0.484808	0.917083	0.0716276	0.228479	0.823363	0.0153449	0.816219	0.985839	0.0428119	0.4925	0.99968	0.0733623
PCDHGA1	-0.0166978	0.238407	0.677187	-0.0408298	0.130806	0.555114	-0.0104652	0.601632	0.939432	-0.0289617	0.0559925	0.417256	-0.0182883	0.481343	0.844125	-0.0214492	0.300937	0.737356	-0.0168152	0.569763	0.913377	0.00117044	0.955231	0.99649	-0.0142971	0.565455	0.843106	0.0086538	0.693173	0.999915	-0.0221667	0.474714	0.998403	-0.0248368	0.049309	0.366612	-0.0500812	0.0829999	0.707391	-0.0162145	0.530147	0.928566	0.0175362	0.540318	0.952451	-0.0417543	0.124545	0.99968	-0.022898
FAM116B	0.0198655	0.551983	0.863865	-0.0832777	0.19041	0.636319	-0.0212335	0.653047	0.95247	0.0142397	0.6909	0.926773	0.105434	0.083758	0.490957	-0.0988774	0.0713374	0.459647	-0.030898	0.658269	0.937242	-0.00825793	0.866496	0.992237	0.048427	0.408511	0.754325	-0.134737	0.0096148	0.499895	0.0712064	0.329588	0.998403	0.00397085	0.894219	0.975987	-0.00165041	0.98073	0.998333	-0.178426	0.00315198	0.410086	0.0435353	0.518786	0.947621	0.0606342	0.334153	0.99968	0.0118207
BRD4	-0.00859381	0.372168	0.775843	-0.012854	0.481715	0.843281	-0.000238238	0.986051	0.997711	-0.00362521	0.725617	0.934087	0.0221839	0.205359	0.662422	-0.0088795	0.544254	0.873881	-0.0254142	0.200695	0.752992	0.00382379	0.787243	0.984937	0.00341854	0.83978	0.952555	-0.0246624	0.0950365	0.910278	-0.000962474	0.963588	0.998403	-0.00288126	0.737979	0.928839	-0.00526704	0.785091	0.975017	-0.0296204	0.0908321	0.720517	0.00210098	0.914061	0.994863	-0.0137339	0.456162	0.99968	-0.00820777
BRD7	0.031314	0.424806	0.803241	0.0741256	0.32281	0.750867	-0.0590164	0.287253	0.847012	-0.054286	0.196444	0.651951	-0.0657566	0.360809	0.782143	0.0890669	0.102656	0.526161	-0.012049	0.881646	0.984128	0.0253787	0.660115	0.978894	0.0161163	0.81501	0.946329	-0.0496147	0.391609	0.999915	-0.0703838	0.412245	0.998403	-0.043239	0.217278	0.646773	0.0358421	0.647161	0.952402	-0.00590922	0.934159	0.993672	0.0201758	0.799184	0.98468	-0.134751	0.0695736	0.990198	0.0381195
OR10D3	-0.00820202	0.491721	0.839003	0.0255459	0.261712	0.700213	0.0115271	0.494382	0.917858	-0.00531327	0.677868	0.922659	0.00871149	0.690299	0.922037	-0.000372231	0.984384	0.996928	0.0130704	0.599747	0.921938	-0.00174749	0.920669	0.995671	0.0152814	0.465351	0.790103	0.038751	0.03697	0.762402	0.0353215	0.175445	0.995393	0.00067836	0.949294	0.990764	0.012795	0.602744	0.940278	-0.0122671	0.572552	0.938816	-0.0323649	0.178811	0.858134	0.00419535	0.853827	0.99968	-0.007955
BRD2	0.0429773	0.0973333	0.495908	0.0587237	0.235634	0.678623	0.0447803	0.222333	0.814485	0.0129267	0.642526	0.910539	-0.0374896	0.430447	0.819027	0.0527673	0.192499	0.644288	0.096585	0.0744613	0.609444	0.125305	0.000932275	0.346349	0.0428379	0.347081	0.707505	0.0726807	0.0665732	0.860706	-0.0862489	0.128466	0.988943	-0.000879739	0.969784	0.994749	-0.00365253	0.945197	0.996593	0.0659356	0.163015	0.783554	0.0981057	0.0608684	0.786938	0.0122439	0.80232	0.99968	0.0564044
BRD3	-0.0133081	0.721079	0.9251	-0.0896896	0.200915	0.645351	0.0558998	0.28851	0.847993	0.00549898	0.89056	0.975414	0.0265248	0.693849	0.922424	0.129359	0.0328693	0.352191	0.098301	0.208714	0.757388	0.0131573	0.810296	0.986149	-0.0718984	0.271254	0.64352	0.0487276	0.415224	0.999915	0.0785706	0.335019	0.998403	-0.0199014	0.550245	0.857233	-0.0546191	0.485989	0.917107	0.0583341	0.39018	0.888523	0.0805197	0.284577	0.903711	0.00890998	0.899969	0.99968	0.0274974
DNAJA2	0.0160106	0.680712	0.913038	0.00702461	0.924198	0.981438	-0.0983077	0.0732379	0.686636	0.0509339	0.221537	0.674664	-0.111441	0.114976	0.54848	0.116969	0.0461127	0.39657	0.0373776	0.639949	0.931811	6.52592e-05	0.99909	0.999707	0.0503182	0.460994	0.787024	-0.0736817	0.21757	0.999915	-0.0367298	0.666125	0.998403	0.0419139	0.227654	0.657822	0.0155486	0.844699	0.985023	-0.0205262	0.772196	0.969464	0.0146158	0.852516	0.990223	-0.0445254	0.549279	0.99968	0.0176155
DNAJA3	0.017191	0.54477	0.861046	0.0877183	0.101135	0.508566	-0.066012	0.0993928	0.71762	0.014552	0.63255	0.906048	-0.0409591	0.425875	0.816478	-0.00252304	0.952072	0.991364	-0.0865134	0.139587	0.69127	-0.0953909	0.0217386	0.706502	0.049003	0.324982	0.688926	-0.00940418	0.825564	0.999915	-0.112849	0.0685211	0.96856	0.00993112	0.695558	0.914513	-0.0711296	0.204779	0.827164	-0.0709294	0.169725	0.786679	-0.106362	0.0629626	0.787325	-0.0174603	0.747304	0.99968	0.00246666
PTPN18	0.0577385	0.0712799	0.442996	-0.0404668	0.508044	0.85229	-0.0625757	0.167328	0.777805	0.0139257	0.685669	0.925167	-0.0487828	0.405624	0.803477	-0.0175199	0.737895	0.947093	0.0220713	0.743429	0.956917	-0.086774	0.0652106	0.818321	-0.0292721	0.603199	0.861241	-0.127399	0.013974	0.582226	-0.0285372	0.684446	0.998403	0.00389144	0.892116	0.975688	0.0149375	0.82629	0.982082	-0.119836	0.039764	0.63665	-0.018319	0.777561	0.983663	0.0423534	0.490577	0.99968	0.0100842
SPAG4	0.128272	0.085582	0.475225	0.136008	0.339657	0.763407	-0.0172268	0.870616	0.985367	0.0683115	0.393976	0.793208	-0.00689285	0.959815	0.991103	-0.199329	0.0992057	0.518074	-0.0550052	0.725255	0.953111	0.0415907	0.705273	0.982825	0.00448049	0.972769	0.991935	0.0371242	0.757134	0.999915	0.142538	0.38345	0.998403	0.0984286	0.140255	0.551037	0.0565638	0.719212	0.964765	0.203835	0.134026	0.756285	0.103539	0.493071	0.941468	0.106162	0.447755	0.99968	0.0140918
DNAJA4	0.221511	0.024023	0.291134	-0.0495205	0.792646	0.956866	-0.0224826	0.871861	0.985641	0.255073	0.0152802	0.255124	0.164754	0.361801	0.783426	-0.00416048	0.976916	0.995777	-0.091229	0.654041	0.936431	0.326915	0.0234974	0.713864	0.361248	0.0360707	0.265848	0.14954	0.318118	0.999915	0.0612007	0.776572	0.998403	0.227677	0.00936149	0.184192	0.0240066	0.902224	0.993444	-0.0473497	0.792063	0.971087	0.140414	0.480595	0.938142	0.00757423	0.967711	0.99968	0.0498011
GLG1	0.0961688	0.00271573	0.110328	0.190386	0.0018474	0.11201	0.0556458	0.222784	0.814485	0.0854345	0.0131881	0.23976	0.0928089	0.115951	0.549866	-0.019053	0.70516	0.936899	0.122143	0.0703924	0.603543	-0.0200338	0.673275	0.979092	0.0540656	0.340043	0.701801	0.0170884	0.738497	0.999915	0.0367177	0.603479	0.998403	0.0696113	0.0154549	0.229209	0.110707	0.100835	0.729973	0.138208	0.0183754	0.564384	0.049085	0.45198	0.936371	0.0653399	0.286681	0.99968	0.014105
PTPN13	0.0780203	0.141206	0.570558	-0.0122262	0.902963	0.979007	0.169454	0.0234825	0.575779	0.0633127	0.265769	0.705841	0.304677	0.00140585	0.0758442	-0.0234836	0.774653	0.95619	0.173188	0.119077	0.673741	0.0808989	0.299913	0.93616	0.166191	0.073848	0.372689	0.22391	0.00537191	0.390612	0.314091	0.00654492	0.710633	0.052796	0.265723	0.687573	0.199318	0.0616232	0.677328	0.203073	0.0352291	0.619451	0.0716845	0.504039	0.942927	0.0560674	0.578541	0.99968	0.0083551
PTPN12	0.0991598	0.0223551	0.281989	-0.144371	0.0811227	0.472054	-0.035985	0.559332	0.932463	0.0570225	0.221899	0.674933	0.00734423	0.926523	0.982967	0.120904	0.102269	0.525323	-0.0398204	0.663863	0.938794	-0.0273648	0.669437	0.979092	-0.0846066	0.268301	0.641551	-0.00987264	0.887325	0.999915	-0.0617732	0.517113	0.998403	0.0726932	0.0613877	0.39666	-0.151895	0.096256	0.724408	0.0568641	0.473943	0.910834	0.0398514	0.650918	0.970446	0.0831047	0.318942	0.99968	0.0250381
PTPN11	0.00886737	0.678017	0.911562	-0.0883251	0.0296299	0.321648	-0.0292161	0.333058	0.864847	-0.0251999	0.270663	0.708948	-0.0513832	0.188467	0.643748	0.0336049	0.288776	0.728401	0.00953401	0.830946	0.973511	0.00272151	0.930952	0.995671	-0.0327767	0.381593	0.736732	-0.0179742	0.590226	0.999915	-0.0534542	0.252209	0.998403	-0.024834	0.19277	0.621337	-0.000820049	0.984996	0.998333	-0.00937634	0.809629	0.974141	0.00282756	0.947762	0.997203	-0.0233685	0.560449	0.99968	-0.00651432
DUS2L	0.0549557	0.0108446	0.206929	0.0266792	0.515569	0.855104	0.0245371	0.42343	0.895627	0.0273248	0.23937	0.686225	0.0250205	0.525175	0.864622	0.00457822	0.892023	0.97944	0.0208064	0.646083	0.934185	-0.00602128	0.850235	0.990661	0.0230891	0.543948	0.832869	0.0321759	0.34613	0.999915	-0.0126288	0.790122	0.998403	0.0272292	0.159478	0.580021	0.0383619	0.390103	0.90054	0.0598144	0.129401	0.753554	0.019169	0.661724	0.971356	-0.0299482	0.470986	0.99968	0.0332656
LOC100192378	-0.0230562	0.472844	0.828632	-0.0405224	0.509354	0.852562	-0.014477	0.749994	0.968512	-0.00125733	0.970883	0.996085	-0.0871831	0.138466	0.580373	0.0608348	0.177813	0.627938	0.0316868	0.629754	0.929357	0.0369473	0.433961	0.95698	-0.129586	0.0209674	0.200761	-0.0133956	0.76133	0.999915	0.0397129	0.572039	0.998403	0.00125844	0.965052	0.994424	-0.0343325	0.555827	0.930788	0.0239895	0.681955	0.95657	0.0351851	0.587727	0.962846	0.0662779	0.240846	0.99968	0.00432385
MYCBP	0.0365867	0.189681	0.629355	0.0250762	0.63434	0.903838	-0.0261908	0.507181	0.921977	0.034028	0.25536	0.697393	0.0311079	0.538613	0.87014	-0.0137813	0.742732	0.948212	-0.0317936	0.586434	0.919052	0.0140433	0.732417	0.984538	0.0273542	0.57675	0.848512	-0.0211017	0.623288	0.999915	0.00405095	0.947158	0.998403	0.0353277	0.15646	0.575896	-0.000645028	0.991018	0.998495	0.0397221	0.434959	0.897643	0.108897	0.0529334	0.779986	0.00505476	0.924321	0.99968	-0.00764054
PTPN14	-0.0131196	0.810226	0.953594	-0.186708	0.0712444	0.451025	0.125766	0.102792	0.722188	-0.0331297	0.571553	0.880557	-0.025552	0.797523	0.948921	-0.0136233	0.868678	0.973703	-0.103411	0.366739	0.844433	0.00674899	0.933048	0.995671	-0.127161	0.184088	0.554797	0.182666	0.0208797	0.653785	-0.0173639	0.884506	0.998403	-0.0251425	0.60661	0.880953	-0.130548	0.221714	0.833077	0.186097	0.0608192	0.694227	0.075733	0.492491	0.941468	-0.0940388	0.36872	0.99968	-0.00759307
GALR3	0.0216669	0.129873	0.553199	0.0142294	0.598775	0.88792	0.0275552	0.173299	0.782673	0.0226962	0.138924	0.590103	0.00899692	0.728879	0.929502	0.0103754	0.636469	0.913039	0.0508414	0.0874406	0.634664	0.0132133	0.530538	0.973394	0.00241935	0.923367	0.977892	0.0337219	0.122788	0.949522	0.0514577	0.100038	0.968705	0.0179711	0.160018	0.580532	0.0561668	0.053276	0.669009	0.039515	0.129529	0.753554	0.0670785	0.0199646	0.730179	0.0344522	0.204399	0.99968	0.00729407
GALR2	0.0107499	0.4932	0.839655	0.0607666	0.0418466	0.368665	-0.0117939	0.595032	0.939002	-0.00587373	0.726981	0.934583	-0.00309266	0.914356	0.97967	0.0108741	0.669205	0.924785	-0.0438647	0.176144	0.728272	0.0106019	0.645867	0.978601	-0.00998366	0.716937	0.911223	-0.00626026	0.802748	0.999915	-0.0329465	0.336933	0.998403	0.0105585	0.451455	0.808652	-0.0114182	0.729359	0.965953	0.0140557	0.622994	0.946134	-0.0175285	0.580293	0.961153	-0.0105517	0.725958	0.99968	-0.00682003
MAGEL2	-0.033749	0.0555787	0.405569	0.0226563	0.501558	0.850121	-0.00983526	0.694053	0.956903	0.00707618	0.708926	0.930591	0.0314969	0.330079	0.758369	0.0106698	0.710727	0.937451	0.0230444	0.533617	0.903733	-0.0407897	0.115956	0.882352	0.0116926	0.706292	0.90657	-0.0209692	0.417117	0.999915	0.00402524	0.917139	0.998403	-0.00284651	0.857091	0.964656	0.0264517	0.434961	0.908312	-0.00804772	0.802767	0.972769	-0.0233397	0.513434	0.946113	0.022676	0.501927	0.99968	-0.0150761
UTRN	-0.0347379	0.611058	0.885791	-0.152387	0.24111	0.683354	0.0943231	0.328512	0.864458	0.056842	0.43747	0.817367	0.105154	0.399558	0.800951	0.0734141	0.488451	0.849796	-0.0739042	0.60385	0.922332	-0.0424206	0.672774	0.979092	-0.162075	0.175745	0.541515	0.199017	0.0452712	0.797016	0.103074	0.490298	0.998403	0.0264957	0.664344	0.905325	0.128296	0.333557	0.881633	0.00443626	0.971573	0.996936	0.0193699	0.888397	0.992664	0.0866515	0.507918	0.99968	-0.0890067
LYAR	0.0441428	0.272088	0.70577	-0.0309418	0.685619	0.924136	-0.0678474	0.232491	0.818806	-0.0243146	0.572843	0.881449	-0.0864193	0.238252	0.691542	0.213599	0.00063832	0.0803365	-0.0886452	0.292699	0.809143	-0.0391072	0.508419	0.968405	-0.143316	0.0416498	0.286121	0.0197478	0.747646	0.999915	-0.0561288	0.523571	0.998403	0.00622821	0.862509	0.966266	-0.142337	0.0760102	0.699647	0.014942	0.838491	0.978695	-0.0258255	0.750684	0.979874	-0.086716	0.258728	0.99968	0.13409
LOC100131510	-0.0222401	0.212159	0.652996	0.0914497	0.00688805	0.183825	0.00573722	0.820174	0.978595	0.00486113	0.799449	0.950516	0.0478006	0.142819	0.586398	-0.0102211	0.682906	0.929988	0.0689293	0.0601575	0.579854	0.0102138	0.697105	0.981897	0.0403278	0.19727	0.570421	0.00878263	0.747644	0.999915	0.0471113	0.227095	0.998403	0.0024055	0.880155	0.972839	0.0422095	0.246651	0.843293	-0.0410248	0.20655	0.811091	-0.00516016	0.886212	0.99237	-0.0029533	0.931186	0.99968	0.0111011
ABHD16A	-0.000712776	0.959461	0.99015	0.00778187	0.768839	0.951169	0.00357827	0.85679	0.983088	0.00959356	0.523219	0.862746	0.0123238	0.627642	0.901865	0.0132088	0.533329	0.869278	3.21723e-05	0.999119	0.999845	-0.0102247	0.61989	0.978601	0.0142562	0.562235	0.84111	-0.00515694	0.812028	0.999915	-0.00844726	0.783045	0.998403	0.0178831	0.152961	0.569769	-0.0198655	0.487919	0.917563	-0.0270332	0.289596	0.848679	-0.0373238	0.187045	0.861198	-0.0234458	0.378772	0.99968	-0.00286886
CH25H	0.00779891	0.904009	0.975613	0.0405665	0.741674	0.94338	0.051394	0.574004	0.935193	-0.0484836	0.48416	0.844455	-0.0505243	0.668771	0.915085	-0.0057478	0.93981	0.988923	-0.0185298	0.886217	0.984128	0.32452	0.000566782	0.327605	-0.0590137	0.602955	0.861198	0.0552956	0.533109	0.999915	0.130965	0.354291	0.998403	-0.00587556	0.91904	0.98336	-0.0313918	0.785281	0.975039	0.181693	0.122339	0.745812	0.224018	0.0856398	0.811208	0.0493235	0.688545	0.99968	0.0579473
CSF2RB	0.0237096	0.666494	0.908043	-0.0140396	0.893674	0.976858	-0.0922666	0.235131	0.820427	0.0300043	0.610918	0.898471	0.0167689	0.867881	0.968016	-0.0119232	0.898698	0.981016	-0.0215549	0.852556	0.977949	-0.0463485	0.566619	0.974776	0.0273333	0.777095	0.934144	-0.1751	0.0596098	0.843198	0.0423992	0.724663	0.998403	0.0169497	0.730358	0.925994	-0.0125729	0.917348	0.994387	-0.217189	0.0296387	0.609447	-0.176011	0.112589	0.824792	-0.083628	0.429626	0.99968	0.0244096
MRPL24	-0.000687573	0.98258	0.995332	0.105587	0.0778652	0.462571	-0.103436	0.0196218	0.575779	0.0374313	0.267031	0.70616	0.0174723	0.761696	0.938708	-0.104353	0.0317337	0.347616	-0.126388	0.0529061	0.563254	-0.12077	0.00870562	0.615576	0.0750349	0.173833	0.539991	-0.0708089	0.151689	0.984557	-0.0132113	0.847931	0.998403	0.0375356	0.181722	0.609353	-0.0895509	0.173297	0.797492	-0.173176	0.00235341	0.397291	-0.131561	0.0379532	0.764823	-0.0114384	0.848876	0.99968	-0.0419599
MRPL27	0.0133393	0.644771	0.89975	0.0690975	0.209143	0.652554	0.0122575	0.764508	0.970974	-0.0254976	0.410873	0.801145	-0.0251438	0.634304	0.905008	0.0521129	0.232786	0.683827	-0.0873125	0.150097	0.704148	-0.00467796	0.912455	0.995373	0.0496899	0.327424	0.691387	-0.0184384	0.68346	0.999915	0.0265797	0.674578	0.998403	-0.00380045	0.883193	0.973472	-0.0394417	0.511252	0.924604	-0.0251153	0.63379	0.947106	-0.0100825	0.863078	0.99145	0.0107097	0.84558	0.99968	0.00457291
CSF2RA	-0.0711103	0.122147	0.53995	0.0623816	0.476748	0.841339	-0.0504911	0.438319	0.90159	0.0739716	0.133669	0.580149	-0.0381125	0.650636	0.911498	-0.0466749	0.502206	0.854695	-0.00338421	0.972164	0.995528	-0.0267154	0.69341	0.981897	0.0301267	0.709514	0.907896	-0.103526	0.173924	0.992992	0.18457	0.0664523	0.96856	0.0310687	0.450603	0.808508	-0.0222975	0.822312	0.981928	-0.0617975	0.461659	0.907759	-0.0673278	0.469497	0.938142	-0.0770514	0.38418	0.99968	-0.0695491
DMD	0.011788	0.112367	0.521408	-0.0123408	0.38031	0.789772	-0.0139322	0.184799	0.791356	0.0020963	0.792688	0.949022	-0.0120768	0.370964	0.787985	0.0237737	0.031025	0.345584	-0.0092134	0.554315	0.909461	-0.0200265	0.0664014	0.820263	-0.0252821	0.0520771	0.320495	-0.00394355	0.724772	0.999915	-0.00943533	0.562076	0.998403	0.00387691	0.559845	0.861633	-0.00602286	0.685446	0.958923	-0.00175407	0.897057	0.988491	-0.0220683	0.14137	0.839939	0.0091003	0.517339	0.99968	0.00680197
MRPL20	-0.00158704	0.925494	0.980718	0.0140767	0.660946	0.915973	-0.00507939	0.832368	0.980098	0.00415475	0.819356	0.957691	-0.0231656	0.451823	0.828927	0.0496034	0.0766928	0.47163	0.0452	0.204138	0.75427	0.00110274	0.964752	0.997	-0.0515905	0.0824297	0.390345	0.0250535	0.34181	0.999915	-0.0383829	0.300829	0.998403	-0.00624163	0.680705	0.910687	-0.0434134	0.207895	0.828806	-0.000349169	0.990991	0.999183	-0.0106007	0.757172	0.981027	0.0111642	0.719921	0.99968	0.0179268
MRPL23	-0.0132389	0.667929	0.908052	0.00883173	0.880754	0.974681	-0.056877	0.191883	0.796008	0.0347212	0.293576	0.730129	-0.0560983	0.320349	0.751518	0.0459916	0.342626	0.767264	-0.0288073	0.653714	0.93642	-0.0985575	0.0292297	0.737876	-0.0579013	0.284584	0.656811	-0.0306121	0.525884	0.999915	0.0530358	0.431995	0.998403	0.0282802	0.304924	0.720114	0.028858	0.647939	0.952402	-0.0620206	0.26963	0.839845	-0.0551116	0.376494	0.924738	0.0711834	0.221736	0.99968	0.0173932
MRPL22	0.0159102	0.530553	0.85669	0.00473153	0.921369	0.980905	0.00344837	0.923444	0.990132	0.0121226	0.655834	0.915573	-0.0462976	0.313783	0.747959	0.0804727	0.0411878	0.379348	-0.0131834	0.804486	0.96976	-0.00520127	0.889137	0.993203	-0.0458038	0.303246	0.671862	-0.0128552	0.745848	0.999915	-0.0371571	0.503185	0.998403	0.00771701	0.733684	0.926968	0.00364843	0.944178	0.996557	0.0368357	0.425425	0.894484	0.0219902	0.667941	0.97266	0.00202751	0.966261	0.99968	0.0375932
GAB4	-0.0129298	0.22473	0.665692	-0.0165917	0.414103	0.80761	-0.0228495	0.128941	0.745944	-0.00290739	0.79923	0.950335	-0.0233572	0.230598	0.685344	-0.00502152	0.75364	0.952071	-0.0329539	0.139578	0.69127	-0.0143549	0.359565	0.945694	-0.0185335	0.321546	0.684499	-0.0042687	0.795389	0.999915	-0.0102024	0.661839	0.998403	-0.00913112	0.337707	0.743875	-0.00680234	0.751136	0.968428	-0.0289411	0.13562	0.758786	-0.0418649	0.0512387	0.779986	0.00305062	0.881631	0.99968	-0.000656742
LRFN4	0.0737793	0.099364	0.500193	0.00908226	0.915675	0.979829	-0.00859806	0.892213	0.988534	0.0252196	0.600015	0.893835	-0.000384496	0.996273	0.998363	0.149328	0.0249785	0.319012	0.156423	0.0913787	0.640843	-0.0504413	0.444342	0.958988	0.00161646	0.983622	0.994628	0.172852	0.00977363	0.504234	0.082675	0.399446	0.998403	0.032223	0.421522	0.794594	0.0976406	0.265884	0.851458	0.163065	0.0453855	0.652884	0.139903	0.122034	0.831142	0.0175737	0.835604	0.99968	0.142309
GAB2	-0.201772	0.0011729	0.077686	0.138417	0.247506	0.689314	0.117764	0.183608	0.791356	0.0186776	0.781176	0.946018	0.0773964	0.500761	0.854632	-0.0137555	0.889414	0.978974	0.298074	0.0229364	0.461241	-0.0789448	0.391706	0.949605	0.0227032	0.836574	0.951876	0.291305	0.00299503	0.317492	0.0650966	0.635179	0.998403	-0.00629656	0.910581	0.98128	0.121863	0.354853	0.889082	0.156903	0.169117	0.786679	0.0201114	0.873898	0.992216	-0.193599	0.104336	0.99968	-0.0968117
C16orf79	0.0207347	0.363298	0.769966	0.051576	0.232978	0.67718	-0.00511032	0.874186	0.98623	0.013564	0.579237	0.88394	-0.0490795	0.236941	0.689954	-0.00333683	0.927418	0.986494	0.0256779	0.586663	0.919052	-0.0223022	0.506172	0.968405	-0.012846	0.748385	0.922448	-0.0508371	0.154801	0.986881	-0.00904039	0.856332	0.998403	-0.00735957	0.718271	0.92244	-0.0348635	0.461404	0.914167	-0.0176007	0.672089	0.954872	-0.022437	0.626489	0.968884	0.0160187	0.713337	0.99968	0.00900711
LOC100506844	-0.193097	0.00326787	0.119896	-0.0105926	0.933	0.982494	-0.0752517	0.420704	0.89479	-0.124331	0.0786816	0.475635	-0.395827	0.000952803	0.0620255	0.246718	0.00989344	0.234388	-0.0893617	0.517968	0.899345	-0.0997405	0.304552	0.936796	-0.553252	1.15675e-06	0.000273115	-0.0326797	0.744761	0.999915	0.331532	0.0213508	0.909826	-0.106326	0.0712761	0.425437	0.00803828	0.951457	0.99769	0.1293	0.282757	0.845683	-0.0534493	0.689064	0.97576	0.00306352	0.980723	0.99968	-0.0394047
GAB1	0.0796555	0.236738	0.676119	0.379795	0.00288524	0.135682	-0.0049015	0.958986	0.993375	0.0334605	0.643255	0.910539	0.302855	0.0135071	0.241232	-0.184935	0.091116	0.504414	0.0369469	0.792839	0.968195	0.0141651	0.886345	0.993203	0.387087	0.000957283	0.032009	0.127137	0.242439	0.999915	0.184716	0.209755	0.998403	0.0573265	0.340992	0.746742	0.2268	0.110517	0.743383	0.0822145	0.503069	0.919675	-0.00651425	0.961846	0.998118	0.0525775	0.68249	0.99968	-0.0429104
HABP4	-0.0326611	0.47054	0.827196	-0.183966	0.0325341	0.335695	-0.0369307	0.563993	0.933505	-0.0792243	0.101905	0.530792	-0.0696032	0.400875	0.80179	0.00838178	0.89936	0.981257	-0.204522	0.0304416	0.499759	-0.0545108	0.412682	0.952903	-0.16582	0.0362111	0.266589	-0.0588767	0.402133	0.999915	0.123445	0.212157	0.998403	-0.0620964	0.124249	0.527178	-0.0387731	0.674688	0.956329	-0.0437824	0.595582	0.943244	0.0530965	0.561542	0.95861	-0.0584584	0.498616	0.99968	-0.0648903
C2orf80	-0.0268945	0.00164011	0.0896876	-0.0214882	0.18816	0.634524	-0.00535121	0.660335	0.954538	0.00666964	0.469885	0.835433	-0.0155511	0.321283	0.752449	-0.00261607	0.852182	0.970413	-0.0194856	0.278264	0.798751	-0.01441	0.254652	0.923663	-0.00413051	0.784611	0.937897	-0.0071614	0.593928	0.999915	0.00837539	0.656653	0.998403	0.00566296	0.461793	0.814416	-0.0166774	0.346927	0.885933	-0.043729	0.00503356	0.43731	-0.0336602	0.0523146	0.779986	-0.0291176	0.0740025	0.990198	-0.00652707
C2orf83	0.0101689	0.304908	0.730301	0.00386961	0.836238	0.965064	-0.0167487	0.231937	0.818345	0.00231755	0.827487	0.960808	0.00131325	0.941728	0.986449	-0.00621075	0.673166	0.926593	-0.00895893	0.667386	0.939986	-0.00529281	0.716681	0.983502	-0.00240774	0.889992	0.968437	0.000657155	0.965728	0.999915	-0.0229478	0.289929	0.998403	0.00274918	0.756523	0.93426	-0.0015284	0.939332	0.996107	-0.00712735	0.693323	0.958949	-0.0277525	0.165463	0.85434	-0.0144561	0.444215	0.99968	0.00548746
C2orf82	0.092981	6.37203e-05	0.0217039	0.131771	0.00312086	0.139455	-0.0188048	0.572455	0.935013	0.0505726	0.0445877	0.385205	0.0201553	0.640014	0.907594	0.0014811	0.960619	0.99261	0.0342226	0.487795	0.891116	-0.00959858	0.781763	0.984937	0.0450542	0.275467	0.646893	0.0187045	0.560611	0.999915	0.0221657	0.667225	0.998403	0.0424588	0.0431279	0.346138	0.117527	0.0151753	0.490934	0.00354006	0.934297	0.993672	0.0378493	0.426401	0.931954	0.0314006	0.482348	0.99968	-0.00376069
ZNF853	-0.0947215	0.0445043	0.375434	0.127805	0.156381	0.594112	0.0126145	0.850407	0.983088	-0.0313474	0.536324	0.867884	-0.0137039	0.874382	0.970244	0.0535177	0.467087	0.838608	0.00672051	0.94577	0.991027	-0.0120145	0.862847	0.991609	0.083953	0.311389	0.678236	0.0257456	0.723457	0.999915	-0.0127406	0.902019	0.998403	-0.0533901	0.20608	0.635269	-0.0023289	0.980863	0.998333	0.0225447	0.793639	0.971383	-0.154965	0.104126	0.821015	-0.0136366	0.879951	0.99968	-0.0203592
ZNF852	0.0243438	0.147014	0.578626	0.0405597	0.204285	0.649344	0.0471594	0.0466158	0.638813	0.0282431	0.116448	0.552994	0.0555926	0.0694207	0.465308	0.0341819	0.2185	0.672618	0.0997004	0.0043448	0.308621	0.0257377	0.297482	0.936024	0.0199759	0.498283	0.808589	0.0356687	0.173449	0.992885	0.00624202	0.86528	0.998403	0.0211134	0.159459	0.580021	0.0606536	0.0775629	0.69971	0.0426837	0.162937	0.783554	0.0337179	0.320589	0.911867	0.0256092	0.4263	0.99968	0.0391683
NPTX1	0.0225881	0.755068	0.936615	-0.238847	0.0830943	0.474845	-0.122534	0.230871	0.817998	-0.12536	0.105571	0.536038	-0.248992	0.0596428	0.440549	-0.0433893	0.689412	0.932779	-0.142813	0.347273	0.837645	-0.0785737	0.460324	0.960049	-0.195628	0.122917	0.464389	0.00461828	0.966539	0.999915	0.0322767	0.838559	0.998403	-0.0817352	0.206069	0.635269	-0.180976	0.214058	0.829464	0.172669	0.190012	0.807263	-0.241574	0.0979117	0.821015	0.0117712	0.932306	0.99968	-0.0754443
ZNF850	-0.186181	0.00439857	0.136588	-0.0126686	0.919379	0.98029	0.130139	0.161332	0.770284	-0.112526	0.109996	0.543655	0.0305383	0.799301	0.949224	0.0336268	0.731943	0.945201	0.167295	0.225418	0.767829	-0.068456	0.479149	0.963517	-0.0868395	0.4519	0.781379	0.0900321	0.37173	0.999915	0.0808958	0.574166	0.998403	-0.131492	0.0248008	0.276208	-0.213527	0.109399	0.743009	0.0289296	0.80937	0.973992	-0.0964534	0.468032	0.938142	-0.183987	0.138982	0.99968	0.0163832
C2orf89	0.113145	0.045723	0.379179	0.166515	0.123976	0.545393	-0.085545	0.286561	0.847012	0.0987291	0.104293	0.53449	0.10565	0.309687	0.744863	-0.0110971	0.89285	0.97944	0.110493	0.35265	0.839633	0.238824	0.00399581	0.501224	0.0297507	0.765397	0.929993	0.060088	0.48346	0.999915	0.174283	0.160245	0.995393	0.077261	0.127477	0.532652	0.0566308	0.616728	0.943702	0.0586872	0.57072	0.937945	0.461279	4.61298e-05	0.106983	-0.0949974	0.382513	0.99968	0.114538
NDRG1	0.255152	0.00795329	0.179342	0.13233	0.472584	0.839163	0.167959	0.218778	0.814168	0.226324	0.0283888	0.322538	0.202297	0.252216	0.701149	-0.23983	0.114312	0.546859	0.119631	0.552309	0.909367	-0.0144111	0.919273	0.995671	0.434424	0.0100459	0.133705	0.193122	0.201316	0.999915	0.15425	0.465784	0.998403	0.193657	0.0244621	0.274569	0.343632	0.0811841	0.70608	0.247705	0.15911	0.779963	0.268476	0.168726	0.85434	0.129573	0.480434	0.99968	-0.0287486
NDRG2	0.0184004	0.782143	0.944637	0.377589	0.00226484	0.121858	0.0371985	0.692574	0.956469	0.2889	4.00419e-05	0.0254083	0.182775	0.125795	0.563087	0.0258076	0.78741	0.95818	0.115011	0.403545	0.861504	0.120398	0.217925	0.922192	0.26041	0.0251246	0.222715	-0.00702327	0.944452	0.999915	0.0151981	0.916861	0.998403	0.183057	0.00191972	0.101545	0.181827	0.171291	0.795933	-0.0675585	0.577312	0.93917	0.0576856	0.667824	0.97266	0.294852	0.0199742	0.843921	0.0717865
NDRG3	0.00264359	0.957162	0.989287	0.0166767	0.858545	0.970875	-0.0225298	0.746113	0.968492	0.0504543	0.338548	0.75855	-0.0348807	0.697658	0.922672	0.0597928	0.404963	0.806145	0.0976218	0.339098	0.834944	-0.0762017	0.291867	0.933587	-0.0052748	0.951296	0.984304	-0.0115368	0.879526	0.999915	-0.0454792	0.672706	0.998403	0.0206993	0.637916	0.89439	0.0724907	0.47237	0.915495	0.0528251	0.555695	0.934273	-0.0440317	0.657826	0.971105	0.0310945	0.737284	0.99968	0.0573582
ZSCAN1	0.00702833	0.491058	0.838228	0.0110539	0.570451	0.877473	0.0137748	0.339684	0.867881	-0.0141202	0.196423	0.651951	0.0158752	0.395659	0.800083	-0.00184851	0.898784	0.981035	-0.0132797	0.531209	0.903559	0.00502886	0.737624	0.984538	0.0343796	0.0542525	0.326084	0.0217979	0.171552	0.992885	-0.00536864	0.810069	0.998403	-0.00662269	0.46787	0.818109	-0.0140014	0.505732	0.924604	-0.0170997	0.357694	0.877683	-0.00398746	0.846719	0.989277	0.0151603	0.438689	0.99968	-0.0147504
ZSCAN2	-0.0198254	0.581233	0.876654	0.0282555	0.680062	0.922128	0.0563463	0.267217	0.835584	0.0152743	0.691841	0.926773	0.0454016	0.489786	0.849348	0.0557364	0.303765	0.738852	0.0712877	0.337653	0.833807	-0.00921504	0.861608	0.991513	-0.00727532	0.908189	0.973727	0.0123623	0.826856	0.999915	0.0306213	0.697021	0.998403	0.0150447	0.639618	0.89484	0.0858554	0.248688	0.843652	-0.0286877	0.661391	0.951531	-0.0356062	0.623916	0.968833	-0.0288026	0.67461	0.99968	0.0387814
SRSF5	0.0135327	0.607006	0.884529	-0.0149779	0.763903	0.949806	0.0385118	0.300273	0.854185	0.0145085	0.606983	0.897078	-0.0236487	0.621139	0.899965	-0.00542903	0.889029	0.978927	0.0776761	0.158363	0.713429	0.017936	0.642922	0.978601	0.028096	0.542785	0.831815	-0.00875411	0.828728	0.999915	0.006337	0.912359	0.998403	0.0136664	0.561148	0.861775	0.0471171	0.375052	0.89609	0.0492226	0.304217	0.854898	-0.0113109	0.831521	0.987853	0.0665743	0.1844	0.99968	0.00220236
SRSF4	0.0586932	0.0789755	0.460097	-0.0342575	0.588331	0.883443	-0.0322637	0.495632	0.917858	-0.00521377	0.884565	0.973447	-0.0667192	0.271636	0.716346	0.0167369	0.752113	0.951413	-0.0192191	0.78512	0.96669	0.022851	0.642634	0.978601	-0.0945663	0.106904	0.438333	0.00570149	0.910245	0.999915	-0.0216421	0.767755	0.998403	-0.00377635	0.899639	0.977471	0.0267197	0.685701	0.958923	0.0905718	0.137118	0.760409	0.000993019	0.988293	0.999066	0.0341128	0.593276	0.99968	-0.0186077
SRSF7	-0.0093843	0.641381	0.899025	-0.019833	0.602502	0.890104	0.0263308	0.355126	0.87555	-0.0197531	0.360195	0.77288	-0.0165307	0.651046	0.911719	0.106152	0.00102496	0.0939262	0.0430444	0.30288	0.813504	-0.0273613	0.355439	0.945649	-0.0400484	0.256895	0.630091	0.00843158	0.786091	0.999915	0.0476349	0.279484	0.998403	-0.0252125	0.160921	0.581091	-0.0183111	0.654121	0.953257	0.0157912	0.667105	0.952891	-0.0339306	0.40434	0.926637	0.0137351	0.717632	0.99968	0.0620003
SRSF6	0.0280638	0.303394	0.729088	0.138134	0.00730247	0.189345	-0.0172309	0.655199	0.953033	0.0543715	0.0623576	0.437451	-0.0182825	0.713039	0.926103	0.0960343	0.0154594	0.265988	0.085238	0.126353	0.681061	-0.0480996	0.230116	0.923663	0.028671	0.549279	0.83486	0.0269069	0.510773	0.999915	0.0860135	0.149024	0.995393	0.035849	0.140984	0.552131	0.0761075	0.156194	0.786634	0.042294	0.394773	0.888523	-0.0431105	0.43407	0.933595	0.129644	0.0125323	0.771758	0.0183396
SRSF1	0.0268352	0.474628	0.829145	0.0347213	0.628324	0.901116	-0.12099	0.022097	0.575779	-0.00467737	0.907497	0.980021	-0.104264	0.12916	0.568339	0.151096	0.0133208	0.252308	0.198323	0.0116383	0.377365	-0.0595324	0.280443	0.929462	-0.066521	0.31229	0.67904	-0.056718	0.345316	0.999915	0.0843717	0.303992	0.998403	-0.0257935	0.441981	0.805351	0.0123855	0.875443	0.990747	-0.0476759	0.485739	0.915711	-0.0443519	0.55868	0.958459	0.0443244	0.536303	0.99968	0.0685786
CHD1L	-0.0191543	0.64116	0.899025	0.100082	0.199412	0.644869	-0.164655	0.00434177	0.419704	-0.000977196	0.982308	0.997521	-0.12184	0.103258	0.528372	0.0674426	0.281508	0.723563	0.0654887	0.444582	0.875595	-0.126169	0.0361462	0.775865	-0.13114	0.0682724	0.359588	-0.0660079	0.304488	0.999915	-0.0237901	0.791355	0.998403	-0.0199174	0.587671	0.874308	-0.0522983	0.536359	0.929001	0.0359737	0.630942	0.947106	-0.177008	0.0323805	0.742747	-0.0219484	0.780665	0.99968	0.00606242
SRSF3	0.0073889	0.614694	0.887931	0.0361603	0.1961	0.641172	0.0710511	0.000546594	0.285197	0.0107955	0.492607	0.848691	0.0318545	0.235462	0.689073	0.0556038	0.0237499	0.309304	0.135682	6.1026e-06	0.0408244	0.0278949	0.195661	0.917133	0.0518676	0.0433653	0.291655	0.0617993	0.00639402	0.417878	0.0813226	0.0109116	0.821943	0.00990605	0.450135	0.808369	0.0983068	0.000974038	0.222172	0.053538	0.044634	0.650605	0.0638665	0.0306472	0.738195	0.116663	1.93991e-05	0.0421861	0.0100407
SRSF2	0.0175771	0.398317	0.78939	0.0418239	0.287571	0.722378	0.0385773	0.189503	0.794328	0.00709146	0.75071	0.93985	0.014767	0.695842	0.922578	0.0714128	0.0217965	0.301471	0.0751218	0.0810733	0.623377	-0.000172076	0.995516	0.999421	-0.00114368	0.97503	0.992132	0.0668222	0.0334578	0.750217	-0.00363039	0.936485	0.998403	0.00528976	0.776246	0.940064	-0.0155991	0.707343	0.962092	0.0388308	0.305677	0.855736	0.00402022	0.923868	0.995082	0.0303889	0.440132	0.99968	0.0438841
LOC100131655	0.00481578	0.568808	0.871131	-0.0219058	0.172654	0.618502	0.0180364	0.130617	0.748792	0.00763112	0.399498	0.796714	-0.00383955	0.803598	0.950136	0.018671	0.157809	0.60673	0.00805287	0.645003	0.933976	0.00671232	0.589107	0.976607	0.0150081	0.311269	0.678191	0.0252225	0.0521016	0.821971	0.0136049	0.461799	0.998403	0.0104216	0.167182	0.58872	0.0147926	0.396698	0.901123	0.0194423	0.206282	0.811091	0.0199726	0.24171	0.889976	0.0237919	0.140155	0.99968	-0.00172389
MZB1	0.0370585	0.525801	0.854438	0.378137	0.000627887	0.0608747	0.0344652	0.676547	0.954573	0.0290576	0.642681	0.910539	0.178296	0.095449	0.515571	0.0661524	0.517567	0.862285	0.0815149	0.508024	0.897415	-0.104623	0.22275	0.922192	0.251782	0.0135816	0.160052	0.142903	0.149971	0.98218	0.168706	0.18631	0.995393	0.0391773	0.452997	0.809171	0.22502	0.0804907	0.70608	-0.0817424	0.442411	0.899754	-0.158693	0.178206	0.858134	0.128362	0.252764	0.99968	0.0382764
LOC643659	0.0051842	0.561288	0.868119	0.028703	0.0915149	0.489503	0.00622512	0.62182	0.946196	0.0150402	0.115268	0.551051	0.00249962	0.878585	0.970836	0.020194	0.157845	0.606739	-0.00212932	0.90961	0.985418	0.00754529	0.56527	0.974776	0.00849152	0.587655	0.85327	0.0239152	0.0858529	0.891587	0.00355365	0.855612	0.998403	0.0116403	0.143892	0.557376	0.00381824	0.834021	0.983644	0.0109864	0.499223	0.918247	0.00358895	0.842254	0.988982	0.0108934	0.524381	0.99968	0.0107849
SRSF8	0.063881	0.0990025	0.499944	0.0354642	0.631699	0.902061	-0.0356942	0.515293	0.923548	0.080932	0.0510127	0.40371	0.101702	0.151394	0.599254	-0.050154	0.421621	0.814626	0.00583771	0.94257	0.991027	-0.0354074	0.534823	0.9734	0.160189	0.0181211	0.186518	-0.222897	0.000216908	0.0687039	0.0225802	0.79029	0.998403	0.0863741	0.0123208	0.207439	0.111557	0.167373	0.795714	-0.157125	0.0256717	0.597596	-0.0526237	0.501981	0.942927	0.0672365	0.359041	0.99968	-0.0270963
GLIS3.AS1	-0.0235708	0.453307	0.816877	0.0435149	0.468714	0.836885	0.0806448	0.0689675	0.683862	0.00860764	0.798457	0.95009	0.0576676	0.316828	0.74952	-0.0312998	0.498666	0.853863	0.0218006	0.726779	0.953291	0.0156136	0.735577	0.984538	0.0406858	0.460727	0.786759	0.0121284	0.775346	0.999915	0.0414366	0.546872	0.998403	0.0168492	0.548773	0.856588	0.00862233	0.890484	0.992169	0.00531309	0.926121	0.99161	0.104333	0.0997743	0.821015	0.0977705	0.105414	0.99968	-0.0221717
DNAJB13	-0.0452469	0.0694504	0.43844	0.0400633	0.398701	0.799596	0.00999905	0.77721	0.972711	-0.0103381	0.699565	0.928727	-0.00224852	0.960659	0.991283	-0.0236645	0.474976	0.842448	-0.0346838	0.508122	0.897415	0.0300701	0.412924	0.952952	-0.0169231	0.699545	0.902779	0.00156491	0.967268	0.999915	0.048561	0.374167	0.998403	-0.00701169	0.753603	0.933184	-0.0519904	0.317562	0.875553	0.00194703	0.965896	0.996593	-0.0341181	0.499059	0.942468	-0.00583593	0.901579	0.99968	-0.0454989
RAPH1	-0.0167172	0.663353	0.906635	-0.0150109	0.837219	0.965337	-0.0698767	0.197645	0.799336	-0.050318	0.221143	0.674188	-0.109919	0.116201	0.550096	0.00240031	0.968942	0.994389	-0.111052	0.167526	0.719245	-0.0245739	0.663436	0.979092	0.0211725	0.75341	0.924274	-0.0772461	0.192907	0.999915	-0.116209	0.166041	0.995393	-0.0245567	0.474288	0.821055	-0.13089	0.0945673	0.723483	-0.0282402	0.686545	0.957369	-0.0827522	0.285803	0.903711	-0.066372	0.364271	0.99968	-0.0659765
VIL1	0.275059	0.00165321	0.0898587	0.427254	0.0107915	0.217232	-0.080691	0.517263	0.923918	0.235677	0.0121724	0.231553	-0.126706	0.433107	0.820234	-0.0162863	0.893207	0.97944	0.351801	0.0528966	0.563254	-0.0414767	0.748943	0.984538	0.0810496	0.600216	0.859427	0.121969	0.351293	0.999915	-0.0371403	0.847287	0.998403	0.197515	0.0117333	0.203593	0.181765	0.301355	0.870826	0.071613	0.655649	0.949748	0.202523	0.254946	0.89395	0.0933169	0.582197	0.99968	0.0526445
CDK3	0.00598748	0.864259	0.966894	0.0679778	0.30611	0.737223	-0.0371626	0.452831	0.908612	-0.00522815	0.889259	0.9753	-0.0743648	0.243233	0.695264	0.103055	0.0620728	0.436962	0.0793549	0.278251	0.798751	-0.02838	0.581481	0.975778	-0.0534491	0.38419	0.739307	-0.0151633	0.784217	0.999915	0.0779717	0.308488	0.998403	-0.0125984	0.687347	0.912815	0.0140653	0.848018	0.985023	0.120694	0.0578394	0.688684	-0.0626485	0.375655	0.924738	0.00228933	0.972805	0.99968	0.0228831
HLA.DQB1	-0.018136	0.763271	0.938403	-0.170204	0.13777	0.565073	-0.0661452	0.437062	0.90159	-0.0738716	0.251989	0.6957	-0.104247	0.344065	0.769706	-0.00647984	0.949757	0.990792	-0.177815	0.160433	0.71502	0.0226441	0.798143	0.984937	-0.035283	0.738438	0.918653	-0.302367	0.00188215	0.25351	-0.0786864	0.550237	0.998403	-0.0474465	0.377774	0.768509	-0.242759	0.0568082	0.670301	-0.129357	0.237891	0.825584	0.0105436	0.93094	0.996053	-0.190718	0.0987786	0.99968	-0.0407842
MSMB	0.0963471	0.00493423	0.141263	0.0665145	0.312297	0.742371	-0.0196673	0.686799	0.955911	0.0858744	0.0196735	0.28184	0.0848596	0.178893	0.631561	-0.036978	0.571415	0.885714	-0.0233186	0.748453	0.958197	-0.0301832	0.551712	0.974693	0.198719	0.000923513	0.0314135	0.0134793	0.81674	0.999915	-0.0809273	0.283181	0.998403	0.0636267	0.0383888	0.329523	-0.0196432	0.795465	0.977018	-0.0232513	0.711441	0.960681	-0.0233418	0.737685	0.979874	0.00386146	0.953375	0.99968	-0.0408474
LOC100129029	-0.0127137	0.381241	0.779623	-0.0282916	0.302819	0.735713	-0.0397872	0.0520491	0.645378	-0.0188512	0.225596	0.677893	-0.0412743	0.116813	0.55068	-0.0236275	0.33734	0.764203	-0.0423539	0.16366	0.717764	-0.0235315	0.270186	0.925222	-0.0286507	0.260607	0.633439	-0.020875	0.359671	0.999915	-0.00794917	0.802524	0.998403	-0.00725745	0.57619	0.868579	-0.022595	0.453976	0.913828	-0.0534054	0.0429447	0.64612	-0.0247027	0.399758	0.926449	-0.0462285	0.0926339	0.99968	-0.0486309
HLA.DQB2	-0.00678042	0.444209	0.812719	-0.0252048	0.134898	0.561442	-0.018404	0.141409	0.756412	-0.0143848	0.129446	0.574364	-0.0125333	0.439165	0.823143	-0.00971045	0.47418	0.842312	-0.0308369	0.0951736	0.646391	0.0195881	0.132226	0.891563	-0.0153964	0.321986	0.684941	-0.0434339	0.00187897	0.25351	-0.0347496	0.0724631	0.96856	-0.00675507	0.393749	0.776377	-0.0232325	0.208534	0.829464	-0.0224432	0.164092	0.783554	0.0192384	0.282364	0.902933	-0.0242533	0.151245	0.99968	-0.0131534
RNF138	0.0424383	0.261372	0.696495	-0.018697	0.795391	0.957628	0.00503027	0.925072	0.990132	-0.0523344	0.196209	0.651951	-0.0807186	0.242862	0.695264	0.143358	0.00550622	0.191617	0.151908	0.0543261	0.564188	0.0231244	0.677523	0.979461	0.00152691	0.981647	0.993979	0.0770097	0.174593	0.993305	-0.0109567	0.894669	0.998403	-0.0265777	0.43159	0.7993	-0.044388	0.55773	0.931294	0.145065	0.0346275	0.619451	0.0989996	0.194523	0.865801	0.000209048	0.997693	0.99968	0.0418511
HOXA3	0.198605	0.0287097	0.315705	-0.0198005	0.908755	0.979138	0.0997141	0.438965	0.90182	0.215301	0.026954	0.316906	0.00864884	0.958397	0.990671	0.284935	0.042735	0.385633	0.216529	0.254517	0.786759	-0.0811052	0.544988	0.974693	-0.195858	0.220221	0.595474	-0.0426467	0.755866	0.999915	0.0680692	0.732857	0.998403	0.175905	0.0302139	0.298466	0.50621	0.00433617	0.356005	0.195249	0.239256	0.825977	0.180967	0.325408	0.912684	0.153409	0.376629	0.99968	0.255353
ENOSF1	0.0563218	0.272439	0.705922	0.15787	0.104414	0.512969	0.115689	0.110495	0.731695	0.126896	0.020638	0.284663	0.154221	0.0983121	0.519433	-0.0925509	0.257503	0.704502	0.0336297	0.752488	0.959122	0.0122934	0.870712	0.992304	0.13907	0.122149	0.463629	0.0382447	0.629888	0.999915	0.0744394	0.507623	0.998403	0.133548	0.0033977	0.127351	0.142613	0.17114	0.795933	0.0690725	0.460365	0.907543	0.127025	0.220413	0.883143	0.0708256	0.469813	0.99968	0.056122
HOXA2	0.0764799	0.102792	0.505814	-0.0099769	0.910549	0.979138	0.0675595	0.308781	0.858698	0.0411021	0.414215	0.80339	-0.0420358	0.62177	0.899965	0.129928	0.0561843	0.422466	0.0755503	0.441064	0.874406	-0.0703539	0.308059	0.936796	-0.0739349	0.369512	0.726997	0.00336522	0.961982	0.999915	-0.102093	0.320216	0.998403	0.00862085	0.837354	0.959766	0.149007	0.106327	0.739832	0.074886	0.381404	0.886675	0.0320156	0.735878	0.979874	-0.0345778	0.695443	0.99968	0.121796
CISD2	-0.0728132	0.00496178	0.141455	-0.103008	0.0380578	0.356241	-0.0303185	0.410905	0.892064	-0.0592042	0.0335976	0.345675	-0.0816976	0.0868498	0.499423	0.0219898	0.590099	0.894799	-0.0269367	0.619337	0.926536	-0.0282933	0.460568	0.960049	-0.0647915	0.156288	0.514048	-0.0413496	0.31256	0.999915	-0.0556391	0.329288	0.998403	-0.0665743	0.00404507	0.137355	-0.0454927	0.403022	0.902077	-0.0777089	0.10134	0.732891	-0.0718453	0.172187	0.85434	-0.0526337	0.290842	0.99968	-0.0421363
GPR137	0.00178669	0.928104	0.981614	0.0745619	0.0458572	0.382459	-0.00109285	0.968867	0.995388	-0.00674757	0.75057	0.93985	-0.0230225	0.521858	0.86363	-0.018265	0.528558	0.86841	-0.00830236	0.841516	0.975418	0.0388779	0.18112	0.912885	-0.0174772	0.614902	0.867033	0.0325975	0.277846	0.999915	0.0128932	0.765988	0.998403	-0.0193627	0.273504	0.694972	-0.0210761	0.591116	0.936623	0.00627352	0.861961	0.982712	0.0118925	0.766243	0.982218	0.0514875	0.173807	0.99968	0.0218782
TMEM114	-0.00905254	0.435195	0.808399	-0.0142646	0.518801	0.856738	0.0069696	0.671049	0.954573	-0.0093103	0.454104	0.826937	0.00492932	0.81634	0.953876	0.0107474	0.499118	0.853863	-0.0170884	0.477784	0.888415	0.00822585	0.629741	0.978601	-0.0050047	0.805888	0.944312	-0.00374858	0.825727	0.999915	0.000633451	0.980099	0.998403	-0.00216485	0.834709	0.958614	-0.024507	0.279057	0.85745	-0.0313082	0.138047	0.760559	-0.0280791	0.23058	0.887306	-0.0104271	0.632655	0.99968	0.0019539
CISD1	-0.0215003	0.475188	0.82919	0.0308458	0.587607	0.883428	2.41699e-05	0.999547	0.99983	-0.042684	0.185592	0.644137	-0.0657529	0.227897	0.683811	-0.0249623	0.596836	0.89749	-0.0287337	0.648967	0.935013	0.0395139	0.371997	0.947335	-0.028585	0.588565	0.853894	-0.0368807	0.43759	0.999915	-0.0669498	0.309277	0.998403	-0.0277653	0.302029	0.717423	-0.0308066	0.621207	0.945214	0.0451436	0.410536	0.892387	0.0446215	0.463228	0.937518	-0.0976083	0.0843118	0.996247	0.038835
CLNS1A	-0.00399195	0.917728	0.978523	0.0590594	0.415129	0.80761	0.0875805	0.10825	0.728774	0.0290726	0.482669	0.843861	0.0258113	0.710678	0.925374	0.126672	0.0403033	0.375029	0.0856779	0.291908	0.808803	-0.00317547	0.955435	0.99649	0.0359044	0.596411	0.857589	0.0458934	0.447308	0.999915	0.0220761	0.79401	0.998403	0.0195368	0.571598	0.865635	0.0488689	0.538354	0.929131	0.0662351	0.346549	0.874006	-0.0273263	0.726321	0.979874	0.0140263	0.848802	0.99968	0.0543091
HOXA1	-0.0700559	0.365566	0.772124	-0.0214803	0.884537	0.975479	0.172526	0.114566	0.734106	0.0118024	0.887005	0.974211	0.0362776	0.798278	0.948921	-0.015542	0.893202	0.97944	-0.100578	0.531624	0.903559	-0.116107	0.307697	0.936796	-0.164948	0.224471	0.598024	0.0324618	0.79059	0.999915	-0.00647562	0.969528	0.998403	0.0214531	0.756725	0.934279	-0.0273839	0.863672	0.988815	0.078418	0.578482	0.939228	-0.155284	0.320792	0.911867	-0.0253022	0.864516	0.99968	0.133534
LOC339593	-0.000862256	0.934564	0.983429	0.0296462	0.137616	0.565073	-0.00382908	0.79652	0.975539	0.00672463	0.550199	0.872597	-0.00383451	0.841683	0.960251	-0.0194039	0.16066	0.60992	0.00133632	0.951726	0.992321	0.0149794	0.331639	0.943372	-0.00264777	0.885755	0.967782	-0.00301285	0.852261	0.999915	0.0315631	0.168869	0.995393	0.00459962	0.624088	0.88778	0.00331304	0.875862	0.990747	0.0106265	0.578584	0.939228	0.0167822	0.428731	0.932863	0.0118051	0.553641	0.99968	0.00148026
TSHZ2	-0.0436749	0.292395	0.720989	-0.0305568	0.700266	0.930274	-0.0655401	0.263792	0.834299	0.0488063	0.272375	0.711327	-0.117363	0.122676	0.558459	-0.0382445	0.602214	0.900334	-0.0444948	0.610684	0.924549	0.0508949	0.404192	0.949605	-0.133919	0.0652817	0.353938	-0.104051	0.119689	0.948673	-0.0889818	0.326923	0.998403	0.0161709	0.662997	0.904723	-0.0967054	0.267681	0.85217	-0.0174312	0.817768	0.975593	0.0703001	0.401718	0.926637	-0.00897669	0.910568	0.99968	-0.0144441
TSHZ3	-0.0211549	0.773907	0.941631	-0.0390514	0.779476	0.953569	-0.0730542	0.482813	0.916525	-0.127894	0.104487	0.534781	-0.158971	0.234402	0.688523	-0.00636699	0.954172	0.991779	0.0579021	0.702604	0.94794	0.00253623	0.981314	0.997922	-0.308756	0.016363	0.176648	-0.0609978	0.585062	0.999915	0.0149542	0.926055	0.998403	-0.100261	0.127015	0.531998	0.0951057	0.517091	0.92575	0.214134	0.109788	0.736966	0.141961	0.339665	0.91803	0.0479802	0.728794	0.99968	0.089921
CDK7	0.0308467	0.341583	0.756776	-0.0280635	0.64933	0.910095	0.00210305	0.963455	0.994303	-0.00471844	0.892139	0.975979	-0.0148016	0.802689	0.949912	0.00935975	0.859346	0.970688	-0.0503363	0.460718	0.883227	0.0125195	0.793065	0.984937	0.0192617	0.735211	0.91754	-0.0105214	0.837603	0.999915	0.00477754	0.946364	0.998403	0.0200033	0.490387	0.828047	-0.038718	0.564389	0.932785	0.0507757	0.390322	0.888523	0.0670974	0.305806	0.906563	-0.0222961	0.718348	0.99968	0.00520595
MRC2	0.0378056	0.652067	0.903127	-0.106215	0.506588	0.85193	0.0899721	0.447799	0.906592	-0.102404	0.254156	0.697104	-0.216291	0.158196	0.609438	0.249672	0.0342014	0.355654	0.137729	0.424284	0.86842	0.246673	0.0447185	0.795137	-0.461946	0.00154748	0.0438211	0.155152	0.204161	0.999915	0.202017	0.270384	0.998403	-0.107451	0.15103	0.566481	0.0477926	0.771594	0.971982	0.432475	0.00437734	0.434896	0.409288	0.0151944	0.710465	0.0368814	0.818327	0.99968	0.137395
FOXS1	-0.0411391	0.174692	0.613132	-0.0361091	0.533667	0.862823	-0.0112436	0.793366	0.975286	-0.0215116	0.508454	0.854172	0.00241026	0.96548	0.99238	-0.000177454	0.996297	0.999405	-0.0327064	0.607509	0.923508	0.109382	0.013775	0.652188	-0.017871	0.737237	0.91807	0.0191923	0.664947	0.999915	0.068508	0.301882	0.998403	-0.00841284	0.756518	0.93426	0.00338382	0.953281	0.99793	0.0225311	0.683722	0.956828	0.0754862	0.217811	0.881955	0.0835153	0.14828	0.99968	0.0197209
VILL	0.102522	0.0639515	0.425259	0.248207	0.0183959	0.268925	0.122914	0.116564	0.736741	0.187144	0.0015144	0.100483	0.248382	0.0139172	0.24515	-0.0661646	0.409193	0.807555	0.308362	0.00779921	0.348547	0.212334	0.00887352	0.617893	0.26036	0.0071548	0.111138	0.131089	0.127243	0.95196	0.268571	0.0263582	0.928658	0.154998	0.00163101	0.0943442	0.346094	0.00189754	0.286251	0.0857518	0.396191	0.888523	0.430623	0.000100556	0.143753	0.107606	0.313573	0.99968	0.0778893
ZNF581	0.0147063	0.703478	0.918894	0.0349956	0.635156	0.90399	0.159385	0.00330217	0.40886	0.0195551	0.636823	0.90815	0.0436737	0.53716	0.869252	0.0736951	0.220519	0.673826	0.0871827	0.281294	0.801475	0.0288479	0.611562	0.978601	0.055491	0.412886	0.756316	0.0810151	0.178529	0.997663	0.114644	0.174418	0.995393	0.031339	0.363915	0.760129	0.00787934	0.922144	0.994621	0.0109222	0.87672	0.984859	0.0136552	0.861145	0.990904	0.0903288	0.222521	0.99968	0.0617419
IGLL1	-0.0241792	0.745512	0.934406	-0.0422812	0.766536	0.950618	0.148777	0.157202	0.768117	0.161936	0.0419002	0.373421	0.14169	0.299419	0.73617	0.135746	0.314638	0.746221	0.237817	0.129238	0.68633	0.0531339	0.627588	0.978601	0.0365173	0.779989	0.935746	0.197152	0.118316	0.946689	-0.0334052	0.837619	0.998403	0.0817339	0.219135	0.64882	0.0638724	0.697331	0.960494	0.140639	0.29978	0.854343	0.00206662	0.989046	0.999066	-0.0577217	0.687462	0.99968	0.0596503
ZNF583	0.0137833	0.179686	0.619078	-0.0127407	0.513577	0.854039	0.00411217	0.777428	0.972711	0.000489763	0.964582	0.994802	-0.0175392	0.34851	0.771907	0.0137609	0.377893	0.790322	0.0341682	0.111015	0.659733	0.00158574	0.916514	0.995373	0.017528	0.331227	0.69548	0.000337851	0.982855	0.999915	-0.00806223	0.72019	0.998403	0.000524713	0.954501	0.991725	0.0547454	0.00757528	0.406493	0.0138422	0.460076	0.9075	0.0136587	0.510956	0.94493	0.0306121	0.119154	0.99968	-0.000154468
ZNF582	-0.0885045	0.00746759	0.175287	0.088517	0.163153	0.603117	0.0368974	0.432801	0.89941	-0.0408878	0.251285	0.6957	0.0669767	0.271834	0.716346	0.00527589	0.914638	0.983648	0.0201164	0.772586	0.964081	-0.0175241	0.720241	0.983502	-0.00246533	0.966329	0.989925	0.00664928	0.895808	0.999915	0.0727669	0.317237	0.998403	-0.0351342	0.237062	0.664934	-0.0244039	0.713765	0.963471	-0.0337595	0.577644	0.93917	-0.0229958	0.732333	0.979874	0.0155273	0.807817	0.99968	-0.0316661
TIPARP	0.0551412	0.287566	0.717014	-0.149867	0.127436	0.55075	0.0316224	0.6665	0.954538	-0.0231041	0.67791	0.922659	-0.0337643	0.720956	0.92767	-0.0512422	0.518939	0.862993	-0.114549	0.292007	0.808803	-0.050155	0.510867	0.968405	-0.0284039	0.755108	0.925131	-0.0298434	0.712295	0.999915	0.0196569	0.862559	0.998403	0.0136758	0.768138	0.937671	-0.0175207	0.869902	0.990624	0.0480959	0.61096	0.945379	-0.0842085	0.421663	0.930951	-0.0342421	0.725257	0.99968	-0.0164038
ZNF584	0.0236728	0.468375	0.82556	-0.124383	0.0453066	0.380556	0.0673516	0.144035	0.759197	-0.0506232	0.147517	0.600454	-0.0601093	0.314664	0.747959	0.0479506	0.306054	0.741153	-0.0820852	0.228957	0.769147	-0.0546507	0.2546	0.923663	-0.149358	0.00876482	0.124576	0.0874093	0.0784587	0.883143	0.0472204	0.508577	0.998403	-0.0109292	0.708108	0.91844	-0.11419	0.0885964	0.71674	0.088167	0.137744	0.760559	-0.063992	0.331772	0.916527	-0.0675971	0.278267	0.99968	0.062477
ZNF587	0.000930944	0.975856	0.992878	-0.0339088	0.56324	0.874632	0.0632346	0.145295	0.762389	0.0293349	0.373379	0.781553	-0.0187054	0.739734	0.933144	-0.00065388	0.989259	0.99786	0.0650688	0.313484	0.819021	0.0378274	0.40268	0.949605	0.084381	0.117237	0.457057	0.104265	0.0342174	0.751683	0.000640355	0.992408	0.99933	0.000665703	0.980685	0.996939	0.0183501	0.777178	0.972818	0.0241759	0.666177	0.952647	-0.0274373	0.658803	0.971105	0.0267829	0.64883	0.99968	-0.0340417
ZNF586	-0.0294026	0.549271	0.862829	0.0457457	0.625227	0.900462	0.150614	0.0294549	0.593596	-0.0124786	0.812644	0.95608	0.102432	0.253983	0.702349	0.135995	0.0752392	0.468645	0.120449	0.239004	0.78054	-0.166062	0.0208932	0.698729	0.123189	0.152182	0.509448	0.039829	0.58993	0.999915	0.141695	0.186635	0.995393	-0.0257424	0.557511	0.860523	0.0754885	0.448682	0.912828	0.0707327	0.429052	0.895236	-0.0553457	0.576894	0.960082	0.152087	0.10418	0.99968	0.054244
ZNF589	0.038195	0.291312	0.719903	-0.0628014	0.363873	0.779303	0.0308057	0.547506	0.930125	0.038788	0.317542	0.745829	0.0167783	0.800562	0.949228	0.0690851	0.241412	0.690868	0.0829295	0.274535	0.797875	-0.0862857	0.104509	0.868443	-0.00756178	0.905318	0.973261	-0.109008	0.0616634	0.851499	-0.065746	0.40658	0.998403	0.0134058	0.678862	0.909788	-0.000174075	0.998188	0.999889	-0.0654898	0.320766	0.861556	-0.119778	0.100979	0.821015	0.0842046	0.221938	0.99968	0.0943308
LOC643733	-0.0461994	0.191794	0.631168	-0.169911	0.0116123	0.223938	-0.118148	0.0178664	0.566156	-0.012185	0.748437	0.939652	-0.0604351	0.351845	0.774335	-0.0504448	0.341834	0.766767	0.0134811	0.85617	0.978891	0.0240547	0.64434	0.978601	-0.19089	0.00197605	0.0514362	0.000189916	0.997371	0.999915	-0.0141704	0.855006	0.998403	0.00446557	0.887912	0.974128	-0.0618317	0.408799	0.903696	-0.0505777	0.433316	0.896804	-0.0740205	0.300861	0.906563	-0.0862684	0.204554	0.99968	0.0160152
MCHR2	-0.0119722	0.296425	0.723928	-0.00398942	0.854296	0.969649	-0.0030093	0.852888	0.983088	0.00593299	0.629582	0.90471	0.00447864	0.829903	0.957343	0.0101774	0.558063	0.879586	-0.00581817	0.809234	0.969948	-0.00431555	0.798142	0.984937	-0.00370689	0.853959	0.957222	0.0155461	0.383238	0.999915	0.0326046	0.193486	0.996517	0.00598509	0.559504	0.861558	0.0071728	0.759033	0.9699	0.0123765	0.55384	0.934273	-0.0170026	0.463181	0.937518	0.00319371	0.882334	0.99968	-0.0157352
PKD1L1	0.00614518	0.452975	0.816853	-0.0260554	0.0847756	0.478425	-0.0162158	0.160887	0.770284	0.00504095	0.565878	0.879057	-0.0057457	0.692755	0.922424	-0.013888	0.247502	0.695569	-0.0108507	0.527212	0.903559	-0.0178886	0.136798	0.894978	-0.00220742	0.877961	0.964623	-0.015013	0.23248	0.999915	-0.0129978	0.468155	0.998403	0.00715469	0.328173	0.73827	0.00353391	0.829931	0.982764	-0.0101051	0.498275	0.918247	-0.0297763	0.0712389	0.801472	0.000328781	0.983186	0.99968	0.00167303
TMEM115	-0.00383488	0.907639	0.975859	0.100893	0.107891	0.518192	0.0820052	0.0785791	0.695222	-0.00390842	0.912175	0.980897	0.00213709	0.971754	0.99406	-0.0336306	0.535562	0.870247	-0.0200897	0.772241	0.964052	-0.0122698	0.800681	0.984937	-0.00919762	0.874007	0.963343	0.0402706	0.449282	0.999915	0.0335685	0.64247	0.998403	0.00812361	0.783352	0.941314	0.00346575	0.960874	0.998279	-0.0429386	0.475713	0.911519	-0.0443189	0.506768	0.942927	-0.0207966	0.742625	0.99968	0.0160915
CHST9	-0.0690702	0.266408	0.700316	0.113183	0.340967	0.764271	0.0385498	0.66119	0.954538	0.076601	0.250224	0.695246	-0.0336275	0.768294	0.941272	0.167947	0.0517141	0.409303	0.0844517	0.518547	0.899345	-0.0261053	0.775338	0.984937	0.0581298	0.594312	0.856228	0.0395685	0.673334	0.999915	-0.0464871	0.73268	0.998403	0.0260287	0.639687	0.894844	-0.0373088	0.763069	0.970602	-0.0558867	0.621939	0.945875	-0.190307	0.129263	0.83441	-0.105022	0.363742	0.99968	-0.126374
PKD1L2	-0.087091	0.0259878	0.302698	0.0449681	0.549131	0.868994	-0.0466054	0.401161	0.888793	-0.00432509	0.918194	0.981917	0.0584887	0.416712	0.810225	-0.18828	0.00754512	0.213347	-0.0422378	0.609475	0.924112	-0.0255946	0.657607	0.978894	0.0583626	0.396872	0.746469	0.0106345	0.865754	0.999915	0.0591166	0.491361	0.998403	0.0236947	0.49962	0.832999	0.0506448	0.549898	0.929643	-0.0919343	0.198355	0.808744	-0.134915	0.0883452	0.815548	-0.0860567	0.24268	0.99968	-0.0717448
CHST8	-0.0265265	0.189188	0.628591	0.0336863	0.37977	0.789477	0.025206	0.377996	0.881877	-0.0178691	0.409763	0.800979	0.0452077	0.219058	0.674844	-0.0373543	0.247276	0.695539	0.0266588	0.530287	0.903559	0.0407277	0.170309	0.912885	0.0638597	0.0712925	0.367408	0.0314334	0.315488	0.999915	0.0160227	0.717351	0.998403	-0.0216434	0.230848	0.658818	0.0425667	0.303901	0.871126	-0.0198138	0.590862	0.941429	0.0171159	0.675373	0.973455	0.00929818	0.80961	0.99968	-0.0356536
MIAT	-0.0140585	0.53607	0.857858	-0.0143348	0.741421	0.943178	-0.0620474	0.0527778	0.645852	-0.0443971	0.067655	0.446487	-0.0314211	0.450864	0.828304	-0.0126118	0.748301	0.950341	-0.0246688	0.60505	0.922698	0.0115038	0.730638	0.984538	0.0011606	0.976784	0.992763	0.00293303	0.934754	0.999915	0.0399406	0.42159	0.998403	-0.0593719	0.00324231	0.125722	0.0449461	0.348432	0.886273	-0.0581388	0.159654	0.781104	-0.0621124	0.175484	0.857091	-0.0711088	0.0995354	0.99968	0.00472067
HAPLN1	-0.0983583	0.0512909	0.393485	-0.0162818	0.866405	0.971661	0.0178298	0.803305	0.976077	-0.0456367	0.400143	0.797203	-0.050169	0.589015	0.890753	0.056399	0.493041	0.852444	0.0503079	0.636689	0.931116	0.0280098	0.706676	0.982825	-0.0290314	0.743804	0.920876	-0.0340372	0.64617	0.999915	0.0812205	0.463189	0.998403	-0.0156945	0.728708	0.925772	-0.0154753	0.872214	0.990624	0.000643155	0.994437	0.99929	0.187196	0.0664496	0.794853	0.180575	0.0629754	0.990198	0.0256191
LSM12	0.0400931	0.155784	0.590784	-0.0145402	0.783405	0.95442	0.0502979	0.208102	0.809673	0.0202468	0.5043	0.853035	-0.0120695	0.812066	0.952653	0.106545	0.0153536	0.265631	0.123876	0.0340309	0.511034	-0.0331502	0.425308	0.954479	-0.0262571	0.596831	0.857886	0.0424212	0.333833	0.999915	-1.82654e-06	0.999976	0.999976	0.000278313	0.99122	0.998743	0.0504303	0.388883	0.90054	0.0735672	0.152892	0.775511	0.00239473	0.966585	0.998118	0.0433995	0.423908	0.99968	0.0663267
TMEM88	-0.00937373	0.817307	0.955791	0.106221	0.170086	0.61382	-0.0578526	0.312936	0.860193	0.0699587	0.107032	0.538894	0.00345356	0.962987	0.991987	-0.0292914	0.393851	0.800529	0.0170959	0.840941	0.97516	0.162586	0.00610279	0.566901	-0.132616	0.0617799	0.346426	0.00324101	0.951651	0.999915	0.0457169	0.606517	0.998403	0.0121001	0.738668	0.928839	-0.0413024	0.551969	0.929991	0.0241476	0.743959	0.966012	0.283195	0.000483505	0.273379	-0.0239826	0.758661	0.99968	0.0315671
PSD	-0.00972673	0.424358	0.803052	0.0171845	0.450561	0.827671	-0.00420726	0.807037	0.976929	0.00773404	0.55359	0.874312	-0.0144496	0.508617	0.858201	0.0132799	0.47802	0.844284	-0.0208562	0.414855	0.864652	-0.000864492	0.961506	0.996932	0.0214576	0.315069	0.681904	0.0208547	0.25323	0.999915	-0.00567867	0.831272	0.998403	0.0127711	0.240322	0.666648	-0.00503255	0.834608	0.98394	-0.018478	0.404879	0.890074	-0.00532956	0.828555	0.987822	-0.00304324	0.89628	0.99968	-0.00267851
EFCAB4A	0.253011	0.000178211	0.0347234	0.119466	0.358371	0.775617	-0.133579	0.165975	0.777805	0.174428	0.0166842	0.264691	0.174522	0.161671	0.613211	-0.0358362	0.701167	0.93513	0.147407	0.303813	0.813782	-0.01657	0.868949	0.992304	0.433339	0.000256017	0.0138355	0.0514812	0.619976	0.999915	-0.0246067	0.869208	0.998403	0.114405	0.0601948	0.394158	0.196782	0.151111	0.785946	-0.0786431	0.527319	0.927776	0.131274	0.341087	0.918089	-0.0157765	0.902836	0.99968	0.0570019
CAMKK2	-0.0214119	0.500518	0.842975	0.0668482	0.269889	0.708113	-0.0677442	0.131143	0.748979	0.0133031	0.696296	0.928115	-0.0763881	0.188734	0.643948	-0.0145526	0.778397	0.95623	0.0113326	0.865232	0.981019	-0.107613	0.0207681	0.698729	-0.00402814	0.942446	0.982083	-0.015589	0.763247	0.999915	0.0522386	0.452481	0.998403	0.0319198	0.260897	0.68342	0.0020499	0.975859	0.998333	0.022766	0.694316	0.958949	-0.141039	0.027487	0.732333	-0.0165939	0.784869	0.99968	-0.00138987
CAMKK1	-0.013687	0.574155	0.874212	0.0352888	0.445401	0.825385	-0.0349789	0.30953	0.859456	0.0050006	0.84816	0.965302	-0.00413643	0.925774	0.982671	0.0316752	0.369147	0.784373	0.0112796	0.824627	0.972438	-0.0230995	0.51889	0.970145	0.0699788	0.100887	0.427301	0.00704261	0.846221	0.999915	-0.014009	0.79268	0.998403	-0.00428122	0.844145	0.961289	0.0219136	0.644488	0.951897	-0.0250881	0.571872	0.938625	-0.050543	0.304063	0.906563	-0.00123818	0.978528	0.99968	0.023113
HMGB3P1	-0.0104556	0.755004	0.936615	0.00506232	0.936851	0.983613	-0.00943097	0.842232	0.98169	-0.0347293	0.33328	0.756413	0.0348957	0.569187	0.881882	0.0607012	0.269841	0.713056	0.0890744	0.206203	0.757355	-0.0106001	0.82965	0.988554	-0.0310446	0.597441	0.858125	-0.00973795	0.85204	0.999915	-0.0191445	0.79398	0.998403	-0.028282	0.3447	0.74929	-0.0818227	0.229996	0.839774	0.0227012	0.710009	0.960681	-0.00493782	0.941856	0.996922	0.0357677	0.574335	0.99968	0.0555639
LPAR4	-0.0134431	0.584609	0.877985	0.053581	0.254032	0.694385	-0.0181073	0.602567	0.939577	0.0658137	0.0121049	0.231411	0.0239133	0.596117	0.893181	0.0486404	0.278871	0.722355	0.0894692	0.0836267	0.628375	0.0110583	0.75977	0.984828	-0.0193238	0.654317	0.882471	-0.0965817	0.0172905	0.616155	0.145781	0.00641392	0.710633	0.037601	0.0864599	0.459071	0.19003	0.000289221	0.129637	0.000121509	0.997837	0.99983	0.129522	0.00875615	0.655827	0.150634	0.00128822	0.402503	0.0119792
LOC84856	-0.00252268	0.825202	0.957614	-0.00175311	0.935961	0.983412	0.012135	0.452265	0.908492	0.00396784	0.745897	0.939287	-0.00802283	0.701572	0.92357	0.00966093	0.537111	0.870709	0.0591293	0.0128604	0.390462	0.052448	0.00163918	0.382519	-0.00704177	0.725325	0.91507	0.0152854	0.35469	0.999915	0.0251333	0.314156	0.998403	-0.007624	0.45504	0.81087	0.0184891	0.413249	0.904966	0.0218247	0.293919	0.851713	0.051368	0.0254007	0.731888	0.00216814	0.920409	0.99968	0.0197082
LOC100289509	0.0205338	0.111517	0.519673	0.00252457	0.918605	0.98026	-0.0214016	0.241262	0.822969	0.00916146	0.508513	0.854172	0.00355709	0.880734	0.971392	-0.0120227	0.534583	0.869652	0.00101559	0.970091	0.995285	-0.0163006	0.390946	0.949605	0.0311262	0.169446	0.532927	-0.00909483	0.657737	0.999915	-0.00488138	0.863004	0.998403	0.00851746	0.460966	0.814301	0.0226999	0.401763	0.902077	-0.0426606	0.0694178	0.704066	-0.0296435	0.255969	0.894954	-0.0184986	0.443431	0.99968	0.00897092
LOC100506406	-0.00412065	0.727107	0.927357	0.0016681	0.940893	0.984811	0.000478887	0.977121	0.996468	0.012214	0.334273	0.756413	0.0220303	0.307103	0.743452	-0.0289504	0.0969072	0.515044	-0.0283127	0.250519	0.78474	-0.00701087	0.686341	0.981626	0.0237001	0.252224	0.62685	-0.00670824	0.706762	0.999915	0.032253	0.211308	0.998403	0.0111271	0.291377	0.708002	0.00808012	0.730733	0.965953	-0.0240707	0.262784	0.837068	-0.0218392	0.359656	0.92149	0.00678232	0.760635	0.99968	-0.00511601
LPAR5	0.00632926	0.80542	0.952448	-0.0366509	0.454815	0.830215	0.037317	0.303964	0.855358	0.0448569	0.102659	0.532039	0.0975697	0.0375256	0.373763	0.0128335	0.742544	0.948212	0.0131945	0.806334	0.96976	0.0808014	0.031793	0.75752	0.0457911	0.309407	0.676555	-0.0307197	0.453308	0.999915	0.027998	0.618386	0.998403	0.0429881	0.0604904	0.394683	0.0165911	0.756323	0.969015	-0.0835464	0.0735714	0.708912	0.0483685	0.351117	0.919899	0.00713606	0.88472	0.99968	0.0257097
MCHR1	-0.0220121	0.29452	0.722226	0.037098	0.354322	0.772241	0.0141135	0.634817	0.94934	0.0245104	0.27621	0.71381	-0.0597276	0.119711	0.555533	-0.00609619	0.820156	0.964338	0.0100531	0.820298	0.971999	-0.0277104	0.36958	0.947335	-0.0372453	0.312153	0.678943	-0.0251571	0.349298	0.999915	-0.0653396	0.154647	0.995393	0.00785764	0.675731	0.909185	-0.0128899	0.752477	0.968676	-0.038233	0.317721	0.861511	0.00665245	0.875509	0.992216	-0.00668041	0.868124	0.99968	-0.0521873
MAGEC2	0.001665	0.984214	0.99574	0.228075	0.153696	0.589184	0.101659	0.392645	0.887133	0.0830592	0.356869	0.77121	0.136343	0.374689	0.789252	0.047721	0.718806	0.939949	0.150164	0.396641	0.859102	0.297718	0.0156077	0.675299	0.0329177	0.823593	0.949711	0.282918	0.0375733	0.762402	0.397802	0.0300688	0.931495	0.04793	0.523863	0.843841	0.4329	0.0149023	0.490211	0.242173	0.113489	0.739061	0.418208	0.0134178	0.691806	0.0538601	0.73746	0.99968	0.109793
AMOTL1	-0.0384628	0.327272	0.747469	-0.107323	0.151795	0.586904	0.0962088	0.0825897	0.695938	-0.020202	0.631467	0.905596	0.24289	0.000655675	0.0502394	-0.0964148	0.100784	0.521972	-0.0765581	0.353312	0.84012	-0.0450439	0.435382	0.95698	0.185215	0.00687967	0.108469	-0.0182928	0.769324	0.999915	-0.0405303	0.637265	0.998403	0.0106094	0.762595	0.935842	-0.153455	0.0608437	0.676604	-0.103225	0.148674	0.771678	-0.128904	0.103665	0.821015	-0.054346	0.463685	0.99968	-0.058722
OLFML1	-0.0769758	0.0485515	0.387147	0.00144343	0.984611	0.996881	0.00773328	0.888909	0.988116	0.0114701	0.784628	0.946349	-0.0448592	0.532078	0.866937	-0.0489203	0.371575	0.785791	0.0173663	0.832471	0.973994	-0.0224459	0.696569	0.981897	-0.0265771	0.698838	0.902472	0.0104721	0.868309	0.999915	0.0279867	0.743858	0.998403	0.00676128	0.846802	0.961963	0.0828915	0.312621	0.874652	-0.0227018	0.750297	0.967577	0.071083	0.368516	0.923243	0.0439904	0.558177	0.99968	-0.0199132
LINC00158	-0.0494435	0.302174	0.727592	-0.363542	5.84348e-05	0.0186147	-0.00466515	0.945161	0.991561	-0.0837448	0.102609	0.532039	0.00627796	0.943129	0.986998	0.0812421	0.280682	0.722565	-0.125073	0.2152	0.761561	-0.0290707	0.680139	0.979796	-0.140486	0.0943063	0.415202	-0.012183	0.880102	0.999915	0.191748	0.0668898	0.96856	-0.0635018	0.13784	0.547566	-0.0793095	0.449065	0.912828	-0.196254	0.0241203	0.585432	-0.149462	0.122225	0.831142	-0.00921989	0.920434	0.99968	-0.0155317
MTRF1L	0.0331968	0.239477	0.678678	-0.0905782	0.0919253	0.490002	0.022606	0.571419	0.934874	-0.0347856	0.250265	0.695246	-0.0143305	0.781633	0.946286	0.117849	0.00595991	0.196889	-0.00970759	0.869625	0.982354	0.0599557	0.148255	0.905862	-0.0489852	0.322753	0.685671	0.0394097	0.374996	0.999915	-0.0320539	0.604007	0.998403	-0.0268783	0.286762	0.70469	-0.0665565	0.253592	0.84542	0.0300952	0.558725	0.934273	0.0509434	0.371835	0.923445	-0.0887883	0.0906217	0.999634	0.0313494
MYO1H	-0.00750001	0.430914	0.806855	-0.00863006	0.632891	0.902864	-0.0210708	0.117053	0.736741	-0.00721879	0.479517	0.841944	-0.0388605	0.0244161	0.314188	0.00917419	0.541611	0.873118	-0.00667629	0.730362	0.953894	-0.0228989	0.101351	0.867541	-0.0031735	0.849443	0.955941	-0.0216284	0.139227	0.968929	-0.0322571	0.120987	0.97811	-0.0076031	0.371655	0.765214	0.0251646	0.191251	0.815774	-0.0293314	0.0903232	0.720291	-0.0180392	0.348306	0.918382	-0.00512528	0.776079	0.99968	-0.0138366
WT1.AS	0.0066057	0.847588	0.964026	0.0737811	0.260456	0.699693	0.0897815	0.0639375	0.682186	0.00585854	0.873667	0.970971	0.0579866	0.356915	0.778512	0.139445	0.0185556	0.284053	0.170817	0.0175054	0.426873	0.0981951	0.0512656	0.807149	-0.0152135	0.800842	0.942496	0.187735	0.000767195	0.155524	0.131345	0.0799197	0.96856	-0.000964698	0.974951	0.99547	0.019668	0.79005	0.976195	0.182514	0.00333071	0.410086	0.17514	0.0112183	0.662287	-0.0671437	0.309037	0.99968	0.0481402
MYO1F	0.0809101	0.0390282	0.351709	0.138928	0.0635788	0.434263	0.0412526	0.458181	0.909582	0.127502	0.00231451	0.121293	0.105518	0.142483	0.586073	0.0523284	0.402169	0.80408	0.0807489	0.329368	0.826984	0.0576287	0.318749	0.939771	-0.0135359	0.844556	0.954024	-0.0220098	0.736391	0.999915	0.108144	0.208385	0.998403	0.10693	0.00217974	0.107127	0.15496	0.0674024	0.686649	0.130197	0.0685715	0.704066	0.291975	0.000202415	0.223941	0.0807098	0.283243	0.99968	0.0392313
MYO1E	0.104692	0.134763	0.559949	-0.162132	0.223808	0.667301	0.164436	0.0965255	0.715821	0.0811019	0.280253	0.716859	0.21174	0.0974735	0.519136	0.0156012	0.889492	0.978974	-0.154308	0.295	0.809317	-0.0552008	0.59235	0.976979	0.016593	0.892746	0.969456	-0.0974039	0.386927	0.999915	-0.0689315	0.653207	0.998403	0.074784	0.232345	0.661408	-0.0696267	0.635597	0.94999	-0.0371095	0.771499	0.969464	0.137331	0.332051	0.916527	0.01708	0.899107	0.99968	0.068697
MYO1D	-0.0161388	0.852082	0.96493	0.289988	0.0778826	0.462571	-0.0870998	0.476504	0.914279	0.209917	0.0230808	0.299718	0.42665	0.00667168	0.180694	-0.398989	0.00255419	0.137796	-0.0712881	0.692575	0.944447	0.0322907	0.799698	0.984937	0.524826	0.000481429	0.0203835	0.136813	0.304917	0.999915	-0.115584	0.541501	0.998403	0.177744	0.0210199	0.258644	0.0842825	0.630658	0.947527	-0.352659	0.0247322	0.587829	0.0143962	0.934388	0.996064	-0.0935438	0.570484	0.99968	-0.0896443
MYO1C	0.0554736	0.083316	0.470188	-0.0413856	0.500152	0.850121	0.025834	0.569323	0.934766	-0.0116265	0.735556	0.935971	0.00951734	0.871689	0.969592	-0.0291499	0.557663	0.879231	-0.00186585	0.97777	0.997003	-0.0151524	0.748267	0.984538	0.0187595	0.73919	0.919113	0.037283	0.456341	0.999915	0.0684329	0.329681	0.998403	-0.0146582	0.609529	0.881632	0.0410011	0.53727	0.929001	-0.0107843	0.853774	0.980464	0.000307209	0.996222	0.999283	0.00743116	0.903704	0.99968	0.00440966
PTTG3P	-0.00745318	0.81009	0.953594	-0.0872536	0.136872	0.564505	0.0286419	0.513578	0.923442	0.0143346	0.666342	0.919853	-0.0586171	0.298185	0.735983	0.0903256	0.0731122	0.463781	0.0876458	0.17307	0.725221	0.00561108	0.902077	0.994349	-0.0919422	0.0903885	0.407002	0.00233118	0.961637	0.999915	0.00947944	0.888902	0.998403	0.00340462	0.902264	0.97841	-0.0175176	0.78317	0.973981	0.0217648	0.700119	0.959856	0.0703871	0.260823	0.898001	0.0669042	0.258795	0.99968	0.0624388
MYO1A	0.0755826	0.0507841	0.392296	0.105627	0.15378	0.589184	0.00762443	0.889529	0.988116	0.0603578	0.14624	0.599693	0.11012	0.121153	0.557246	-0.0100468	0.855932	0.970506	0.165142	0.0421643	0.540009	0.00557971	0.922125	0.995671	0.11856	0.0809938	0.386939	0.026977	0.646067	0.999915	-0.0525434	0.53601	0.998403	0.0515272	0.136826	0.546025	0.137878	0.0721376	0.692352	-0.015074	0.831234	0.977112	0.104113	0.183688	0.86	0.0489005	0.511865	0.99968	0.0264865
CHST1	0.0115511	0.366644	0.772794	-0.0283391	0.242477	0.68456	-0.0315825	0.0803174	0.695607	-0.0102442	0.455261	0.827103	-0.0298925	0.198785	0.656252	0.00519522	0.781587	0.957188	-0.0322915	0.226622	0.768217	-0.0244159	0.194031	0.916566	-0.0378757	0.0910634	0.40838	-0.0257553	0.179558	0.999283	-0.0271547	0.331988	0.998403	-0.00422215	0.712168	0.919811	0.00370207	0.882793	0.992141	-0.0165997	0.47658	0.912206	-0.040229	0.119154	0.831142	-0.0137324	0.56801	0.99968	-0.00278903
MTFP1	0.0900116	0.0433597	0.370173	0.0632421	0.458303	0.832151	0.0613731	0.331272	0.864847	-0.000949658	0.984192	0.997521	0.142955	0.080007	0.486534	0.115746	0.0947681	0.512366	0.0414542	0.657774	0.937242	0.0176398	0.788426	0.984937	0.0892607	0.254701	0.62906	0.014927	0.828351	0.999915	0.116197	0.234309	0.998403	0.0346288	0.385913	0.771608	0.0732452	0.417129	0.905599	-0.0296176	0.71615	0.961344	0.139476	0.121802	0.831142	0.128994	0.121882	0.99968	0.139332
AMOTL2	-0.0343557	0.566541	0.86992	-0.141663	0.214906	0.65767	0.172296	0.0414237	0.631279	-0.0730292	0.255376	0.697393	0.142883	0.192362	0.648287	-0.0682572	0.455255	0.832068	-0.251622	0.0437393	0.544881	0.018521	0.833596	0.988913	0.0982763	0.349915	0.710199	0.0257145	0.777814	0.999915	0.175464	0.180379	0.995393	-0.080073	0.134435	0.542498	-0.0746288	0.535309	0.929001	-0.00532285	0.961141	0.995579	-0.0210197	0.862238	0.991124	-0.0938041	0.413485	0.99968	-0.0437889
LOC100128640	-0.000463508	0.978069	0.993361	0.0912657	0.00416653	0.152646	0.0141913	0.55159	0.931743	0.0145233	0.421455	0.80723	0.00688006	0.82313	0.956714	0.00272362	0.91785	0.984455	0.0656297	0.0592357	0.576919	0.065528	0.00784108	0.609854	0.0134438	0.649503	0.880289	0.0588693	0.0228048	0.676027	-0.000326144	0.992946	0.999396	0.00458095	0.761155	0.935089	0.0121615	0.722532	0.965091	0.0287117	0.349675	0.874143	0.0673792	0.0472	0.775765	0.00969598	0.762539	0.99968	0.00947697
RPL36AL	0.0240263	0.233288	0.674416	-0.00845975	0.82559	0.96358	0.0494673	0.082248	0.695938	0.000312888	0.988462	0.998512	0.0236044	0.521593	0.863613	-0.00655009	0.833391	0.966471	0.0117663	0.780705	0.966037	0.0245035	0.408674	0.950134	0.0238481	0.500524	0.80956	-0.0066522	0.833373	0.999915	0.0307674	0.485744	0.998403	0.0172728	0.337953	0.744334	0.0187716	0.650838	0.952853	-0.018343	0.617836	0.945552	0.0518998	0.202443	0.870625	0.0324254	0.392532	0.99968	-0.00431778
CHMP7	0.00364576	0.905896	0.975859	-0.124071	0.033853	0.341638	-0.0836358	0.0543802	0.648844	-0.00961807	0.771102	0.943521	-0.131706	0.0188196	0.280963	0.0104738	0.830109	0.96621	-0.0860387	0.183352	0.733513	-0.0562202	0.214452	0.92132	-0.0509862	0.34576	0.706932	-0.00663437	0.891058	0.999915	-0.00442944	0.947659	0.998403	-0.00665968	0.809097	0.949705	0.0165905	0.794225	0.97695	-0.0504807	0.368686	0.883563	-0.119098	0.0551889	0.783317	-0.0763486	0.197031	0.99968	0.0011791
CHMP6	0.00675909	0.842395	0.963056	0.0061573	0.924217	0.981438	0.117051	0.0143973	0.542606	-0.0269215	0.459883	0.829399	0.0121427	0.845017	0.960811	0.0119751	0.822772	0.965452	-0.0476091	0.495436	0.892942	0.00480691	0.923388	0.995671	0.0314088	0.598445	0.858975	0.125778	0.0148581	0.590471	0.0462978	0.533499	0.998403	-0.01692	0.577562	0.869746	0.0144914	0.832054	0.9829	0.12131	0.0494427	0.665058	0.0258249	0.706878	0.978098	0.00709575	0.911354	0.99968	-0.0336609
BCR	0.0512263	0.267872	0.70139	0.177688	0.0429884	0.373155	-0.0398976	0.541979	0.929107	0.0983964	0.046617	0.390757	0.0614825	0.466924	0.836296	0.153038	0.0458608	0.39657	0.0917629	0.342326	0.835511	0.0547751	0.420616	0.954274	0.0234364	0.772891	0.932808	-0.00816547	0.911041	0.999915	0.0687446	0.497035	0.998403	0.0500092	0.226162	0.656376	0.11864	0.216236	0.829975	0.0250243	0.766649	0.969107	0.128357	0.169157	0.85434	0.0817895	0.349355	0.99968	0.0418046
PGBD4	0.0170467	0.541147	0.860164	0.0259	0.626895	0.900839	0.00166068	0.96643	0.994834	-0.00180563	0.95187	0.992213	0.0135811	0.790569	0.947729	-0.0481967	0.268583	0.712574	-0.105935	0.0684634	0.600284	-0.0461457	0.260217	0.923663	0.0098394	0.84074	0.952678	0.0416253	0.348529	0.999915	0.0185699	0.760985	0.998403	0.00636727	0.798506	0.945886	-0.0152426	0.794562	0.97695	0.039363	0.438603	0.897983	-0.0561807	0.318595	0.911288	0.0199526	0.705945	0.99968	0.0125613
PGBD5	-0.252002	0.000468275	0.0530186	-0.141675	0.306888	0.73751	0.0133528	0.896764	0.988534	-0.0680612	0.382718	0.786555	0.0329931	0.804333	0.950136	-0.0336439	0.763278	0.953931	0.113207	0.457695	0.88155	-0.106279	0.320229	0.939771	-0.136408	0.285009	0.657227	-0.143268	0.206364	0.999915	-0.293689	0.0643514	0.963376	-0.129528	0.0457452	0.355449	-0.276275	0.0683809	0.68927	-0.222761	0.0922181	0.726344	-0.261263	0.0748147	0.803869	-0.117694	0.392813	0.99968	-0.0987286
PGBD2	-0.00656045	0.599361	0.882956	0.00862267	0.714662	0.934542	0.0124436	0.480954	0.9158	0.00920878	0.491488	0.847905	0.027531	0.223308	0.680265	0.0155938	0.406394	0.806145	-0.0330035	0.205244	0.755787	0.00869873	0.635714	0.978601	0.0239687	0.273699	0.645397	0.00301772	0.871509	0.999915	0.00589913	0.829097	0.998403	0.0114538	0.304562	0.7198	0.00448603	0.854308	0.985578	-0.0153774	0.499123	0.918247	-0.0129025	0.609093	0.965924	-0.0270274	0.252571	0.99968	-0.000660364
TSSC1	0.0174496	0.562862	0.868338	0.134036	0.0185135	0.269	-0.0277285	0.515533	0.923548	0.0699939	0.029789	0.328117	0.0709066	0.195657	0.651509	0.0661708	0.177721	0.627938	0.00906315	0.885055	0.984128	-0.0838024	0.0580922	0.814621	0.0111515	0.833148	0.950806	-0.0609266	0.193302	0.999915	0.124602	0.058286	0.960087	0.0680124	0.0112184	0.201585	0.0767701	0.213481	0.829464	-0.0587238	0.28491	0.846174	-0.0405187	0.506013	0.942927	0.0895512	0.116441	0.99968	0.049472
LGALSL	-0.00933048	0.876702	0.969934	0.333623	0.00335539	0.142814	0.06186	0.466771	0.911792	0.0577466	0.370094	0.779222	0.266365	0.0149032	0.251761	0.0123109	0.889258	0.978974	0.0134982	0.913619	0.986134	-0.037097	0.674787	0.979092	0.296007	0.00474637	0.0875505	-0.0686519	0.442873	0.999915	0.0496472	0.705899	0.998403	0.0411201	0.444093	0.806128	0.201954	0.0879939	0.716003	-0.00509284	0.962931	0.996244	-0.134899	0.266385	0.901016	0.00377908	0.97362	0.99968	0.0273482
LY6G6C	-0.043018	0.0868565	0.476886	-0.0122123	0.786231	0.954733	0.0327957	0.356787	0.875908	-0.0259327	0.336452	0.757675	0.034663	0.422245	0.81305	-0.0723032	0.0177857	0.280898	-0.0394352	0.455234	0.880812	-0.005552	0.880824	0.993143	0.0518087	0.240552	0.616076	-0.0350816	0.286519	0.999915	0.0177598	0.747207	0.998403	-0.0139213	0.53621	0.849692	-0.0667117	0.178591	0.804949	-0.0812226	0.0759722	0.713922	-0.020309	0.689765	0.97576	-0.0313722	0.516514	0.99968	-0.0576176
ZER1	-0.00547524	0.644768	0.89975	-0.0338759	0.1299	0.554764	0.00885215	0.598083	0.939327	-0.0093696	0.461638	0.830544	-0.00498223	0.816801	0.954061	-0.00483905	0.793918	0.958888	-0.0167567	0.500288	0.894377	0.00238263	0.891484	0.993628	-0.0215331	0.301119	0.670519	-0.00150009	0.93387	0.999915	0.0165199	0.524839	0.998403	-0.0021585	0.838897	0.960293	-0.0399381	0.0941821	0.723483	-0.00376809	0.861781	0.982676	-0.0161541	0.500681	0.942927	-0.0326602	0.146387	0.99968	-0.0122164
LY6G6E	-0.003044	0.722127	0.925581	0.0263359	0.105035	0.513471	0.00111786	0.926424	0.990132	-0.000548039	0.952381	0.992334	-0.00303552	0.845978	0.961214	-0.017704	0.160336	0.609773	-0.0152885	0.393606	0.85722	-0.00582641	0.643389	0.978601	-0.0138459	0.356339	0.71514	-0.00280634	0.834533	0.999915	0.00201742	0.914223	0.998403	0.00349516	0.647792	0.898137	0.0116108	0.510206	0.924604	-0.0176798	0.25652	0.834506	0.00454368	0.792762	0.984405	-0.0186245	0.249238	0.99968	-0.00227025
HOXA11	0.209775	0.000449725	0.0527808	0.0285883	0.803441	0.959861	0.0461124	0.589183	0.938441	0.0828135	0.200304	0.656806	0.110091	0.31752	0.749615	0.00840165	0.923236	0.985597	0.182594	0.145136	0.699013	0.034018	0.701658	0.982185	-0.110122	0.298375	0.668239	0.0172051	0.850539	0.999915	-0.0380502	0.773384	0.998403	0.0628729	0.243684	0.669712	0.115772	0.333116	0.881338	0.0773524	0.481979	0.914551	0.102752	0.399495	0.926449	-0.041413	0.718183	0.99968	0.165992
HOXA10	0.206991	0.0471894	0.383758	-0.199484	0.31644	0.744826	-0.0762721	0.606163	0.941715	0.111317	0.320661	0.748316	0.161163	0.399139	0.800944	0.0304009	0.848474	0.969615	0.0108928	0.959902	0.994029	-0.073299	0.633735	0.978601	-0.166286	0.364837	0.72258	-0.149894	0.350363	0.999915	-0.367231	0.107952	0.968705	0.080497	0.389182	0.77324	0.19273	0.355361	0.889403	-0.00246622	0.98968	0.998738	-0.0497731	0.81387	0.985282	-0.105361	0.598964	0.99968	0.22953
PPIAL4A	-1.41347e-05	0.998847	0.999705	-0.0252262	0.175898	0.621494	-0.0102153	0.459929	0.9107	-0.000240781	0.981679	0.997521	-0.00187042	0.916843	0.980323	0.0308996	0.0313503	0.346078	0.0199078	0.330329	0.828161	0.00299218	0.83517	0.989038	0.00561385	0.743571	0.920876	-0.00847898	0.576782	0.999915	-0.00187926	0.930017	0.998403	0.00101981	0.907137	0.980733	-0.0122213	0.542919	0.929131	-0.0116249	0.51405	0.923052	0.0119936	0.543747	0.953802	0.0341884	0.0657977	0.990198	0.00552849
SF3B5	0.00941907	0.74245	0.933072	0.0395568	0.469834	0.837753	0.0224537	0.579531	0.935827	-0.0185976	0.54494	0.870264	0.0318142	0.544758	0.871483	0.0998064	0.0301477	0.341656	0.0389666	0.515234	0.899072	0.00490215	0.90741	0.995282	-0.0485044	0.334538	0.69747	0.0627847	0.166707	0.992885	0.0994044	0.112215	0.97096	-0.0027861	0.913415	0.981913	0.00710723	0.905318	0.993628	-0.0053973	0.917699	0.991178	0.088195	0.127054	0.831625	-0.044479	0.413428	0.99968	0.0440528
[truncated: 19,232 more rows]
[truncated: 23 more columns]
