# Supplementary material for: A systematic study on drug-response associated genes using baseline gene expressions of the Cancer Cell Line Encyclopedia
Source: Sci Rep. 2016 Mar 10;6:22811. doi: 10.1038/srep22811 (PMC4785360; doi:10.1038/srep22811)
Supplement: Supplementary Dataset S3 [file srep22811-s4.xls]

## Sheet: Sheet1
Supplementary Data S3. Overlap of DRA genes among 14 drugs
	17-AAG	AEW541	AZD6244	Erlotinib	Irinotecan	Lapatinib	PD-0325901	PD-0332991	Paclitaxel	Panobinostat	RAF265	TAE684	Topotecan	ZD-6474	Sum
DNAJB2	1	0	1	0	0	0	1	0	1	1	0	0	1	0	6
ADCK3	1	1	1	0	0	0	1	0	1	1	0	0	0	0	6
LOC100506686	0	1	1	0	0	1	1	0	0	1	0	0	0	0	5
TMEM45B	1	0	1	1	0	1	1	0	0	0	0	0	0	0	5
FOXQ1	1	0	1	1	0	1	1	0	0	0	0	0	0	0	5
ERP29	0	1	1	0	0	1	1	0	0	0	0	1	0	0	5
TMEM63A	1	0	1	0	0	1	1	0	0	0	0	1	0	0	5
DENND5A	0	1	1	0	0	1	1	0	0	1	0	0	0	0	5
FBXO45	0	0	0	1	1	0	0	0	1	1	0	0	1	0	5
GSTO1	1	0	0	0	0	0	1	0	1	0	1	1	0	0	5
PKIG	0	1	1	1	0	1	0	0	0	1	0	0	0	0	5
CYP27B1	1	0	1	0	0	0	1	0	1	0	0	1	0	0	5
NELL2	1	0	0	0	0	0	1	0	1	0	1	1	0	0	5
GRAMD1B	0	0	1	0	0	0	1	0	1	0	1	1	0	0	5
RETSAT	0	0	1	1	0	1	1	0	0	0	0	0	0	0	4
GGCT	0	0	0	0	0	1	0	0	1	1	0	0	1	0	4
TMEM144	0	0	1	1	0	1	1	0	0	0	0	0	0	0	4
PCGF6	0	0	0	0	1	1	0	0	1	0	0	0	1	0	4
FABP1	1	1	0	0	0	0	0	1	0	1	0	0	0	0	4
SLC43A1	1	1	0	0	0	0	0	0	1	0	0	0	1	0	4
INSR	0	1	0	1	0	1	0	1	0	0	0	0	0	0	4
GPR108	1	0	1	1	0	0	1	0	0	0	0	0	0	0	4
MRPS27	1	0	0	0	1	0	0	0	1	0	0	0	1	0	4
MLKL	1	0	0	0	0	0	1	0	1	0	0	0	1	0	4
SERPINB5	0	0	1	1	0	1	1	0	0	0	0	0	0	0	4
ATP5D	0	0	1	0	0	0	1	0	1	0	0	0	1	0	4
RAB23	0	1	1	0	0	1	1	0	0	0	0	0	0	0	4
LOC728705	1	0	0	1	0	1	1	0	0	0	0	0	0	0	4
THRB	0	0	0	0	1	1	0	0	1	0	0	0	1	0	4
SREBF1	1	0	1	0	0	1	1	0	0	0	0	0	0	0	4
BAG1	0	0	1	1	0	1	1	0	0	0	0	0	0	0	4
PA2G4	0	0	0	0	1	0	0	0	1	0	1	0	1	0	4
RPL3	0	0	1	0	0	0	1	0	1	0	0	0	1	0	4
MURC	1	0	1	0	0	1	1	0	0	0	0	0	0	0	4
EXOSC9	0	0	0	0	1	1	0	0	1	0	0	0	1	0	4
CA1	0	0	1	0	0	0	0	1	0	0	0	1	1	0	4
FERMT1	0	0	1	1	0	0	1	0	1	0	0	0	0	0	4
FADS3	0	0	1	0	0	0	1	0	0	1	0	1	0	0	4
MST1	1	1	1	0	0	0	1	0	0	0	0	0	0	0	4
HEXB	1	0	1	0	0	0	1	0	0	0	0	1	0	0	4
CCDC77	0	0	0	0	1	1	0	0	1	0	0	0	1	0	4
SF3A3	0	0	0	0	1	1	0	0	1	0	0	0	1	0	4
FLJ43489	1	0	1	0	0	0	1	0	0	0	0	1	0	0	4
SEMA3G	0	1	1	0	0	0	1	0	0	1	0	0	0	0	4
SNAP25	0	0	0	1	0	1	1	0	0	0	0	0	0	1	4
KIF18B	0	0	0	0	1	1	0	0	1	0	0	0	1	0	4
RAD54L	0	0	0	0	1	1	0	0	1	0	0	0	1	0	4
S100P	1	0	1	0	0	1	1	0	0	0	0	0	0	0	4
CEBPA	1	1	1	0	0	0	0	0	0	1	0	0	0	0	4
PIK3CD	0	0	0	0	1	0	0	0	1	0	1	0	1	0	4
WASF1	0	0	1	0	1	0	1	0	0	0	0	0	1	0	4
SYTL1	0	0	1	1	0	1	1	0	0	0	0	0	0	0	4
CCNO	1	0	0	0	0	0	1	0	1	0	0	0	1	0	4
ABHD11	0	0	0	0	1	1	0	0	1	0	0	1	0	0	4
RAB2B	0	1	1	1	0	0	1	0	0	0	0	0	0	0	4
ARHGAP19	0	0	0	0	1	0	0	0	1	1	0	0	1	0	4
GJB3	0	0	1	1	0	1	1	0	0	0	0	0	0	0	4
GJB5	0	0	1	1	0	1	1	0	0	0	0	0	0	0	4
PHB2	1	0	0	0	1	0	0	0	1	0	0	0	1	0	4
ARL6	0	1	0	1	0	1	0	0	0	0	0	0	0	1	4
TTF1	0	0	0	0	1	0	0	0	1	0	1	0	1	0	4
ANXA4	0	0	1	1	0	1	1	0	0	0	0	0	0	0	4
SH3YL1	0	0	1	1	0	1	1	0	0	0	0	0	0	0	4
GPSM1	1	0	1	0	0	1	1	0	0	0	0	0	0	0	4
HYAL1	1	0	1	0	0	1	0	0	0	1	0	0	0	0	4
TBC1D19	1	0	0	0	0	1	0	0	1	1	0	0	0	0	4
HNRNPH3	0	0	1	0	1	0	0	0	1	0	0	0	1	0	4
NOXO1	1	0	1	0	0	0	1	0	0	1	0	0	0	0	4
SEMA4G	1	0	1	0	0	0	1	0	0	1	0	0	0	0	4
RAB3D	0	1	0	1	0	1	0	0	0	0	0	1	0	0	4
FRAT2	1	1	0	0	0	0	0	0	1	1	0	0	0	0	4
ANKRD22	0	0	1	0	0	1	1	0	0	0	0	1	0	0	4
RPL4	0	0	1	0	0	0	1	0	1	0	0	0	1	0	4
KLF5	0	0	1	1	0	1	1	0	0	0	0	0	0	0	4
ANO9	0	0	1	1	0	1	0	0	0	1	0	0	0	0	4
RIPK3	1	0	1	0	0	1	1	0	0	0	0	0	0	0	4
ALDH4A1	1	0	0	0	0	1	1	0	0	1	0	0	0	0	4
DNA2	0	0	0	0	1	0	0	0	1	1	0	0	1	0	4
GPR176	0	0	1	0	0	1	1	0	0	1	0	0	0	0	4
APLP1	1	0	0	1	0	1	1	0	0	0	0	0	0	0	4
GIPC2	1	0	1	0	0	0	1	0	0	1	0	0	0	0	4
PTMA	0	0	0	0	1	0	0	0	1	1	0	0	1	0	4
LOC100287896	1	0	0	0	0	0	0	0	1	0	0	0	1	0	3
SP4	0	0	0	0	1	0	0	0	0	1	0	0	1	0	3
IGFBP5	0	0	0	0	0	0	1	0	1	0	0	0	1	0	3
LOC100506844	0	0	0	1	0	1	0	0	0	1	0	0	0	0	3
SRSF7	0	0	0	0	1	0	0	0	1	0	0	0	1	0	3
LGALS9	0	0	1	1	0	0	1	0	0	0	0	0	0	0	3
NMB	1	0	0	0	0	0	1	0	1	0	0	0	0	0	3
ETHE1	0	0	1	1	0	0	1	0	0	0	0	0	0	0	3
MFGE8	1	0	0	0	0	1	0	0	0	1	0	0	0	0	3
C8orf49	0	0	1	0	0	0	1	0	0	1	0	0	0	0	3
ZNF571	1	0	1	0	0	0	1	0	0	0	0	0	0	0	3
FAM216A	0	0	0	1	0	1	0	0	0	0	0	0	1	0	3
FAM189A2	1	0	0	0	0	0	0	0	1	0	0	0	1	0	3
SLC9A3R1	0	1	0	0	0	1	0	0	0	1	0	0	0	0	3
TMEM47	1	0	0	0	0	0	0	0	1	0	0	0	1	0	3
TTC22	0	0	0	1	0	1	1	0	0	0	0	0	0	0	3
ITGB3BP	0	0	0	0	0	1	0	0	1	0	0	0	1	0	3
CCP110	0	0	0	0	0	1	1	0	0	0	0	0	1	0	3
VPS4B	1	0	0	1	0	1	0	0	0	0	0	0	0	0	3
SLC44A1	1	1	0	0	0	1	0	0	0	0	0	0	0	0	3
ILF3	0	0	0	0	1	0	0	0	1	0	0	0	1	0	3
LOC100289255	1	0	1	0	0	0	1	0	0	0	0	0	0	0	3
SNRPA	0	0	0	0	1	0	0	0	1	0	0	0	1	0	3
PARPBP	0	0	0	0	0	0	0	0	1	1	0	0	1	0	3
CNRIP1	0	0	1	1	0	1	0	0	0	0	0	0	0	0	3
LONRF3	1	0	1	0	0	0	1	0	0	0	0	0	0	0	3
LGALS3BP	0	0	1	1	0	0	1	0	0	0	0	0	0	0	3
C20orf57	0	0	1	0	0	0	0	1	0	1	0	0	0	0	3
DBR1	0	0	0	0	1	0	0	0	1	1	0	0	0	0	3
ATP6AP2	0	0	0	0	1	0	0	0	1	0	0	0	1	0	3
LRRC33	0	0	1	0	0	0	1	0	0	0	0	0	1	0	3
LMNB1	0	0	0	0	1	0	0	0	1	0	0	0	1	0	3
PPP2R5B	0	0	0	0	1	0	0	0	0	1	0	0	1	0	3
MAGED2	0	0	0	0	1	0	0	0	1	0	0	0	1	0	3
HDDC3	0	1	0	0	0	1	1	0	0	0	0	0	0	0	3
CRABP1	0	0	0	0	0	1	0	0	1	0	1	0	0	0	3
PTPRM	0	0	0	0	1	0	0	0	0	1	0	0	1	0	3
F5	1	0	1	0	0	0	1	0	0	0	0	0	0	0	3
RAB6B	1	0	1	0	0	0	1	0	0	0	0	0	0	0	3
GDI1	0	0	1	0	0	1	1	0	0	0	0	0	0	0	3
NAT2	0	1	0	1	0	1	0	0	0	0	0	0	0	0	3
TNFAIP8	0	0	1	1	0	0	1	0	0	0	0	0	0	0	3
ORMDL2	0	0	0	0	0	1	0	0	1	0	0	0	1	0	3
SLC25A19	0	0	0	0	1	0	0	0	1	0	0	0	1	0	3
HSD17B8	0	1	0	1	0	1	0	0	0	0	0	0	0	0	3
HSD17B2	1	0	1	1	0	0	0	0	0	0	0	0	0	0	3
CLDN4	0	0	0	1	0	1	0	0	0	0	0	0	1	0	3
ADAP1	0	0	0	1	0	1	1	0	0	0	0	0	0	0	3
KLHL18	0	1	1	0	0	1	0	0	0	0	0	0	0	0	3
DUSP6	1	0	1	0	0	0	1	0	0	0	0	0	0	0	3
ZNF652	0	0	0	0	0	1	0	0	1	1	0	0	0	0	3
CRLF3	0	0	0	0	1	0	0	0	1	0	0	0	1	0	3
FBL	0	0	0	0	1	0	0	0	1	0	0	0	1	0	3
LAD1	0	0	0	1	0	1	1	0	0	0	0	0	0	0	3
CD63	0	0	0	0	1	0	0	0	1	0	0	0	1	0	3
TPD52L1	0	0	0	1	0	1	0	0	0	0	0	0	1	0	3
TUBA1A	1	0	0	0	0	1	1	0	0	0	0	0	0	0	3
TAF5	0	0	0	0	1	0	0	0	1	0	0	0	1	0	3
SSRP1	0	0	0	0	1	0	0	0	1	0	0	0	1	0	3
MGST2	0	0	1	0	0	1	1	0	0	0	0	0	0	0	3
LSR	0	0	0	1	0	1	0	0	0	0	0	0	0	1	3
MOGAT3	1	0	1	0	0	0	1	0	0	0	0	0	0	0	3
ARL14	0	0	0	1	0	1	1	0	0	0	0	0	0	0	3
CHMP1B	0	0	1	1	0	0	1	0	0	0	0	0	0	0	3
DAPK1.IT1	0	0	0	0	1	0	0	0	1	0	0	0	1	0	3
TRIM29	0	0	0	1	1	1	0	0	0	0	0	0	0	0	3
NTSR1	1	0	1	0	0	0	1	0	0	0	0	0	0	0	3
NOB1	1	0	0	0	0	0	0	0	1	0	0	0	1	0	3
ZFP30	1	0	1	0	0	0	1	0	0	0	0	0	0	0	3
MSRB3	0	0	0	1	0	1	0	0	0	1	0	0	0	0	3
TMPO	0	0	0	0	0	0	0	0	1	1	0	0	1	0	3
RGS9	1	0	0	0	0	0	0	0	1	0	0	1	0	0	3
VBP1	0	0	1	0	0	1	1	0	0	0	0	0	0	0	3
MAPK13	1	0	0	1	0	1	0	0	0	0	0	0	0	0	3
WDFY2	1	0	0	0	0	0	0	0	1	0	0	0	1	0	3
BSG	0	0	1	0	0	0	1	0	1	0	0	0	0	0	3
SORT1	0	1	0	0	0	1	0	0	0	1	0	0	0	0	3
MEX3B	0	0	1	0	0	1	1	0	0	0	0	0	0	0	3
FANCB	0	0	0	1	0	1	0	0	0	0	0	0	0	1	3
QARS	0	0	1	0	0	0	1	0	1	0	0	0	0	0	3
CTSD	0	0	0	0	1	1	0	0	0	0	0	0	1	0	3
RPL13	0	0	1	0	0	0	1	0	0	0	0	0	1	0	3
AFF1	0	1	0	0	0	1	1	0	0	0	0	0	0	0	3
FTH1P5	0	0	0	0	1	0	0	0	0	1	0	0	1	0	3
NDUFA9	0	0	0	0	1	0	0	0	1	0	0	0	1	0	3
GPR64	0	0	0	0	0	0	0	0	1	1	0	0	1	0	3
SP100	0	1	0	0	0	0	0	0	1	1	0	0	0	0	3
LYZ	1	0	1	0	0	0	1	0	0	0	0	0	0	0	3
PRPH2	0	0	1	0	0	1	1	0	0	0	0	0	0	0	3
ARHGEF16	0	0	1	0	0	1	1	0	0	0	0	0	0	0	3
HNMT	1	0	0	0	0	1	1	0	0	0	0	0	0	0	3
CREG1	0	0	0	1	1	1	0	0	0	0	0	0	0	0	3
NTN4	0	0	0	0	1	0	0	0	0	1	0	0	1	0	3
CDCA8	0	0	0	0	1	1	0	0	1	0	0	0	0	0	3
MIR22HG	0	0	0	0	0	0	0	0	1	1	0	0	1	0	3
SAAL1	0	0	0	0	1	0	0	0	1	0	0	0	1	0	3
JUP	0	0	0	1	0	1	0	0	0	0	0	0	1	0	3
CCNB1IP1	0	0	0	0	1	0	0	0	1	0	0	0	1	0	3
IL36RN	0	0	0	0	1	0	0	0	1	0	0	0	1	0	3
MYCT1	0	1	1	0	0	0	0	0	0	0	0	1	0	0	3
CFL2	1	0	1	0	0	1	0	0	0	0	0	0	0	0	3
C14orf93	0	0	0	0	0	0	0	0	1	1	0	0	1	0	3
ARHGAP11A	0	0	0	0	0	1	0	0	1	0	0	0	1	0	3
RRM2	0	0	0	0	1	0	0	0	1	0	0	0	1	0	3
C1QTNF6	0	0	0	1	1	1	0	0	0	0	0	0	0	0	3
CREB3L4	0	1	0	0	0	1	0	0	0	1	0	0	0	0	3
GYPA	0	0	0	0	0	0	0	1	0	0	0	1	1	0	3
GYPE	0	0	0	0	0	0	0	1	0	0	0	1	1	0	3
TNFSF10	0	0	1	0	0	0	1	0	0	0	0	1	0	0	3
LBR	0	0	0	0	0	0	0	0	1	1	0	0	1	0	3
LBH	1	0	0	0	0	0	0	0	1	1	0	0	0	0	3
AIFM3	0	0	1	0	0	0	1	0	0	1	0	0	0	0	3
C9orf152	1	0	0	0	0	1	0	0	0	1	0	0	0	0	3
C2orf44	0	0	0	0	1	0	0	0	1	0	0	0	1	0	3
MIS18A	0	0	0	0	1	0	0	0	1	0	0	0	1	0	3
PPL	0	0	0	1	1	1	0	0	0	0	0	0	0	0	3
SPATA5L1	1	0	0	0	0	0	0	0	1	0	0	0	1	0	3
CASP14	0	0	0	1	0	1	0	0	0	0	0	0	0	1	3
FBXO5	0	0	0	0	1	1	0	0	0	0	0	0	1	0	3
RHD	0	0	0	0	1	0	0	0	1	0	0	0	1	0	3
REEP1	1	0	1	0	0	0	1	0	0	0	0	0	0	0	3
REEP6	1	0	0	0	0	0	1	0	0	1	0	0	0	0	3
ORC1	0	0	0	0	1	0	0	0	1	0	0	0	1	0	3
PLEKHH1	0	0	1	0	0	0	1	0	0	1	0	0	0	0	3
RNF103	0	0	0	0	0	1	0	0	1	0	0	0	1	0	3
CYP27A1	0	0	1	0	0	0	1	0	0	0	0	0	1	0	3
RPLP1	0	0	1	0	0	0	1	0	1	0	0	0	0	0	3
CELSR1	0	0	0	1	0	1	0	0	0	0	0	0	1	0	3
PPM1G	0	0	0	0	1	0	0	0	1	0	0	0	1	0	3
PPM1K	0	1	0	0	0	0	0	0	1	0	0	1	0	0	3
PAX5	0	1	0	0	0	1	0	0	0	0	0	1	0	0	3
KIAA1217	0	0	0	0	1	1	0	0	1	0	0	0	0	0	3
HSDL1	0	0	0	1	0	1	0	0	0	0	0	0	0	1	3
LOC149703	1	1	0	0	0	0	0	0	0	1	0	0	0	0	3
RNF125	0	0	1	0	0	0	1	0	0	1	0	0	0	0	3
EBF1	0	1	0	0	0	1	0	0	0	0	0	1	0	0	3
DSE	0	0	1	0	0	1	1	0	0	0	0	0	0	0	3
TRMT11	0	0	0	0	0	1	0	0	1	0	0	0	1	0	3
TNAP	0	0	1	0	0	0	1	0	0	0	0	1	0	0	3
DNAJB5	0	0	1	0	0	1	1	0	0	0	0	0	0	0	3
RNF141	0	0	0	0	1	0	0	0	1	0	0	0	1	0	3
FAM85A	0	0	0	0	1	0	0	0	1	0	0	0	1	0	3
CYP4F3	1	0	0	0	0	1	1	0	0	0	0	0	0	0	3
KATNAL1	0	0	1	0	0	1	1	0	0	0	0	0	0	0	3
KIAA0753	0	1	0	0	0	1	0	0	0	1	0	0	0	0	3
MCM5	1	0	0	0	0	0	0	0	1	0	0	0	1	0	3
ZNF141	0	0	1	0	0	0	1	0	0	0	0	1	0	0	3
DSC2	0	0	0	1	0	1	0	0	0	0	0	0	0	1	3
TMEM48	0	0	0	0	1	0	0	0	1	0	0	0	1	0	3
TXNDC11	0	0	0	0	1	0	0	0	1	0	0	0	1	0	3
BLMH	0	0	0	0	1	0	0	0	1	0	0	0	1	0	3
NCAPD2	0	0	0	0	1	0	0	0	1	0	0	0	1	0	3
TCN1	0	0	1	0	0	1	1	0	0	0	0	0	0	0	3
ZNF420	1	0	1	0	0	0	1	0	0	0	0	0	0	0	3
SLFN11	0	0	0	0	1	0	0	0	1	0	0	0	1	0	3
SPRY2	0	0	1	0	0	0	1	0	0	0	1	0	0	0	3
SPRY1	1	0	1	0	0	0	1	0	0	0	0	0	0	0	3
HSD17B11	0	0	0	0	0	0	1	1	0	0	0	1	0	0	3
CAPN10	1	0	1	0	0	0	1	0	0	0	0	0	0	0	3
TMBIM6	0	0	1	0	0	1	1	0	0	0	0	0	0	0	3
TMBIM1	0	0	0	0	1	0	0	0	0	1	0	0	1	0	3
SNAPC1	0	1	1	0	0	0	0	0	0	1	0	0	0	0	3
TBC1D8	0	0	1	0	0	1	1	0	0	0	0	0	0	0	3
FAM127A	0	0	1	0	0	0	1	0	0	0	0	0	1	0	3
ICA1L	1	0	0	0	0	1	1	0	0	0	0	0	0	0	3
STOML1	1	0	0	0	1	0	0	0	1	0	0	0	0	0	3
PRPF38A	0	0	0	0	1	0	0	0	1	0	0	0	1	0	3
GATA1	0	0	1	0	0	0	0	1	0	0	0	1	0	0	3
PAFAH2	0	1	1	0	0	0	1	0	0	0	0	0	0	0	3
IER2	1	0	0	0	0	0	0	0	1	0	0	1	0	0	3
NUDT21	0	0	0	0	1	0	0	0	0	1	0	0	1	0	3
KIF14	0	0	0	0	0	1	0	0	1	0	0	0	1	0	3
KIF11	0	0	0	0	1	0	0	0	1	0	0	0	1	0	3
LSM6	0	0	0	0	1	0	0	0	1	0	0	0	1	0	3
SEH1L	1	0	0	0	0	0	0	0	1	0	0	0	1	0	3
RPUSD4	1	0	0	0	0	0	0	0	1	0	0	0	1	0	3
KIAA0101	0	0	0	0	1	0	0	0	1	0	0	0	1	0	3
LMCD1	1	0	0	0	0	0	0	0	1	0	0	0	1	0	3
XKRX	0	0	0	1	0	1	0	0	1	0	0	0	0	0	3
RAB30	0	0	1	0	1	0	1	0	0	0	0	0	0	0	3
ELF1	0	0	0	1	0	1	1	0	0	0	0	0	0	0	3
KHSRP	0	0	0	0	1	0	0	0	1	0	0	0	1	0	3
LOC100130872	0	1	0	0	0	0	0	1	0	1	0	0	0	0	3
C12orf23	0	0	1	0	0	1	1	0	0	0	0	0	0	0	3
RIC8B	0	0	0	0	0	0	0	0	0	1	1	0	1	0	3
EXOSC8	0	0	0	0	1	0	0	0	1	0	0	0	1	0	3
SERINC5	0	0	1	1	0	1	0	0	0	0	0	0	0	0	3
EPS8L3	1	0	1	0	0	0	1	0	0	0	0	0	0	0	3
NPTN	0	0	0	0	1	0	0	0	1	0	0	0	1	0	3
FXYD3	1	0	0	1	0	1	0	0	0	0	0	0	0	0	3
PCYOX1	0	1	0	0	0	1	0	0	0	0	0	1	0	0	3
RPL6	0	0	0	0	0	0	0	0	0	1	1	0	1	0	3
TRIM37	0	0	1	1	0	0	1	0	0	0	0	0	0	0	3
ITM2C	0	1	0	0	0	0	1	0	0	0	0	1	0	0	3
S100A4	1	0	0	0	0	0	1	0	0	0	0	1	0	0	3
POLR1B	0	0	0	0	1	0	0	0	1	0	0	0	1	0	3
PPARG	0	0	1	1	0	0	1	0	0	0	0	0	0	0	3
CEP41	1	0	0	1	0	1	0	0	0	0	0	0	0	0	3
SLC2A2	1	0	0	0	0	0	1	0	0	1	0	0	0	0	3
LRG1	1	0	0	1	0	1	0	0	0	0	0	0	0	0	3
TEAD4	0	0	0	0	0	0	0	0	1	0	1	0	1	0	3
NCAPG	0	0	0	0	1	0	0	0	1	0	0	0	1	0	3
DZIP3	1	0	0	0	0	1	0	0	1	0	0	0	0	0	3
WRAP53	0	0	0	0	0	1	0	0	1	0	0	0	1	0	3
PSRC1	0	0	0	0	1	0	0	0	1	0	0	0	1	0	3
MAST2	0	1	1	0	0	0	1	0	0	0	0	0	0	0	3
CYP1A1	0	0	0	1	0	1	0	0	0	0	0	0	1	0	3
STX19	0	0	0	1	0	1	1	0	0	0	0	0	0	0	3
TLN1	0	0	1	0	0	1	1	0	0	0	0	0	0	0	3
CCDC88A	0	0	0	1	0	1	0	0	0	0	0	0	1	0	3
DCLK2	0	0	1	0	0	1	1	0	0	0	0	0	0	0	3
SDC3	0	0	0	0	0	1	0	0	0	1	0	0	1	0	3
GPR160	0	1	0	0	0	1	0	0	0	1	0	0	0	0	3
CCDC3	1	0	1	0	0	0	1	0	0	0	0	0	0	0	3
PLA2G16	0	0	0	1	0	1	0	0	1	0	0	0	0	0	3
GALK2	1	0	0	0	0	1	0	0	0	1	0	0	0	0	3
EGFR	0	0	0	1	0	0	0	0	0	1	0	0	0	1	3
NPTX2	1	0	1	0	0	0	1	0	0	0	0	0	0	0	3
PEA15	0	1	0	0	0	0	1	0	0	1	0	0	0	0	3
ARHGEF5	0	0	0	1	0	1	0	0	0	0	0	0	0	1	3
CDH3	0	0	0	1	0	1	0	0	0	0	0	0	0	1	3
CENPO	0	0	1	0	1	0	1	0	0	0	0	0	0	0	3
TRPC1	0	0	1	0	0	1	1	0	0	0	0	0	0	0	3
SPRY4	1	0	1	0	0	0	1	0	0	0	0	0	0	0	3
UHRF1	0	0	0	0	1	0	0	0	1	0	0	0	1	0	3
LOC643783	0	0	0	0	1	0	0	0	1	0	0	0	1	0	3
CASC5	0	0	0	0	1	0	0	0	1	0	0	0	1	0	3
ABCC3	0	0	0	1	0	1	0	0	0	1	0	0	0	0	3
GPR35	1	0	1	0	0	0	1	0	0	0	0	0	0	0	3
MELK	0	0	0	0	1	1	0	0	1	0	0	0	0	0	3
CTDSPL2	0	0	0	0	0	0	0	0	1	0	1	0	1	0	3
CDADC1	0	0	0	1	0	1	0	0	1	0	0	0	0	0	3
TP53BP1	0	0	1	0	0	1	1	0	0	0	0	0	0	0	3
ARID3A	0	1	0	0	0	0	0	0	0	1	0	1	0	0	3
S100A10	0	0	0	0	0	0	0	0	1	1	0	0	1	0	3
P4HB	0	1	1	0	0	0	1	0	0	0	0	0	0	0	3
MND1	0	0	0	0	1	0	0	0	1	0	0	0	1	0	3
TMEM39B	0	0	0	0	0	1	0	0	1	0	0	0	1	0	3
DAK	1	1	1	0	0	0	0	0	0	0	0	0	0	0	3
LETM2	1	0	0	1	0	1	0	0	0	0	0	0	0	0	3
ZNF14	1	0	1	0	0	0	1	0	0	0	0	0	0	0	3
ST6GALNAC2	0	0	0	0	1	0	0	0	1	0	0	0	1	0	3
KIF13B	0	0	1	0	0	1	1	0	0	0	0	0	0	0	3
CYB5R1	0	0	0	0	1	1	0	0	1	0	0	0	0	0	3
MLLT11	0	0	1	0	0	1	1	0	0	0	0	0	0	0	3
CDT1	0	0	0	0	0	0	0	0	1	1	0	0	1	0	3
CSTA	1	0	0	1	0	1	0	0	0	0	0	0	0	0	3
PRSS16	0	0	0	1	0	1	0	0	0	0	0	0	0	1	3
SRCAP	0	0	0	1	0	1	0	0	1	0	0	0	0	0	3
CCDC138	0	0	0	0	1	0	0	0	1	0	0	0	1	0	3
EVPL	0	0	0	1	0	1	1	0	0	0	0	0	0	0	3
ETV4	1	0	1	0	0	0	1	0	0	0	0	0	0	0	3
PLEKHG6	0	0	0	1	1	1	0	0	0	0	0	0	0	0	3
RNF13	0	1	0	0	0	1	0	0	0	0	0	0	0	0	2
ZNF708	1	0	1	0	0	0	0	0	0	0	0	0	0	0	2
NSRP1	0	0	0	0	1	0	0	0	0	0	0	0	1	0	2
PHLDA3	0	0	0	1	0	0	0	0	1	0	0	0	0	0	2
FBXL14	0	0	0	0	1	0	0	0	0	0	0	0	1	0	2
GHDC	1	0	0	0	0	1	0	0	0	0	0	0	0	0	2
TRERF1	0	0	0	1	0	1	0	0	0	0	0	0	0	0	2
ABHD14B	0	0	1	0	0	0	1	0	0	0	0	0	0	0	2
TCEA2	0	0	0	1	0	1	0	0	0	0	0	0	0	0	2
PIPOX	0	1	0	0	0	0	0	0	0	1	0	0	0	0	2
RLF	0	0	1	0	0	0	1	0	0	0	0	0	0	0	2
LEO1	1	0	0	0	0	0	0	0	1	0	0	0	0	0	2
SPHK1	1	0	0	0	0	0	0	0	1	0	0	0	0	0	2
ABAT	0	0	0	0	0	0	0	0	1	0	0	0	1	0	2
PNP	0	0	0	0	0	0	0	0	1	0	0	0	1	0	2
ATP6V0E1	0	0	0	0	0	0	0	0	1	1	0	0	0	0	2
LTBP1	0	0	1	0	0	0	1	0	0	0	0	0	0	0	2
C3orf70	0	0	0	0	0	0	0	0	0	1	0	0	1	0	2
ZFP82	1	0	0	0	0	0	1	0	0	0	0	0	0	0	2
APP	0	0	1	0	0	0	1	0	0	0	0	0	0	0	2
ABCE1	0	0	0	0	0	0	0	0	1	1	0	0	0	0	2
HNRNPA1L2	0	0	0	0	0	0	0	0	1	0	0	0	1	0	2
TMC4	0	0	0	1	0	1	0	0	0	0	0	0	0	0	2
EIF2B5	0	0	0	0	0	1	0	0	0	1	0	0	0	0	2
SLC36A4	0	0	1	0	0	0	1	0	0	0	0	0	0	0	2
ABCA12	0	0	0	1	0	1	0	0	0	0	0	0	0	0	2
TMEM145	0	0	0	1	0	1	0	0	0	0	0	0	0	0	2
C19orf21	0	0	0	1	0	1	0	0	0	0	0	0	0	0	2
HCFC2	0	0	0	1	0	0	0	0	1	0	0	0	0	0	2
TMOD2	1	0	0	0	0	1	0	0	0	0	0	0	0	0	2
DLGAP5	0	0	0	0	0	1	0	0	1	0	0	0	0	0	2
OIP5	0	0	0	0	1	0	0	0	1	0	0	0	0	0	2
PTPN13	0	0	0	1	0	0	0	0	0	0	0	1	0	0	2
LYAR	0	0	0	0	1	0	0	0	1	0	0	0	0	0	2
VIL1	1	0	0	0	0	0	0	0	0	1	0	0	0	0	2
EFCAB4A	1	0	0	0	0	1	0	0	0	0	0	0	0	0	2
HOXA11	1	0	0	0	0	0	0	0	1	0	0	0	0	0	2
FAM214A	0	0	0	0	1	0	0	0	1	0	0	0	0	0	2
SRM	0	0	0	1	0	1	0	0	0	0	0	0	0	0	2
LGALS3	0	0	0	0	0	1	1	0	0	0	0	0	0	0	2
HN1	0	0	0	0	1	0	0	0	0	0	0	0	1	0	2
ASAP1	0	0	0	0	0	1	0	0	0	1	0	0	0	0	2
GCNT3	0	0	1	0	0	0	1	0	0	0	0	0	0	0	2
PIGR	0	0	0	1	0	1	0	0	0	0	0	0	0	0	2
FAM134C	0	1	0	0	0	1	0	0	0	0	0	0	0	0	2
OR51M1	0	0	0	0	1	0	0	0	0	1	0	0	0	0	2
TMEM139	0	0	0	1	0	1	0	0	0	0	0	0	0	0	2
RPA2	0	0	0	0	0	0	0	0	1	0	0	0	1	0	2
RASSF7	0	0	0	0	0	1	0	0	0	0	0	0	0	1	2
CHD4	0	0	0	0	0	0	0	0	1	1	0	0	0	0	2
CAP1	0	1	0	0	0	1	0	0	0	0	0	0	0	0	2
PIKFYVE	0	0	0	0	0	1	0	0	0	0	0	0	1	0	2
CLEC3A	0	0	0	0	0	1	0	0	1	0	0	0	0	0	2
HIST1H3E	0	0	0	0	0	0	0	0	1	0	0	0	1	0	2
FCER1G	0	0	1	0	0	0	1	0	0	0	0	0	0	0	2
C4orf36	0	0	0	1	0	1	0	0	0	0	0	0	0	0	2
CPEB4	0	0	0	0	0	0	0	0	1	0	1	0	0	0	2
SLC12A6	0	0	0	0	0	0	1	0	0	0	1	0	0	0	2
CTNNBL1	0	0	0	0	0	0	0	1	0	0	0	1	0	0	2
FAM195B	0	0	0	1	0	1	0	0	0	0	0	0	0	0	2
HDHD3	0	0	0	1	0	1	0	0	0	0	0	0	0	0	2
KCNK1	0	0	0	1	0	1	0	0	0	0	0	0	0	0	2
RRP1B	0	0	0	0	0	0	0	0	1	0	0	0	1	0	2
FAM59B	0	0	0	0	0	0	0	0	1	0	0	0	1	0	2
CETN2	0	0	0	0	0	0	0	0	1	0	0	0	1	0	2
DIO1	0	0	0	0	0	1	0	0	0	1	0	0	0	0	2
CCDC99	0	0	0	0	0	1	0	0	0	1	0	0	0	0	2
CAMSAP3	0	0	0	0	0	1	0	0	0	1	0	0	0	0	2
ZNF839	0	0	1	0	0	0	1	0	0	0	0	0	0	0	2
CUEDC1	0	0	0	0	0	0	0	0	1	1	0	0	0	0	2
P2RY2	0	0	0	1	0	1	0	0	0	0	0	0	0	0	2
B3GNT3	0	0	0	1	0	1	0	0	0	0	0	0	0	0	2
CCDC159	0	0	0	0	1	0	0	0	0	0	0	0	1	0	2
FN1	1	0	0	0	0	0	0	0	1	0	0	0	0	0	2
DZIP1	0	0	0	1	0	1	0	0	0	0	0	0	0	0	2
C6orf147	0	0	0	0	1	0	0	0	0	0	0	0	1	0	2
F11R	0	0	0	1	0	1	0	0	0	0	0	0	0	0	2
IL6R	0	0	0	0	0	1	0	0	0	0	0	1	0	0	2
WDR13	0	0	0	1	0	0	0	0	1	0	0	0	0	0	2
LLGL2	0	0	0	1	0	1	0	0	0	0	0	0	0	0	2
ACOX1	0	0	1	0	0	0	1	0	0	0	0	0	0	0	2
FAM127B	0	0	1	0	0	0	1	0	0	0	0	0	0	0	2
CFD	0	0	1	1	0	0	0	0	0	0	0	0	0	0	2
ODC1	0	0	0	0	1	0	0	0	1	0	0	0	0	0	2
CES2	0	0	1	0	0	0	1	0	0	0	0	0	0	0	2
KBTBD11	0	0	0	0	0	0	0	0	1	0	0	0	1	0	2
DDX21	1	0	0	0	0	0	0	0	1	0	0	0	0	0	2
FLVCR2	0	0	0	0	0	1	0	0	0	0	0	0	1	0	2
BCLAF1	0	0	0	0	1	0	0	0	0	0	0	0	1	0	2
ERBB3	0	0	1	0	0	1	0	0	0	0	0	0	0	0	2
SMPDL3B	0	0	0	1	0	1	0	0	0	0	0	0	0	0	2
GHITM	1	0	0	0	0	0	0	0	0	0	0	1	0	0	2
VPS45	1	0	1	0	0	0	0	0	0	0	0	0	0	0	2
EPB41L5	0	0	0	0	0	1	0	0	0	1	0	0	0	0	2
GPRIN2	0	0	0	1	0	1	0	0	0	0	0	0	0	0	2
RNF170	1	0	0	0	0	0	0	0	1	0	0	0	0	0	2
PCNA	0	0	0	0	0	0	0	0	0	1	0	0	1	0	2
KLK1	0	0	1	0	0	0	1	0	0	0	0	0	0	0	2
TTC7B	0	0	0	1	0	1	0	0	0	0	0	0	0	0	2
CHMP2A	0	0	0	0	1	1	0	0	0	0	0	0	0	0	2
CPNE5	0	1	0	0	0	0	0	0	0	0	0	1	0	0	2
SHANK2	0	0	0	0	0	1	0	0	1	0	0	0	0	0	2
ZDHHC12	0	0	0	1	0	1	0	0	0	0	0	0	0	0	2
LARP6	0	0	0	0	0	1	0	0	0	1	0	0	0	0	2
ELAVL3	1	0	0	0	0	0	1	0	0	0	0	0	0	0	2
CDKN1A	0	0	0	1	0	0	1	0	0	0	0	0	0	0	2
SAP130	0	0	1	0	0	0	1	0	0	0	0	0	0	0	2
APOH	1	1	0	0	0	0	0	0	0	0	0	0	0	0	2
GDPD2	0	0	0	0	0	0	0	0	1	0	0	0	1	0	2
FBXO39	0	0	0	0	0	0	0	0	0	1	0	0	1	0	2
GNS	0	0	0	0	1	0	0	0	0	0	0	0	1	0	2
MBOAT1	0	0	0	1	0	1	0	0	0	0	0	0	0	0	2
S100A9	0	0	0	1	0	1	0	0	0	0	0	0	0	0	2
S100A7	0	0	0	1	0	1	0	0	0	0	0	0	0	0	2
S100A1	0	0	0	0	0	0	1	0	1	0	0	0	0	0	2
CDCA7L	0	0	0	0	0	0	0	0	1	0	0	0	1	0	2
C15orf23	0	0	0	0	1	0	0	0	1	0	0	0	0	0	2
CCNA2	0	0	0	0	1	0	0	0	0	0	0	0	1	0	2
DIAPH2	1	0	0	0	0	0	0	0	1	0	0	0	0	0	2
C1orf116	0	0	0	1	0	1	0	0	0	0	0	0	0	0	2
RSL24D1	0	0	0	0	0	0	0	0	1	1	0	0	0	0	2
E2F2	0	1	0	0	0	0	0	0	0	1	0	0	0	0	2
ZNFX1	0	0	0	0	0	0	0	0	1	1	0	0	0	0	2
ACBD4	0	1	0	0	0	1	0	0	0	0	0	0	0	0	2
GNG11	0	0	0	0	0	1	0	0	0	1	0	0	0	0	2
RNF19A	0	0	0	0	0	1	0	0	1	0	0	0	0	0	2
LOC100505555	0	0	1	0	0	0	1	0	0	0	0	0	0	0	2
NGF	0	0	0	0	1	0	0	0	0	1	0	0	0	0	2
KIAA1586	0	0	1	0	0	1	0	0	0	0	0	0	0	0	2
MTHFD1	0	0	0	0	0	0	0	0	1	0	0	1	0	0	2
NUDCD3	0	0	1	0	0	0	1	0	0	0	0	0	0	0	2
ZNF439	1	0	0	0	0	1	0	0	0	0	0	0	0	0	2
LOC100288637	1	0	0	0	0	0	0	0	1	0	0	0	0	0	2
NUDT13	0	0	1	0	0	0	1	0	0	0	0	0	0	0	2
NUDT15	0	0	0	0	1	0	0	0	0	0	0	0	1	0	2
HP	1	1	0	0	0	0	0	0	0	0	0	0	0	0	2
CPN1	0	0	1	0	0	0	1	0	0	0	0	0	0	0	2
LETMD1	0	0	0	0	0	0	0	1	1	0	0	0	0	0	2
ECE2	0	1	0	0	0	1	0	0	0	0	0	0	0	0	2
CLIC3	0	0	0	0	1	0	0	0	0	0	0	0	1	0	2
SLC39A2	0	0	0	1	0	1	0	0	0	0	0	0	0	0	2
ACADVL	0	0	1	0	0	0	1	0	0	0	0	0	0	0	2
CHN1	0	0	0	1	0	1	0	0	0	0	0	0	0	0	2
IL27	1	1	0	0	0	0	0	0	0	0	0	0	0	0	2
NR3C2	0	0	0	0	0	0	0	0	1	0	0	0	1	0	2
DDX60	0	1	0	0	0	0	0	0	0	1	0	0	0	0	2
LMNB2	0	0	0	0	0	0	0	0	1	0	0	0	1	0	2
MAD2L2	0	0	0	0	0	1	0	0	1	0	0	0	0	0	2
SLFN13	0	0	0	1	0	1	0	0	0	0	0	0	0	0	2
GRAMD2	0	0	0	1	0	1	0	0	0	0	0	0	0	0	2
SLC26A11	0	0	0	0	0	0	0	0	1	0	0	0	1	0	2
DCTD	1	0	0	0	0	0	0	0	0	0	0	1	0	0	2
SGIP1	0	0	0	0	0	0	0	0	1	0	0	0	1	0	2
NKX2.5	0	0	0	0	0	1	0	0	1	0	0	0	0	0	2
KLHL23	0	0	0	0	1	0	0	0	0	0	0	0	1	0	2
TMEM150A	0	0	0	0	1	1	0	0	0	0	0	0	0	0	2
CSNK1G2	0	0	0	0	0	0	0	0	1	0	0	0	1	0	2
HTR2B	0	0	1	0	0	0	1	0	0	0	0	0	0	0	2
SGTA	0	0	0	0	0	0	0	0	1	0	0	0	1	0	2
TLR8	0	0	1	0	0	0	1	0	0	0	0	0	0	0	2
IVL	0	0	0	1	0	1	0	0	0	0	0	0	0	0	2
ESAM	0	0	0	0	1	0	0	0	0	0	0	0	1	0	2
MPZL2	0	0	0	1	0	1	0	0	0	0	0	0	0	0	2
MPZL3	0	0	0	1	0	1	0	0	0	0	0	0	0	0	2
TOP1MT	0	0	0	0	0	0	0	0	1	0	0	0	1	0	2
GDA	0	0	0	1	0	1	0	0	0	0	0	0	0	0	2
CLPP	0	0	0	0	0	0	0	0	1	0	0	0	1	0	2
KDM5B.AS1	0	0	0	0	1	0	0	0	0	0	0	0	1	0	2
NEXN.AS1	0	0	1	0	0	0	1	0	0	0	0	0	0	0	2
TAF1A	0	1	0	0	0	0	0	0	1	0	0	0	0	0	2
ABLIM3	0	1	0	0	0	0	0	0	0	0	0	0	1	0	2
UBXN7	0	0	0	0	1	0	0	0	0	0	0	0	1	0	2
HMGN4	0	0	0	0	0	1	0	0	1	0	0	0	0	0	2
IFIT3	0	1	0	0	0	0	0	0	0	1	0	0	0	0	2
IFIT2	0	1	0	0	0	0	0	0	0	1	0	0	0	0	2
ISG15	0	0	0	0	0	1	0	0	0	1	0	0	0	0	2
KRT17	0	0	0	1	0	1	0	0	0	0	0	0	0	0	2
GSDMC	0	0	0	1	0	1	0	0	0	0	0	0	0	0	2
CDC7	0	0	0	0	0	0	0	0	1	0	0	0	1	0	2
FGF2	0	0	0	0	0	1	0	0	0	1	0	0	0	0	2
PTPRU	0	0	0	1	0	1	0	0	0	0	0	0	0	0	2
USP6NL	0	0	1	0	0	0	0	0	1	0	0	0	0	0	2
LOC100506480	0	0	0	0	0	0	0	1	0	1	0	0	0	0	2
ELOVL7	0	0	0	1	0	1	0	0	0	0	0	0	0	0	2
ACAA1	0	0	1	0	0	0	1	0	0	0	0	0	0	0	2
CMTM8	0	1	0	0	0	1	0	0	0	0	0	0	0	0	2
CMTM3	0	0	0	0	0	1	0	0	0	0	1	0	0	0	2
CMTM7	0	0	1	0	0	0	1	0	0	0	0	0	0	0	2
FOXF2	0	0	0	0	0	1	0	0	0	1	0	0	0	0	2
ZNF642	1	0	1	0	0	0	0	0	0	0	0	0	0	0	2
ALG3	0	1	0	0	0	1	0	0	0	0	0	0	0	0	2
CLDN7	0	0	0	1	0	1	0	0	0	0	0	0	0	0	2
SMYD3	0	0	0	1	0	1	0	0	0	0	0	0	0	0	2
SERPIND1	1	0	0	0	0	0	1	0	0	0	0	0	0	0	2
IRF6	0	0	0	1	0	1	0	0	0	0	0	0	0	0	2
IRF9	0	0	0	0	0	0	0	0	1	1	0	0	0	0	2
ZBTB17	0	0	0	1	0	1	0	0	0	0	0	0	0	0	2
ACVR2B	0	1	0	0	0	0	0	0	0	0	0	1	0	0	2
MIR100HG	0	0	0	0	0	1	0	0	0	1	0	0	0	0	2
NRF1	0	0	0	0	0	0	0	0	1	0	0	0	1	0	2
RAB10	0	1	0	1	0	0	0	0	0	0	0	0	0	0	2
BID	0	0	0	0	0	0	0	0	1	0	0	0	1	0	2
ASGR2	1	1	0	0	0	0	0	0	0	0	0	0	0	0	2
LOC100505518	0	1	0	0	0	0	0	0	0	0	0	1	0	0	2
LOC100128252	1	0	0	0	0	0	1	0	0	0	0	0	0	0	2
PKP3	0	0	0	1	0	1	0	0	0	0	0	0	0	0	2
FRS3	0	0	0	0	0	1	0	0	1	0	0	0	0	0	2
TNFRSF14	0	0	1	0	0	0	1	0	0	0	0	0	0	0	2
LOC285954	0	0	0	0	0	0	0	0	0	1	0	0	1	0	2
TNFRSF1A	1	0	0	0	0	0	0	0	0	0	0	1	0	0	2
CD69	0	1	0	0	0	0	0	0	0	0	0	1	0	0	2
C1orf210	0	0	0	1	0	1	0	0	0	0	0	0	0	0	2
C1orf216	0	0	0	1	0	1	0	0	0	0	0	0	0	0	2
PKN3	0	0	0	0	0	0	0	0	1	0	0	0	1	0	2
HSPB8	0	0	0	0	1	0	0	0	0	0	0	0	1	0	2
KRTCAP3	0	0	0	1	0	1	0	0	0	0	0	0	0	0	2
DCP1B	0	0	0	1	0	1	0	0	0	0	0	0	0	0	2
HCAR3	0	0	0	1	0	1	0	0	0	0	0	0	0	0	2
NHLRC3	0	0	1	0	0	0	1	0	0	0	0	0	0	0	2
NPM3	1	0	0	0	0	0	0	0	1	0	0	0	0	0	2
SLC48A1	0	0	0	0	0	1	0	0	0	0	0	0	1	0	2
IRAK1BP1	0	0	0	0	1	0	0	0	0	0	0	0	1	0	2
ZNF320	1	0	0	0	0	0	1	0	0	0	0	0	0	0	2
C1orf174	0	0	0	0	0	0	0	0	1	0	1	0	0	0	2
C1orf172	0	0	0	1	0	1	0	0	0	0	0	0	0	0	2
MTA2	1	0	0	0	0	0	0	0	1	0	0	0	0	0	2
GAPDHS	0	0	1	0	0	0	1	0	0	0	0	0	0	0	2
GPC1	0	0	0	0	0	0	0	0	0	1	0	0	1	0	2
GPC3	1	0	0	0	0	0	0	0	0	1	0	0	0	0	2
TMEM52	1	0	0	0	0	0	0	0	1	0	0	0	0	0	2
TMEM53	0	0	1	0	0	0	1	0	0	0	0	0	0	0	2
ZNF673	0	0	0	1	0	1	0	0	0	0	0	0	0	0	2
PRRG2	0	0	0	1	0	1	0	0	0	0	0	0	0	0	2
MAL	0	0	0	0	0	1	0	0	1	0	0	0	0	0	2
ALDH3A2	0	0	1	0	0	0	1	0	0	0	0	0	0	0	2
ALDH3A1	0	0	0	0	0	1	1	0	0	0	0	0	0	0	2
LOC401134	0	0	0	0	0	0	0	0	1	1	0	0	0	0	2
RASEF	0	0	0	1	0	1	0	0	0	0	0	0	0	0	2
NMI	0	0	0	1	0	0	0	0	0	1	0	0	0	0	2
ODF3B	0	0	0	1	0	0	0	0	0	0	0	1	0	0	2
EID2B	0	0	0	1	0	1	0	0	0	0	0	0	0	0	2
IRF4	0	1	0	0	0	0	0	0	0	0	0	1	0	0	2
MYL6B	0	0	0	0	1	1	0	0	0	0	0	0	0	0	2
EEF1A1	0	0	1	0	0	0	0	0	0	0	0	0	1	0	2
HMGB1	0	0	0	0	0	0	0	0	0	1	0	0	1	0	2
KIF4A	0	0	0	0	0	1	0	0	1	0	0	0	0	0	2
NQO1	1	0	0	0	0	0	1	0	0	0	0	0	0	0	2
C5orf46	1	0	0	0	0	0	0	0	0	1	0	0	0	0	2
C5orf41	0	0	0	0	0	0	0	0	1	1	0	0	0	0	2
KIF15	0	0	0	0	0	0	0	0	1	0	0	0	1	0	2
KIAA1958	0	1	0	0	0	0	0	0	0	1	0	0	0	0	2
PAK6	0	0	0	1	0	1	0	0	0	0	0	0	0	0	2
ANKRD13A	0	1	0	0	0	1	0	0	0	0	0	0	0	0	2
AIDA	0	1	0	0	0	1	0	0	0	0	0	0	0	0	2
SH3PXD2B	0	0	0	0	0	1	0	0	1	0	0	0	0	0	2
NFYB	0	0	0	0	1	0	0	0	0	0	0	0	1	0	2
EBPL	0	0	0	0	0	0	0	0	1	0	0	0	1	0	2
CCT6A	0	0	0	0	1	0	0	0	0	0	0	0	1	0	2
FCGR2B	0	1	0	0	0	0	0	0	0	0	0	1	0	0	2
NLE1	0	0	0	0	0	0	0	0	1	0	0	0	1	0	2
DPH5	0	0	0	0	0	0	0	0	1	0	1	0	0	0	2
SPAST	0	0	0	0	1	0	0	0	0	0	0	0	1	0	2
AGR2	1	0	0	0	0	1	0	0	0	0	0	0	0	0	2
CUL3	0	0	0	0	1	0	0	0	0	0	0	0	1	0	2
CREB1	0	0	1	0	0	0	1	0	0	0	0	0	0	0	2
ACN9	0	0	0	0	0	0	0	0	1	0	0	0	1	0	2
HEMGN	0	0	1	0	0	0	0	0	0	0	0	1	0	0	2
GMFB	0	0	1	0	0	0	1	0	0	0	0	0	0	0	2
SLPI	0	0	0	1	0	1	0	0	0	0	0	0	0	0	2
LYPD3	0	0	0	1	0	1	0	0	0	0	0	0	0	0	2
KIR2DL2	0	0	1	0	0	0	1	0	0	0	0	0	0	0	2
TNNI2	0	0	0	0	1	0	0	0	0	0	0	0	1	0	2
CD27	0	1	0	0	0	0	0	0	0	0	0	1	0	0	2
EIF4G3	0	0	0	1	0	1	0	0	0	0	0	0	0	0	2
HOXC6	0	0	0	1	0	1	0	0	0	0	0	0	0	0	2
CBR3.AS1	0	0	0	1	0	1	0	0	0	0	0	0	0	0	2
POLR2D	0	0	0	0	1	0	0	0	0	0	0	0	1	0	2
DSG3	0	0	0	1	0	1	0	0	0	0	0	0	0	0	2
INO80	1	0	0	0	0	0	0	0	1	0	0	0	0	0	2
MKI67	0	0	0	0	0	0	0	0	1	0	0	0	1	0	2
MSX2	0	0	0	0	1	1	0	0	0	0	0	0	0	0	2
COX7A2L	0	1	0	0	0	0	0	0	0	0	0	1	0	0	2
ZNF286A	0	0	0	0	0	0	0	0	1	0	0	0	1	0	2
BUB1B	0	0	0	0	0	0	0	0	1	0	0	0	1	0	2
CHL1.AS2	0	0	1	0	0	0	1	0	0	0	0	0	0	0	2
B3GALT4	0	0	0	1	0	1	0	0	0	0	0	0	0	0	2
HCN4	1	0	0	0	0	0	1	0	0	0	0	0	0	0	2
ZC3HC1	0	0	0	1	0	1	0	0	0	0	0	0	0	0	2
TP53INP1	0	1	0	0	0	1	0	0	0	0	0	0	0	0	2
WT1	0	0	0	0	0	0	0	0	1	0	0	0	1	0	2
WDFY3	0	0	0	0	0	0	1	0	1	0	0	0	0	0	2
SDCCAG8	0	0	0	0	0	0	0	0	1	0	1	0	0	0	2
GSG2	0	0	0	0	0	0	0	0	1	0	0	0	1	0	2
C2orf28	0	1	0	0	0	0	0	0	0	0	0	1	0	0	2
NCKAP1L	0	1	0	0	0	0	0	0	0	0	0	1	0	0	2
HNF4A	1	0	0	0	0	0	0	0	0	1	0	0	0	0	2
SH2D3C	0	1	0	0	0	0	0	0	0	1	0	0	0	0	2
TMEM55A	0	0	0	1	0	1	0	0	0	0	0	0	0	0	2
RNF126	0	0	0	0	0	0	0	0	1	0	0	0	1	0	2
ZXDB	0	0	1	0	0	0	1	0	0	0	0	0	0	0	2
C1orf106	0	0	0	1	0	1	0	0	0	0	0	0	0	0	2
CXCR2	0	0	1	0	0	0	1	0	0	0	0	0	0	0	2
MTMR9	0	0	0	1	0	1	0	0	0	0	0	0	0	0	2
FLJ45825	0	0	0	1	0	1	0	0	0	0	0	0	0	0	2
KIAA1161	0	0	0	0	0	1	0	0	0	1	0	0	0	0	2
C9orf40	0	0	0	0	0	1	0	0	1	0	0	0	0	0	2
C9orf41	0	0	0	0	0	0	0	0	1	1	0	0	0	0	2
FCER1A	0	1	0	0	0	0	0	0	0	0	0	1	0	0	2
FANCG	0	0	0	0	1	0	0	0	1	0	0	0	0	0	2
CA5B	0	0	0	0	0	0	0	0	1	0	0	0	1	0	2
BNC2	0	0	0	0	0	0	0	0	1	0	1	0	0	0	2
LPAR6	0	0	1	0	0	0	1	0	0	0	0	0	0	0	2
ARMCX4	0	0	0	1	0	1	0	0	0	0	0	0	0	0	2
RBMX	0	0	0	0	1	0	0	0	0	0	0	0	1	0	2
RGL3	0	0	0	1	0	1	0	0	0	0	0	0	0	0	2
PRKCH	0	0	0	1	0	1	0	0	0	0	0	0	0	0	2
HIST1H3I	0	0	0	0	0	0	0	0	1	0	0	0	1	0	2
C1orf105	1	0	0	0	0	0	0	0	1	0	0	0	0	0	2
SETDB1	0	1	0	0	0	0	0	0	1	0	0	0	0	0	2
RPL11	0	0	0	0	0	0	0	0	1	0	1	0	0	0	2
RPL19	0	0	0	0	0	1	0	0	0	0	0	0	1	0	2
DHRS13	0	0	0	0	0	1	0	0	0	1	0	0	0	0	2
ERP27	0	0	0	1	0	1	0	0	0	0	0	0	0	0	2
ZNF136	1	0	0	0	0	0	1	0	0	0	0	0	0	0	2
RPAIN	0	0	0	0	0	1	0	0	0	0	0	0	1	0	2
DTX4	0	0	0	1	0	1	0	0	0	0	0	0	0	0	2
RPAP1	1	0	0	0	0	0	0	0	1	0	0	0	0	0	2
MAGOH	0	0	0	0	0	0	0	0	1	0	0	0	1	0	2
CORO7	0	1	1	0	0	0	0	0	0	0	0	0	0	0	2
TNFAIP8L1	0	0	0	0	0	0	0	0	1	0	0	0	1	0	2
LOC645249	0	1	0	0	0	1	0	0	0	0	0	0	0	0	2
HAUS7	0	0	0	0	0	1	0	0	1	0	0	0	0	0	2
HAUS2	1	0	0	0	0	0	0	0	1	0	0	0	0	0	2
HAUS1	0	0	0	0	0	0	0	0	1	0	0	0	1	0	2
TFE3	0	0	0	1	0	0	0	0	0	1	0	0	0	0	2
DLX1	0	0	0	1	0	1	0	0	0	0	0	0	0	0	2
IPO5	0	0	0	0	0	0	0	0	1	0	0	0	1	0	2
NRBP2	0	0	0	0	1	0	0	0	0	0	0	0	1	0	2
C9orf66	0	1	0	0	0	0	0	0	1	0	0	0	0	0	2
UBAC2	0	0	1	0	0	0	1	0	0	0	0	0	0	0	2
DCUN1D3	0	0	0	1	0	0	0	0	1	0	0	0	0	0	2
KLC3	0	0	0	1	0	1	0	0	0	0	0	0	0	0	2
ZNF187	0	0	1	0	0	0	1	0	0	0	0	0	0	0	2
ZNF511	1	0	0	0	0	0	0	0	1	0	0	0	0	0	2
CYP3A43	0	0	1	0	0	0	1	0	0	0	0	0	0	0	2
GZMA	0	0	1	0	0	0	1	0	0	0	0	0	0	0	2
LSM11	0	0	0	0	0	0	0	0	1	0	0	0	1	0	2
MYH14	0	0	0	1	0	1	0	0	0	0	0	0	0	0	2
AP1S2	0	0	0	1	0	1	0	0	0	0	0	0	0	0	2
CAD	0	0	0	0	0	0	0	0	1	0	0	0	1	0	2
NRP1	0	1	0	0	0	0	0	0	0	1	0	0	0	0	2
ARSE	0	0	1	0	0	0	1	0	0	0	0	0	0	0	2
ALS2CL	0	0	0	1	0	1	0	0	0	0	0	0	0	0	2
DDX39A	0	0	0	0	1	0	0	0	1	0	0	0	0	0	2
CBFB	1	0	0	0	0	0	0	0	1	0	0	0	0	0	2
PEX11B	0	0	0	0	1	0	0	0	1	0	0	0	0	0	2
RNPEP	1	0	1	0	0	0	0	0	0	0	0	0	0	0	2
SFN	0	0	0	1	0	1	0	0	0	0	0	0	0	0	2
SPRY4.IT1	1	0	0	0	0	0	1	0	0	0	0	0	0	0	2
TIFA	0	0	0	0	0	0	0	0	1	0	0	0	1	0	2
BLVRB	0	0	0	0	1	0	0	0	0	0	0	0	1	0	2
SEMA5A	0	0	0	0	1	0	0	0	0	0	0	0	1	0	2
BBS10	1	0	0	1	0	0	0	0	0	0	0	0	0	0	2
TSPO	1	0	0	0	0	0	0	0	1	0	0	0	0	0	2
TGFB2	1	0	0	0	0	0	0	0	0	1	0	0	0	0	2
ETS1	0	1	0	0	0	0	0	0	0	1	0	0	0	0	2
ZNF818P	1	0	0	0	0	0	0	0	1	0	0	0	0	0	2
FCRLA	0	1	0	0	0	0	0	0	0	0	0	1	0	0	2
VAMP8	0	0	0	1	0	1	0	0	0	0	0	0	0	0	2
CAPRIN2	0	1	0	0	0	1	0	0	0	0	0	0	0	0	2
VRK3	0	0	1	0	0	0	1	0	0	0	0	0	0	0	2
SHMT2	0	1	0	0	0	0	0	0	1	0	0	0	0	0	2
ZAK	0	0	1	0	0	0	0	0	0	1	0	0	0	0	2
TNFRSF12A	0	0	0	0	0	0	0	0	0	1	0	0	1	0	2
FAM98B	0	0	0	0	0	0	0	0	1	0	1	0	0	0	2
PLCB4	0	0	0	0	0	0	1	0	1	0	0	0	0	0	2
MOB3B	0	0	0	1	0	1	0	0	0	0	0	0	0	0	2
CTNND2	0	0	0	0	0	1	0	0	0	1	0	0	0	0	2
SLC44A3	0	0	0	1	0	1	0	0	0	0	0	0	0	0	2
RUSC2	0	0	0	0	0	1	0	0	0	1	0	0	0	0	2
PPIC	0	0	0	0	1	0	0	0	0	0	0	0	1	0	2
ERMP1	0	0	0	0	0	1	0	0	0	1	0	0	0	0	2
PRSS8	0	0	0	1	0	1	0	0	0	0	0	0	0	0	2
MID2	0	0	0	0	0	0	0	0	1	0	0	0	1	0	2
NPAS2	0	0	1	0	0	0	1	0	0	0	0	0	0	0	2
SNRNP48	0	0	0	0	0	0	0	0	1	0	0	0	1	0	2
PIP	0	0	0	0	0	1	0	0	1	0	0	0	0	0	2
DPY19L2P2	0	0	0	1	0	1	0	0	0	0	0	0	0	0	2
PPIP5K1	0	0	0	0	0	0	0	0	1	0	0	0	1	0	2
LOC401431	0	0	0	1	0	1	0	0	0	0	0	0	0	0	2
AMT	1	0	0	0	0	0	1	0	0	0	0	0	0	0	2
SIRT3	0	0	0	0	1	0	0	0	0	0	0	0	1	0	2
MED30	0	0	0	0	0	0	0	0	1	0	0	0	1	0	2
RFWD3	0	0	0	0	0	0	0	0	1	0	0	0	1	0	2
DAZAP1	0	0	0	0	0	0	0	0	1	0	0	0	1	0	2
PGAP3	0	0	0	0	0	1	0	0	1	0	0	0	0	0	2
C17orf79	0	0	0	1	0	1	0	0	0	0	0	0	0	0	2
PVRL1	0	0	0	1	0	1	0	0	0	0	0	0	0	0	2
LITAF	0	0	0	0	0	1	0	0	0	0	0	0	1	0	2
SLC4A8	0	0	0	1	0	0	0	0	1	0	0	0	0	0	2
CHMP4C	0	0	0	1	0	1	0	0	0	0	0	0	0	0	2
LRRC37A4	0	0	0	0	1	0	0	0	0	0	0	0	1	0	2
IGSF3	0	0	0	1	0	1	0	0	0	0	0	0	0	0	2
MOB1B	0	0	0	0	0	1	0	0	0	1	0	0	0	0	2
MYOF	0	0	0	0	0	0	0	0	1	1	0	0	0	0	2
TMEM41A	0	1	0	0	0	1	0	0	0	0	0	0	0	0	2
CRYL1	0	0	1	0	0	0	1	0	0	0	0	0	0	0	2
ITGB6	0	0	0	1	0	1	0	0	0	0	0	0	0	0	2
SLC37A1	0	0	0	0	0	1	0	0	0	1	0	0	0	0	2
MYO6	0	0	0	1	0	1	0	0	0	0	0	0	0	0	2
LOC401588	0	0	0	1	0	1	0	0	0	0	0	0	0	0	2
AICDA	0	1	0	0	0	0	0	0	0	0	0	1	0	0	2
GJB2	0	0	0	1	0	1	0	0	0	0	0	0	0	0	2
RPL27A	0	0	0	0	1	0	0	0	0	0	0	0	1	0	2
NEIL3	0	0	0	0	1	0	0	0	1	0	0	0	0	0	2
CENPC1	0	1	0	0	0	1	0	0	0	0	0	0	0	0	2
FAM55C	0	0	0	1	0	0	0	0	0	0	0	0	0	1	2
PRR3	0	0	1	0	0	0	1	0	0	0	0	0	0	0	2
TLX1	0	0	0	0	0	0	0	0	0	1	0	0	1	0	2
PVRIG	0	0	0	0	0	0	0	0	0	0	0	1	1	0	2
MIR205HG	0	0	0	1	0	1	0	0	0	0	0	0	0	0	2
C6orf25	0	0	0	0	0	0	0	0	0	0	0	1	1	0	2
LOC100287290	0	0	0	1	0	1	0	0	0	0	0	0	0	0	2
SPEF2	0	0	0	0	0	1	0	0	0	0	0	1	0	0	2
FCAMR	0	0	1	0	0	0	1	0	0	0	0	0	0	0	2
TRPM4	1	0	0	0	0	1	0	0	0	0	0	0	0	0	2
OXCT2	0	0	0	0	1	0	0	0	0	0	0	0	1	0	2
MKNK2	1	0	0	0	0	1	0	0	0	0	0	0	0	0	2
BCAS4	0	0	0	0	0	0	1	0	0	0	0	1	0	0	2
CD80	0	1	0	0	0	0	0	0	0	0	0	1	0	0	2
EFNA4	0	0	0	1	0	1	0	0	0	0	0	0	0	0	2
EFNA1	0	0	0	1	0	1	0	0	0	0	0	0	0	0	2
LRP2	0	0	0	0	0	0	0	0	1	0	0	0	1	0	2
CDS1	0	0	0	1	0	1	0	0	0	0	0	0	0	0	2
SSH3	0	0	0	1	0	1	0	0	0	0	0	0	0	0	2
C8A	1	0	0	0	0	0	1	0	0	0	0	0	0	0	2
MAP7	0	0	0	1	0	1	0	0	0	0	0	0	0	0	2
CAMLG	0	0	0	1	0	1	0	0	0	0	0	0	0	0	2
SPOCD1	0	1	0	0	0	0	0	0	0	1	0	0	0	0	2
THG1L	0	0	0	0	0	0	0	0	1	0	0	0	1	0	2
ZNF512B	1	0	0	0	0	0	0	0	1	0	0	0	0	0	2
MPST	1	0	0	0	0	0	0	0	1	0	0	0	0	0	2
CACNA2D4	1	0	0	0	0	0	1	0	0	0	0	0	0	0	2
PLA1A	0	0	1	0	0	0	1	0	0	0	0	0	0	0	2
GABPA	0	0	0	0	0	0	0	0	1	0	0	0	1	0	2
POLD1	0	0	0	0	0	0	0	0	1	0	0	0	1	0	2
POLD4	0	0	0	0	1	0	0	0	0	1	0	0	0	0	2
CHRNA6	0	1	0	0	0	0	0	0	0	0	0	1	0	0	2
MSN	0	0	0	0	0	1	0	0	0	1	0	0	0	0	2
LEPREL2	0	0	0	0	0	0	0	0	1	0	0	0	1	0	2
DUOXA1	0	0	0	1	0	1	0	0	0	0	0	0	0	0	2
AGMAT	1	0	0	0	0	0	0	0	0	1	0	0	0	0	2
MRPL50	0	1	0	0	0	0	0	0	0	1	0	0	0	0	2
PSMG2	0	0	0	0	0	0	1	0	1	0	0	0	0	0	2
PSMG3	0	0	0	0	0	0	0	0	1	0	0	0	1	0	2
KCNH7	0	0	1	0	0	0	1	0	0	0	0	0	0	0	2
FOXM1	0	0	0	0	1	0	0	0	1	0	0	0	0	0	2
MARC1	0	0	0	0	0	1	0	0	0	1	0	0	0	0	2
PTTG1	0	0	0	0	0	1	0	0	1	0	0	0	0	0	2
OSTalpha	1	0	0	0	0	1	0	0	0	0	0	0	0	0	2
CDC45	0	0	0	0	0	0	0	0	1	0	0	0	1	0	2
CDC42	0	0	0	1	0	1	0	0	0	0	0	0	0	0	2
NADSYN1	0	0	0	0	1	0	1	0	0	0	0	0	0	0	2
CHAF1B	0	0	0	0	0	0	0	0	1	0	0	0	1	0	2
FAM108C1	1	0	0	0	0	1	0	0	0	0	0	0	0	0	2
METAP1	1	0	0	0	0	0	0	0	1	0	0	0	0	0	2
TCL1A	0	1	0	0	0	0	0	0	0	0	0	1	0	0	2
ZSCAN12P1	0	0	0	1	0	1	0	0	0	0	0	0	0	0	2
CYB5A	1	0	0	0	0	1	0	0	0	0	0	0	0	0	2
C1orf182	0	0	0	0	0	1	0	0	0	0	0	0	1	0	2
SYTL2	0	0	0	0	0	0	0	0	0	1	0	0	1	0	2
ESRP2	0	0	0	1	0	1	0	0	0	0	0	0	0	0	2
ESRP1	0	0	0	1	0	1	0	0	0	0	0	0	0	0	2
THOC1	0	0	0	0	0	0	0	0	1	0	0	0	1	0	2
IL10RA	0	1	0	0	0	0	0	0	0	0	0	1	0	0	2
COPS3	0	0	0	0	0	0	0	0	1	0	0	0	1	0	2
PLCH1	0	0	0	0	0	1	0	0	0	1	0	0	0	0	2
ADAT2	0	0	0	0	0	0	0	0	1	0	0	0	1	0	2
CIB1	1	0	0	0	0	0	1	0	0	0	0	0	0	0	2
CXADR	0	0	0	1	0	1	0	0	0	0	0	0	0	0	2
LRRC32	0	0	0	0	1	0	0	0	0	0	0	0	1	0	2
MAD2L1	0	0	0	0	0	0	0	0	1	1	0	0	0	0	2
ST3GAL2	0	0	0	1	0	1	0	0	0	0	0	0	0	0	2
ST3GAL1	0	0	0	0	0	0	0	0	1	0	0	0	1	0	2
SLC16A2	0	0	1	0	0	0	1	0	0	0	0	0	0	0	2
RBM47	0	0	0	1	0	1	0	0	0	0	0	0	0	0	2
NPY1R	0	0	0	0	0	0	0	0	0	0	1	0	1	0	2
RRAS2	0	0	0	0	0	0	0	0	0	0	0	1	0	1	2
PTPN3	0	0	0	1	0	1	0	0	0	0	0	0	0	0	2
GINS3	0	0	0	0	0	0	0	0	1	0	0	0	1	0	2
DDR1	0	0	0	1	0	1	0	0	0	0	0	0	0	0	2
PTDSS1	0	0	0	0	0	0	0	0	1	0	0	0	1	0	2
C7orf70	0	0	1	0	0	0	1	0	0	0	0	0	0	0	2
ARRB2	0	0	0	0	0	0	0	0	1	0	0	0	1	0	2
DSG2	0	0	0	1	0	1	0	0	0	0	0	0	0	0	2
MSH2	0	0	0	0	0	0	0	0	1	0	0	0	1	0	2
FBXO43	0	0	0	0	0	1	0	0	0	0	0	0	1	0	2
RMND5A	0	1	0	0	0	1	0	0	0	0	0	0	0	0	2
AGPAT5	0	0	0	0	0	0	0	0	0	1	0	0	1	0	2
PEX10	0	0	0	0	1	0	0	0	0	0	0	0	1	0	2
TMEM158	0	0	0	0	0	1	0	0	0	1	0	0	0	0	2
FRAT1	0	1	0	0	0	0	0	0	0	1	0	0	0	0	2
C19orf33	0	0	0	1	0	1	0	0	0	0	0	0	0	0	2
EPCAM	0	0	0	1	0	1	0	0	0	0	0	0	0	0	2
GPR27	1	0	0	0	0	0	1	0	0	0	0	0	0	0	2
BLNK	0	0	0	0	0	1	0	0	0	0	0	1	0	0	2
TXNDC15	0	0	0	0	0	0	0	0	1	0	0	0	1	0	2
UBR3	0	0	1	0	0	0	1	0	0	0	0	0	0	0	2
SOCS3	0	0	0	0	0	1	0	0	0	1	0	0	0	0	2
ABHD15	0	0	1	0	0	0	0	0	0	1	0	0	0	0	2
C16orf62	0	0	0	0	1	1	0	0	0	0	0	0	0	0	2
POLE	0	0	0	0	0	0	0	0	0	1	0	0	1	0	2
OPN3	0	0	0	1	0	1	0	0	0	0	0	0	0	0	2
NCOR1	0	0	1	0	0	0	0	0	1	0	0	0	0	0	2
OGDHL	1	1	0	0	0	0	0	0	0	0	0	0	0	0	2
HIVEP1	0	0	1	0	0	0	1	0	0	0	0	0	0	0	2
JAGN1	0	1	0	0	0	0	0	0	1	0	0	0	0	0	2
OVOL2	0	0	0	1	0	1	0	0	0	0	0	0	0	0	2
OVOL1	0	0	0	1	0	1	0	0	0	0	0	0	0	0	2
HADHA	0	1	0	0	0	0	0	0	1	0	0	0	0	0	2
RTF1	1	0	0	0	0	0	0	0	0	0	1	0	0	0	2
PIF1	0	0	0	0	0	0	0	0	1	0	0	0	1	0	2
AP1M2	0	0	0	1	0	1	0	0	0	0	0	0	0	0	2
FAM3B	1	0	0	0	0	0	0	0	0	1	0	0	0	0	2
IGF1R	0	1	0	0	0	0	0	0	0	0	0	1	0	0	2
OSBPL6	0	0	0	1	0	1	0	0	0	0	0	0	0	0	2
ARHGAP17	0	0	0	1	0	1	0	0	0	0	0	0	0	0	2
IL7R	0	0	0	0	0	1	0	0	0	1	0	0	0	0	2
FZD10	0	0	0	1	0	1	0	0	0	0	0	0	0	0	2
SERPINB13	0	0	0	1	0	1	0	0	0	0	0	0	0	0	2
DSP	0	0	0	1	0	1	0	0	0	0	0	0	0	0	2
GLMN	0	0	0	0	0	0	0	0	1	0	0	0	1	0	2
BSCL2	0	0	0	0	1	0	0	0	0	0	0	0	1	0	2
FSD1	0	0	0	0	1	1	0	0	0	0	0	0	0	0	2
AUH	0	1	0	0	0	0	0	0	0	0	0	1	0	0	2
GJB1	0	0	1	0	0	0	1	0	0	0	0	0	0	0	2
GJB6	0	0	0	1	0	1	0	0	0	0	0	0	0	0	2
C6orf192	0	0	0	0	0	1	0	0	1	0	0	0	0	0	2
KIF18A	0	1	0	0	0	1	0	0	0	0	0	0	0	0	2
SH3GLB1	0	1	0	0	0	0	0	0	0	1	0	0	0	0	2
TRIP10	0	0	0	0	0	0	0	0	0	1	0	0	0	1	2
LOC100129794	1	0	0	0	0	0	0	0	1	0	0	0	0	0	2
MARCH4	0	0	0	0	0	1	0	0	0	1	0	0	0	0	2
FGFBP1	0	0	0	1	0	1	0	0	0	0	0	0	0	0	2
FREM2	0	0	0	0	0	1	0	0	1	0	0	0	0	0	2
PPP1R14C	0	0	0	1	0	1	0	0	0	0	0	0	0	0	2
PLEK2	0	0	0	1	0	1	0	0	0	0	0	0	0	0	2
FGFR1OP	0	0	0	0	1	0	0	0	0	0	0	0	1	0	2
COL17A1	0	0	0	1	0	1	0	0	0	0	0	0	0	0	2
NRIP1	0	0	0	1	0	1	0	0	0	0	0	0	0	0	2
TWISTNB	0	0	0	0	0	0	0	0	1	0	0	0	1	0	2
SF3A2	0	0	0	0	0	0	0	0	1	0	0	0	1	0	2
FAM96A	0	0	1	0	0	0	1	0	0	0	0	0	0	0	2
LOC100288594	0	1	0	0	0	1	0	0	0	0	0	0	0	0	2
SAFB2	0	0	0	0	0	0	0	0	1	0	0	0	1	0	2
GPR87	0	0	0	1	0	1	0	0	0	0	0	0	0	0	2
IL18	0	0	0	1	0	1	0	0	0	0	0	0	0	0	2
MGLL	0	1	0	0	0	0	0	0	1	0	0	0	0	0	2
TMSB15A	0	0	1	0	0	0	1	0	0	0	0	0	0	0	2
LTA4H	0	0	0	0	0	0	1	0	1	0	0	0	0	0	2
ANXA3	0	0	0	1	0	1	0	0	0	0	0	0	0	0	2
MCM7	0	0	0	0	0	0	0	0	1	0	0	0	1	0	2
MCM4	0	0	0	0	0	0	0	0	1	0	0	0	1	0	2
CYP4Z2P	0	0	0	0	0	1	0	0	1	0	0	0	0	0	2
MS4A1	0	1	0	0	0	0	0	0	0	0	0	1	0	0	2
CNTRL	0	0	0	0	1	1	0	0	0	0	0	0	0	0	2
MST1R	0	0	0	1	0	1	0	0	0	0	0	0	0	0	2
MPDZ	1	0	0	0	0	1	0	0	0	0	0	0	0	0	2
IFI6	0	0	0	0	0	0	0	0	1	1	0	0	0	0	2
PMP22	0	0	0	0	0	1	0	0	0	1	0	0	0	0	2
SORCS2	1	0	0	0	0	0	0	0	0	1	0	0	0	0	2
ATXN7L2	0	0	0	0	0	0	0	0	1	0	0	0	1	0	2
SERPINA1	1	0	0	0	0	0	0	0	0	0	0	1	0	0	2
PXK	0	1	0	0	0	1	0	0	0	0	0	0	0	0	2
ANP32A	0	0	0	0	1	0	0	0	1	0	0	0	0	0	2
FDXR	0	0	1	0	0	0	1	0	0	0	0	0	0	0	2
TMEM140	0	0	0	0	0	0	0	0	1	1	0	0	0	0	2
MFAP2	0	0	0	0	0	0	0	0	1	0	0	0	1	0	2
TMEM27	0	0	0	0	0	0	0	0	1	0	0	0	1	0	2
BLK	0	1	0	0	0	0	0	0	0	0	0	1	0	0	2
C7orf26	0	0	0	0	0	0	0	0	1	0	0	0	1	0	2
BANF2	0	0	1	0	0	0	1	0	0	0	0	0	0	0	2
C1orf64	0	0	0	0	0	1	0	0	1	0	0	0	0	0	2
TWIST2	0	0	0	0	0	1	0	0	0	1	0	0	0	0	2
HNF1B	0	0	0	0	0	1	0	0	1	0	0	0	0	0	2
RAB25	0	0	0	1	0	1	0	0	0	0	0	0	0	0	2
SYNJ2BP	0	0	0	0	0	1	0	0	0	1	0	0	0	0	2
PROM2	0	0	0	1	0	1	0	0	0	0	0	0	0	0	2
SLC22A9	1	1	0	0	0	0	0	0	0	0	0	0	0	0	2
ZNF165	0	0	0	1	0	1	0	0	0	0	0	0	0	0	2
MCM2	0	0	0	0	0	0	0	0	1	0	0	0	1	0	2
COASY	1	0	0	0	0	0	1	0	0	0	0	0	0	0	2
NOD1	0	0	0	0	0	0	0	0	1	0	0	0	1	0	2
SEPHS1	0	0	0	0	0	1	0	0	1	0	0	0	0	0	2
KRI1	0	0	0	0	0	0	0	0	1	0	0	0	1	0	2
SERPINC1	1	1	0	0	0	0	0	0	0	0	0	0	0	0	2
FAAH2	0	0	0	1	0	1	0	0	0	0	0	0	0	0	2
CLN3	0	1	0	0	0	1	0	0	0	0	0	0	0	0	2
CLVS2	0	0	1	0	0	0	1	0	0	0	0	0	0	0	2
C16orf80	0	0	0	0	1	0	0	0	0	0	0	0	1	0	2
SYT11	0	0	0	1	0	1	0	0	0	0	0	0	0	0	2
SYT17	0	0	0	0	0	0	0	0	1	0	0	1	0	0	2
LOC100506966	0	0	0	0	1	0	0	0	0	0	0	0	1	0	2
RARRES3	0	0	0	1	0	1	0	0	0	0	0	0	0	0	2
RABL3	1	0	0	0	0	0	0	0	0	1	0	0	0	0	2
CASP8	0	0	0	1	0	0	1	0	0	0	0	0	0	0	2
TRAF3IP2.AS1	1	0	0	0	0	1	0	0	0	0	0	0	0	0	2
SNRNP40	0	0	0	0	0	1	0	0	1	0	0	0	0	0	2
SNAPC5	0	1	0	0	0	1	0	0	0	0	0	0	0	0	2
FAM40B	0	1	0	0	0	1	0	0	0	0	0	0	0	0	2
GNPNAT1	1	0	0	0	0	0	0	0	1	0	0	0	0	0	2
KIF3A	0	0	0	1	0	1	0	0	0	0	0	0	0	0	2
TMEFF1	1	0	0	0	0	0	1	0	0	0	0	0	0	0	2
KNTC1	0	0	0	0	0	0	0	0	0	1	0	0	1	0	2
TBC1D1	0	0	0	0	0	1	0	0	0	0	0	0	1	0	2
PAIP2	0	0	0	0	0	0	0	0	0	1	0	0	1	0	2
EMP3	0	0	0	0	0	1	0	0	0	1	0	0	0	0	2
RUNDC3B	0	0	1	0	0	0	1	0	0	0	0	0	0	0	2
OSCP1	1	0	0	0	0	0	0	0	0	1	0	0	0	0	2
RXRG	0	0	1	0	0	0	1	0	0	0	0	0	0	0	2
MAP7D1	0	0	0	0	0	1	0	0	0	1	0	0	0	0	2
SHISA5	0	0	0	0	0	0	0	0	0	1	0	0	1	0	2
MAGEE1	0	0	1	0	0	0	1	0	0	0	0	0	0	0	2
PDLIM7	0	0	0	0	0	1	0	0	0	1	0	0	0	0	2
PGM2	0	0	0	0	0	0	0	0	1	0	0	0	1	0	2
NDUFV2	0	0	1	0	0	0	1	0	0	0	0	0	0	0	2
PRODH	0	0	0	0	0	1	0	0	1	0	0	0	0	0	2
RTN1	0	0	1	0	0	0	1	0	0	0	0	0	0	0	2
CEP192	0	0	0	0	0	0	0	0	1	0	0	0	1	0	2
MAMLD1	0	1	0	0	0	1	0	0	0	0	0	0	0	0	2
ELMO3	0	0	0	1	0	1	0	0	0	0	0	0	0	0	2
VSIG1	0	0	1	0	0	0	1	0	0	0	0	0	0	0	2
ARHGEF26.AS1	0	0	0	0	0	0	0	0	1	0	0	0	1	0	2
SLC29A2	0	0	0	1	0	1	0	0	0	0	0	0	0	0	2
CNOT10	0	0	0	0	0	0	0	0	1	0	0	0	1	0	2
RFC2	0	0	0	0	0	0	0	0	1	0	0	0	1	0	2
PSEN1	0	0	0	1	0	1	0	0	0	0	0	0	0	0	2
SUZ12	0	0	0	0	1	0	0	0	0	0	0	0	1	0	2
LSM5	0	0	0	0	0	0	0	0	0	1	0	0	1	0	2
LSM7	0	0	0	0	0	0	0	0	1	0	0	0	1	0	2
LSM2	0	0	0	0	0	0	0	0	1	0	0	0	1	0	2
LSMD1	0	0	0	0	0	1	0	0	0	0	0	1	0	0	2
PYCARD	0	0	1	0	0	0	1	0	0	0	0	0	0	0	2
CCL16	1	0	0	0	0	0	0	0	0	1	0	0	0	0	2
FOXA3	1	0	0	0	0	0	0	0	0	1	0	0	0	0	2
UBE2N	0	0	0	0	0	0	0	0	0	1	1	0	0	0	2
GNRH1	1	0	0	0	0	1	0	0	0	0	0	0	0	0	2
DYNLRB2	0	0	0	0	0	0	0	0	1	0	0	0	1	0	2
TINAGL1	0	0	0	1	0	1	0	0	0	0	0	0	0	0	2
CKAP5	0	0	0	0	0	1	0	0	1	0	0	0	0	0	2
SPINT2	0	0	0	1	0	1	0	0	0	0	0	0	0	0	2
SPINT1	0	0	0	1	0	1	0	0	0	0	0	0	0	0	2
KMO	0	0	0	0	0	1	0	0	0	0	0	1	0	0	2
KHK	0	1	0	0	0	0	0	0	0	1	0	0	0	0	2
TSPAN1	0	0	0	1	0	1	0	0	0	0	0	0	0	0	2
PVRL4	0	0	0	1	0	1	0	0	0	0	0	0	0	0	2
KRT6A	0	0	0	1	0	1	0	0	0	0	0	0	0	0	2
GMFG	0	1	0	0	0	0	1	0	0	0	0	0	0	0	2
NDEL1	0	0	0	0	0	1	0	0	0	1	0	0	0	0	2
TMED6	1	0	0	0	0	0	0	0	0	1	0	0	0	0	2
TMED5	1	0	0	0	0	0	0	0	0	0	0	0	1	0	2
TMEM201	0	0	0	0	0	0	0	0	1	0	0	0	1	0	2
GLUD2	1	0	0	0	0	0	0	0	0	1	0	0	0	0	2
GLUD1	1	0	0	0	0	0	0	0	0	0	0	1	0	0	2
PLS1	0	0	0	1	0	1	0	0	0	0	0	0	0	0	2
PDIA6	0	1	0	0	0	0	0	0	0	0	0	1	0	0	2
PCSK9	1	0	0	0	0	0	1	0	0	0	0	0	0	0	2
EMILIN2	0	0	1	0	0	0	0	0	1	0	0	0	0	0	2
C19orf69	1	0	0	0	0	0	1	0	0	0	0	0	0	0	2
TTK	0	0	0	0	0	0	0	0	1	0	0	0	1	0	2
ZFYVE19	1	0	0	0	0	1	0	0	0	0	0	0	0	0	2
SESN1	0	1	0	0	0	0	0	0	0	1	0	0	0	0	2
NUSAP1	0	0	0	0	1	0	0	0	1	0	0	0	0	0	2
SPARC	0	0	0	1	0	1	0	0	0	0	0	0	0	0	2
ESPL1	0	0	0	0	1	0	0	0	1	0	0	0	0	0	2
SRPK1	0	0	0	0	0	0	0	0	1	0	0	0	1	0	2
CEP170	0	0	0	1	0	1	0	0	0	0	0	0	0	0	2
NOLC1	0	0	0	0	0	0	0	0	1	0	0	0	1	0	2
NIPAL1	0	0	0	1	0	1	0	0	0	0	0	0	0	0	2
LYPD1	1	0	0	0	0	0	0	0	0	1	0	0	0	0	2
MLF1IP	0	0	0	0	0	0	0	0	0	1	0	0	1	0	2
RPL21	0	0	0	0	0	0	0	0	1	0	0	0	1	0	2
ASB4	0	0	1	0	0	0	1	0	0	0	0	0	0	0	2
CHP	1	0	0	0	0	1	0	0	0	0	0	0	0	0	2
SH3BGRL	0	0	0	0	0	0	0	0	1	0	0	0	1	0	2
OR7E14P	0	1	0	0	0	1	0	0	0	0	0	0	0	0	2
ZNF175	0	0	1	0	0	0	0	0	1	0	0	0	0	0	2
SMARCB1	0	0	0	0	1	0	0	0	1	0	0	0	0	0	2
MNX1	0	1	0	0	0	1	0	0	0	0	0	0	0	0	2
ZNF605	0	0	1	0	0	0	1	0	0	0	0	0	0	0	2
NDC80	0	0	0	0	0	0	0	0	1	0	0	0	1	0	2
BTC	0	0	0	1	0	1	0	0	0	0	0	0	0	0	2
GPR110	0	0	0	1	0	1	0	0	0	0	0	0	0	0	2
AMPD2	0	0	0	0	0	1	0	0	1	0	0	0	0	0	2
RASGRP1	1	0	0	0	0	0	0	0	0	0	0	1	0	0	2
SKA3	0	0	0	0	1	0	0	0	0	0	0	0	1	0	2
SYNC	0	0	0	1	0	1	0	0	0	0	0	0	0	0	2
BUD13	0	0	0	0	0	0	0	0	1	0	0	0	1	0	2
SDCBP2	0	0	0	1	0	1	0	0	0	0	0	0	0	0	2
VASN	0	0	1	0	0	0	1	0	0	0	0	0	0	0	2
NBPF10	0	0	0	1	0	1	0	0	0	0	0	0	0	0	2
C9orf30	0	1	0	0	0	1	0	0	0	0	0	0	0	0	2
CD37	0	1	0	0	0	0	0	0	0	0	0	1	0	0	2
TXNDC9	0	0	1	0	0	0	0	0	1	0	0	0	0	0	2
DNMT1	0	0	0	0	0	0	0	0	1	0	0	0	1	0	2
CRB3	0	0	0	1	0	1	0	0	0	0	0	0	0	0	2
WDR67	0	0	0	0	0	0	0	0	1	0	0	0	1	0	2
TMEM125	0	0	0	1	0	1	0	0	0	0	0	0	0	0	2
ACADS	0	0	1	0	0	0	1	0	0	0	0	0	0	0	2
LAIR1	0	0	1	0	0	0	0	0	0	0	0	1	0	0	2
KIAA0922	0	0	0	0	1	0	0	0	0	0	0	1	0	0	2
XDH	0	0	0	1	0	1	0	0	0	0	0	0	0	0	2
BLM	0	0	0	0	0	0	0	0	1	0	0	0	1	0	2
SLC6A14	0	0	0	1	0	1	0	0	0	0	0	0	0	0	2
SORD	1	0	0	0	0	0	0	0	1	0	0	0	0	0	2
PRICKLE2	0	0	0	0	0	0	0	0	1	0	0	0	1	0	2
CCR2	0	0	1	0	0	0	1	0	0	0	0	0	0	0	2
MAFG	1	0	0	0	0	0	0	0	0	0	0	1	0	0	2
ACYP1	0	0	0	0	0	1	0	0	0	0	0	0	1	0	2
SCD	1	0	0	0	0	0	0	0	0	1	0	0	0	0	2
LOC100507372	1	0	0	0	0	0	0	0	1	0	0	0	0	0	2
CCDC64B	0	0	0	1	0	1	0	0	0	0	0	0	0	0	2
TROAP	0	0	0	0	1	0	0	0	1	0	0	0	0	0	2
RHOV	0	0	0	1	0	1	0	0	0	0	0	0	0	0	2
S100A2	0	0	0	1	0	0	0	0	0	1	0	0	0	0	2
KALRN	0	0	0	0	0	1	0	0	0	0	1	0	0	0	2
HOOK2	0	0	0	1	0	1	0	0	0	0	0	0	0	0	2
HOOK1	0	0	0	1	0	1	0	0	0	0	0	0	0	0	2
TMPRSS4	0	0	0	1	0	1	0	0	0	0	0	0	0	0	2
ABCC11	0	0	0	0	0	1	0	0	1	0	0	0	0	0	2
A1CF	1	0	0	0	0	0	0	0	0	1	0	0	0	0	2
PRRG4	0	0	0	1	0	1	0	0	0	0	0	0	0	0	2
RIOK1	0	0	0	0	0	0	0	0	1	0	0	0	1	0	2
TMEM184A	0	0	0	1	0	1	0	0	0	0	0	0	0	0	2
NRSN2	0	0	0	1	0	1	0	0	0	0	0	0	0	0	2
POLR1E	0	0	0	0	1	0	0	0	1	0	0	0	0	0	2
HCG22	0	0	0	0	0	0	0	0	0	1	1	0	0	0	2
CD19	0	1	0	0	0	0	0	0	0	0	0	1	0	0	2
DYRK3	0	1	0	0	0	1	0	0	0	0	0	0	0	0	2
FAM110C	0	0	0	1	0	1	0	0	0	0	0	0	0	0	2
DDB2	0	0	1	0	0	0	1	0	0	0	0	0	0	0	2
TTTY15	0	0	1	0	0	0	1	0	0	0	0	0	0	0	2
KLF3	0	0	0	0	0	1	1	0	0	0	0	0	0	0	2
KLHDC7A	0	0	0	0	0	1	0	0	1	0	0	0	0	0	2
SLC1A5	1	0	0	0	0	1	0	0	0	0	0	0	0	0	2
GNLY	0	0	1	0	0	0	1	0	0	0	0	0	0	0	2
SLC1A6	0	0	0	1	0	1	0	0	0	0	0	0	0	0	2
NCAPH	0	0	0	0	1	0	0	0	1	0	0	0	0	0	2
F11	1	0	0	0	0	0	1	0	0	0	0	0	0	0	2
MOCOS	0	0	0	0	0	0	0	0	1	0	0	1	0	0	2
CLU	0	0	0	0	0	0	0	0	1	0	0	0	1	0	2
COBL	0	0	0	0	0	1	0	0	0	1	0	0	0	0	2
LCN2	0	0	0	1	0	1	0	0	0	0	0	0	0	0	2
ASF1B	0	0	0	0	0	0	0	0	1	0	0	0	1	0	2
SCML4	0	0	1	0	0	0	1	0	0	0	0	0	0	0	2
PPP4R1	0	0	0	1	0	0	0	0	0	0	0	0	0	1	2
CWC27	1	0	0	0	0	0	0	0	1	0	0	0	0	0	2
RPIA	0	0	0	0	0	0	0	0	1	0	0	0	1	0	2
CWC22	0	0	0	0	0	0	0	0	1	0	0	0	1	0	2
MAP3K1	0	0	1	0	0	1	0	0	0	0	0	0	0	0	2
PRSS22	0	0	0	1	0	1	0	0	0	0	0	0	0	0	2
DUOX1	0	0	0	1	0	1	0	0	0	0	0	0	0	0	2
SHQ1	0	0	0	0	0	0	0	0	1	0	0	0	1	0	2
BTBD16	0	0	1	0	0	0	1	0	0	0	0	0	0	0	2
LOC728978	0	0	0	1	0	1	0	0	0	0	0	0	0	0	2
MAST3	0	0	0	0	0	1	0	0	1	0	0	0	0	0	2
RAB9A	0	0	0	0	0	0	0	0	1	0	0	0	1	0	2
FARSA	0	0	0	0	0	0	0	0	1	0	0	0	1	0	2
MOSPD1	0	0	0	0	0	0	0	0	1	0	0	0	1	0	2
ALYREF	0	0	0	0	1	0	0	0	0	0	0	0	1	0	2
ATAD5	0	0	0	0	0	0	0	0	0	1	0	0	1	0	2
RNASE2	0	0	1	0	0	0	0	1	0	0	0	0	0	0	2
IKBIP	0	0	0	0	0	1	0	0	0	1	0	0	0	0	2
TRAF3	0	0	0	0	0	0	0	0	1	0	1	0	0	0	2
ELOVL6	1	0	0	0	0	0	0	0	1	0	0	0	0	0	2
ARRDC1	0	0	0	0	0	0	0	0	1	1	0	0	0	0	2
DUSP4	0	0	1	0	0	0	1	0	0	0	0	0	0	0	2
RPL36	0	0	0	0	0	0	0	0	1	0	0	0	1	0	2
FAM83B	0	0	0	1	0	1	0	0	0	0	0	0	0	0	2
LOC339988	0	0	1	0	0	0	1	0	0	0	0	0	0	0	2
SEMA4B	1	0	1	0	0	0	0	0	0	0	0	0	0	0	2
CTAGE9	0	0	0	1	0	1	0	0	0	0	0	0	0	0	2
OTUD7B	0	0	0	0	0	0	0	0	1	0	1	0	0	0	2
C10orf116	0	0	0	1	0	1	0	0	0	0	0	0	0	0	2
CTAGE5	1	0	0	0	0	1	0	0	0	0	0	0	0	0	2
GALNT12	0	0	0	1	0	1	0	0	0	0	0	0	0	0	2
GTF2F2	0	0	0	0	0	0	0	0	1	0	0	0	1	0	2
BPIFB1	0	0	0	0	0	1	0	0	1	0	0	0	0	0	2
LOC344595	1	0	0	0	0	0	1	0	0	0	0	0	0	0	2
TSTD1	0	0	0	1	0	1	0	0	0	0	0	0	0	0	2
PKHD1L1	0	1	0	0	0	0	0	0	0	0	0	1	0	0	2
KCNQ1	0	0	1	0	0	0	1	0	0	0	0	0	0	0	2
MGC16121	0	0	0	0	0	1	0	0	1	0	0	0	0	0	2
CAMK4	0	0	0	0	1	0	0	0	0	0	0	0	1	0	2
ALOX5AP	0	1	0	0	0	0	0	0	0	0	0	1	0	0	2
CXCR3	0	0	1	0	0	0	1	0	0	0	0	0	0	0	2
BNC1	0	0	0	0	0	0	0	0	1	0	0	0	1	0	2
ANK1	0	0	0	0	0	0	0	1	0	0	0	1	0	0	2
IFI44	0	1	0	0	0	0	0	0	0	1	0	0	0	0	2
CDH1	0	0	0	1	0	1	0	0	0	0	0	0	0	0	2
CENPK	0	0	0	0	0	0	0	0	1	0	0	0	1	0	2
CENPF	0	0	0	0	0	1	1	0	0	0	0	0	0	0	2
CENPA	0	0	0	0	0	0	0	0	1	0	0	0	1	0	2
CLCF1	0	0	0	1	0	0	0	0	0	1	0	0	0	0	2
UCA1	0	0	0	1	0	1	0	0	0	0	0	0	0	0	2
GMNN	0	0	0	0	0	0	0	0	1	0	0	0	1	0	2
DHX33	0	0	0	0	0	0	0	0	1	0	0	0	1	0	2
PGBD1	0	0	1	0	0	0	1	0	0	0	0	0	0	0	2
PIP4K2C	0	0	0	0	1	0	0	0	0	0	0	0	1	0	2
LOC100129917	0	1	0	0	0	0	0	0	0	1	0	0	0	0	2
CADM1	0	0	0	0	0	0	0	0	0	0	1	0	1	0	2
LGALS12	0	0	1	0	0	0	0	1	0	0	0	0	0	0	2
SATB2	0	0	0	0	0	1	0	0	0	0	0	0	1	0	2
GDF15	0	0	1	0	0	0	1	0	0	0	0	0	0	0	2
RAVER1	0	0	0	0	0	0	0	0	1	0	0	0	1	0	2
FMNL1	0	0	0	0	0	0	0	0	1	0	0	1	0	0	2
STAP1	0	1	0	0	0	0	0	0	0	0	0	1	0	0	2
AQP6	0	0	0	0	0	1	1	0	0	0	0	0	0	0	2
AQP3	0	0	0	1	0	1	0	0	0	0	0	0	0	0	2
TMTC2	0	0	1	0	0	0	0	0	0	1	0	0	0	0	2
STX2	0	0	0	1	0	1	0	0	0	0	0	0	0	0	2
SCEL	0	0	0	1	0	1	0	0	0	0	0	0	0	0	2
MED27	0	0	1	0	0	1	0	0	0	0	0	0	0	0	2
FTH1	0	0	0	0	0	0	0	0	0	1	0	0	1	0	2
BSPRY	0	0	0	1	0	1	0	0	0	0	0	0	0	0	2
ITPRIPL1	0	0	0	0	0	0	0	0	0	1	0	0	1	0	2
KCNS1	0	0	0	1	0	1	0	0	0	0	0	0	0	0	2
MARVELD3	0	0	0	1	0	1	0	0	0	0	0	0	0	0	2
S100A14	0	0	0	1	0	1	0	0	0	0	0	0	0	0	2
VSNL1	0	0	0	1	0	0	1	0	0	0	0	0	0	0	2
C19orf46	0	0	0	1	0	1	0	0	0	0	0	0	0	0	2
CPNE9	1	0	0	0	0	0	0	1	0	0	0	0	0	0	2
CAPN8	0	0	0	0	1	1	0	0	0	0	0	0	0	0	2
KDELR1	1	1	0	0	0	0	0	0	0	0	0	0	0	0	2
LOC730102	0	0	1	0	0	0	1	0	0	0	0	0	0	0	2
DCHS1	0	0	0	0	0	1	1	0	0	0	0	0	0	0	2
CLDN18	0	0	1	0	0	0	0	0	0	1	0	0	0	0	2
KIAA1522	0	0	0	1	0	1	0	0	0	0	0	0	0	0	2
BCL11A	0	0	0	0	0	0	0	0	1	0	0	0	1	0	2
GRHL1	0	0	0	1	0	1	0	0	0	0	0	0	0	0	2
GRHL2	0	0	0	1	0	1	0	0	0	0	0	0	0	0	2
GRHL3	0	0	0	1	0	1	0	0	0	0	0	0	0	0	2
GCLC	1	0	0	0	0	1	0	0	0	0	0	0	0	0	2
DAPK1	0	0	0	0	1	0	0	0	0	0	0	0	1	0	2
LOC100289098	0	0	0	1	0	0	0	0	0	0	1	0	0	0	2
SLC27A3	0	0	0	0	0	1	0	0	0	1	0	0	0	0	2
ERO1L	0	0	0	1	0	0	1	0	0	0	0	0	0	0	2
EHF	0	0	0	1	0	1	0	0	0	0	0	0	0	0	2
C12orf37	0	0	0	0	1	0	0	0	0	0	0	0	1	0	2
MLANA	0	0	1	0	0	0	1	0	0	0	0	0	0	0	2
GRTP1	0	0	0	1	0	1	0	0	0	0	0	0	0	0	2
BEND6	0	0	1	0	0	0	1	0	0	0	0	0	0	0	2
HSD11B2	0	0	0	0	0	1	0	0	0	1	0	0	0	0	2
ALB	1	0	0	0	0	0	0	0	0	0	0	1	0	0	2
TUBGCP3	0	0	0	0	0	0	0	0	1	0	0	0	1	0	2
SH2D3A	0	0	0	1	0	1	0	0	0	0	0	0	0	0	2
PRR15L	0	0	0	0	0	1	0	0	0	1	0	0	0	0	2
SELPLG	0	1	0	0	0	0	0	0	0	0	0	1	0	0	2
ZNF260	1	0	0	0	0	0	1	0	0	0	0	0	0	0	2
YEATS2	0	0	0	0	1	0	0	0	0	0	0	0	1	0	2
YPEL1	0	0	0	0	1	0	0	0	0	0	0	0	1	0	2
MKL1	1	0	0	0	0	0	0	0	0	1	0	0	0	0	2
C11orf52	0	0	0	0	0	1	0	0	1	0	0	0	0	0	2
LOC100289026	0	0	1	0	0	0	1	0	0	0	0	0	0	0	2
ITIH2	1	0	0	0	0	0	0	0	0	1	0	0	0	0	2
CST3	0	0	1	0	0	0	1	0	0	0	0	0	0	0	2
CSTB	0	0	1	0	0	0	1	0	0	0	0	0	0	0	2
TNS4	0	0	0	0	1	0	1	0	0	0	0	0	0	0	2
USP1	0	0	0	0	0	0	0	0	1	0	0	0	1	0	2
BBC3	1	0	0	0	0	1	0	0	0	0	0	0	0	0	2
EPN3	0	0	0	1	0	1	0	0	0	0	0	0	0	0	2
TM7SF2	0	1	0	0	0	1	0	0	0	0	0	0	0	0	2
MPP7	0	0	0	1	0	1	0	0	0	0	0	0	0	0	2
INHBB	0	0	0	0	0	0	0	0	1	0	0	0	1	0	2
EXTL2	0	0	0	0	0	1	0	0	1	0	0	0	0	0	2
MYLK	0	0	1	0	0	0	1	0	0	0	0	0	0	0	2
MYO5C	0	0	0	1	0	1	0	0	0	0	0	0	0	0	2
MYO5B	0	0	0	1	0	1	0	0	0	0	0	0	0	0	2
MAL2	0	0	0	1	0	1	0	0	0	0	0	0	0	0	2
CORO2A	0	0	0	1	0	1	0	0	0	0	0	0	0	0	2
AREGB	0	0	0	1	0	1	0	0	0	0	0	0	0	0	2
STAT2	0	0	0	0	0	0	0	0	1	0	0	0	1	0	2
OPLAH	1	0	0	0	0	0	0	0	0	0	0	1	0	0	2
ANKRD1	1	0	0	0	0	0	0	0	1	0	0	0	0	0	2
ENPP6	0	1	0	0	0	0	0	0	0	0	0	1	0	0	2
CSNK2A2	0	0	0	0	0	0	0	0	1	0	0	0	1	0	2
COL8A1	0	1	0	0	0	0	0	0	0	1	0	0	0	0	2
FA2H	0	0	0	1	0	1	0	0	0	0	0	0	0	0	2
RFXAP	0	0	0	0	1	0	0	0	0	0	0	0	1	0	2
ETV5	0	0	1	0	0	0	1	0	0	0	0	0	0	0	2
DEPDC1	0	0	0	0	1	0	0	0	0	0	0	0	1	0	2
IKZF2	0	0	0	1	0	0	0	0	0	0	0	0	0	1	2
C11orf73	1	0	1	0	0	0	0	0	0	0	0	0	0	0	2
SLC33A1	0	1	0	0	0	1	0	0	0	0	0	0	0	0	2
ELF3	0	0	0	1	0	1	0	0	0	0	0	0	0	0	2
PTRF	0	0	0	0	0	1	0	0	0	1	0	0	0	0	2
NCBP1	0	0	0	0	0	0	0	0	1	0	0	0	0	0	1
ZNF709	0	0	0	0	0	0	1	0	0	0	0	0	0	0	1
ZNF704	0	0	0	0	0	1	0	0	0	0	0	0	0	0	1
RNF114	0	0	0	0	0	1	0	0	0	0	0	0	0	0	1
SP1	0	0	0	0	0	0	0	0	1	0	0	0	0	0	1
NUP93	0	0	0	0	0	0	0	0	1	0	0	0	0	0	1
RAB40C	0	0	0	0	0	0	0	0	0	0	1	0	0	0	1
HBBP1	0	0	0	0	0	0	0	0	0	0	0	1	0	0	1
ITGA2	0	0	0	1	0	0	0	0	0	0	0	0	0	0	1
ITGA3	0	0	0	0	0	0	0	0	0	1	0	0	0	0	1
DENND4A	0	0	0	0	0	0	0	0	0	1	0	0	0	0	1
PHLDA1	0	0	0	0	0	0	1	0	0	0	0	0	0	0	1
LINC00176	1	0	0	0	0	0	0	0	0	0	0	0	0	0	1
FBXL17	0	0	0	0	0	1	0	0	0	0	0	0	0	0	1
HRH1	0	0	0	0	0	0	0	0	0	1	0	0	0	0	1
ABCB1	0	0	0	0	0	0	0	0	1	0	0	0	0	0	1
DIMT1	0	0	0	0	0	0	0	0	1	0	0	0	0	0	1
GRP	0	0	0	0	0	0	0	0	1	0	0	0	0	0	1
CHST2	0	0	0	0	0	0	0	0	0	1	0	0	0	0	1
BCL2A1	0	1	0	0	0	0	0	0	0	0	0	0	0	0	1
ITGAV	0	0	0	0	0	0	0	0	0	0	0	0	1	0	1
SIGMAR1	0	0	0	0	0	0	0	0	1	0	0	0	0	0	1
ITGAE	0	0	0	0	0	1	0	0	0	0	0	0	0	0	1
SMAD9	0	0	0	0	1	0	0	0	0	0	0	0	0	0	1
GOLPH3L	0	0	0	0	0	1	0	0	0	0	0	0	0	0	1
SMAD3	0	0	0	0	0	0	0	0	0	1	0	0	0	0	1
TMPRSS11D	0	0	0	0	0	0	0	0	0	0	0	1	0	0	1
TMPRSS11E	0	0	0	1	0	0	0	0	0	0	0	0	0	0	1
TMEM213	0	0	0	1	0	0	0	0	0	0	0	0	0	0	1
ART4	0	0	0	0	0	0	0	0	1	0	0	0	0	0	1
DRAP1	0	0	0	0	0	0	0	0	0	1	0	0	0	0	1
OIP5.AS1	0	0	0	0	0	0	0	0	0	1	0	0	0	0	1
CADPS2	0	0	0	0	0	1	0	0	0	0	0	0	0	0	1
CCDC112	0	0	0	0	0	0	0	0	0	0	0	0	0	1	1
MCF2L	0	0	0	0	0	0	0	0	0	1	0	0	0	0	1
CCDC110	0	0	0	0	0	1	0	0	0	0	0	0	0	0	1
ATP1A1	0	0	0	0	0	1	0	0	0	0	0	0	0	0	1
TCP1	0	0	0	0	1	0	0	0	0	0	0	0	0	0	1
IPO11	0	0	0	0	0	0	0	0	1	0	0	0	0	0	1
AIM1	0	1	0	0	0	0	0	0	0	0	0	0	0	0	1
SCUBE2	0	0	0	0	0	0	0	0	1	0	0	0	0	0	1
CPEB2	0	0	0	0	0	0	0	0	0	0	0	0	1	0	1
TP53TG1	0	0	0	0	0	0	0	0	1	0	0	0	0	0	1
C11orf92	0	0	0	0	0	0	0	0	0	1	0	0	0	0	1
ADCY6	0	0	0	0	0	1	0	0	0	0	0	0	0	0	1
C13orf44.AS1	0	0	0	0	0	0	1	0	0	0	0	0	0	0	1
THUMPD2	0	0	0	0	0	0	0	0	1	0	0	0	0	0	1
STAT5A	0	0	0	0	0	0	0	0	0	0	1	0	0	0	1
FAM171B	1	0	0	0	0	0	0	0	0	0	0	0	0	0	1
CFI	0	0	0	0	0	0	0	0	0	0	0	1	0	0	1
DERL3	0	1	0	0	0	0	0	0	0	0	0	0	0	0	1
AAAS	0	0	0	0	0	0	0	0	1	0	0	0	0	0	1
SIDT1	0	0	0	0	0	1	0	0	0	0	0	0	0	0	1
CNPY3	0	0	0	0	0	1	0	0	0	0	0	0	0	0	1
C4orf19	0	0	0	0	0	1	0	0	0	0	0	0	0	0	1
C3orf75	0	0	0	0	0	0	0	0	0	0	0	1	0	0	1
SHOX2	0	0	0	0	0	1	0	0	0	0	0	0	0	0	1
RCOR2	0	0	0	0	0	0	0	0	1	0	0	0	0	0	1
NRXN3	0	0	0	0	0	0	0	0	1	0	0	0	0	0	1
RFX3	0	0	0	0	1	0	0	0	0	0	0	0	0	0	1
TMEM179B	0	0	0	0	1	0	0	0	0	0	0	0	0	0	1
UQCRC2	0	0	0	0	0	0	0	0	1	0	0	0	0	0	1
UQCRC1	0	0	0	0	0	0	0	0	1	0	0	0	0	0	1
GGCX	0	0	0	0	0	1	0	0	0	0	0	0	0	0	1
STXBP6	0	0	0	0	0	0	0	0	1	0	0	0	0	0	1
TMEM127	0	0	0	0	0	0	0	0	0	0	0	0	1	0	1
C11orf2	0	0	0	0	0	0	0	0	1	0	0	0	0	0	1
DPYSL2	0	0	0	0	0	1	0	0	0	0	0	0	0	0	1
IGFBP3	0	0	0	1	0	0	0	0	0	0	0	0	0	0	1
SKP2	0	0	0	0	0	0	0	0	1	0	0	0	0	0	1
NSL1	0	0	0	0	0	0	0	0	0	0	0	1	0	0	1
MAGT1	0	0	0	0	1	0	0	0	0	0	0	0	0	0	1
TXNIP	0	0	0	0	0	0	0	0	1	0	0	0	0	0	1
QPRT	0	1	0	0	0	0	0	0	0	0	0	0	0	0	1
HIST1H4B	0	0	0	0	0	0	0	0	0	0	0	0	1	0	1
TMEM14A	0	0	0	0	0	0	0	0	0	0	0	1	0	0	1
FANCE	0	0	0	0	0	0	0	0	1	0	0	0	0	0	1
LOC440944	1	0	0	0	0	0	0	0	0	0	0	0	0	0	1
RTCD1	0	0	0	0	1	0	0	0	0	0	0	0	0	0	1
CLIC4	0	0	1	0	0	0	0	0	0	0	0	0	0	0	1
CFHR4	0	0	0	0	0	1	0	0	0	0	0	0	0	0	1
TMEM141	0	0	0	0	0	1	0	0	0	0	0	0	0	0	1
LOC100134259	0	0	0	0	0	0	0	0	0	1	0	0	0	0	1
UBE2NL	0	0	0	0	0	0	0	0	0	1	0	0	0	0	1
SECISBP2L	0	0	0	0	0	0	0	0	1	0	0	0	0	0	1
FANCI	0	0	0	0	0	0	0	0	1	0	0	0	0	0	1
KIAA1191	0	0	0	0	0	0	0	0	0	1	0	0	0	0	1
ALOX12P2	0	0	0	1	0	0	0	0	0	0	0	0	0	0	1
ZMAT3	0	0	0	0	0	0	0	0	1	0	0	0	0	0	1
ZMAT4	0	0	0	0	0	0	1	0	0	0	0	0	0	0	1
VN1R10P	0	0	0	0	0	1	0	0	0	0	0	0	0	0	1
C11orf10	0	1	0	0	0	0	0	0	0	0	0	0	0	0	1
ST6GALNAC1	0	0	0	0	0	1	0	0	0	0	0	0	0	0	1
NSUN2	0	0	0	0	0	0	0	0	1	0	0	0	0	0	1
TIMM44	0	0	0	0	0	0	0	0	1	0	0	0	0	0	1
LOC100506870	0	0	0	0	0	0	0	0	0	1	0	0	0	0	1
S100PBP	0	0	0	0	0	1	0	0	0	0	0	0	0	0	1
LOC100506268	0	0	0	0	0	0	0	0	0	0	1	0	0	0	1
TTC30B	1	0	0	0	0	0	0	0	0	0	0	0	0	0	1
UPK1A	0	0	0	0	0	1	0	0	0	0	0	0	0	0	1
MBNL3	0	0	0	0	0	0	0	0	0	1	0	0	0	0	1
SRSF10	0	0	0	0	0	0	0	0	0	0	0	0	1	0	1
ZNF720	0	0	0	0	0	0	0	0	1	0	0	0	0	0	1
CLCN6	0	0	0	1	0	0	0	0	0	0	0	0	0	0	1
GLG1	0	0	0	0	0	0	0	0	0	0	0	1	0	0	1
PTPN14	0	0	0	0	0	0	0	0	0	1	0	0	0	0	1
LRFN4	0	0	0	0	0	0	0	0	1	0	0	0	0	0	1
GAB2	1	0	0	0	0	0	0	0	0	0	0	0	0	0	1
GAB1	0	0	0	0	0	1	0	0	0	0	0	0	0	0	1
HABP4	0	0	0	0	0	0	0	0	0	1	0	0	0	0	1
C2orf80	1	0	0	0	0	0	0	0	0	0	0	0	0	0	1
C2orf82	1	0	0	0	0	0	0	0	0	0	0	0	0	0	1
NDRG2	0	0	1	0	0	0	0	0	0	0	0	0	0	0	1
SRSF1	0	0	0	0	0	0	0	0	0	0	0	0	1	0	1
MZB1	0	1	0	0	0	0	0	0	0	0	0	0	0	0	1
MSMB	0	0	0	0	0	1	0	0	0	0	0	0	0	0	1
LOC100129029	0	0	0	0	0	0	0	0	1	0	0	0	0	0	1
RNF138	0	0	0	0	0	0	0	0	0	0	0	0	1	0	1
HOXA3	0	0	0	0	0	0	0	0	1	0	0	0	0	0	1
HOXA2	0	0	0	0	0	0	0	0	1	0	0	0	0	0	1
TSHZ3	0	0	0	0	0	0	0	0	0	1	0	0	0	0	1
MRC2	0	0	0	0	0	1	0	0	0	0	0	0	0	0	1
VILL	0	0	0	0	0	0	1	0	0	0	0	0	0	0	1
ZNF584	0	0	0	0	0	0	0	0	0	1	0	0	0	0	1
ZNF589	0	0	0	0	0	0	0	0	1	0	0	0	0	0	1
LOC643733	0	0	0	0	0	1	0	0	0	0	0	0	0	0	1
LSM12	0	0	0	0	0	0	0	0	0	0	1	0	0	0	1
MCHR1	0	0	0	0	0	0	0	0	1	0	0	0	0	0	1
AMOTL1	0	0	0	1	0	0	0	0	0	0	0	0	0	0	1
LINC00158	0	1	0	0	0	0	0	0	0	0	0	0	0	0	1
MYO1F	0	0	0	0	0	0	0	0	0	0	0	1	0	0	1
MYO1D	0	0	0	0	0	1	0	0	0	0	0	0	0	0	1
MTFP1	0	0	0	0	0	0	0	0	1	0	0	0	0	0	1
AMOTL2	0	0	0	0	0	0	0	0	0	1	0	0	0	0	1
LOC100128640	0	0	0	0	0	0	0	0	0	1	0	0	0	0	1
PGBD5	1	0	0	0	0	0	0	0	0	0	0	0	0	0	1
LGALSL	0	0	0	0	0	1	0	0	0	0	0	0	0	0	1
LY6G6C	0	0	0	0	0	0	0	0	0	0	0	0	1	0	1
CEP57	0	0	0	0	0	0	0	0	0	0	0	0	1	0	1
HIST2H2AA3	0	0	0	0	0	0	0	0	0	0	1	0	0	0	1
FAM188B	0	0	0	0	0	0	0	0	1	0	0	0	0	0	1
LGALS8	1	0	0	0	0	0	0	0	0	0	0	0	0	0	1
LGALS1	0	0	0	0	0	1	0	0	0	0	0	0	0	0	1
SRY	0	0	1	0	0	0	0	0	0	0	0	0	0	0	1
TDH	0	0	0	0	0	0	0	0	0	0	1	0	0	0	1
AKIRIN1	0	0	0	0	0	1	0	0	0	0	0	0	0	0	1
EIF2AK1	0	0	0	0	0	0	0	0	0	0	0	0	0	1	1
TDG	0	0	0	0	0	0	0	0	0	1	0	0	0	0	1
EREG	0	0	0	0	0	1	0	0	0	0	0	0	0	0	1
AVPI1	0	0	0	0	0	1	0	0	0	0	0	0	0	0	1
KIAA1524	0	0	0	0	0	1	0	0	0	0	0	0	0	0	1
LOC284669	0	0	0	0	0	0	0	0	0	1	0	0	0	0	1
LOX	0	0	0	0	0	1	0	0	0	0	0	0	0	0	1
LRRC28	0	0	0	0	0	0	0	0	0	0	0	0	1	0	1
LPCAT4	0	0	0	0	0	0	0	0	1	0	0	0	0	0	1
SPNS1	0	1	0	0	0	0	0	0	0	0	0	0	0	0	1
PIGB	0	0	0	0	0	0	1	0	0	0	0	0	0	0	1
PIGM	0	1	0	0	0	0	0	0	0	0	0	0	0	0	1
PIGN	1	0	0	0	0	0	0	0	0	0	0	0	0	0	1
PIGS	0	0	0	0	0	1	0	0	0	0	0	0	0	0	1
KRT25	0	0	0	0	0	1	0	0	0	0	0	0	0	0	1
TAX1BP3	0	0	0	0	0	0	0	0	0	1	0	0	0	0	1
ALPP	0	0	0	1	0	0	0	0	0	0	0	0	0	0	1
SRRM1	0	0	0	0	0	0	0	0	1	0	0	0	0	0	1
PDK2	0	1	0	0	0	0	0	0	0	0	0	0	0	0	1
SEC61A2	0	0	0	0	0	1	0	0	0	0	0	0	0	0	1
PUF60	0	0	0	0	0	0	0	0	1	0	0	0	0	0	1
ZFAND3	0	0	0	0	0	0	0	0	0	1	0	0	0	0	1
SLC39A11	0	0	0	0	0	1	0	0	0	0	0	0	0	0	1
CEP120	0	0	0	0	0	1	0	0	0	0	0	0	0	0	1
ARHGAP29	0	0	0	0	0	0	0	0	0	1	0	0	0	0	1
SLC20A1	0	1	0	0	0	0	0	0	0	0	0	0	0	0	1
LOC150197	0	0	0	0	0	1	0	0	0	0	0	0	0	0	1
SYDE1	0	0	0	0	0	1	0	0	0	0	0	0	0	0	1
DDIT3	0	0	0	0	0	0	0	0	0	1	0	0	0	0	1
DDIT4	1	0	0	0	0	0	0	0	0	0	0	0	0	0	1
LOC100128002	0	0	0	0	0	0	0	0	0	1	0	0	0	0	1
NKRF	0	0	0	0	0	0	0	0	1	0	0	0	0	0	1
AFTPH	0	0	0	0	0	1	0	0	0	0	0	0	0	0	1
ATG2B	0	0	0	1	0	0	0	0	0	0	0	0	0	0	1
BMP3	0	0	0	0	0	1	0	0	0	0	0	0	0	0	1
BMP1	0	0	0	0	0	0	0	0	0	0	0	0	1	0	1
MRPL45	0	0	0	0	0	1	0	0	0	0	0	0	0	0	1
RASSF2	0	0	0	0	0	0	0	0	0	0	0	1	0	0	1
LPPR1	0	0	0	0	0	0	0	0	0	1	0	0	0	0	1
CHD3	0	0	0	0	0	0	0	0	0	1	0	0	0	0	1
TTC1	0	0	0	0	0	0	0	0	0	1	0	0	0	0	1
ATP10D	0	1	0	0	0	0	0	0	0	0	0	0	0	0	1
KLRG2	0	0	0	0	0	1	0	0	0	0	0	0	0	0	1
FLJ45482	0	0	0	0	0	0	0	0	0	0	0	0	1	0	1
TPRKB	0	0	0	0	0	0	0	0	1	0	0	0	0	0	1
PRDM11	0	0	0	0	0	0	0	0	0	1	0	0	0	0	1
MPO	0	0	1	0	0	0	0	0	0	0	0	0	0	0	1
FUCA1	0	0	0	0	0	0	0	0	0	1	0	0	0	0	1
KDM1A	0	0	0	0	0	0	0	0	1	0	0	0	0	0	1
LOC100287590	0	0	0	0	0	1	0	0	0	0	0	0	0	0	1
ILKAP	0	0	0	0	0	0	0	0	1	0	0	0	0	0	1
BTG3	0	0	0	0	0	1	0	0	0	0	0	0	0	0	1
FAHD1	0	0	0	0	0	0	0	0	0	1	0	0	0	0	1
C4orf34	0	0	0	0	0	0	0	0	1	0	0	0	0	0	1
SRD5A3	0	0	0	0	0	1	0	0	0	0	0	0	0	0	1
AKAP17A	0	0	0	0	0	0	0	0	0	1	0	0	0	0	1
C10orf90	0	0	0	0	0	0	1	0	0	0	0	0	0	0	1
ADH6	1	0	0	0	0	0	0	0	0	0	0	0	0	0	1
PSMB9	0	0	0	0	0	0	0	0	0	1	0	0	0	0	1
LOC154761	0	0	0	0	0	0	0	0	1	0	0	0	0	0	1
PPAPDC1A	0	0	0	1	0	0	0	0	0	0	0	0	0	0	1
LOC388882	0	0	0	0	0	0	0	0	0	0	1	0	0	0	1
MLH3	0	0	0	0	0	0	0	0	1	0	0	0	0	0	1
MLH1	0	0	0	1	0	0	0	0	0	0	0	0	0	0	1
ACOT12	0	0	0	0	0	0	0	0	0	0	0	1	0	0	1
BEX4	1	0	0	0	0	0	0	0	0	0	0	0	0	0	1
CRYM	0	0	0	0	0	0	0	0	1	0	0	0	0	0	1
BARX2	0	0	0	0	0	0	0	0	0	1	0	0	0	0	1
MUL1	0	0	0	0	0	0	0	0	0	0	0	0	1	0	1
TCTEX1D2	0	0	0	0	0	0	1	0	0	0	0	0	0	0	1
COX4I2	0	0	0	0	0	0	0	0	0	0	0	0	1	0	1
GNA15	0	0	0	1	0	0	0	0	0	0	0	0	0	0	1
GRIN2D	0	0	0	0	0	0	0	0	1	0	0	0	0	0	1
SH2B3	0	0	0	0	0	1	0	0	0	0	0	0	0	0	1
BRWD1.IT2	0	0	0	0	0	0	0	0	0	0	1	0	0	0	1
MACROD2	0	0	0	0	0	0	0	0	1	0	0	0	0	0	1
MACROD1	0	1	0	0	0	0	0	0	0	0	0	0	0	0	1
AKAP5	1	0	0	0	0	0	0	0	0	0	0	0	0	0	1
EIF2A	0	0	0	0	0	0	0	0	1	0	0	0	0	0	1
C1orf134	0	0	0	1	0	0	0	0	0	0	0	0	0	0	1
ODF2	0	0	0	0	0	0	0	0	1	0	0	0	0	0	1
KLHL35	0	0	0	0	0	0	0	0	1	0	0	0	0	0	1
INTS1	0	0	0	0	0	0	0	0	1	0	0	0	0	0	1
OVGP1	0	0	0	0	0	1	0	0	0	0	0	0	0	0	1
CWC25	0	0	0	0	0	1	0	0	0	0	0	0	0	0	1
KLHL31	0	0	0	0	0	1	0	0	0	0	0	0	0	0	1
C8orf46	0	0	0	0	0	0	0	0	1	0	0	0	0	0	1
UCK2	0	0	0	0	0	0	0	0	1	0	0	0	0	0	1
PRPF39	0	1	0	0	0	0	0	0	0	0	0	0	0	0	1
TMEM97	0	0	0	0	0	0	0	0	0	1	0	0	0	0	1
DNAJC8	0	0	0	0	0	1	0	0	0	0	0	0	0	0	1
MB	0	0	0	0	0	1	0	0	0	0	0	0	0	0	1
TRIM48	0	0	0	0	0	0	0	0	1	0	0	0	0	0	1
ZNF831	0	0	0	0	0	0	0	0	0	0	0	1	0	0	1
SNORA68	0	0	0	0	0	0	0	0	1	0	0	0	0	0	1
MTCP1NB	0	0	0	0	0	1	0	0	0	0	0	0	0	0	1
CD200R1	0	0	0	0	0	0	0	0	0	0	0	1	0	0	1
RNF157	0	0	0	0	0	0	0	0	0	0	0	1	0	0	1
MARVELD2	0	0	0	0	0	1	0	0	0	0	0	0	0	0	1
IL2RA	0	0	0	0	0	0	0	0	0	0	0	1	0	0	1
ZFYVE28	0	0	0	0	0	0	0	0	0	0	0	1	0	0	1
SRBD1	0	0	0	0	0	0	0	0	0	0	1	0	0	0	1
C16orf53	0	0	0	0	0	0	0	0	0	1	0	0	0	0	1
NUDT16L1	0	0	0	1	0	0	0	0	0	0	0	0	0	0	1
BAX	1	0	0	0	0	0	0	0	0	0	0	0	0	0	1
IGSF9	0	0	0	0	0	1	0	0	0	0	0	0	0	0	1
PRKCDBP	0	0	0	0	0	0	0	0	0	1	0	0	0	0	1
CDK12	0	0	0	0	0	1	0	0	0	0	0	0	0	0	1
LOC283856	0	0	0	0	0	0	0	0	0	1	0	0	0	0	1
GPR124	0	0	0	0	0	1	0	0	0	0	0	0	0	0	1
STH	0	0	0	0	0	0	0	0	0	0	0	1	0	0	1
SEC61G	0	0	0	1	0	0	0	0	0	0	0	0	0	0	1
MTERFD1	0	0	0	0	0	1	0	0	0	0	0	0	0	0	1
RND1	0	0	0	0	0	1	0	0	0	0	0	0	0	0	1
LRRC47	0	0	0	0	0	0	0	0	1	0	0	0	0	0	1
LRRC49	0	0	0	0	0	1	0	0	0	0	0	0	0	0	1
RPL18	0	0	0	0	0	0	0	0	0	1	0	0	0	0	1
BIK	0	0	0	0	0	1	0	0	0	0	0	0	0	0	1
TEX29	0	0	0	0	0	0	0	0	0	0	0	1	0	0	1
CDCA7	0	0	0	0	0	0	0	0	0	0	0	0	1	0	1
TBCCD1	0	0	0	0	0	0	0	0	0	1	0	0	0	0	1
CDCA5	0	0	0	0	0	0	0	0	1	0	0	0	0	0	1
XAF1	0	0	0	0	0	0	0	0	0	1	0	0	0	0	1
GUK1	0	0	0	0	0	0	0	0	1	0	0	0	0	0	1
YIF1A	0	0	0	0	1	0	0	0	0	0	0	0	0	0	1
SYT8	0	0	0	0	1	0	0	0	0	0	0	0	0	0	1
SYT7	0	0	0	0	0	1	0	0	0	0	0	0	0	0	1
SYK	0	0	0	0	0	0	0	0	0	0	0	1	0	0	1
OBFC2A	0	0	0	0	0	0	0	0	0	1	0	0	0	0	1
MEP1A	0	0	0	0	0	1	0	0	0	0	0	0	0	0	1
MEP1B	0	0	0	0	0	0	0	0	0	0	0	1	0	0	1
MCM10	0	0	0	0	0	0	0	0	0	0	0	0	1	0	1
BCORL1	0	0	0	0	0	0	0	0	1	0	0	0	0	0	1
HDGFRP2	0	0	0	0	0	0	0	0	1	0	0	0	0	0	1
LOC100507425	0	0	0	0	0	0	0	0	0	1	0	0	0	0	1
MARCO	0	0	0	0	0	0	0	0	1	0	0	0	0	0	1
CLEC5A	0	0	1	0	0	0	0	0	0	0	0	0	0	0	1
C16orf42	0	0	0	0	0	1	0	0	0	0	0	0	0	0	1
MANSC1	0	0	0	0	0	1	0	0	0	0	0	0	0	0	1
LOC647979	0	0	0	0	0	1	0	0	0	0	0	0	0	0	1
ATP6V0A4	0	0	0	0	0	1	0	0	0	0	0	0	0	0	1
KRT78	0	0	0	0	0	1	0	0	0	0	0	0	0	0	1
MRPS30	0	0	0	0	0	0	0	0	1	0	0	0	0	0	1
SMPD2	0	0	0	0	0	0	0	0	1	0	0	0	0	0	1
DUOX2	0	0	0	0	0	0	0	0	1	0	0	0	0	0	1
SYCP3	0	0	0	0	0	0	0	0	0	1	0	0	0	0	1
SLC22A18	0	0	0	0	0	1	0	0	0	0	0	0	0	0	1
ACOX2	0	0	0	0	0	0	1	0	0	0	0	0	0	0	1
PTK6	0	0	0	0	0	1	0	0	0	0	0	0	0	0	1
IL18RAP	0	0	0	0	0	0	0	0	0	0	0	1	0	0	1
C4orf52	0	0	0	0	0	1	0	0	0	0	0	0	0	0	1
ARHGDIB	0	0	0	1	0	0	0	0	0	0	0	0	0	0	1
MATN1	0	1	0	0	0	0	0	0	0	0	0	0	0	0	1
FFAR1	0	0	0	0	0	0	0	0	1	0	0	0	0	0	1
ENDOU	0	0	0	0	0	0	0	0	1	0	0	0	0	0	1
ZNF93	1	0	0	0	0	0	0	0	0	0	0	0	0	0	1
C9orf167	0	0	0	0	0	0	1	0	0	0	0	0	0	0	1
SFTA3	0	0	0	0	0	0	0	0	1	0	0	0	0	0	1
SFTA2	0	0	0	1	0	0	0	0	0	0	0	0	0	0	1
C9orf169	0	0	0	0	0	1	0	0	0	0	0	0	0	0	1
ERBB2	0	0	0	0	0	1	0	0	0	0	0	0	0	0	1
CCDC75	0	0	0	0	0	0	0	0	0	0	0	0	1	0	1
SHC1	1	0	0	0	0	0	0	0	0	0	0	0	0	0	1
TMEM107	0	0	0	0	0	1	0	0	0	0	0	0	0	0	1
SPEN	0	0	0	0	0	0	0	0	1	0	0	0	0	0	1
STOML2	0	0	0	0	0	0	0	0	1	0	0	0	0	0	1
CGN	0	0	0	0	0	1	0	0	0	0	0	0	0	0	1
RIN2	0	0	0	0	0	1	0	0	0	0	0	0	0	0	1
DAXX	0	0	0	0	0	0	0	0	1	0	0	0	0	0	1
MET	0	0	0	0	0	0	0	0	0	1	0	0	0	0	1
PPP1R9A	0	0	0	0	0	0	0	0	1	0	0	0	0	0	1
UNC5C	0	0	0	0	0	1	0	0	0	0	0	0	0	0	1
DSCR3	0	0	0	0	0	0	0	0	1	0	0	0	0	0	1
HLTF	0	0	1	0	0	0	0	0	0	0	0	0	0	0	1
MR1	0	0	0	0	0	0	0	0	0	0	0	1	0	0	1
OR2F1	0	0	0	0	0	1	0	0	0	0	0	0	0	0	1
KRT7	0	0	0	0	0	1	0	0	0	0	0	0	0	0	1
KRT4	0	0	0	0	0	1	0	0	0	0	0	0	0	0	1
HOXA.AS5	1	0	0	0	0	0	0	0	0	0	0	0	0	0	1
TMCC3	0	0	0	0	0	1	0	0	0	0	0	0	0	0	1
SDR42E1	0	0	0	0	0	1	0	0	0	0	0	0	0	0	1
PP14571	0	0	0	0	0	1	0	0	0	0	0	0	0	0	1
DNAJB11	0	1	0	0	0	0	0	0	0	0	0	0	0	0	1
NAA15	0	0	0	0	1	0	0	0	0	0	0	0	0	0	1
GPAA1	0	0	0	0	1	0	0	0	0	0	0	0	0	0	1
MOGS	0	1	0	0	0	0	0	0	0	0	0	0	0	0	1
DCAF16	0	0	0	0	1	0	0	0	0	0	0	0	0	0	1
UBE2B	0	0	0	0	0	0	0	0	0	0	0	1	0	0	1
HIST2H2BE	0	0	0	0	0	0	0	0	0	0	0	0	1	0	1
SPTBN2	0	0	0	0	0	1	0	0	0	0	0	0	0	0	1
LOC100131347	0	0	0	0	0	1	0	0	0	0	0	0	0	0	1
TFAP2C	0	0	0	0	0	1	0	0	0	0	0	0	0	0	1
C4orf17	0	0	0	0	0	1	0	0	0	0	0	0	0	0	1
SLC44A4	0	0	0	0	0	1	0	0	0	0	0	0	0	0	1
SLC44A5	0	0	0	0	0	1	0	0	0	0	0	0	0	0	1
ZBTB7C	0	0	0	0	0	1	0	0	0	0	0	0	0	0	1
ZBTB7B	0	0	0	0	0	1	0	0	0	0	0	0	0	0	1
PCNX	0	0	0	0	0	0	0	0	0	0	0	1	0	0	1
ENGASE	0	0	0	0	0	1	0	0	0	0	0	0	0	0	1
SAMHD1	0	0	0	1	0	0	0	0	0	0	0	0	0	0	1
FAM149A	0	0	0	0	0	0	0	0	1	0	0	0	0	0	1
RPA1	0	0	0	0	0	1	0	0	0	0	0	0	0	0	1
NDUFS1	0	0	0	0	0	0	0	0	0	1	0	0	0	0	1
NDUFS2	0	1	0	0	0	0	0	0	0	0	0	0	0	0	1
C1R	0	0	0	0	0	0	0	0	0	1	0	0	0	0	1
FAM198A	0	0	0	0	0	0	0	0	1	0	0	0	0	0	1
ZRANB1	0	0	1	0	0	0	0	0	0	0	0	0	0	0	1
ITCH	0	0	0	0	0	0	0	0	1	0	0	0	0	0	1
HBD	0	0	0	0	0	0	0	0	0	0	0	0	1	0	1
HBB	0	0	0	0	0	0	0	0	0	0	0	1	0	0	1
CHMP2B	0	0	0	1	0	0	0	0	0	0	0	0	0	0	1
BOC	0	0	0	0	0	0	0	0	0	1	0	0	0	0	1
TPX2	0	0	0	0	0	0	0	0	1	0	0	0	0	0	1
GAGE1	0	0	1	0	0	0	0	0	0	0	0	0	0	0	1
PPT1	1	0	0	0	0	0	0	0	0	0	0	0	0	0	1
PHC1	0	0	0	0	1	0	0	0	0	0	0	0	0	0	1
MFAP3L	0	0	0	0	0	1	0	0	0	0	0	0	0	0	1
GPX8	0	0	0	0	0	0	0	0	0	1	0	0	0	0	1
H2AFZ	0	0	0	0	0	0	0	0	0	1	0	0	0	0	1
BPIFA4P	0	0	0	0	0	1	0	0	0	0	0	0	0	0	1
GCET2	0	0	0	0	0	0	0	0	0	0	0	1	0	0	1
RFX6	0	0	0	0	0	0	0	0	0	1	0	0	0	0	1
ZNF844	0	0	0	0	0	0	1	0	0	0	0	0	0	0	1
C20orf27	0	0	0	0	0	0	0	0	1	0	0	0	0	0	1
CLTC	0	0	0	0	0	0	0	0	1	0	0	0	0	0	1
CLTB	0	0	0	0	0	0	0	0	1	0	0	0	0	0	1
GLIPR2	0	0	0	0	0	1	0	0	0	0	0	0	0	0	1
C7orf31	0	0	0	0	0	0	0	0	0	0	0	0	1	0	1
ZNF829	1	0	0	0	0	0	0	0	0	0	0	0	0	0	1
PCOLCE	0	0	0	0	0	1	0	0	0	0	0	0	0	0	1
ZCCHC24	0	0	0	0	0	1	0	0	0	0	0	0	0	0	1
RECQL	0	0	0	0	0	1	0	0	0	0	0	0	0	0	1
LOC100270679	0	0	0	0	0	0	1	0	0	0	0	0	0	0	1
LOC100130264	0	0	0	0	0	1	0	0	0	0	0	0	0	0	1
CTDNEP1	0	0	0	0	0	1	0	0	0	0	0	0	0	0	1
PRKRIR	0	0	1	0	0	0	0	0	0	0	0	0	0	0	1
MCOLN2	0	0	0	0	0	0	0	0	0	0	0	1	0	0	1
KIAA0748	0	0	0	0	0	0	0	0	0	0	0	1	0	0	1
GBX2	0	0	0	0	0	0	0	0	1	0	0	0	0	0	1
RAPGEFL1	0	0	0	0	0	1	0	0	0	0	0	0	0	0	1
GTDC1	0	0	0	1	0	0	0	0	0	0	0	0	0	0	1
RASA3	0	0	0	0	0	0	0	0	0	0	0	0	1	0	1
ABI3BP	0	0	0	0	0	1	0	0	0	0	0	0	0	0	1
SPERT	0	1	0	0	0	0	0	0	0	0	0	0	0	0	1
TAOK3	0	1	0	0	0	0	0	0	0	0	0	0	0	0	1
GLB1	0	0	0	0	1	0	0	0	0	0	0	0	0	0	1
NKX3.2	0	0	0	0	0	1	0	0	0	0	0	0	0	0	1
ADAM10	0	0	0	1	0	0	0	0	0	0	0	0	0	0	1
ADAM17	0	0	0	0	0	0	0	0	1	0	0	0	0	0	1
GDE1	0	0	0	0	1	0	0	0	0	0	0	0	0	0	1
SNRPB	0	0	0	0	0	0	0	0	1	0	0	0	0	0	1
SNRPF	0	0	0	0	0	0	0	0	1	0	0	0	0	0	1
PLAC8L1	0	0	0	0	0	0	0	0	0	1	0	0	0	0	1
YAF2	0	0	0	1	0	0	0	0	0	0	0	0	0	0	1
DDX49	0	0	0	0	0	0	0	0	1	0	0	0	0	0	1
TC2N	0	0	0	0	0	1	0	0	0	0	0	0	0	0	1
PTEN	0	0	0	0	0	0	0	0	0	1	0	0	0	0	1
ELAVL1	0	0	0	0	0	0	0	0	0	0	0	0	1	0	1
SAMSN1	0	1	0	0	0	0	0	0	0	0	0	0	0	0	1
FAM100B	0	0	0	0	0	0	1	0	0	0	0	0	0	0	1
APOB	1	0	0	0	0	0	0	0	0	0	0	0	0	0	1
APOM	1	0	0	0	0	0	0	0	0	0	0	0	0	0	1
C15orf42	0	0	0	0	0	0	0	0	1	0	0	0	0	0	1
NFIL3	0	0	0	0	0	0	0	0	0	0	0	1	0	0	1
NUFIP2	0	0	0	0	0	1	0	0	0	0	0	0	0	0	1
VPRBP	0	0	0	0	0	0	0	0	1	0	0	0	0	0	1
SULT4A1	0	0	0	0	0	0	0	0	0	1	0	0	0	0	1
SECTM1	1	0	0	0	0	0	0	0	0	0	0	0	0	0	1
NFATC2	0	0	0	0	0	0	0	0	1	0	0	0	0	0	1
PELP1	0	0	0	0	0	0	0	0	1	0	0	0	0	0	1
CDC37	0	0	0	0	0	0	0	0	1	0	0	0	0	0	1
S100A8	0	0	0	0	0	1	0	0	0	0	0	0	0	0	1
KIAA0513	0	0	0	0	0	0	0	0	1	0	0	0	0	0	1
BIRC2	0	0	0	0	0	0	0	0	0	1	0	0	0	0	1
OR7D2	0	0	0	0	0	0	0	0	0	1	0	0	0	0	1
C20orf203	0	0	0	0	0	1	0	0	0	0	0	0	0	0	1
FTSJD2	0	0	0	0	0	0	1	0	0	0	0	0	0	0	1
WDR3	0	0	0	0	0	0	0	0	1	0	0	0	0	0	1
RAI2	0	0	0	0	0	0	0	0	0	0	0	0	1	0	1
PLEKHO1	0	0	0	0	0	1	0	0	0	0	0	0	0	0	1
E2F6	0	1	0	0	0	0	0	0	0	0	0	0	0	0	1
PPP1R13L	0	0	0	0	0	1	0	0	0	0	0	0	0	0	1
EEF2	0	0	0	0	0	0	0	0	1	0	0	0	0	0	1
BRI3BP	0	0	0	0	0	0	0	0	0	1	0	0	0	0	1
LOC100506418	0	0	0	0	0	0	0	0	1	0	0	0	0	0	1
LOC643650	0	0	0	0	1	0	0	0	0	0	0	0	0	0	1
WNT10B	0	1	0	0	0	0	0	0	0	0	0	0	0	0	1
GNG12	0	0	0	0	0	0	0	0	0	1	0	0	0	0	1
ENKUR	0	0	0	0	0	0	0	0	0	0	0	1	0	0	1
HPCAL1	1	0	0	0	0	0	0	0	0	0	0	0	0	0	1
LIPG	0	0	0	1	0	0	0	0	0	0	0	0	0	0	1
DFFA	0	0	0	0	0	0	0	0	1	0	0	0	0	0	1
EIF2B3	0	0	1	0	0	0	0	0	0	0	0	0	0	0	1
LOC100131096	0	0	0	0	0	1	0	0	0	0	0	0	0	0	1
MRPL49	0	0	0	0	0	1	0	0	0	0	0	0	0	0	1
LAMB3	0	0	0	1	0	0	0	0	0	0	0	0	0	0	1
ATP7A	0	0	0	0	1	0	0	0	0	0	0	0	0	0	1
MPHOSPH9	0	0	0	0	0	0	0	0	0	0	0	0	1	0	1
RUVBL1	0	0	0	0	0	0	0	0	1	0	0	0	0	0	1
GPR162	0	0	0	0	0	0	0	0	1	0	0	0	0	0	1
DHPS	0	0	0	0	0	0	0	0	1	0	0	0	0	0	1
ZZZ3	0	0	0	0	0	0	0	0	0	0	0	0	1	0	1
CCDC7	0	0	0	0	0	1	0	0	0	0	0	0	0	0	1
SHF	0	0	0	0	0	0	0	0	0	0	0	0	1	0	1
DYNC2H1	0	0	0	0	0	1	0	0	0	0	0	0	0	0	1
WDHD1	0	0	0	0	0	0	0	0	1	0	0	0	0	0	1
PTGFRN	0	0	0	1	0	0	0	0	0	0	0	0	0	0	1
LOC642361	1	0	0	0	0	0	0	0	0	0	0	0	0	0	1
FAM53C	0	0	0	1	0	0	0	0	0	0	0	0	0	0	1
ZNF347	1	0	0	0	0	0	0	0	0	0	0	0	0	0	1
ZNF430	1	0	0	0	0	0	0	0	0	0	0	0	0	0	1
RC3H2	0	0	0	0	0	0	0	0	0	0	1	0	0	0	1
FXC1	0	0	0	0	0	0	0	0	0	1	0	0	0	0	1
LOC400684	1	0	0	0	0	0	0	0	0	0	0	0	0	0	1
HBP1	0	0	0	0	0	0	0	0	0	0	0	0	1	0	1
IMPACT	0	0	0	0	0	0	0	0	0	0	0	1	0	0	1
EVC2	0	0	0	0	0	0	0	0	1	0	0	0	0	0	1
AURKB	0	0	0	0	0	1	0	0	0	0	0	0	0	0	1
GNPTG	0	0	0	0	1	0	0	0	0	0	0	0	0	0	1
CDC42EP1	1	0	0	0	0	0	0	0	0	0	0	0	0	0	1
HRASLS2	0	0	0	0	0	1	0	0	0	0	0	0	0	0	1
MRM1	0	0	0	0	0	0	0	0	0	0	0	1	0	0	1
LOC728730	0	0	0	0	0	0	0	0	0	0	0	1	0	0	1
LOC284570	0	0	0	0	0	0	0	0	1	0	0	0	0	0	1
SLCO1A2	0	0	0	0	0	0	0	0	1	0	0	0	0	0	1
IL26	0	0	0	0	0	0	0	0	0	0	0	1	0	0	1
CAV1	0	0	0	0	0	0	0	0	0	1	0	0	0	0	1
EPX	0	0	0	0	0	1	0	0	0	0	0	0	0	0	1
FLJ35390	0	0	0	0	0	0	0	0	0	1	0	0	0	0	1
BRCA1	0	0	0	0	0	0	0	0	0	0	0	0	1	0	1
BRCA2	0	0	0	0	0	0	0	0	0	0	0	0	1	0	1
AHRR	0	0	0	0	0	1	0	0	0	0	0	0	0	0	1
ACTL10	0	0	0	0	0	1	0	0	0	0	0	0	0	0	1
NUMBL	0	0	0	0	0	0	1	0	0	0	0	0	0	0	1
SARNP	0	0	0	0	1	0	0	0	0	0	0	0	0	0	1
DHX16	0	0	0	0	0	0	0	0	1	0	0	0	0	0	1
PDLIM4	0	0	0	0	0	1	0	0	0	0	0	0	0	0	1
SKAP1	0	0	0	0	0	0	0	0	0	0	1	0	0	0	1
SMURF2	0	0	0	0	0	0	0	0	0	0	1	0	0	0	1
C6orf115	0	0	0	1	0	0	0	0	0	0	0	0	0	0	1
FTL	1	0	0	0	0	0	0	0	0	0	0	0	0	0	1
LRBA	0	0	0	0	0	0	0	0	0	1	0	0	0	0	1
MRPS24	0	0	0	0	0	0	0	0	1	0	0	0	0	0	1
CD276	0	0	0	0	0	0	0	0	0	0	0	0	1	0	1
MRPS22	0	0	0	0	0	0	0	0	1	0	0	0	0	0	1
CTSL1	0	0	0	0	0	0	0	0	0	1	0	0	0	0	1
PPP2R5A	0	0	1	0	0	0	0	0	0	0	0	0	0	0	1
YY1	0	0	0	0	0	0	0	0	0	0	0	0	1	0	1
NAMPT	0	0	0	0	0	0	0	0	0	1	0	0	0	0	1
KCNA3	0	1	0	0	0	0	0	0	0	0	0	0	0	0	1
JMJD6	0	0	0	0	0	1	0	0	0	0	0	0	0	0	1
ZHX2	0	0	0	0	0	1	0	0	0	0	0	0	0	0	1
ZHX3	0	0	0	0	0	1	0	0	0	0	0	0	0	0	1
SUSD2	0	0	0	0	0	1	0	0	0	0	0	0	0	0	1
SIN3B	0	0	0	0	0	1	0	0	0	0	0	0	0	0	1
TNK1	0	0	0	1	0	0	0	0	0	0	0	0	0	0	1
RHOD	0	0	0	1	0	0	0	0	0	0	0	0	0	0	1
CAPN13	0	0	0	0	0	1	0	0	0	0	0	0	0	0	1
HS3ST6	0	0	0	0	0	0	0	0	1	0	0	0	0	0	1
SH2D5	0	0	0	0	0	0	0	0	0	1	0	0	0	0	1
RPP40	0	0	0	0	0	0	0	0	1	0	0	0	0	0	1
SMOC1	0	0	0	0	0	1	0	0	0	0	0	0	0	0	1
WDR35	0	0	0	1	0	0	0	0	0	0	0	0	0	0	1
MLLT6	0	0	0	0	0	1	0	0	0	0	0	0	0	0	1
RNASE6	0	0	1	0	0	0	0	0	0	0	0	0	0	0	1
PREB	0	1	0	0	0	0	0	0	0	0	0	0	0	0	1
OR2C3	0	1	0	0	0	0	0	0	0	0	0	0	0	0	1
GABRE	0	0	0	0	0	0	0	0	0	1	0	0	0	0	1
HES1	0	0	0	0	0	1	0	0	0	0	0	0	0	0	1
ZNF285	0	0	0	0	0	0	0	0	0	1	0	0	0	0	1
MOB3A	0	0	0	0	0	0	0	0	1	0	0	0	0	0	1
TRIM27	0	0	0	0	0	0	0	0	1	0	0	0	0	0	1
BCL3	1	0	0	0	0	0	0	0	0	0	0	0	0	0	1
BLID	0	0	0	0	0	1	0	0	0	0	0	0	0	0	1
PLK1	0	0	0	0	0	0	0	0	1	0	0	0	0	0	1
LYRM4	0	0	0	0	0	0	0	0	1	0	0	0	0	0	1
OAS1	0	0	0	0	0	1	0	0	0	0	0	0	0	0	1
SMS	0	1	0	0	0	0	0	0	0	0	0	0	0	0	1
OASL	0	0	0	0	0	0	0	0	0	1	0	0	0	0	1
SERPINB8	1	0	0	0	0	0	0	0	0	0	0	0	0	0	1
NBPF1	0	0	0	0	0	0	1	0	0	0	0	0	0	0	1
PCGF1	0	0	0	0	0	0	0	0	1	0	0	0	0	0	1
PCGF2	0	0	0	0	0	1	0	0	0	0	0	0	0	0	1
STC2	0	0	0	0	0	0	0	0	0	1	0	0	0	0	1
ELP4	0	0	0	0	0	0	0	0	1	0	0	0	0	0	1
ROBO3	0	0	0	0	0	0	0	0	1	0	0	0	0	0	1
TRIM58	0	0	0	0	0	0	1	0	0	0	0	0	0	0	1
TNFRSF10D	1	0	0	0	0	0	0	0	0	0	0	0	0	0	1
DEK	0	1	0	0	0	0	0	0	0	0	0	0	0	0	1
SPRYD4	0	0	0	0	0	1	0	0	0	0	0	0	0	0	1
TLR10	0	1	0	0	0	0	0	0	0	0	0	0	0	0	1
LRP5L	0	0	0	0	0	0	0	0	1	0	0	0	0	0	1
TRIM56	0	0	0	0	0	0	0	0	0	1	0	0	0	0	1
TLR3	0	0	0	1	0	0	0	0	0	0	0	0	0	0	1
POLK	0	1	0	0	0	0	0	0	0	0	0	0	0	0	1
PAR5	0	0	0	0	0	0	0	0	0	1	0	0	0	0	1
HTR2C	0	1	0	0	0	0	0	0	0	0	0	0	0	0	1
TMEM93	0	0	0	0	0	0	0	0	0	1	0	0	0	0	1
BCL2L12	0	0	0	0	0	0	0	0	1	0	0	0	0	0	1
IVD	0	0	0	0	0	1	0	0	0	0	0	0	0	0	1
PEX5	0	0	0	0	0	0	0	0	1	0	0	0	0	0	1
NUP205	0	0	0	0	0	0	0	0	1	0	0	0	0	0	1
SLC41A1	0	0	0	0	0	0	0	0	0	1	0	0	0	0	1
GNAI3	0	0	0	0	0	0	0	0	1	0	0	0	0	0	1
HLA.C	0	0	0	0	0	0	0	0	0	1	0	0	0	0	1
B3GALNT1	0	0	0	1	0	0	0	0	0	0	0	0	0	0	1
LOC728175	0	0	1	0	0	0	0	0	0	0	0	0	0	0	1
LOC728061	0	0	0	0	0	0	0	0	0	1	0	0	0	0	1
DTNB	0	1	0	0	0	0	0	0	0	0	0	0	0	0	1
PRB4	0	0	0	0	0	1	0	0	0	0	0	0	0	0	1
WSCD2	0	0	0	0	0	1	0	0	0	0	0	0	0	0	1
HIRA	0	0	0	0	0	0	0	0	1	0	0	0	0	0	1
RPS10	0	0	0	0	0	0	0	0	1	0	0	0	0	0	1
RPS16	0	0	0	0	0	0	0	0	0	1	0	0	0	0	1
RPS15	0	0	0	0	0	0	0	0	1	0	0	0	0	0	1
RPS18	0	0	0	0	0	0	0	0	1	0	0	0	0	0	1
ODZ3	1	0	0	0	0	0	0	0	0	0	0	0	0	0	1
SPRR1A	0	0	0	1	0	0	0	0	0	0	0	0	0	0	1
PUSL1	0	0	0	0	0	0	0	0	1	0	0	0	0	0	1
C2orf27A	0	0	0	0	0	0	0	0	0	0	1	0	0	0	1
PLCXD1	0	1	0	0	0	0	0	0	0	0	0	0	0	0	1
DUSP8	0	0	0	0	0	0	0	0	0	1	0	0	0	0	1
ZNF410	0	1	0	0	0	0	0	0	0	0	0	0	0	0	1
RRAGD	1	0	0	0	0	0	0	0	0	0	0	0	0	0	1
SSSCA1	0	0	0	0	0	0	0	0	0	1	0	0	0	0	1
ACTN4	0	0	0	0	0	0	0	0	0	1	0	0	0	0	1
EZR	0	0	0	0	0	1	0	0	0	0	0	0	0	0	1
PTPRC	0	1	0	0	0	0	0	0	0	0	0	0	0	0	1
DKFZP586I1420	0	0	0	0	0	1	0	0	0	0	0	0	0	0	1
PTPRO	0	0	0	0	0	1	0	0	0	0	0	0	0	0	1
IFT27	0	0	0	0	0	0	0	0	0	1	0	0	0	0	1
LOC731424	0	0	0	0	0	0	0	0	0	0	0	1	0	0	1
CPQ	0	0	0	0	0	0	0	0	1	0	0	0	0	0	1
RPL7L1	0	0	0	0	0	0	0	0	1	0	0	0	0	0	1
N6AMT1	0	0	0	0	0	1	0	0	0	0	0	0	0	0	1
BANK1	0	1	0	0	0	0	0	0	0	0	0	0	0	0	1
MOS	0	0	0	0	0	0	0	0	0	1	0	0	0	0	1
RNASEH1	0	0	0	0	0	0	0	0	0	0	1	0	0	0	1
RPGRIP1	0	0	0	0	0	1	0	0	0	0	0	0	0	0	1
DLX3	0	0	0	0	0	1	0	0	0	0	0	0	0	0	1
MX1	0	0	0	0	0	0	0	0	0	1	0	0	0	0	1
B3GAT2	0	0	0	0	0	0	0	0	0	0	0	0	1	0	1
CRIPT	0	1	0	0	0	0	0	0	0	0	0	0	0	0	1
IFIT1	0	0	0	0	0	0	0	0	0	1	0	0	0	0	1
LOC541473	0	0	0	0	0	1	0	0	0	0	0	0	0	0	1
LOC541471	0	0	0	0	0	0	0	0	0	1	0	0	0	0	1
EFTUD2	0	0	0	0	0	0	0	0	1	0	0	0	0	0	1
MAP1LC3C	0	0	0	0	0	0	0	0	1	0	0	0	0	0	1
MAP1LC3B	0	0	0	0	0	1	0	0	0	0	0	0	0	0	1
GGTLC1	1	0	0	0	0	0	0	0	0	0	0	0	0	0	1
LOC100287813	0	0	0	0	0	1	0	0	0	0	0	0	0	0	1
BRCC3	0	0	0	0	0	0	0	0	0	1	0	0	0	0	1
GDI2	0	0	0	0	0	0	0	0	0	0	0	0	1	0	1
PRAP1	0	0	0	0	0	0	1	0	0	0	0	0	0	0	1
KHDRBS2	0	0	0	0	0	0	0	0	1	0	0	0	0	0	1
ERLIN1	1	0	0	0	0	0	0	0	0	0	0	0	0	0	1
PSAP	0	0	0	0	0	0	0	0	0	0	0	0	1	0	1
GABRP	0	0	0	0	0	1	0	0	0	0	0	0	0	0	1
KRT16	0	0	0	1	0	0	0	0	0	0	0	0	0	0	1
KRT14	0	0	0	1	0	0	0	0	0	0	0	0	0	0	1
KRT13	0	0	0	0	0	1	0	0	0	0	0	0	0	0	1
GSDMB	0	0	0	0	0	1	0	0	0	0	0	0	0	0	1
KRT19	0	0	0	0	0	0	0	0	1	0	0	0	0	0	1
KRT18	0	0	0	0	0	1	0	0	0	0	0	0	0	0	1
SPTA1	0	0	0	0	0	0	0	0	0	0	0	1	0	0	1
PIM1	0	0	1	0	0	0	0	0	0	0	0	0	0	0	1
FGF6	0	0	0	0	0	0	0	0	0	0	0	0	1	0	1
C10orf10	0	0	0	0	0	0	0	0	0	0	0	1	0	0	1
NAT8	1	0	0	0	0	0	0	0	0	0	0	0	0	0	1
SPATS2L	0	0	0	0	0	0	0	0	1	0	0	0	0	0	1
NAT1	0	0	0	0	0	0	0	0	1	0	0	0	0	0	1
GLO1	0	0	0	0	0	0	0	0	1	0	0	0	0	0	1
IGFL1	0	0	0	0	0	1	0	0	0	0	0	0	0	0	1
CITED2	0	0	0	0	0	0	0	0	0	1	0	0	0	0	1
CCBL2	0	0	0	0	0	1	0	0	0	0	0	0	0	0	1
CPSF7	0	0	0	0	0	0	0	0	1	0	0	0	0	0	1
CPSF1	0	0	0	0	0	0	0	0	1	0	0	0	0	0	1
MAD1L1	0	0	0	0	0	0	0	0	1	0	0	0	0	0	1
APOBR	0	0	0	0	0	0	1	0	0	0	0	0	0	0	1
PLA2G4F	0	0	0	0	0	1	0	0	0	0	0	0	0	0	1
LRWD1	0	0	0	0	0	0	0	0	1	0	0	0	0	0	1
MBD1	0	0	0	0	0	0	0	0	1	0	0	0	0	0	1
MBD3	0	0	0	0	0	0	0	0	0	0	0	0	1	0	1
CMTM4	0	0	0	0	0	1	0	0	0	0	0	0	0	0	1
COL11A1	1	0	0	0	0	0	0	0	0	0	0	0	0	0	1
TSPAN15	0	0	0	0	0	1	0	0	0	0	0	0	0	0	1
TSPAN17	0	0	0	0	0	0	0	0	0	1	0	0	0	0	1
SLC25A15	0	0	0	0	0	0	0	0	1	0	0	0	0	0	1
CCDC15	0	0	0	0	0	1	0	0	0	0	0	0	0	0	1
NUP107	0	0	0	0	0	0	0	0	1	0	0	0	0	0	1
JAZF1	0	0	0	0	0	1	0	0	0	0	0	0	0	0	1
ZNF280C	0	0	0	0	0	0	0	0	1	0	0	0	0	0	1
VIM	0	0	0	0	0	1	0	0	0	0	0	0	0	0	1
MMAA	0	0	0	0	0	1	0	0	0	0	0	0	0	0	1
PDXK	0	0	0	0	0	1	0	0	0	0	0	0	0	0	1
ALG1	0	0	0	0	0	0	0	0	0	1	0	0	0	0	1
STAM	0	0	0	0	0	1	0	0	0	0	0	0	0	0	1
TTLL3	0	0	0	0	0	1	0	0	0	0	0	0	0	0	1
CLDN1	0	0	0	1	0	0	0	0	0	0	0	0	0	0	1
CLDN3	0	0	0	0	0	1	0	0	0	0	0	0	0	0	1
PARP9	0	0	0	0	0	0	0	0	0	1	0	0	0	0	1
LINC00339	0	0	0	0	0	1	0	0	0	0	0	0	0	0	1
IRF2	1	0	0	0	0	0	0	0	0	0	0	0	0	0	1
IRF1	0	0	0	0	0	0	0	0	0	1	0	0	0	0	1
SNX29	0	0	0	0	0	0	0	0	0	0	0	1	0	0	1
PDZD4	0	0	0	0	0	1	0	0	0	0	0	0	0	0	1
CLK4	0	0	0	0	0	0	0	0	1	0	0	0	0	0	1
SNX24	0	0	0	0	0	0	0	0	0	1	0	0	0	0	1
C16orf73	1	0	0	0	0	0	0	0	0	0	0	0	0	0	1
C3orf64	0	0	0	0	0	1	0	0	0	0	0	0	0	0	1
C1orf159	0	0	0	0	0	0	0	0	1	0	0	0	0	0	1
KLHL15	0	0	0	0	0	1	0	0	0	0	0	0	0	0	1
KLHL17	0	0	0	0	0	0	0	0	1	0	0	0	0	0	1
TRIM69	0	0	0	0	0	0	0	0	0	1	0	0	0	0	1
HIF1A	0	1	0	0	0	0	0	0	0	0	0	0	0	0	1
UNG	0	0	0	0	0	0	0	0	0	1	0	0	0	0	1
C2orf69	0	0	0	0	0	1	0	0	0	0	0	0	0	0	1
DUSP2	0	0	0	0	0	0	0	0	1	0	0	0	0	0	1
NAGPA	1	0	0	0	0	0	0	0	0	0	0	0	0	0	1
LOC100131581	0	0	0	0	0	0	0	0	1	0	0	0	0	0	1
JMJD7	0	0	0	0	0	1	0	0	0	0	0	0	0	0	1
SUPV3L1	0	0	0	0	0	0	0	0	1	0	0	0	0	0	1
PPM1A	0	0	0	0	0	0	0	0	0	0	1	0	0	0	1
RAB15	0	0	0	0	0	1	0	0	0	0	0	0	0	0	1
NOTCH3	0	0	0	0	0	1	0	0	0	0	0	0	0	0	1
ZNF655	0	0	0	0	0	1	0	0	0	0	0	0	0	0	1
HSF2	0	0	0	0	1	0	0	0	0	0	0	0	0	0	1
RNF14	0	0	0	0	0	0	0	0	1	0	0	0	0	0	1
SRSF9	0	0	0	0	0	0	0	0	0	0	1	0	0	0	1
RAPGEF5	0	0	0	0	0	1	0	0	0	0	0	0	0	0	1
ZNF354A	0	0	0	0	0	0	0	0	0	1	0	0	0	0	1
ZNF382	1	0	0	0	0	0	0	0	0	0	0	0	0	0	1
PARK7	0	0	0	0	0	1	0	0	0	0	0	0	0	0	1
HUWE1	0	0	0	1	0	0	0	0	0	0	0	0	0	0	1
KPNA3	0	0	0	0	0	0	0	0	0	0	0	0	1	0	1
TTC30A	1	0	0	0	0	0	0	0	0	0	0	0	0	0	1
DVL2	0	0	0	0	0	1	0	0	0	0	0	0	0	0	1
CISD3	0	0	0	0	0	1	0	0	0	0	0	0	0	0	1
SPG21	0	0	0	0	0	0	0	0	1	0	0	0	0	0	1
LOC440335	0	0	0	0	0	1	0	0	0	0	0	0	0	0	1
TNFRSF19	0	0	0	0	0	0	0	0	1	0	0	0	0	0	1
ACE2	0	0	0	0	0	1	0	0	0	0	0	0	0	0	1
MMP7	0	0	0	0	0	0	0	0	0	1	0	0	0	0	1
FAM174B	0	0	0	0	0	1	0	0	0	0	0	0	0	0	1
FAM174A	0	0	0	0	0	0	0	0	0	0	0	0	1	0	1
ZNF182	0	0	0	1	0	0	0	0	0	0	0	0	0	0	1
POLM	0	0	0	0	0	0	0	0	0	0	0	0	1	0	1
ADIPOR1	0	0	0	0	1	0	0	0	0	0	0	0	0	0	1
NUDT18	0	0	0	0	0	0	0	0	1	0	0	0	0	0	1
PTPN6	0	0	0	1	0	0	0	0	0	0	0	0	0	0	1
FOXF1	0	0	0	0	0	1	0	0	0	0	0	0	0	0	1
FLJ25917	0	0	0	0	0	0	0	0	0	1	0	0	0	0	1
LOC728690	0	0	0	0	0	1	0	0	0	0	0	0	0	0	1
ISOC1	0	0	0	0	0	0	0	0	0	1	0	0	0	0	1
ACTR3C	0	0	0	0	0	1	0	0	0	0	0	0	0	0	1
WDR12	0	0	0	0	0	0	0	0	1	0	0	0	0	0	1
OR7A17	0	0	0	0	0	0	1	0	0	0	0	0	0	0	1
PSCA	0	0	0	0	0	1	0	0	0	0	0	0	0	0	1
GPR56	0	0	0	0	0	1	0	0	0	0	0	0	0	0	1
LMF1	0	0	1	0	0	0	0	0	0	0	0	0	0	0	1
USP9X	0	0	0	1	0	0	0	0	0	0	0	0	0	0	1
USP9Y	0	0	0	0	0	0	1	0	0	0	0	0	0	0	1
WASL	0	0	0	0	0	1	0	0	0	0	0	0	0	0	1
ZFP41	0	0	0	0	0	0	0	0	0	1	0	0	0	0	1
DOT1L	0	0	0	0	0	0	0	0	1	0	0	0	0	0	1
C12orf73	0	0	0	0	0	0	0	0	0	1	0	0	0	0	1
PLOD3	1	0	0	0	0	0	0	0	0	0	0	0	0	0	1
PRDM12	0	0	0	0	0	1	0	0	0	0	0	0	0	0	1
KCNE4	0	0	0	0	0	1	0	0	0	0	0	0	0	0	1
PRAM1	0	0	1	0	0	0	0	0	0	0	0	0	0	0	1
PBXIP1	0	1	0	0	0	0	0	0	0	0	0	0	0	0	1
DNASE1	0	0	0	0	0	0	0	0	1	0	0	0	0	0	1
MYO1G	0	1	0	0	0	0	0	0	0	0	0	0	0	0	1
LIG1	0	0	0	0	0	0	0	0	1	0	0	0	0	0	1
EHBP1L1	1	0	0	0	0	0	0	0	0	0	0	0	0	0	1
FAM84A	0	0	0	0	0	1	0	0	0	0	0	0	0	0	1
DPY19L2P3	0	1	0	0	0	0	0	0	0	0	0	0	0	0	1
SCGB2A1	0	0	0	0	0	0	0	0	1	0	0	0	0	0	1
FPGS	0	0	0	0	0	0	0	0	1	0	0	0	0	0	1
LOC100506748	0	0	0	0	0	0	0	0	1	0	0	0	0	0	1
SLC25A37	0	0	0	0	0	0	0	0	0	1	0	0	0	0	1
DCP1A	0	0	0	0	1	0	0	0	0	0	0	0	0	0	1
ENDOD1	0	0	0	0	0	0	0	0	0	1	0	0	0	0	1
C15orf34	0	0	0	0	0	0	0	0	0	0	0	0	1	0	1
DBF4	0	0	0	0	0	0	0	0	0	0	0	0	1	0	1
HCAR1	0	0	0	0	0	1	0	0	0	0	0	0	0	0	1
TAF3	0	0	0	0	0	0	0	0	0	1	0	0	0	0	1
TAF2	0	0	0	1	0	0	0	0	0	0	0	0	0	0	1
TAF8	0	0	0	0	0	1	0	0	0	0	0	0	0	0	1
TSPAN33	0	0	0	0	0	0	0	0	0	0	0	1	0	0	1
TSPAN31	0	0	0	0	0	0	0	0	1	0	0	0	0	0	1
PSMA2	0	0	0	0	0	0	0	0	0	1	0	0	0	0	1
PBLD	0	0	0	0	0	0	0	0	1	0	0	0	0	0	1
SERPINF1	0	0	0	0	0	0	0	0	0	1	0	0	0	0	1
ARFGEF2	0	0	0	0	0	1	0	0	0	0	0	0	0	0	1
SERPINF2	1	0	0	0	0	0	0	0	0	0	0	0	0	0	1
TXNDC17	0	0	0	0	0	1	0	0	0	0	0	0	0	0	1
TXNDC12	0	0	0	0	0	0	0	0	0	0	0	1	0	0	1
LRP10	1	0	0	0	0	0	0	0	0	0	0	0	0	0	1
SLC16A10	0	0	0	0	0	0	0	0	0	1	0	0	0	0	1
BBS7	0	1	0	0	0	0	0	0	0	0	0	0	0	0	1
AGL	0	0	0	0	0	0	0	0	0	1	0	0	0	0	1
DET1	0	1	0	0	0	0	0	0	0	0	0	0	0	0	1
SLC37A2	0	0	0	1	0	0	0	0	0	0	0	0	0	0	1
ESPN	0	0	0	0	0	0	0	0	0	1	0	0	0	0	1
ZSWIM6	0	0	0	0	0	0	0	0	0	0	0	1	0	0	1
TMEM59	0	0	0	1	0	0	0	0	0	0	0	0	0	0	1
TMEM57	0	0	0	0	0	0	0	0	1	0	0	0	0	0	1
FAM59A	0	0	0	0	0	1	0	0	0	0	0	0	0	0	1
POLR3GL	0	0	0	0	0	1	0	0	0	0	0	0	0	0	1
ORM1	1	0	0	0	0	0	0	0	0	0	0	0	0	0	1
ERI2	0	0	0	0	0	1	0	0	0	0	0	0	0	0	1
JPH1	0	0	0	0	0	0	0	0	0	1	0	0	0	0	1
EIF2AK2	0	0	0	0	0	0	0	0	0	0	1	0	0	0	1
EVL	1	0	0	0	0	0	0	0	0	0	0	0	0	0	1
PAM16	0	0	0	1	0	0	0	0	0	0	0	0	0	0	1
HPR	0	1	0	0	0	0	0	0	0	0	0	0	0	0	1
AGPAT1	0	0	0	0	0	1	0	0	0	0	0	0	0	0	1
LIN28B	0	1	0	0	0	0	0	0	0	0	0	0	0	0	1
ANAPC1	0	0	0	0	0	0	0	0	1	0	0	0	0	0	1
SH3D19	0	0	0	0	0	1	0	0	0	0	0	0	0	0	1
[truncated: 18,071 more rows]
