# Supplementary material for: A systematic study on drug-response associated genes using baseline gene expressions of the Cancer Cell Line Encyclopedia
Source: Sci Rep. 2016 Mar 10;6:22811. doi: 10.1038/srep22811 (PMC4785360; doi:10.1038/srep22811)
Supplement: Supplementary Dataset S4 [file srep22811-s5.xls]

## Sheet: Sheet1
Supplementary Data S4. Overlapping of GO terms significantly enriched in DRA genes for 11 drugs
category.unique	term.unique	gene.unique	drug1.benjam	drug2.benjam	drug3.benjam	drug4.benjam	drug5.benjam	drug6.benjam	drug7.benjam	drug8.benjam	drug9.benjam	drug10.benjam	drug11.benjam	GO.repeat
GOTERM_CC_FAT	GO:0005886~plasma membrane	LIMA1, NRP1, SLC20A1, BBS7, GPR65, TNFSF14, PXK, AKT1, ALCAM, CD69, IL10RA, RAB23, MS4A1, CAP1, CHRNA6, CD27, VNN2, FCER1A, RAB2B, PTPRC, TLR10, LY96, NCF4, TAOK3, KIF18A, NCKAP1L, VAV2, GNGT2, CD37, FNBP1, CD86, MAST2, CD19, FCGR2B, CD80, STXBP5, CD81, CD274, C9ORF30, LCP1		0.0293449		0.00337342		0.0297427				0.000203		4
GOTERM_BP_FAT	GO:0000087~M phase of mitotic cell cycle	FSD1, NCAPH, CDCA8, KIF11, OIP5, NCAPG, NUSAP1, SKA3, FBXO5, ESPL1, CCNA2, NCAPD2					0.000604	0.0116974		1.31e-14			0.0116413	4
GOTERM_BP_FAT	GO:0000279~M phase	KIF11, NUSAP1, MND1, ILF3, ESPL1, RAD54L, NCAPD2, FSD1, NCAPH, CDCA8, NCAPG, OIP5, FBXO5, SKA3, CCNA2					8.42e-05	0.00430553		6.55e-16			0.000164	4
GOTERM_BP_FAT	GO:0000280~nuclear division	FSD1, NCAPH, CDCA8, KIF11, OIP5, NCAPG, NUSAP1, SKA3, FBXO5, ESPL1, CCNA2, NCAPD2					0.000504	0.00919911		6.56e-15			0.0391182	4
GOTERM_BP_FAT	GO:0007067~mitosis	FSD1, NCAPH, CDCA8, KIF11, OIP5, NCAPG, NUSAP1, SKA3, FBXO5, ESPL1, CCNA2, NCAPD2					0.000504	0.00919911		6.56e-15			0.0391182	4
GOTERM_MF_FAT	GO:0003677~DNA binding	ZNF85, ZNF430, LZTS1, ZBTB8B, ZNF610, ARNT2, ANKRD1, ZNF347, ZNF253, ZNF254, CBFA2T2, ZNF829, ZNF14, ZNF512B, FAM171B, ZNF708, ZNF248, ZNF599, ZNF420, ZNF607, ZNF493, ZNF527, ZNF43, ZNF93, ZNF642, ZNF566, ZNF818P, ZNF568, ZNF506, ZNF567, ZNF287, ZFP30, ZNF91, ZNF260, ZNF793, ZNF320, TOX, ZFP82, ZNF439, KRBA2, ZNF136, ZNF571, ZNF382	0.000112							0.00340545			0.0379828	3
GOTERM_CC_FAT	GO:0044459~plasma membrane part	CLDN7, GNA15, LYPD3, CLDN4, EFNA1, S100A7, F2RL1, FERMT1, DUOX1, TLR3, LPAR2, JAG1, RHOV, AMOTL1, CXADR, AQP3, EPCAM, PACSIN3, SLC1A6, CASP8, RAB25, RHOD, INSR, RHOF, EGFR, F11R, MYO6, MPP7, PIGR, PTPRU, JUP, DDR1, EVPL, PSEN1, TMPRSS11E, CLDN1, DSP, LAMC2, EFNA4, MST1R, RAB10, FXYD3, AP1M2, RAB3D, CDH1, CDH3, GPRC5A, PVRL4, KCNS1, COL17A1, SLC29A2, PVRL1, PRRG2, IL10RB, P2RY2, PPL, ITGB6, B3GNT3…				8.65e-06		2.2e-06				0.00461501		3
GOTERM_BP_FAT	GO:0000278~mitotic cell cycle	KIF11, NUSAP1, ESPL1, NCAPD2, CUL3, FSD1, CDCA8, NCAPH, NCAPG, OIP5, FBXO5, SKA3, CCNA2					0.0135228			1.37e-11			2.06e-05	3
GOTERM_MF_FAT	GO:0003723~RNA binding	EXOSC8, EXOSC9, EIF2C1, LSM6, RTCD1, MEX3A, RPL27A, ILF3, RBMX, FBL, SARNP, HNRNPH3, PA2G4, KDM2B, NUDT21, KHSRP, SNRPA, RBM12, DDX52					0.0007			3.47e-22			1.29e-10	3
GOTERM_CC_FAT	GO:0005654~nucleoplasm	SSRP1, SMAD9, TAF5, RTCD1, NAA15, TTF1, NFYB, POLR1B, POLR2D, SF3A3, SUZ12, DNA2, CAMK4, OIP5, SMARCB1, NUDT21, FBXO5, CCNA2					0.0261216			9.02e-22			4.31e-18	3
GOTERM_CC_FAT	GO:0005730~nucleolus	EXOSC8, EXOSC9, POLR1E, TAF5, LYAR, TTF1, NUSAP1, ILF3, POLR1B, FBL, CDCA8, PA2G4, KDM2B, CAMK4, SMARCB1, DDX52, PHC1					0.00550631			1.16e-20			0.000284	3
GOTERM_BP_FAT	GO:0006396~RNA processing	EXOSC8, EXOSC9, LSM6, RTCD1, RP9, POLR2D, RBMX, FBL, SF3A3, HNRNPH3, PA2G4, NUDT21, KHSRP, DBR1, SNRPA, PRPF38A					0.00735046			1.83e-20			9.02e-09	3
GOTERM_BP_FAT	GO:0007049~cell cycle	KIF11, FOXM1, PSRC1, MND1, NUSAP1, ESPL1, ILF3, RAD54L, NCAPD2, FSD1, CUL3, PPM1G, NCAPH, UHRF1, PA2G4, CDCA8, OIP5, NCAPG, SMARCB1, SKA3, FBXO5, CCNA2, SPAST					1.64e-05			1.23e-15			1.06e-11	3
GOTERM_BP_FAT	GO:0008380~RNA splicing	HNRNPH3, LSM6, NUDT21, KHSRP, DBR1, SNRPA, RP9, POLR2D, RBMX, PRPF38A, SF3A3					0.0394433			2.04e-11			1.06e-05	3
GOTERM_CC_FAT	GO:0015630~microtubule cytoskeleton	TCP1, KIF11, PSRC1, KIF5C, NUSAP1, KIF18B, ESPL1, FSD1, CDCA8, FGFR1OP, NUDT21, FBXO5, SKA3, SPAST					0.0350434	3.9e-06		0.0222222				3
GOTERM_BP_FAT	GO:0022402~cell cycle process	KIF11, NUSAP1, MND1, ILF3, ESPL1, RAD54L, NCAPD2, FSD1, CUL3, PPM1G, NCAPH, CDCA8, PA2G4, OIP5, NCAPG, FBXO5, SKA3, CCNA2					0.000433			3.26e-12			9.85e-08	3
GOTERM_BP_FAT	GO:0022403~cell cycle phase	KIF11, NUSAP1, MND1, ILF3, ESPL1, RAD54L, NCAPD2, CUL3, FSD1, NCAPH, CDCA8, OIP5, NCAPG, FBXO5, SKA3, CCNA2					0.000223			1.14e-14			6.87e-07	3
GOTERM_CC_FAT	GO:0030529~ribonucleoprotein complex	MRPS27, EIF2C1, LSM6, MEX3A, RPL27A, ILF3, RBMX, FBL, SF3A3, HNRNPH3, PA2G4, DCP1A, SNRPA, PRPF38A					0.0178736			5.33e-28			1.18e-11	3
GOTERM_CC_FAT	GO:0031974~membrane-enclosed lumen	LMNB1, LYAR, NAA15, NFYB, POLR2D, CDCA8, OIP5, SMARCB1, NUDT21, FBXO5, CCNA2, PHC1, SSRP1, EXOSC8, SMAD9, EXOSC9, POLR1E, NDUFA9, TAF5, RTCD1, TTF1, NUSAP1, ILF3, POLR1B, FBL, SF3A3, SUZ12, DNA2, PA2G4, KDM2B, CAMK4, DDX52					7.16e-05			9.04e-49			8.14e-22	3
GOTERM_CC_FAT	GO:0031981~nuclear lumen	LMNB1, LYAR, NAA15, NFYB, POLR2D, CDCA8, OIP5, SMARCB1, NUDT21, FBXO5, CCNA2, PHC1, SSRP1, EXOSC8, SMAD9, EXOSC9, POLR1E, TAF5, RTCD1, TTF1, NUSAP1, ILF3, POLR1B, FBL, SF3A3, SUZ12, DNA2, PA2G4, KDM2B, CAMK4, DDX52					8.63e-07			3.48e-44			1.33e-23	3
GOTERM_CC_FAT	GO:0043228~non-membrane-bounded organelle	LMNB1, LYAR, WASF1, RPL27A, CDCA8, NCAPH, MYL6B, NCAPG, OIP5, SMARCB1, NUDT21, SKA3, FBXO5, PHC1, CENPO, MRPS27, SSRP1, TCP1, EXOSC8, EXOSC9, KIF11, POLR1E, TAF5, KIF5C, PSRC1, CASC5, TTF1, NUSAP1, KIF18B, ESPL1, ILF3, POLR1B, FBL, NCAPD2, FSD1, SUZ12, PA2G4, KDM2B, CAMK4, FGFR1OP, SPAST, DDX52					5.17e-07			1.96e-32			4.43e-16	3
GOTERM_CC_FAT	GO:0043232~intracellular non-membrane-bounded organelle	LMNB1, LYAR, WASF1, RPL27A, CDCA8, NCAPH, MYL6B, NCAPG, OIP5, SMARCB1, NUDT21, SKA3, FBXO5, PHC1, CENPO, MRPS27, SSRP1, TCP1, EXOSC8, EXOSC9, KIF11, POLR1E, TAF5, KIF5C, PSRC1, CASC5, TTF1, NUSAP1, KIF18B, ESPL1, ILF3, POLR1B, FBL, NCAPD2, FSD1, SUZ12, PA2G4, KDM2B, CAMK4, FGFR1OP, SPAST, DDX52					5.17e-07			1.96e-32			4.43e-16	3
GOTERM_CC_FAT	GO:0043233~organelle lumen	LMNB1, LYAR, NAA15, NFYB, POLR2D, CDCA8, OIP5, SMARCB1, NUDT21, FBXO5, CCNA2, PHC1, SSRP1, EXOSC8, SMAD9, EXOSC9, POLR1E, NDUFA9, TAF5, RTCD1, TTF1, NUSAP1, ILF3, POLR1B, FBL, SF3A3, SUZ12, DNA2, PA2G4, KDM2B, CAMK4, DDX52					4.52e-05			3.81e-48			8.35e-22	3
GOTERM_BP_FAT	GO:0048285~organelle fission	FSD1, NCAPH, CDCA8, KIF11, OIP5, NCAPG, NUSAP1, SKA3, FBXO5, ESPL1, CCNA2, NCAPD2					0.000752	0.0156977		3.02e-14				3
GOTERM_BP_FAT	GO:0051301~cell division	CENPO, KIF11, NUSAP1, ESPL1, NCAPD2, FSD1, NCAPH, CDCA8, NCAPG, OIP5, FBXO5, SKA3, CCNA2, SPAST					0.000175			1.71e-11			0.00185255	3
GOTERM_CC_FAT	GO:0070013~intracellular organelle lumen	LMNB1, LYAR, NAA15, NFYB, POLR2D, CDCA8, OIP5, SMARCB1, NUDT21, FBXO5, CCNA2, PHC1, SSRP1, EXOSC8, SMAD9, EXOSC9, POLR1E, NDUFA9, TAF5, RTCD1, TTF1, NUSAP1, ILF3, POLR1B, FBL, SF3A3, SUZ12, DNA2, PA2G4, KDM2B, CAMK4, DDX52					2.63e-05			4.33e-49			1.48e-22	3
GOTERM_CC_FAT	GO:0005819~spindle	KIF14, CCDC99, KIF4A, DLGAP5, KIF18A, CENPF, AURKB, CDC27, CDCA8, NDEL1, KATNA1, CEP170, FBXO5, HAUS7, MAP7D1						0.00296542		9.74e-10			0.0151655	3
GOTERM_BP_FAT	GO:0007017~microtubule-based process	KIF14, CCDC99, KIF4A, KIF3A, CEP120, CKAP5, KIF18A, KIF18B, KIF3C, GABARAP, TTLL3, NDEL1, KATNA1, DYNC2H1, TUBB6, FBXO5, HAUS7, STMN1, TUBA1A, TUBB3						0.00392742		0.00995387			0.00326961	3
GOTERM_CC_FAT	GO:0005911~cell-cell junction	CLDN7, CLDN4, CDH1, CXADR, CDH3, AMOTL1, COL17A1, PVRL1, PPL, CNKSR1, F11R, GJB3, CRB3, GJB5, MPP7, GJB6, PTPRU, GJB2, JUP, EVPL, DSG2, DSG3, PKP3, CLDN1, DSC3, DSP, DSC2				5.66e-12		1.61e-07						2
GOTERM_BP_FAT	GO:0007398~ectoderm development	KRT6A, ELF3, S100A7, JAG1, SFN, FOXQ1, LAMB3, COL17A1, KRT5, PPL, OVOL1, IVL, KLK7, KLK5, GJB3, GJB5, GRHL3, SCEL, EVPL, KRT17, CST6, PSEN1, CASP14, KRT16, IRF6, SPRR1A, SPRR1B, KRT14, DSP, LAMC2, CSTA				8.9e-17		3.83e-06						2
GOTERM_BP_FAT	GO:0008544~epidermis development	ELF3, S100A7, JAG1, SFN, FOXQ1, LAMB3, COL17A1, KRT5, PPL, OVOL1, IVL, KLK7, KLK5, GJB3, GJB5, GRHL3, SCEL, EVPL, KRT17, CST6, PSEN1, CASP14, KRT16, IRF6, SPRR1A, SPRR1B, KRT14, DSP, LAMC2, CSTA				1.09e-16		6.58e-05						2
GOTERM_CC_FAT	GO:0016327~apicolateral plasma membrane	F11R, CLDN7, CLDN4, CRB3, MPP7, CXADR, AMOTL1, JUP, EVPL, DSG2, DSG3, PKP3, PPL, CLDN1, DSC3, DSP, DSC2				1.57e-07		2.75e-05						2
GOTERM_CC_FAT	GO:0030054~cell junction	CLDN7, CLDN4, S100A7, FERMT1, CDH1, AMOTL1, CXADR, CDH3, PVRL4, COL17A1, PVRL1, PPL, CNKSR1, F11R, GJB3, CRB3, ITGA2, GJB5, MPP7, GJB6, PTPRU, GJB2, JUP, EVPL, DSG2, DSG3, PKP3, DSC3, CLDN1, DSP, DSC2				0.000127		0.000513						2
GOTERM_CC_FAT	GO:0030057~desmosome	JUP, EVPL, DSG2, DSG3, PPL, PKP3, DSC3, DSP, DSC2				2.57e-06		0.0110111						2
GOTERM_BP_FAT	GO:0030855~epithelial cell differentiation	F11R, ELF3, S100A7, PPARG, DHRS9, EHF, SFN, JAG1, SCEL, EVPL, KRT5, IRF6, SPRR1A, PPL, SPRR1B, KRT14, DSP, CSTA, IVL				3.78e-08		0.00300861						2
GOTERM_CC_FAT	GO:0043296~apical junction complex	F11R, CLDN7, CLDN4, CRB3, MPP7, CXADR, AMOTL1, JUP, EVPL, DSG2, DSG3, PKP3, PPL, CLDN1, DSC3, DSP, DSC2				9.88e-08		1.64e-05						2
GOTERM_BP_FAT	GO:0060429~epithelium development	F11R, ELF3, S100A7, PPARG, DHRS9, EHF, SFN, CELSR1, JAG1, SCEL, EVPL, OVOL2, KRT5, IRF6, SPRR1A, PPL, SPRR1B, KRT14, CASP8, DSP, CSTA, IVL				6.56e-07		0.0356233						2
GOTERM_CC_FAT	GO:0070161~anchoring junction	S100A7, FERMT1, ITGA2, CDH1, MPP7, CDH3, CXADR, JUP, PVRL4, EVPL, PVRL1, DSG2, DSG3, PKP3, PPL, DSC3, DSP, DSC2				5.72e-05		0.0267494						2
GOTERM_BP_FAT	GO:0007059~chromosome segregation	CENPO, NCAPH, NCAPG, NUSAP1, SKA3, ESPL1, NCAPD2					0.0297336			3.64e-08				2
GOTERM_MF_FAT	GO:0000166~nucleotide binding	ADCY3, INO80, TTK, CSNK2A2, NONO, KDM1A, MAP3K4, DDX11, RAVER1, DHX33, DDX21, MLKL, DHX36, GNL3, TYRO3, TWF2, CSNK1G2, LIG1, EFTUD2, PIK3CD, EEF2, PPARGC1B, C10ORF2, CDKL1, RFC1, RFC2, CLPP, SNRPA, SEPT6, GPN1, KIF4A, ME2, GNAI3, BLM, NEK2, IGF2BP2, CHEK2, RIOK1, MST4, HADHA, DAZAP1, HNRNPL, TUBB, DDX49, HNRNPF, NAT10, SUPV3L1, POLQ, ERCC6L, RECQL4, GCDH, MKI67, PIF1, SPHK1, DDX1, AK2, ABCB7, AFG…								6.01e-06			0.00026	2
GOTERM_BP_FAT	GO:0000226~microtubule cytoskeleton organization	HAUS6, KIF11, PRC1, CKAP5, NEK2, HAUS2, HAUS1, PSRC1, TTK, NUSAP1, ESPL1, NDC80, TACC3, RCC1, TUBGCP3, KIF2C, TUBB, SAC3D1, SEH1L, CENPA, BUB1B, HAUS7, NCOR1								8.67e-05			0.00153241	2
GOTERM_CC_FAT	GO:0000775~chromosome, centromeric region	ITGB3BP, MAD1L1, CBX5, KIF2C, CDCA8, HJURP, OIP5, CENPA, SEH1L, INCENP, SKA1, ERCC6L, MKI67, SUV39H1, CASC5, BIRC5, NDC80, NUP85, CENPK, CENPH, MAD2L1, BUB1B, NUP107, NUP43, DSCC1								3.1e-08			5.04e-05	2
GOTERM_CC_FAT	GO:0000776~kinetochore	MAD1L1, CASC5, NUP85, NDC80, CENPK, CENPH, CBX5, KIF2C, MAD2L1, HJURP, CENPA, SEH1L, BUB1B, NUP107, SKA1, NUP43, ERCC6L								2.4e-05			0.00126402	2
GOTERM_CC_FAT	GO:0000777~condensed chromosome kinetochore	MAD1L1, CASC5, NUP85, NDC80, CENPK, CENPH, KIF2C, MAD2L1, HJURP, CENPA, SEH1L, BUB1B, SKA1, NUP107, NUP43, ERCC6L								2.7e-06			8.06e-05	2
GOTERM_CC_FAT	GO:0000779~condensed chromosome, centromeric region	MAD1L1, CASC5, NUP85, NDC80, CENPK, CENPH, KIF2C, MAD2L1, HJURP, CENPA, SEH1L, BUB1B, SKA1, NUP107, NUP43, ERCC6L								1.85e-05			0.000288	2
GOTERM_CC_FAT	GO:0000793~condensed chromosome	MAD1L1, BLM, NEK2, RCC1, KIF2C, NCAPH, HJURP, CENPA, NCAPG, SEH1L, INCENP, SKA1, ERCC6L, MKI67, SUV39H1, CASC5, NDC80, NUP85, CENPK, RAD51, NCAPD2, CENPH, MAD2L1, BUB1B, NUP107, NUP43								1.14e-08			1.49e-08	2
GOTERM_MF_FAT	GO:0001882~nucleoside binding	ADCY3, INO80, TTK, PNP, CSNK2A2, KDM1A, MAP3K4, DDX11, DHX33, DDX21, MLKL, DHX36, TYRO3, TWF2, CSNK1G2, LIG1, PIK3CD, C10ORF2, CDKL1, RFC1, RFC2, CLPP, GPN1, KIF4A, BLM, NEK2, CHEK2, RIOK1, MST4, ADA, DDX49, NAT10, SUPV3L1, POLQ, ERCC6L, RECQL4, GCDH, MKI67, PIF1, SPHK1, DDX1, AK2, AFG3L2, ABCB7, RAD54L, CCT7, DNA2, NOLC1, PLK1, GTF2F2, FPGS, DDX54, STEAP3, ATP5D, HSP90AB1, SEPHS1, DUOX2, PPIP5K1…								8.52e-07			0.000224	2
GOTERM_MF_FAT	GO:0001883~purine nucleoside binding	ADCY3, INO80, TTK, CSNK2A2, KDM1A, MAP3K4, DDX11, DHX33, DDX21, MLKL, DHX36, TYRO3, TWF2, CSNK1G2, LIG1, PIK3CD, C10ORF2, CDKL1, RFC1, RFC2, CLPP, GPN1, KIF4A, BLM, NEK2, CHEK2, RIOK1, MST4, ADA, DDX49, NAT10, SUPV3L1, POLQ, ERCC6L, RECQL4, GCDH, MKI67, PIF1, SPHK1, DDX1, AK2, AFG3L2, ABCB7, RAD54L, CCT7, DNA2, NOLC1, PLK1, GTF2F2, FPGS, DDX54, STEAP3, ATP5D, HSP90AB1, SEPHS1, DUOX2, PPIP5K1, CAD…								2.57e-06			0.000975	2
GOTERM_MF_FAT	GO:0005524~ATP binding	ADCY3, INO80, TTK, CSNK2A2, MAP3K4, DDX11, DHX33, DDX21, MLKL, DHX36, TYRO3, TWF2, CSNK1G2, LIG1, PIK3CD, C10ORF2, CDKL1, RFC1, RFC2, CLPP, GPN1, KIF4A, BLM, NEK2, CHEK2, RIOK1, MST4, DDX49, NAT10, SUPV3L1, POLQ, ERCC6L, RECQL4, MKI67, PIF1, SPHK1, DDX1, AK2, AFG3L2, ABCB7, RAD54L, CCT7, DNA2, NOLC1, PLK1, GTF2F2, FPGS, DDX54, ATP5D, HSP90AB1, SEPHS1, PPIP5K1, CAD, QARS, MTHFD1, KIF2C, ATAD3A, MC…								1.34e-06			6.32e-05	2
GOTERM_CC_FAT	GO:0005681~spliceosome	HNRNPA1L2, EFTUD2, MAGOH, SF3A2, PRPF4, SF3A3, PRPF19, SNRNP48, HNRNPK, HNRNPF, CDC40, SNRPB, SRRM1, SNRPA, SNRNP40, LSM2, PHF5A, SNRPF, CWC22, RBM28, GEMIN4, GEMIN5, PRPF38A								4.2e-06			0.00498417	2
GOTERM_CC_FAT	GO:0005694~chromosome	ITGB3BP, MAD1L1, HIRA, CBX8, HMGN4, DAXX, CBX5, PRIM1, MEN1, KIF2C, CDCA8, MCM7, SEH1L, OIP5, FANCI, INCENP, CDCA5, TERT, RCOR2, NUP85, MCM2, TOP1MT, MCM3, HMGA1, NCAPD2, RAD51, MAD2L1, RFC1, RFC2, BUB1B, NUP107, NUP43, DSCC1, BLM, NEK2, TIPIN, RCC1, RPA2, NCAPH, HJURP, NCAPG, CENPA, SMARCB1, EIF3E, SKA1, ASF1B, CHD4, ERCC6L, SETDB1, SSRP1, MKI67, PIF1, TRIM28, SUV39H1, CASC5, BIRC5, NDC80, CENPK…								4.64e-16			5.3e-11	2
GOTERM_CC_FAT	GO:0005739~mitochondrion	ATP5D, TSPO, UQCRC1, CYC1, STOML2, QARS, MRPS30, ACN9, MTHFD1, HTRA2, SLC25A3, MRPL37, FANCG, ELOVL6, ABCE1, BSG, MRPL4, MRPL3, LYRM4, TOP1MT, ECSIT, TIMM44, C10ORF2, MRPS2, COQ3, C1QBP, MRPS9, UQCRH, CLPP, MTFMT, MPST, BID, ME2, MRPS15, NAGS, KIAA0101, MRPS10, VARS, HADHA, MRPL13, CYP27B1, C12ORF10, QTRTD1, MRPL16, DHODH, THG1L, MARS2, SUPV3L1, FEN1, MRPS27, GCDH, SHMT2, NDUFA9, MRPS22, MRPS24, …								0.0173358	0.0110243			2
GOTERM_CC_FAT	GO:0005829~cytosol	ITGB3BP, MAD1L1, NCBP1, PPIP5K1, PEX5, CAD, QARS, PTTG1, PNP, PRMT3, MEN1, PLCB3, RRP1B, TICAM1, RPLP1, SPG21, RPL11, RPL12, CSK, ANAPC1, PPAP2C, DFFA, CSNK1G2, PIK3CD, HMGA1, CEP152, RPS18, MAD2L1, PANK1, RRM2, RPS15, SNRPB, BUB1B, EEF1G, RPS10, DHPS, FARSA, SNRPF, BID, GGCT, NEK2, DIAPH2, HAUS2, RPL35, RPL36, RPL37, VARS, MST4, GCLM, CDC37, ADA, TUBGCP3, EIF3D, TPI1, TUBB, RPL30, RPL32, RPL31, …								1.29e-06			0.00334545	2
GOTERM_CC_FAT	GO:0005840~ribosome	MRPS15, MRPS10, RPL35, RPL36, RPL37, MRPS30, PRMT3, MRPL13, RPL30, RPL32, RPL31, RPL8, MRPL16, RPLP1, RPL3, MRPL37, RPL11, RPL12, RSL24D1, RPL4, MRPS27, RPSA, MRPL4, MRPL3, MRPS22, MRPS24, RPS9, MRPS2, RPL29, RPS18, MRPS9, RPL22, RPL21, RPL7L1, RPS15, RPS10								1.69e-10			0.0376361	2
GOTERM_BP_FAT	GO:0006259~DNA metabolic process	PTTG1, CDT1, NONO, PRIM1, MEN1, CDC45, MCM7, DKC1, FANCI, FANCE, FANCG, CCNO, TERT, CDC7, DFFA, DTL, NEIL3, DDB1, USP1, LIG1, MND1, TOP1MT, MCM2, MCM3, RNASEH2A, MCM4, HMGA1, C10ORF2, MCM5, RAD51, UHRF1, RFC1, RFC2, RRM2, WRAP53, RUVBL2, HAUS7, RUVBL1, DSCC1, BLM, WRNIP1, TIPIN, PRPF19, RPA2, POLE2, SMARCB1, POLE3, POLQ, FEN1, TRIP13, RECQL4, SSRP1, MSH2, GINS3, RAD54L, NAE1, DNA2, POLD1, POLD2, …								7.66e-13			5.99e-15	2
GOTERM_BP_FAT	GO:0006260~DNA replication	BLM, WRNIP1, TIPIN, CDT1, PRIM1, RPA2, CDC45, MCM7, DKC1, POLE2, POLE3, POLQ, TERT, FEN1, CDC7, SSRP1, DTL, LIG1, GINS3, MCM2, TOP1MT, RNASEH2A, MCM3, HMGA1, MCM4, MCM5, C10ORF2, RAD51, NAE1, DNA2, RFC1, RFC2, RRM2, POLD1, POLD2, CHAF1B, DSCC1, DUT								3.89e-13			4.11e-18	2
GOTERM_BP_FAT	GO:0006261~DNA-dependent DNA replication	BLM, TIPIN, TOP1MT, MCM2, MCM3, HMGA1, MCM4, MCM5, C10ORF2, RAD51, PRIM1, RPA2, DNA2, CDC45, MCM7, RFC1, POLE2, POLD1, POLD2, FEN1								4.35e-10			5.38e-09	2
GOTERM_BP_FAT	GO:0006268~DNA unwinding during replication	MCM7, TOP1MT, MCM2, MCM4, HMGA1, C10ORF2, RAD51								0.0130926			0.00722911	2
GOTERM_BP_FAT	GO:0006281~DNA repair	BLM, WRNIP1, PTTG1, MEN1, NONO, PRPF19, RPA2, POLE2, FANCI, FANCE, FANCG, POLQ, CCNO, FEN1, TRIP13, RECQL4, SSRP1, MSH2, USP1, LIG1, NEIL3, DDB1, RAD54L, RAD51, DNA2, UHRF1, RFC1, RFC2, POLD1, POLD2, HAUS7, RUVBL2, PARP2, CHAF1B								2.9e-05			5.12e-05	2
GOTERM_BP_FAT	GO:0006297~nucleotide-excision repair, DNA gap filling	RPA2, RFC1, POLE2, RFC2, POLD1, LIG1, POLD2								0.0488363			0.0213063	2
GOTERM_BP_FAT	GO:0006364~rRNA processing	EXOSC8, PDCD11, EXOSC9, EMG1, LSM6, EXOSC4, EXOSC5, RRP9, FBL, EXOSC10, PA2G4, NOP2, RRP1B, DKC1, NOLC1, RPS15, NPM3, WDR3, WDR12, RPL11, NOP56, GEMIN4								5.76e-08			0.00244284	2
GOTERM_BP_FAT	GO:0006397~mRNA processing	HNRNPA1L2, NCBP1, LSM6, LSM7, PRPF19, NONO, HNRNPL, HNRNPK, PCBP1, HNRNPF, CDC40, DHX16, SRRM1, DBR1, LSM2, RBM28, GEMIN4, GEMIN5, EFTUD2, MAGOH, DDX1, SF3A2, PRPF4, SRPK1, HNRNPA0, SF3A3, SNRNP48, HNRNPH3, HNRNPUL1, GTF2F2, CPSF7, KHSRP, SNRPB, SNRPA, LSM11, SNRNP40, PHF5A, CWC22, SNRPF, CPSF1, PUF60, THOC1, PRPF38A								6.4e-09			0.000104	2
GOTERM_BP_FAT	GO:0006414~translational elongation	RPSA, RPL35, RPS9, RPL36, RPL37, EEF2, VARS, RPL29, RPS18, RPL30, RPL32, RPL22, RPL31, RPL21, RPS15, RPLP1, RPL8, RPL3, EEF1G, RPS10, RPL11, RPL4, RPL12								5.25e-08			1.3e-05	2
GOTERM_BP_FAT	GO:0006974~response to DNA damage stimulus	BLM, WRNIP1, TIPIN, CHEK2, PTTG1, PRPF19, MEN1, NONO, RPA2, MCM7, POLE2, FANCI, FANCE, FANCG, POLQ, CCNO, FEN1, TRIP13, RECQL4, SSRP1, DTL, MSH2, USP1, DDB1, LIG1, NEIL3, RAD54L, RAD51, NAE1, DNA2, UHRF1, RFC1, MRPS9, RFC2, MAPK14, POLD1, POLD2, HAUS7, RUVBL2, PARP2, CHAF1B								8.91e-06			2.43e-05	2
GOTERM_CC_FAT	GO:0015934~large ribosomal subunit	MRPL3, MRPS24, RPL35, RPL36, RPL37, RPL29, RPL30, MRPL13, RPL32, RPL22, RPL31, RPL21, RPL7L1, MRPL16, RPLP1, RPL8, RPL3, RPL11, RPL4								3.19e-08			0.0297371	2
GOTERM_BP_FAT	GO:0016071~mRNA metabolic process	HNRNPA1L2, NCBP1, LSM6, LSM7, PRPF19, NONO, HNRNPL, EXOSC10, HNRNPK, EIF3E, PCBP1, HNRNPF, CDC40, DHX16, SRRM1, DBR1, LSM2, RBM28, GEMIN4, GEMIN5, EFTUD2, MAGOH, DDX1, SF3A2, PRPF4, SRPK1, HNRNPA0, SF3A3, SNRNP48, HNRNPH3, HNRNPUL1, GTF2F2, CPSF7, KHSRP, SNRPB, SNRPA, LSM11, SNRNP40, PHF5A, CWC22, SNRPF, CPSF1, PUF60, THOC1, PRPF38A								5.04e-08			8.61e-05	2
GOTERM_BP_FAT	GO:0016072~rRNA metabolic process	EXOSC8, PDCD11, EXOSC9, EMG1, LSM6, EXOSC4, EXOSC5, RRP9, FBL, EXOSC10, PA2G4, NOP2, RRP1B, DKC1, NOLC1, RPS15, NPM3, WDR3, WDR12, RPL11, NOP56, GEMIN4								1.36e-07			0.00374427	2
GOTERM_MF_FAT	GO:0017076~purine nucleotide binding	ADCY3, INO80, TTK, CSNK2A2, KDM1A, MAP3K4, DDX11, DHX33, DDX21, MLKL, DHX36, GNL3, TYRO3, TWF2, CSNK1G2, LIG1, EFTUD2, PIK3CD, EEF2, C10ORF2, CDKL1, RFC1, RFC2, CLPP, SEPT6, GPN1, KIF4A, GNAI3, BLM, NEK2, CHEK2, RIOK1, MST4, TUBB, DDX49, NAT10, SUPV3L1, POLQ, ERCC6L, RECQL4, GCDH, MKI67, PIF1, SPHK1, DDX1, AK2, AFG3L2, ABCB7, RAD54L, CCT7, DNA2, NOLC1, PLK1, GTF2F2, FPGS, DDX54, HSP90AB1, STEAP3,…								0.0012737			0.0151501	2
GOTERM_BP_FAT	GO:0022613~ribonucleoprotein complex biogenesis	NCBP1, LSM6, EIF2A, BMS1, EXOSC10, RRP1B, DKC1, BRIX1, NPM3, WDR12, RPL11, RSL24D1, GEMIN4, GEMIN5, PDCD11, EXOSC8, EXOSC9, EMG1, NIP7, EXOSC4, BYSL, EXOSC5, DDX1, RRP9, SF3A2, FBL, SF3A3, PA2G4, NOP2, NOLC1, RPS15, SNRPB, WDR3, NOP56, SNRPF								1.81e-11			0.016712	2
GOTERM_CC_FAT	GO:0022625~cytosolic large ribosomal subunit	RPL35, RPL36, RPL37, RPL29, RPL30, RPL32, RPL22, RPL31, RPL21, RPLP1, RPL8, RPL3, RPL11, RPL4								7.01e-07			0.000346	2
GOTERM_CC_FAT	GO:0022626~cytosolic ribosome	RPSA, RPL35, RPS9, RPL36, RPL37, RPL29, RPL30, RPS18, RPL32, RPL22, RPL31, RPL21, RPS15, RPLP1, RPL8, RPL3, RPS10, RPL11, RPL4								9.61e-07			0.000224	2
GOTERM_MF_FAT	GO:0030554~adenyl nucleotide binding	ADCY3, INO80, TTK, CSNK2A2, KDM1A, MAP3K4, DDX11, DHX33, DDX21, MLKL, DHX36, TYRO3, TWF2, CSNK1G2, LIG1, PIK3CD, C10ORF2, CDKL1, RFC1, RFC2, CLPP, GPN1, KIF4A, BLM, NEK2, CHEK2, RIOK1, MST4, DDX49, NAT10, SUPV3L1, POLQ, ERCC6L, RECQL4, GCDH, MKI67, PIF1, SPHK1, DDX1, AK2, AFG3L2, ABCB7, RAD54L, CCT7, DNA2, NOLC1, PLK1, GTF2F2, FPGS, DDX54, STEAP3, ATP5D, HSP90AB1, SEPHS1, DUOX2, PPIP5K1, CAD, QAR…								2.36e-06			0.000592	2
GOTERM_CC_FAT	GO:0031967~organelle envelope	ATP5D, BID, MAD1L1, TSPO, UQCRC1, LMNB1, LMNB2, CYC1, STOML2, NUP93, ACN9, HADHA, CBX5, CYP27B1, HTRA2, SEH1L, SLC25A3, DHODH, LBR, GCDH, SHMT2, NDUFA9, IPO11, TRIM27, TOMM40, AK2, NUP85, NUP155, SIGMAR1, ABCB7, AFG3L2, TIMM44, PPIF, MAD2L1, AAAS, TMEM48, UQCRH, NUP205, PHB2, IPO5, SLC25A19, NUP107, TMPO, SLC25A15, NUP43								0.0380337	0.0290571			2
GOTERM_CC_FAT	GO:0031975~envelope	ATP5D, BID, MAD1L1, TSPO, UQCRC1, LMNB1, LMNB2, CYC1, STOML2, NUP93, ACN9, HADHA, CBX5, CYP27B1, HTRA2, SEH1L, SLC25A3, DHODH, LBR, GCDH, SHMT2, NDUFA9, IPO11, TRIM27, TOMM40, AK2, NUP85, NUP155, SIGMAR1, ABCB7, AFG3L2, TIMM44, PPIF, MAD2L1, AAAS, TMEM48, UQCRH, NUP205, PHB2, IPO5, SLC25A19, NUP107, TMPO, SLC25A15, NUP43								0.0409942	0.0305735			2
GOTERM_BP_FAT	GO:0032392~DNA geometric change	RECQL4, MCM7, SUPV3L1, TOP1MT, MCM2, MCM4, HMGA1, C10ORF2, RAD51								0.000258			0.0290369	2
GOTERM_BP_FAT	GO:0032508~DNA duplex unwinding	RECQL4, MCM7, SUPV3L1, TOP1MT, MCM2, MCM4, HMGA1, C10ORF2, RAD51								0.000258			0.0290369	2
GOTERM_MF_FAT	GO:0032553~ribonucleotide binding	ADCY3, INO80, TTK, CSNK2A2, MAP3K4, DDX11, DHX33, DDX21, MLKL, DHX36, GNL3, TYRO3, TWF2, CSNK1G2, EFTUD2, LIG1, PIK3CD, EEF2, C10ORF2, CDKL1, RFC1, RFC2, CLPP, SEPT6, GPN1, KIF4A, GNAI3, BLM, NEK2, CHEK2, RIOK1, MST4, TUBB, DDX49, NAT10, SUPV3L1, POLQ, ERCC6L, RECQL4, MKI67, PIF1, SPHK1, DDX1, AK2, AFG3L2, ABCB7, RAD54L, CCT7, DNA2, NOLC1, PLK1, GTF2F2, FPGS, DDX54, ATP5D, HSP90AB1, SEPHS1, PPIP5…								0.00160918			0.00368105	2
GOTERM_MF_FAT	GO:0032555~purine ribonucleotide binding	ADCY3, INO80, TTK, CSNK2A2, MAP3K4, DDX11, DHX33, DDX21, MLKL, DHX36, GNL3, TYRO3, TWF2, CSNK1G2, EFTUD2, LIG1, PIK3CD, EEF2, C10ORF2, CDKL1, RFC1, RFC2, CLPP, SEPT6, GPN1, KIF4A, GNAI3, BLM, NEK2, CHEK2, RIOK1, MST4, TUBB, DDX49, NAT10, SUPV3L1, POLQ, ERCC6L, RECQL4, MKI67, PIF1, SPHK1, DDX1, AK2, AFG3L2, ABCB7, RAD54L, CCT7, DNA2, NOLC1, PLK1, GTF2F2, FPGS, DDX54, ATP5D, HSP90AB1, SEPHS1, PPIP5…								0.00160918			0.00368105	2
GOTERM_MF_FAT	GO:0032559~adenyl ribonucleotide binding	ADCY3, INO80, TTK, CSNK2A2, MAP3K4, DDX11, DHX33, DDX21, MLKL, DHX36, TYRO3, TWF2, CSNK1G2, LIG1, PIK3CD, C10ORF2, CDKL1, RFC1, RFC2, CLPP, GPN1, KIF4A, BLM, NEK2, CHEK2, RIOK1, MST4, DDX49, NAT10, SUPV3L1, POLQ, ERCC6L, RECQL4, MKI67, PIF1, SPHK1, DDX1, AK2, AFG3L2, ABCB7, RAD54L, CCT7, DNA2, NOLC1, PLK1, GTF2F2, FPGS, DDX54, ATP5D, HSP90AB1, SEPHS1, PPIP5K1, CAD, QARS, MTHFD1, KIF2C, ATAD3A, MC…								2.74e-06			0.000101	2
GOTERM_BP_FAT	GO:0033554~cellular response to stress	BLM, WRNIP1, DUOX2, TIPIN, CHEK2, PTTG1, DAXX, PRPF19, MEN1, NONO, RPA2, MCM7, MAP3K4, POLE2, FANCI, FANCE, FANCG, POLQ, CCNO, FEN1, TRIP13, RECQL4, SSRP1, DTL, MSH2, USP1, DDB1, LIG1, NEIL3, RAD54L, RAD51, NAE1, DNA2, UHRF1, RFC1, MRPS9, RFC2, MAPK14, POLD1, POLD2, RUVBL2, HAUS7, PARP2, CHAF1B								0.0319545			0.00766398	2
GOTERM_BP_FAT	GO:0034470~ncRNA processing	CPSF3L, PUSL1, LSM6, INTS1, EXOSC10, INTS8, RRP1B, DKC1, QTRTD1, ADAT2, THG1L, NPM3, WDR12, RPL11, NSUN2, GEMIN4, RPP25, PDCD11, EXOSC8, EXOSC9, EMG1, EXOSC4, EXOSC5, RRP9, TRMT61B, FBL, PA2G4, NOP2, NOLC1, TRMT11, RPS15, WDR3, NOP56, RPP40								3.41e-10			0.00549668	2
GOTERM_BP_FAT	GO:0034660~ncRNA metabolic process	CPSF3L, PUSL1, LSM6, INTS1, QARS, VARS, EXOSC10, INTS8, RRP1B, DKC1, QTRTD1, ADAT2, THG1L, NPM3, MARS2, WDR12, RPL11, NSUN2, GEMIN4, RPP25, PDCD11, EXOSC8, EXOSC9, EMG1, EXOSC4, EXOSC5, RRP9, TRMT61B, FBL, PA2G4, NOP2, NOLC1, TRMT11, RPS15, WDR3, FARSA, NOP56, RPP40								2.29e-10			0.00377027	2
GOTERM_BP_FAT	GO:0042254~ribosome biogenesis	LSM6, EIF2A, BMS1, EXOSC10, RRP1B, DKC1, BRIX1, WDR12, NPM3, RPL11, RSL24D1, GEMIN4, EXOSC8, PDCD11, EXOSC9, EMG1, NIP7, BYSL, EXOSC4, EXOSC5, RRP9, FBL, PA2G4, NOP2, NOLC1, RPS15, WDR3, NOP56								1.92e-10			0.038305	2
GOTERM_CC_FAT	GO:0044427~chromosomal part	ITGB3BP, MAD1L1, HIRA, CBX8, HMGN4, DAXX, CBX5, PRIM1, MEN1, KIF2C, CDCA8, MCM7, SEH1L, OIP5, INCENP, CDCA5, TERT, RCOR2, NUP85, MCM2, MCM3, HMGA1, NCAPD2, MAD2L1, RFC1, RFC2, BUB1B, NUP107, NUP43, DSCC1, BLM, TIPIN, RCC1, RPA2, NCAPH, HJURP, NCAPG, CENPA, EIF3E, SKA1, ASF1B, CHD4, ERCC6L, MKI67, PIF1, TRIM28, SUV39H1, CASC5, BIRC5, NDC80, CENPK, CENPH, HDAC1, SMARCC1, TMPO, HIST1H3I								4.45e-15			1.91e-09	2
GOTERM_CC_FAT	GO:0044445~cytosolic part	RPSA, PIK3CD, RPL35, RPS9, RGS19, RPL36, RPL37, RPL29, CCT7, RPS18, RPL30, RPL32, RPL22, RPL31, RPL21, RPS15, RPL8, RPLP1, RPL3, RPS10, RPL11, RPL4								0.000277			0.0212933	2
GOTERM_BP_FAT	GO:0051276~chromosome organization	HIRA, INO80, PTTG1, CBX8, CBX5, MEN1, KDM1A, CDCA8, DKC1, DDX11, SEH1L, CDCA5, TERT, MTA2, TTF1, NUSAP1, ESPL1, MCM2, HMGA1, NCAPD2, MAD2L1, RFC1, WRAP53, RUVBL2, RUVBL1, DSCC1, BLM, NEK2, HAT1, NCAPH, HJURP, NCAPG, NCAPG2, CENPA, SMARCB1, LEO1, ASF1B, CHD4, SETDB1, TAF5, MSH2, DLGAP5, SUV39H1, NDC80, RAD54L, GSG2, CENPH, DOT1L, HDAC1, BCORL1, SMARCC1, DNMT1, CHAF1B, NCOR1, HIST1H3I								3.5e-09			0.00403154	2
KEGG_PATHWAY	hsa03010:Ribosome	RPSA, RPL35, RPS9, RPL36, RPL37, RPL29, RPL30, RPS18, MRPL13, RPL32, RPL22, RPL31, RPL21, RPS15, RPLP1, RPL8, RPL3, RPS10, RPL11, RPL4, RSL24D1, RPL12								1.77e-08			0.000194	2
KEGG_PATHWAY	hsa03030:DNA replication	LIG1, MCM2, MCM3, RNASEH2A, MCM4, MCM5, PRIM1, DNA2, RPA2, MCM7, RFC1, POLE2, RFC2, POLE3, POLD1, POLD2, FEN1								1.24e-10			3.3e-09	2
KEGG_PATHWAY	hsa03040:Spliceosome	HNRNPA1L2, NCBP1, CHERP, EFTUD2, MAGOH, LSM6, LSM7, SF3A2, PRPF4, SF3A3, PRPF19, HNRNPK, PCBP1, CDC40, SNRPB, DHX16, SNRPA, SNRNP40, LSM2, PHF5A, SNRPF, PUF60, THOC1, PRPF38A								7.81e-07			0.0108003	2
GOTERM_BP_FAT	GO:0002526~acute inflammatory response	C8A, ORM1, TF, APOA2, A2M, MASP1, SERPINF2, F2, SERPINA1, C4BPA, C2	0.00254594											1
GOTERM_CC_FAT	GO:0005615~extracellular space	TF, A2M, SORD, MASP1, FAM3B, IDE, APOC1, APOC2, HP, APOB, APOA2, FGG, GPC3, SERPINA7, ANG, ALB, APOH, SERPINC1, PCSK9, SERPINA1, C2, APOM, F11, SECTM1, HYAL1, IL27, LYZ, LGALS8, CCL16, C8A, AFP, ORM1, F5, SERPINF2, F2, CPB2, RNPEP	1.17e-08											1
GOTERM_CC_FAT	GO:0005783~endoplasmic reticulum	HSD17B2, APOC1, PDIA4, TMED6, FMO5, APOB, APOA2, POM121, TMED5, A1CF, LRG1, PLOD3, PCSK9, ELOVL6, KDELR1, SEC23IP, CIB1, SREBF1, MOGAT3, SCD, CYB5A, ERLIN1, NTSR1, MTTP, PIGN, BAX, MLEC, SDF2L1, PTP4A1, SPCS3, GHDC, CYP4F3, AGR2	0.00801918											1
GOTERM_BP_FAT	GO:0006350~transcription	ZNF85, EID1, ZNF430, LZTS1, ZBTB8B, ZNF610, ARNT2, ZNF347, ZNF253, ZNF254, ZNF829, ZNF14, LBH, ZNF512B, ZNF708, ZNF248, ZNF599, MKL1, ZNF420, ZNF607, ZNF493, ZNF527, ZNF43, ZNF93, ZNF642, ZNF566, ZNF818P, ZNF568, ZNF506, ZNF567, ZNF287, ZFP30, ZNF91, ZNF260, ZNF793, ZNF320, ZNF585A, MURC, ZFP82, ZNF439, ZNF136, ZNF571, ZNF382	3.36e-06											1
GOTERM_BP_FAT	GO:0006355~regulation of transcription, DNA-dependent	ZNF85, EID1, ZNF430, LZTS1, ZNF610, ARNT2, ANKRD1, ZNF347, ZNF253, ZNF254, CBFA2T2, ZNF829, ZNF14, ZNF708, ZNF248, ZNF599, ZNF420, ZNF607, ZNF493, ZNF527, ZNF43, ZNF93, ZNF642, ZNF566, ZNF568, ZNF506, ZNF567, ZNF287, ZFP30, ZNF91, LMCD1, ZNF793, ZNF320, ZNF585A, MURC, ZFP82, ZNF439, KRBA2, ZNF136, ZNF571, ZNF382	2.68e-07											1
GOTERM_BP_FAT	GO:0006638~neutral lipid metabolic process	APOA2, APOB, ANG, APOH, APOC1, PCSK9, APOC2, MTTP	0.0120359											1
GOTERM_BP_FAT	GO:0006639~acylglycerol metabolic process	APOA2, APOB, ANG, APOH, APOC1, PCSK9, APOC2, MTTP	0.0104783											1
GOTERM_BP_FAT	GO:0006662~glycerol ether metabolic process	APOA2, APOB, ANG, APOH, APOC1, PCSK9, APOC2, MTTP	0.013781											1
GOTERM_BP_FAT	GO:0006954~inflammatory response	TF, A2M, MASP1, IL27, LYZ, NFKB1, C4BPA, CCL16, C8A, FOS, TNFRSF1A, ORM1, APOA2, SERPINF2, F2, SERPINA1, C2, AOC3	0.0086017											1
GOTERM_BP_FAT	GO:0007596~blood coagulation	F11, FGG, HNF4A, F5, F2, MST1, APOH, SERPINC1, SERPINA1, SERPIND1, AP3B1	0.00368273											1
GOTERM_BP_FAT	GO:0007599~hemostasis	F11, FGG, HNF4A, F5, F2, MST1, APOH, SERPINC1, SERPINA1, SERPIND1, AP3B1	0.00620993											1
GOTERM_MF_FAT	GO:0008270~zinc ion binding	ZNF85, ZNF430, ZBTB8B, DZIP3, ZNF610, ZNF347, ZNF253, ZNF254, CBFA2T2, ZNF829, APLP1, ZNF14, ZNF512B, RASGRP1, ZNF708, ZNF248, ZNF599, ZNF420, ZNF607, ZNF493, ZNF43, ZNF527, ZNF93, ZNF642, ZNF566, ZNF818P, ZNF568, ZNF506, ZNF567, ZNF287, ZFP30, ZNF91, ZNF260, LMCD1, ZNF793, ZNF320, ZNF585A, RNF170, ZFP82, ZNF439, ADAMTS8, RNF150, KCMF1, ZNF136, ZNF571, ADAMTS5, ZNF382	6.23e-07											1
GOTERM_BP_FAT	GO:0009611~response to wounding	TF, A2M, MASP1, MST1, NFKB1, FOS, TNFRSF1A, APOA2, FGG, SERPINC1, APOH, SERPINA1, C2, AP3B1, F11, IL27, LYZ, C4BPA, CCL16, C8A, ORM1, F5, HNF4A, SERPINF2, BAX, F2, SERPIND1, AOC3	2.04e-05											1
GOTERM_BP_FAT	GO:0018904~organic ether metabolic process	APOA2, APOB, ANG, APOH, APOC1, PCSK9, APOC2, MTTP	0.0179043											1
GOTERM_CC_FAT	GO:0032994~protein-lipid complex	APOA2, APOB, APOH, APOC1, APOC2, HP, APOM	0.0120863											1
GOTERM_CC_FAT	GO:0034358~plasma lipoprotein particle	APOA2, APOB, APOH, APOC1, APOC2, HP, APOM	0.0120863											1
GOTERM_CC_FAT	GO:0034361~very-low-density lipoprotein particle	APOA2, APOB, APOH, APOC1, APOC2, APOM	0.00978381											1
GOTERM_CC_FAT	GO:0034364~high-density lipoprotein particle	APOA2, APOH, APOC1, APOC2, HP, APOM	0.0316214											1
GOTERM_CC_FAT	GO:0034385~triglyceride-rich lipoprotein particle	APOA2, APOB, APOH, APOC1, APOC2, APOM	0.00978381											1
GOTERM_CC_FAT	GO:0042627~chylomicron	APOA2, APOB, APOH, APOC1, APOC2	0.0241471											1
GOTERM_BP_FAT	GO:0042632~cholesterol homeostasis	APOA2, APOB, PCSK9, APOC2, APOM, LDLRAP1, MTTP	0.0272597											1
GOTERM_MF_FAT	GO:0043167~ion binding	ZNF85, DZIP3, NUAK1, NELL2, ZNF347, ZNF253, ZNF254, CBFA2T2, ZNF829, ZNF14, NT5M, ZNF248, NGFRAP1, ZNF493, ZNF43, ZNF93, ZNF642, ZNF506, ZNF287, ZFP30, ZNF91, ZNF793, RNF170, ZFP82, ZNF439, ADAMTS8, KCNT2, ZNF136, ADAMTS5, ZNF382, CAMK1D, ZNF430, PPP2R3A, ZBTB8B, ZNF610, APLP1, DDHD2, ZNF512B, CRB1, FAT3, NPTX2, RASGRP1, ZNF708, ZNF599, HCN4, ZNF420, ZNF607, ZNF527, ZNF566, ZNF568, ZNF818P, ZNF56…	0.000672											1
GOTERM_MF_FAT	GO:0043169~cation binding	ZNF85, DZIP3, NUAK1, NELL2, ZNF347, ZNF253, ZNF254, CBFA2T2, ZNF829, ZNF14, NT5M, ZNF248, NGFRAP1, ZNF493, ZNF43, ZNF93, ZNF642, ZNF506, ZNF287, ZFP30, ZNF91, ZNF793, RNF170, ZFP82, ZNF439, ADAMTS8, KCNT2, ZNF136, ADAMTS5, ZNF382, CAMK1D, ZNF430, PPP2R3A, ZBTB8B, ZNF610, APLP1, DDHD2, ZNF512B, CRB1, FAT3, NPTX2, RASGRP1, ZNF708, ZNF599, HCN4, ZNF420, ZNF607, ZNF527, ZNF566, ZNF568, ZNF818P, ZNF56…	0.000383											1
GOTERM_CC_FAT	GO:0044421~extracellular region part	TF, A2M, SORD, MASP1, FAM3B, IDE, APOC1, APOC2, HP, APOB, APOA2, FGG, GPC3, SERPINA7, ANG, ALB, APOH, SERPINC1, PCSK9, SERPINA1, C2, APOM, F11, SECTM1, HYAL1, IL27, LYZ, LGALS8, CCL16, C8A, AFP, ORM1, F5, SERPINF2, F2, CPB2, RNPEP	0.000108											1
GOTERM_BP_FAT	GO:0045449~regulation of transcription	ZNF85, EID1, ZNF430, LZTS1, ZBTB8B, ZNF610, ARNT2, ANKRD1, ZNF347, ZNF253, ZNF254, CBFA2T2, ZNF829, ZNF14, LBH, ZNF512B, ZNF708, ZNF248, ZNF599, MKL1, ZNF420, ZNF607, ZNF493, ZNF43, ZNF527, ZNF93, ZNF642, ZNF566, ZNF818P, ZNF568, ZNF506, ZNF567, ZNF287, ZFP30, ZNF91, ZNF260, LMCD1, ZNF793, ZNF320, ZNF585A, MURC, ZFP82, ZNF439, KRBA2, ZNF136, ZNF571, ZNF382	2.05e-05											1
GOTERM_MF_FAT	GO:0046872~metal ion binding	ZNF85, DZIP3, NUAK1, NELL2, ZNF347, ZNF253, ZNF254, CBFA2T2, ZNF829, ZNF14, NT5M, ZNF248, NGFRAP1, ZNF493, ZNF43, ZNF93, ZNF642, ZNF506, ZNF287, ZFP30, ZNF91, ZNF793, RNF170, ZFP82, ZNF439, ADAMTS8, KCNT2, ZNF136, ADAMTS5, ZNF382, CAMK1D, ZNF430, PPP2R3A, ZBTB8B, ZNF610, APLP1, DDHD2, ZNF512B, CRB1, FAT3, NPTX2, RASGRP1, ZNF708, ZNF599, HCN4, ZNF420, ZNF607, ZNF527, ZNF566, ZNF568, ZNF818P, ZNF56…	0.000267											1
GOTERM_MF_FAT	GO:0046914~transition metal ion binding	ZNF85, ZNF430, ZBTB8B, DZIP3, ZNF610, ZNF347, ZNF253, ZNF254, CBFA2T2, ZNF829, APLP1, ZNF14, ZNF512B, RASGRP1, ZNF708, ZNF248, ZNF599, ZNF420, ZNF607, ZNF493, ZNF43, ZNF527, ZNF93, ZNF642, ZNF566, ZNF818P, ZNF568, ZNF506, ZNF567, ZNF287, ZFP30, ZNF91, ZNF260, LMCD1, ZNF793, ZNF320, ZNF585A, RNF170, ZFP82, ZNF439, ADAMTS8, RNF150, KCMF1, ZNF136, ZNF571, ADAMTS5, ZNF382	0.000269											1
GOTERM_BP_FAT	GO:0050817~coagulation	F11, FGG, HNF4A, F5, F2, MST1, APOH, SERPINC1, SERPINA1, SERPIND1, AP3B1	0.00368273											1
GOTERM_BP_FAT	GO:0050878~regulation of body fluid levels	F11, FGG, HNF4A, F5, F2, MST1, APOH, SERPINC1, SERPINA1, SERPIND1, AGR2, AP3B1	0.010796											1
GOTERM_BP_FAT	GO:0051252~regulation of RNA metabolic process	ZNF85, EID1, ZNF430, LZTS1, ZNF610, ARNT2, ANKRD1, ZNF347, ZNF253, ZNF254, CBFA2T2, ZNF829, ZNF14, ZNF708, ZNF248, ZNF599, ZNF420, ZNF607, ZNF493, ZNF527, ZNF43, ZNF93, ZNF642, ZNF566, ZNF568, ZNF506, ZNF567, ZNF287, ZFP30, ZNF91, LMCD1, ZNF793, ZNF320, ZNF585A, MURC, ZFP82, ZNF439, KRBA2, ZNF136, ZNF571, ZNF382	5.3e-07											1
GOTERM_BP_FAT	GO:0055088~lipid homeostasis	ASGR2, APOA2, APOB, HNF4A, PCSK9, APOC2, APOM, LDLRAP1, MTTP	0.00106607											1
GOTERM_BP_FAT	GO:0055092~sterol homeostasis	APOA2, APOB, PCSK9, APOC2, APOM, LDLRAP1, MTTP	0.0272597											1
KEGG_PATHWAY	hsa04610:Complement and coagulation cascades	F11, A2M, MASP1, C4BPA, C8A, FGG, F5, SERPINF2, F2, SERPINC1, SERPINA1, C2, SERPIND1, CPB2	4.6e-07											1
GOTERM_CC_FAT	GO:0031090~organelle membrane	TM7SF2, NDUFB5, ALG3, COPZ1, ATP5G2, COX7A2L, DERL3, HADHA, ECE2, PIGM, CHST12, ST3GAL6, INSR, NDUFS2, HRC, B4GALNT1, CLN3, SHMT2, SCAMP3, SLC33A1, CORO7, ABCB6, BCL2L11, MAN2A2, ERN1, SPNS1, SSR2		0.0187244										1
GOTERM_BP_FAT	GO:0006955~immune response	PTPRC, TLR10, SP100, LY96, NCF4, GPR65, TNFSF14, PAX5, AIM2, CD86, FCGR2B, ETS1, CD274, MS4A1, AICDA, INPP5D, LCP1, CD27		0.00174523										1
GOTERM_BP_FAT	GO:0006968~cellular defense response	GAGE1, LGALS3BP, GNLY, CCR2, CXCR2, KIR2DS3, CLEC5A			0.0464657									1
GOTERM_CC_FAT	GO:0001533~cornified envelope	EVPL, CST6, SPRR1A, SPRR1B, DSP, CSTA, IVL, SCEL				0.000175								1
GOTERM_BP_FAT	GO:0007155~cell adhesion	MPZL3, CLDN7, LYPD3, MPZL2, CLDN4, FERMT1, CDH1, CXADR, CDH3, PVRL4, LAMB3, COL17A1, LGALS3BP, PVRL1, ITGB6, EGFR, F11R, ITGA2, CELSR1, PTPRU, JUP, DDR1, DSG2, PSEN1, DSG3, PKP3, DSC3, CLDN1, DSC2, LAMC2				0.0187512								1
GOTERM_BP_FAT	GO:0009913~epidermal cell differentiation	EVPL, IRF6, S100A7, SPRR1A, PPL, SPRR1B, DSP, CSTA, SFN, JAG1, IVL, SCEL				6.54e-05								1
GOTERM_BP_FAT	GO:0022610~biological adhesion	MPZL3, CLDN7, LYPD3, MPZL2, CLDN4, FERMT1, CDH1, CXADR, CDH3, PVRL4, LAMB3, COL17A1, LGALS3BP, PVRL1, ITGB6, EGFR, F11R, ITGA2, CELSR1, PTPRU, JUP, DDR1, DSG2, PSEN1, DSG3, PKP3, DSC3, CLDN1, DSC2, LAMC2				0.0192636								1
GOTERM_BP_FAT	GO:0030216~keratinocyte differentiation	EVPL, IRF6, S100A7, SPRR1A, PPL, SPRR1B, DSP, CSTA, SFN, JAG1, IVL, SCEL				2.55e-05								1
GOTERM_CC_FAT	GO:0005856~cytoskeleton	CTNNAL1, DYNC1LI1, TLN1, PDLIM7, CEP78, AURKB, TTLL3, CDCA8, MAP1LC3B, ACTR1A, TMSB15B, DYNC2H1, TUBB6, CAP1, MSN, TUBA1A, TUBB3, KIF14, MPP1, MPDZ, NEXN, NDEL1, CFL2, HAUS7, STMN1, MAP7D1, SGCB, KALRN, FGD1, KIF4A, CCDC99, CEP120, SYNC, VIM, CEP164, CORO2B, RPA1, MYL6B, KATNA1, CEP170, FBXO5, BOD1, KIF3A, CKAP5, DLGAP5, FSCN1, KIF18A, KIF18B, CENPF, DPYSL2, CDC27, KIF3C, LRRC49, GABARAP, FSD1, C…						0.000322						1
GOTERM_CC_FAT	GO:0005874~microtubule	KIF14, DYNC1LI1, KIF4A, KIF3A, KIF18A, KIF18B, KIF3C, CDC27, LRRC49, GABARAP, TTLL3, FSD1, NDEL1, MAP1LC3B, CEP170, KATNA1, DYNC2H1, TUBB6, HAUS7, STMN1, KATNAL1, TUBA1A, TUBB3						7.94e-05						1
GOTERM_CC_FAT	GO:0016021~integral to membrane	SLC9A8, LYPD3, EFNA1, B3GALT4, SLC9A2, ADCY6, BTC, SYT7, SIDT1, AQP6, KLHDC7A, ZNRF3, TMEM141, AQP3, TMEM144, CYP4Z2P, CREB3L4, F11R, CLCA2, DUOXA1, ABCC11, PTPRU, SYNJ2BP, PTPRO, TMEM150A, VSIG2, TMEM139, TMEM184A, MST1R, EFNA4, GGCX, ENPP5, ERMP1, CATSPERB, ERBB3, ERBB2, DAG1, MANSC1, TMCC3, PVRL4, SERINC2, SLC29A3, SERINC5, SLC29A2, PVRL1, TMEM125, UPK1A, OSTALPHA, IL1RAPL2, MGAT4A, JTB, AREGB…						0.000256						1
GOTERM_CC_FAT	GO:0031224~intrinsic to membrane	SLC9A8, LYPD3, EFNA1, B3GALT4, SLC9A2, BTC, ADCY6, SYT7, SIDT1, AQP6, KLHDC7A, ZNRF3, TMEM141, AQP3, TMEM144, CYP4Z2P, CREB3L4, RAB27B, F11R, CLCA2, DUOXA1, ABCC11, PTPRU, SYNJ2BP, PTPRO, TMEM150A, VSIG2, TMEM139, TMEM184A, MST1R, EFNA4, GGCX, ENPP5, ERMP1, CATSPERB, ERBB3, ERBB2, DAG1, MANSC1, TMCC3, PVRL4, SERINC2, SLC29A3, SERINC5, SLC29A2, PVRL1, TMEM125, UPK1A, OSTALPHA, IL1RAPL2, MGAT4A, JT…						0.000905						1
GOTERM_CC_FAT	GO:0044430~cytoskeletal part	DYNC1LI1, CCDC99, KIF4A, CEP120, PDLIM7, CEP78, VIM, SYNC, CEP164, AURKB, TTLL3, CDCA8, MYL6B, MAP1LC3B, ACTR1A, KATNA1, CEP170, DYNC2H1, TUBB6, FBXO5, CAP1, TUBA1A, TUBB3, KIF14, BOD1, KIF3A, CKAP5, MPDZ, DLGAP5, KIF18A, CENPF, KIF18B, KIF3C, CDC27, LRRC49, GABARAP, FSD1, NDEL1, HAUS7, STMN1, MAP7D1, KATNAL1						0.00776537						1
GOTERM_MF_FAT	GO:0009055~electron carrier activity	ACOX2, ACOX1, AIFM3, ACADS, FDXR, CYP3A43, ACADVL, CYP27B1, CYP27A1, NDUFV2, ALDH4A1, CYP4F3, CYP4F2, ERO1L, NQO1, RETSAT							7.72e-05					1
GOTERM_BP_FAT	GO:0055114~oxidation reduction	ACOX2, HSD17B11, ACOX1, AIFM3, ACADS, FDXR, DHRS7B, ALDH3A2, ALDH3A1, ACADVL, GAPDHS, CYP3A43, CYP27B1, F5, CYP27A1, NDUFV2, ALDH4A1, CYP4F3, CYP4F2, ERO1L, NQO1, RETSAT							0.0410149					1
GOTERM_BP_FAT	GO:0000070~mitotic sister chromatid segregation	NEK2, DLGAP5, NUSAP1, NDC80, ESPL1, NCAPD2, NCAPH, MAD2L1, DDX11, NCAPG, SEH1L, CDCA5, DSCC1								9.33e-06				1
GOTERM_BP_FAT	GO:0000075~cell cycle checkpoint	MAD1L1, BLM, MSH2, DDB1, TIPIN, TTK, BIRC5, CHEK2, NAE1, CDT1, CDC45, PSMG2, MAD2L1, MAPK14, BUB1B, FANCG, MAD2L2								0.000627				1
GOTERM_CC_FAT	GO:0000228~nuclear chromosome	BLM, NEK2, PIF1, TRIM28, SUV39H1, TIPIN, HIRA, BIRC5, MCM2, MCM3, RCC1, NCAPD2, RAD51, CBX5, PRIM1, RPA2, MCM7, HDAC1, SMARCB1, SMARCC1, INCENP, TERT								0.000821				1
GOTERM_BP_FAT	GO:0000375~RNA splicing, via transesterification reactions	NCBP1, LSM7, HNRNPL, HNRNPK, HNRNPF, PCBP1, CDC40, SRRM1, DBR1, LSM2, GEMIN4, GEMIN5, EFTUD2, MAGOH, DDX1, SF3A2, PRPF4, HNRNPA0, SF3A3, HNRNPH3, HNRNPUL1, GTF2F2, SNRPB, CPSF7, SNRPA, SNRNP40, PHF5A, SNRPF, CPSF1								9.52e-09				1
GOTERM_BP_FAT	GO:0000377~RNA splicing, via transesterification reactions with bulged adenosine as nucleophile	NCBP1, LSM7, HNRNPL, HNRNPK, HNRNPF, PCBP1, CDC40, SRRM1, DBR1, LSM2, GEMIN4, GEMIN5, EFTUD2, MAGOH, DDX1, SF3A2, PRPF4, HNRNPA0, SF3A3, HNRNPH3, HNRNPUL1, GTF2F2, SNRPB, CPSF7, SNRPA, SNRNP40, PHF5A, SNRPF, CPSF1								9.52e-09				1
GOTERM_BP_FAT	GO:0000398~nuclear mRNA splicing, via spliceosome	NCBP1, LSM7, HNRNPL, HNRNPK, HNRNPF, PCBP1, CDC40, SRRM1, DBR1, LSM2, GEMIN4, GEMIN5, EFTUD2, MAGOH, DDX1, SF3A2, PRPF4, HNRNPA0, SF3A3, HNRNPH3, HNRNPUL1, GTF2F2, SNRPB, CPSF7, SNRPA, SNRNP40, PHF5A, SNRPF, CPSF1								9.52e-09				1
GOTERM_CC_FAT	GO:0000785~chromatin	HIRA, TIPIN, CBX8, RCC1, DAXX, HMGN4, CBX5, MEN1, MCM7, OIP5, CENPA, EIF3E, INCENP, ASF1B, CHD4, RCOR2, TRIM28, SUV39H1, MCM2, HMGA1, HDAC1, SMARCC1, TMPO, DSCC1, HIST1H3I								0.000553				1
GOTERM_BP_FAT	GO:0000819~sister chromatid segregation	NEK2, DLGAP5, NUSAP1, NDC80, ESPL1, NCAPD2, NCAPH, MAD2L1, DDX11, NCAPG, SEH1L, CDCA5, DSCC1								1.33e-05				1
GOTERM_MF_FAT	GO:0003678~DNA helicase activity	RECQL4, BLM, PIF1, INO80, MCM4, C10ORF2, DNA2, MCM7, DDX11, SUPV3L1, RUVBL2, RUVBL1, CHD4								1.62e-05				1
GOTERM_MF_FAT	GO:0003735~structural constituent of ribosome	MRPS15, MRPS10, RPL35, RPL36, RPL37, MRPS30, MRPL13, RPL30, RPL32, RPL31, RPL8, MRPL16, RPLP1, RPL3, MRPL37, RPL11, RPL12, RPL4, RSL24D1, RPSA, MRPL4, MRPL3, MRPS22, MRPS24, RPS9, MRPS2, RPL29, RPS18, MRPS9, RPL22, RPL21, RPL7L1, RPS15								1.41e-11				1
GOTERM_MF_FAT	GO:0004386~helicase activity	RECQL4, BLM, PIF1, DDX1, INO80, RAD54L, MCM4, C10ORF2, DNA2, MCM7, DDX49, DDX11, GTF2F2, DHX16, DHX33, DDX21, DHX36, SUPV3L1, RUVBL2, RUVBL1, POLQ, DDX54, CHD4, ERCC6L								1.9e-06				1
GOTERM_CC_FAT	GO:0005643~nuclear pore	MAD1L1, IPO11, NUP93, NUP85, NUP155, TMEM48, AAAS, MAD2L1, SEH1L, NUP205, IPO5, NUP107, NUP43, LBR								0.00848725				1
GOTERM_CC_FAT	GO:0005759~mitochondrial matrix	ATP5D, ME2, MRPS15, NAGS, QARS, HADHA, MRPL13, MRPL16, MRPL37, MARS2, SUPV3L1, GCDH, SHMT2, MRPL3, NDUFA9, MRPS22, MRPS24, TOP1MT, TIMM44, C10ORF2, PPIF, COQ3, DNA2, MRPS9, C1QBP, CLPP								0.00161815				1
GOTERM_BP_FAT	GO:0006412~translation	MRPS15, MRPS10, RPL35, RPL36, RPL37, QARS, EIF2A, VARS, MRPS30, EIF3D, MRPL13, RPL30, RPL32, RPL31, EIF3H, EIF3E, RPLP1, RPL8, MRPL16, RPL3, MARS2, MRPL37, RPL11, RPL12, EIF3J, RSL24D1, RPL4, RPSA, MRPL4, MRPL3, MRPS24, RPS9, EEF2, LRRC47, MRPS2, RPL29, RPS18, MRPS9, RPL22, RPL21, RPL7L1, RPS15, EEF1G, DHPS, RPS10, FARSA, MTFMT								6.1e-11				1
GOTERM_BP_FAT	GO:0007051~spindle organization	HAUS6, KIF11, PRC1, HAUS2, HAUS1, TTK, NDC80, ESPL1, TACC3, RCC1, TUBB, SAC3D1, BUB1B, HAUS7, NCOR1								1.38e-06				1
GOTERM_MF_FAT	GO:0008026~ATP-dependent helicase activity	RECQL4, BLM, PIF1, DDX1, DNA2, DDX49, DDX11, GTF2F2, DHX16, DHX33, DDX21, DHX36, RUVBL2, POLQ, DDX54, CHD4								0.00371243				1
GOTERM_CC_FAT	GO:0030532~small nuclear ribonucleoprotein complex	LSM6, SNRPB, SNRNP40, PHF5A, RRP9, SF3A2, SNRPF, GEMIN4								0.0258555				1
GOTERM_CC_FAT	GO:0031980~mitochondrial lumen	ATP5D, ME2, MRPS15, NAGS, QARS, HADHA, MRPL13, MRPL16, MRPL37, MARS2, SUPV3L1, GCDH, SHMT2, MRPL3, NDUFA9, MRPS22, MRPS24, TOP1MT, TIMM44, C10ORF2, PPIF, COQ3, DNA2, MRPS9, C1QBP, CLPP								0.00161815				1
GOTERM_CC_FAT	GO:0033279~ribosomal subunit	MRPS15, RPL35, RPL36, RPL37, RPL30, MRPL13, RPL32, RPL31, RPL8, MRPL16, RPLP1, RPL3, RPL11, RPL4, RPSA, MRPL3, MRPS22, MRPS24, RPS9, MRPS2, RPL29, RPS18, MRPS9, RPL22, RPL21, RPL7L1, RPS15, RPS10								1.9e-10				1
GOTERM_CC_FAT	GO:0044429~mitochondrial part	ATP5D, BID, TSPO, ME2, MRPS15, UQCRC1, NAGS, CYC1, STOML2, QARS, ACN9, HADHA, MRPL13, CYP27B1, HTRA2, MRPL16, SLC25A3, DHODH, MARS2, MRPL37, SUPV3L1, GCDH, SHMT2, MRPL3, MRPS22, NDUFA9, MRPS24, TOMM40, AK2, TOP1MT, AFG3L2, ABCB7, TIMM44, C10ORF2, PPIF, COQ3, DNA2, C1QBP, MRPS9, UQCRH, PHB2, CLPP, SLC25A19, SLC25A15								0.0305955				1
GOTERM_CC_FAT	GO:0044451~nucleoplasm part	CPSF3L, TAF1A, BLM, HOXA11, NOC3L, INTS1, CHEK2, DAXX, WT1, CBX5, MEN1, INTS8, KDM1A, MCM7, DKC1, OIP5, EIF3E, TEAD4, LEO1, GTF3C5, SRRM1, CHD4, GEMIN4, GEMIN5, ELP4, TAF5, RCOR2, MTA2, TAF4B, MAGOH, MED12, ECSIT, MBD1, PRPF4, HMGA1, PPARGC1B, SF3A3, RAD51, MED30, HDAC1, ABT1, WRAP53, GTF2F2, RUVBL2, RUVBL1, NCOR1, CPSF1, THOC1								0.000141				1
GOTERM_CC_FAT	GO:0046930~pore complex	MAD1L1, IPO11, NUP93, TOMM40, NUP85, NUP155, TMEM48, AAAS, MAD2L1, SEH1L, NUP205, IPO5, NUP107, NUP43, LBR								0.014154				1
GOTERM_BP_FAT	GO:0050657~nucleic acid transport	HNRNPA1L2, NCBP1, CKAP5, MAGOH, NUP93, NUP85, NUP155, TMEM48, SEH1L, NUP205, KHSRP, THOC5, NUP107, NUP43, THOC1								0.0362289				1
GOTERM_BP_FAT	GO:0050658~RNA transport	HNRNPA1L2, NCBP1, CKAP5, MAGOH, NUP93, NUP85, NUP155, TMEM48, SEH1L, NUP205, KHSRP, THOC5, NUP107, NUP43, THOC1								0.0362289				1
GOTERM_BP_FAT	GO:0051028~mRNA transport	HNRNPA1L2, NCBP1, MAGOH, NUP93, NUP85, NUP155, TMEM48, SEH1L, NUP205, KHSRP, THOC5, NUP107, NUP43, THOC1								0.0488092				1
GOTERM_BP_FAT	GO:0051225~spindle assembly	HAUS6, TUBB, SAC3D1, HAUS2, HAUS1, HAUS7, NCOR1								0.0488363				1
GOTERM_BP_FAT	GO:0051236~establishment of RNA localization	HNRNPA1L2, NCBP1, CKAP5, MAGOH, NUP93, NUP85, NUP155, TMEM48, SEH1L, NUP205, KHSRP, THOC5, NUP107, NUP43, THOC1								0.0362289				1
GOTERM_BP_FAT	GO:0051726~regulation of cell cycle	MAD1L1, ILKAP, BLM, NEK2, TIPIN, TTK, CHEK2, RCC1, CDC37, GPR3, CDT1, CSNK2A2, MEN1, CDC45, FANCG, CDC7, MSH2, GMNN, DLGAP5, DDB1, SPHK1, SKP2, NUSAP1, ESPL1, BIRC5, TACC3, NAE1, PSMG2, MAD2L1, HDAC1, MAPK14, BUB1B, ADAM17, ID3, MAD2L2								0.000367				1
GOTERM_MF_FAT	GO:0070035~purine NTP-dependent helicase activity	RECQL4, BLM, PIF1, DDX1, DNA2, DDX49, DDX11, GTF2F2, DHX16, DHX33, DDX21, DHX36, RUVBL2, POLQ, DDX54, CHD4								0.00371243				1
KEGG_PATHWAY	hsa04110:Cell cycle	CDC7, ANAPC1, MAD1L1, SKP2, TTK, ESPL1, CDC20, MCM2, PTTG1, CHEK2, MCM3, MCM4, MCM5, CDC45, MCM7, MAD2L1, HDAC1, PLK1, BUB1B, MAD2L2								0.000546				1
GOTERM_BP_FAT	GO:0051270~regulation of cell motion	EGFR, IL6, PTPRM, SP100, NRP1, ACTN4, CSF1, SMAD3, TPM1, TGFB2, CITED2, SERPINE2, ETS1, RRAS, THBS1, FGF2									0.000808			1
GOTERM_BP_FAT	GO:0045597~positive regulation of cell differentiation	IL6, PDLIM7, TNFRSF12A, SOCS3, CSF1, TGFBR2, SMAD3, TRIM16, IL7R, TGFB2, NDEL1, ETS1, FGF2, BOC, NGF									0.0316904			1
GOTERM_BP_FAT	GO:0042127~regulation of cell proliferation	CAV2, NAMPT, CAV1, NRP1, OSMR, CSF1, MMP7, FTH1, TGFB2, S1PR3, PPAP2A, THBS1, FGF2, FOSL1, EGFR, IL6, PTPRM, TGFBR2, SMAD3, MFGE8, IDO1, TAX1BP3, PURA, POLD4, ETS1, RIPK2, PMP22, EMP3, KCTD11, NGF									0.0369699			1
GOTERM_BP_FAT	GO:0002520~immune system development	PLEK, AICDA, SPTA1, CD79A, CD24, KLF1, LTA, CTNNBL1, BLNK, SYK										0.0399097		1
GOTERM_CC_FAT	GO:0031226~intrinsic to plasma membrane	FCER1A, SIT1, GYPE, GLRA3, NCKAP1L, CD52, TNFSF8, KCNQ5, CD37, TRAC, CD19, CD69, RHCE, MS4A1, CLEC2D, CD22, CD79B, SPTA1, SLC4A1, CHRNA6, CD24, CD27										0.0146518		1
KEGG_PATHWAY	hsa04662:B cell receptor signaling pathway	CD19, FCGR2B, CD22, CD79B, CD79A, BLNK, BTK, SYK										0.000154		1
KEGG_PATHWAY	hsa05340:Primary immunodeficiency	CD19, AICDA, CD79A, BLNK, BTK										0.0393237		1
GOTERM_BP_FAT	GO:0006270~DNA replication initiation	CDC45, MCM7, MCM2, MCM4, MCM5, MCM6											0.0152802	1
GOTERM_BP_FAT	GO:0006275~regulation of DNA replication	DNA2, CDC45, CCDC88A, BLM, GMNN, PCNA, BRCA2, TTF1, CDT1											0.0383204	1
GOTERM_BP_FAT	GO:0006323~DNA packaging	NAP1L1, CTCF, MCM2, NCAPD3, NCAPD2, HIST1H4B, CENPA, NCAPG, CENPV, HIST1H3F, ASF1B, CHAF1B, HIST1H3I											0.0257822	1
GOTERM_BP_FAT	GO:0051052~regulation of DNA metabolic process	CCDC88A, BLM, MSH2, PIF1, GMNN, USP1, TTF1, BRCA2, BRCA1, CDT1, DNA2, CDC45, PCNA											0.00322597	1
