# Supplementary material for: A systematic study on drug-response associated genes using baseline gene expressions of the Cancer Cell Line Encyclopedia
Source: Sci Rep. 2016 Mar 10;6:22811. doi: 10.1038/srep22811 (PMC4785360; doi:10.1038/srep22811)
Supplement: Supplementary Dataset S5 [file srep22811-s6.xls]

## Sheet: Sheet1
Supplementary Data S5. T-test between the sensitivity values of samples in the two group for 14 drugs.
Drugs	10	20	30	40	50	60	70	80	90	100	110	120	130	140	150	160	170	180
17-AAG	0	0.09	0.12	0.68	0.82	2	2.88	3.93	3.24	14.38	10.77	9.61	19.94	26.89	16.94	31.29	48.24	42.02
AEW541	0	0.11	0.77	1.1	2.08	7.98	5.18	12.33	18.89	12.82	27.38	27.55	29.38	36.59	51.57	48.67	71.15	91.95
AZD6244	0	0.15	0.33	2.97	1.92	5.1	3.45	5.52	11.64	12.21	10.2	11.13	11.74	17.62	24.39	29.68	39.86	37.91
Erlotinib	0	0.16	0.71	5.49	5.28	5.99	7.74	19.27	18.6	29.12	31.91	53.72	40.44	63.53	79.03	94.55	94.98	140.09
Irinotecan	0	0.11	0.91	1.01	2.67	6.31	7.87	14.47	12.37	13.8	36.48	35.55	56.56	90.81	84.78	126.93	170.97	215.09
Lapatinib	0	0.35	1.93	6.09	11.44	18.71	35.9	42.98	74.89	57.17	102.14	120.62	167.96	207.84	261.68	338.56	363.55	378.62
PD-0325901	0	0.08	0.6	0.16	1.13	3.03	5.1	2.54	5.43	6.19	7.79	8.08	20.51	22.83	19.45	29.77	35.31	49.18
PD-0332991	0	0.09	2.13	4.25	4.62	4.21	5.23	3.24	6.86	6.6	5.82	7.84	6.73	12.8	10.19	10.13	12.11	10.97
Paclitaxel	0	0.08	0.13	1.92	1.35	3.54	15.86	4.96	24.03	32.65	37.28	47.55	61.13	87.43	124.95	123.24	148.41	204.86
Panobinostat	0	0.14	1.04	0.29	6.96	2.29	5.17	8.48	9.62	8.21	12.98	13.92	25.1	38.29	66.54	59.08	54.05	94.4
RAF265	0	0.16	0.3	0.23	1.72	2.37	1.2	2.44	2.31	5.51	9.23	6.11	4.98	8.2	9.55	9.7	9.71	13.46
TAE684	0	0.17	7.77	14.11	19.86	30.59	31.49	55.47	54.65	55.14	94.21	98.97	81.05	108.42	85.2	116.47	123.88	135.58
Topotecan	0	0.16	0.15	0.15	0.47	0.48	2.32	6.51	10.44	6.1	11.3	11.55	11.28	24.05	35.33	46.76	45.93	60.2
ZD-6474	0	0.11	0.12	0.94	1.52	1.18	4.81	3.59	1.09	3.21	2.3	4.01	2.3	2.96	5.39	1.68	6.43	5.65
* the DRA genes are inferred at FDR 0.1
