# Supplementary material for: A systematic study on drug-response associated genes using baseline gene expressions of the Cancer Cell Line Encyclopedia
Source: Sci Rep. 2016 Mar 10;6:22811. doi: 10.1038/srep22811 (PMC4785360; doi:10.1038/srep22811)
Supplement: Supplementary Dataset S6 [file srep22811-s7.xls]

## Sheet: Sheet1
Supplementary Data S6. P-value of Fisher’s exact test between male and female.
Fisher's exact test P-value
Drugs	100	200	300	400	500	600	700	800	900	1000	1500	2000	3000	4000	5000
17-AAG	1	0.000913793	0.000619499	1.94115e-05	0.00179585	0.0138997	0.033028	0.0291312	0.000870521	0.000676002	8.34021e-05	1.22384e-07	4.45194e-09	9.5131e-08	7.04265e-06
AEW541	0.0136961	0.0152597	0.0822247	0.177326	0.000824687	0.00014016	3.09552e-05	8.35663e-06	0.000104389	9.45356e-05	2.07647e-06	5.56382e-08	0.000411819	0.000215475	0.000185906
AZD6244	0.0889178	0.139808	0.0822247	0.00680442	3.43254e-06	2.11526e-06	2.63753e-09	7.6895e-09	7.25822e-10	1.89209e-10	6.01602e-12	3.58347e-13	5.20617e-14	6.93894e-14	5.75597e-14
Erlotinib	7.04108e-17	3.67188e-24	2.47891e-35	3.25926e-40	1.30547e-40	3.83047e-41	1.94143e-39	2.26466e-42	1.10846e-41	1.12663e-43	8.25846e-39	9.97447e-36	7.96205e-26	9.7862e-20	3.00069e-13
Irinotecan	0.393934	0.0502388	0.00569651	0.000461505	0.00179585	0.000297093	0.00012713	0.000380158	5.8895e-05	1.75345e-06	6.68921e-11	1.97756e-11	2.0646e-08	1.24933e-10	5.66435e-10
Lapatinib	3.94909e-20	2.44963e-39	2.63166e-58	1.44983e-60	1.01855e-60	3.83806e-67	2.16177e-66	3.77573e-71	3.07879e-77	6.98427e-79	4.18602e-92	6.86772e-88	3.6807e-82	2.05282e-66	3.5548e-48
PD-0325901	0.0889178	0.000185265	0.0371506	0.00680442	0.00036372	1.23278e-05	3.12405e-06	9.56491e-07	1.65115e-07	3.39041e-08	4.84882e-13	4.31776e-21	2.02031e-22	1.86812e-21	1.68902e-21
PD-0332991	0.393934	0.321426	0.658873	0.403498	0.365937	0.134633	0.0497483	0.0423201	0.0181886	0.0326266	0.254955	0.0892107	0.0604545	0.0283121	0.0621043
Paclitaxel	0.0889178	8.2105e-07	5.44261e-09	2.8026e-11	2.48628e-11	1.15428e-14	1.57565e-16	3.65188e-17	6.46769e-16	5.56791e-17	3.19981e-20	3.82487e-19	8.73029e-16	3.39024e-13	5.23036e-11
Panobinostat	0.393934	0.139808	0.293069	1.84511e-06	9.38123e-06	0.00014016	0.000474172	3.22575e-05	3.2683e-05	1.75345e-06	1.16138e-09	8.25108e-11	4.65692e-10	2.17081e-10	3.25684e-07
RAF265	0.393934	0.594824	0.466327	0.0586677	0.0769619	0.259295	0.322265	0.113404	0.0510107	0.0774069	0.0400344	0.00638607	0.0179809	0.00117587	0.00819733
TAE684	0.0889178	0.000913793	3.02614e-06	2.8026e-11	1.14112e-15	1.84974e-12	1.97719e-14	2.30418e-13	3.9662e-12	2.41968e-13	6.01602e-12	1.97756e-11	1.38865e-06	0.00237218	0.0100338
Topotecan	0.0136961	0.000913793	0.00195592	0.00293628	0.00036372	2.85347e-05	3.12405e-06	4.47598e-07	1.76213e-08	8.86937e-10	1.78896e-14	5.08816e-16	7.16428e-20	6.64149e-19	1.45824e-19
ZD-6474	1	0.866435	0.828899	0.403498	0.185292	0.190292	0.253216	0.195469	0.196635	0.338992	0.12335	0.132576	0.497141	0.0501672	0.0885855
