# Supplementary material for: A systematic study on drug-response associated genes using baseline gene expressions of the Cancer Cell Line Encyclopedia
Source: Sci Rep. 2016 Mar 10;6:22811. doi: 10.1038/srep22811 (PMC4785360; doi:10.1038/srep22811)
Supplement: Supplementary Dataset S7 [file srep22811-s8.xls]

## Sheet: Sheet1
Supplementary Data S7. The module differential analysis results for 15 drugs
		17-AAG		AZD0530		AZD6244		Erlotinib		Lapatinib		Nutlin-3		PD-0325901		PHA-665752		Paclitaxel		Panobinostat		RAF265		TAE684		TKI258		Topotecan		ZD-6474
module	MDC	FDR_random_samples	MDC	FDR_random_samples	MDC	FDR_random_samples	MDC	FDR_random_samples	MDC	FDR_random_samples	MDC	FDR_random_samples	MDC	FDR_random_samples	MDC	FDR_random_samples	MDC	FDR_random_samples	MDC	FDR_random_samples	MDC	FDR_random_samples	MDC	FDR_random_samples	MDC	FDR_random_samples	MDC	FDR_random_samples	MDC	FDR_random_samples
GO:0000003_reproduction	1.1	0.02	1.39	0.22	1.5	1	1.44	0.98	1.42	0.26	1.84	0.98	1.18	0.98	2.11	0	2.51	0	1.85	0	1.82	0	1.49	1	2.38	0	2.24	0	2.21	0
GO:0000018_regulation of DNA recombination	0.91	0.26	1.37	0.44	0.72	0.16	0.67	0.3	1.17	0.88	1.56	0.86	0.6	0.12	2	0.06	3.8	0	1.93	0.1	0.79	0.38	0.83	0	1.1	0.36	3.67	0.02	3.05	0.2
GO:0000041_transition metal ion transport	1.46	0.42	1.58	0.16	3.28	0.3	1.09	0.8	1.35	0.74	2.26	0.24	2.14	0.38	2.1	0.06	1.33	0.16	2.01	0.16	3.17	0.02	1.26	0.86	2.3	0.04	2.6	0	1.36	0.56
GO:0000060_protein import into nucleus, translocation	0.74	0.3	2.35	0	1.37	0.84	1.18	0.88	1.32	0.76	3.17	0.22	0.84	0.16	2.26	0.08	2.41	0.04	1.97	0.36	3	0	1.63	0.5	3.14	0	5.77	0.04	1.63	0.56
GO:0000070_mitotic sister chromatid segregation	0.93	0.46	1.35	0.44	1.23	0.96	0.51	0.02	1.25	0.62	1.87	0.9	0.98	0	2.73	0	0.5	0.06	0.72	0	2.37	0.02	3.23	0.02	1.57	0.16	1.15	0.2	1.7	0.44
GO:0000075_cell cycle checkpoint	0.92	0.42	1.73	0.02	1.57	1	1.03	1	1.11	1	1.96	1	1.33	1	2.4	0	1.98	0	1.38	0	2.27	0	1.6	0.82	1.86	0	2.35	0	2.12	0
GO:0000077_DNA damage checkpoint	0.94	0.62	1.84	0	1.88	0.68	1.48	1	1.21	0.96	2.36	0.3	1.66	0.48	2.36	0	2.61	0	1.81	0	2.73	0	1.52	0.82	2.47	0	3.08	0	2.4	0
GO:0000079_regulation of cyclin-dependent protein serine/threonine kinase activity	0.98	0.66	2.48	0	1.61	0.96	1.92	0.38	1.56	0.3	2.62	0.16	1.07	1	3.28	0	2.8	0	1.52	0.12	2.91	0	2.09	0.04	3.4	0	4.78	0	3.53	0
GO:0000082_G1/S transition of mitotic cell cycle	0.73	0	1.37	0.76	0.99	0	0.85	0	0.88	0	1.63	1	0.87	0	2.47	0	2.42	0	1.55	0	2.02	0	1.57	0.66	1.97	0	2.81	0	2.31	0
GO:0000086_G2/M transition of mitotic cell cycle	1	0.9	2.09	0	1.75	0.86	1.25	1	1.12	1	2.59	0.02	1.06	1	3.02	0	2.46	0	1.3	0.06	2.64	0	1.87	0.08	2.69	0	3.03	0	2.36	0
GO:0000096_sulfur amino acid metabolic process	2.7	0	0.95	0.2	2.05	0.72	0.74	0.04	1.08	0.84	0.98	0	1.97	0.58	0.94	0.34	1.03	0.24	2.74	0.04	0.66	0.1	0.59	0	0.4	0	1.89	0.06	1.2	0.74
GO:0000122_negative regulation of transcription from RNA polymerase II promoter	1	0.62	1.29	0.88	1.58	0.96	1.46	1	1.27	0.96	2.04	1	1.35	0.88	2.24	0	2.56	0	1.91	0	2.18	0	1.42	1	2.35	0	2.2	0	2.17	0
GO:0000165_MAPK cascade	1.08	0	1.47	0.82	1.57	1	1.92	0.28	1.47	0.2	1.91	0.72	1.21	1	2.35	0	3.28	0	1.87	0	1.89	0	1.55	0.74	2.73	0	2.56	0	2.77	0
GO:0000184_nuclear-transcribed mRNA catabolic process, nonsense-mediated decay	1.49	0	1.25	0.92	1.22	1	1.31	1	0.91	0	1.72	0.98	0.8	0	1.62	0	1.85	0	1.57	0	1.59	0.32	0.93	0	1.65	0.04	1.48	0	3.47	0
GO:0000186_activation of MAPKK activity	1.55	0	2.36	0	3.63	0	2.48	0.16	1.38	0.58	4.03	0	2.2	0.18	2.76	0	3.37	0	2.71	0	4.66	0	1.65	0.62	4.55	0	2.51	0	2.71	0.02
GO:0000187_activation of MAPK activity	1.29	0.04	1.17	0.96	1.8	0.6	1.67	0.9	1.14	0.96	2.22	0.46	1.36	0.64	2.13	0	2.95	0	1.74	0.04	2.05	0	1.62	0.22	3.41	0	2.05	0.02	2.71	0.08
GO:0000209_protein polyubiquitination	0.66	0	1.78	0	1.49	1	1.2	1	1.34	0.78	2.18	0.72	1.47	0.94	1.9	0	1.93	0	1.52	0	1.9	0.02	1.52	0.98	2.47	0	2.42	0	1.82	0.08
GO:0000226_microtubule cytoskeleton organization	1.01	0.04	1.61	0.04	1.4	1	0.81	0	1.16	1	1.78	1	0.93	0	2.49	0	1.31	0	1.17	0.26	2.08	0	1.89	0.12	1.94	0	2.23	0	2.04	0
GO:0000245_spliceosomal complex assembly	0.65	0.08	0.66	0	0.63	0	0.59	0.02	0.58	0	2.42	0.52	0.66	0	1.35	0.16	3.25	0	1.4	0.16	1.93	0.16	1.34	0.84	1.87	0.1	2.91	0	1.02	1
GO:0000271_polysaccharide biosynthetic process	0.56	0.04	1.56	0.18	1.22	0.94	1.49	0.68	1.43	0.48	3.3	0.02	0.62	0	1.48	0	2.76	0	1.74	0.1	3.57	0	1.45	0.7	3.16	0	3.35	0	1.95	0.14
GO:0000278_mitotic cell cycle	0.89	0	1.4	0.36	1.26	1	0.82	0	1	0	1.73	1	0.97	0	2.59	0	1.55	0	1.22	0	2.03	0	1.61	1	1.77	0	2.1	0	1.96	0
GO:0000280_nuclear division	1.02	0.22	1.33	0.66	1.27	1	0.69	0	1.08	1	1.48	1	0.89	0	2.58	0	1.1	0.04	1.07	0.96	1.84	0	1.71	0.7	1.54	0	1.77	0	1.7	0.14
GO:0000288_nuclear-transcribed mRNA catabolic process, deadenylation-dependent decay	1.32	0.02	2.22	0	1.29	0.98	1.72	0.7	1.59	0.22	2.97	0.08	0.94	0	2.67	0	4.21	0	2.83	0	4.59	0	1.3	0.96	3.09	0	4.57	0	5.24	0
GO:0000289_nuclear-transcribed mRNA poly(A) tail shortening	1.92	0.04	2.68	0.06	1.94	0.46	2.97	0.08	4.52	0	4.82	0.04	1.61	0.58	3.77	0	6.2	0	7.29	0	10.18	0	2.75	0	10.95	0	5.96	0	9.8	0
GO:0000291_nuclear-transcribed mRNA catabolic process, exonucleolytic	0.98	0.64	1.97	0.2	1.2	0.88	1.16	0.9	0.83	0.06	2.43	0.4	0.75	0.04	2.34	0.02	3.51	0	2.02	0.12	3.25	0.04	0.94	0.08	1.4	0.52	3.23	0	2.45	0.28
GO:0000302_response to reactive oxygen species	0.92	0.24	1.2	0.96	1.45	0.92	1.18	0.98	0.92	0.1	1.82	0.86	0.82	0.16	2.57	0	1.9	0.08	2.26	0.02	2.56	0.02	1.32	0.88	3.03	0	2.79	0	2.58	0.08
GO:0000375_RNA splicing, via transesterification reactions	0.98	0.88	1.26	0.96	0.9	0	0.83	0	0.66	0	1.69	1	0.79	0	1.5	0	2.4	0	1.36	0	1.93	0	1.22	1	1.6	0	2.56	0	1.43	0.98
GO:0000377_RNA splicing, via transesterification reactions with bulged adenosine as nucleophile	0.97	0.76	1.26	0.94	0.91	0	0.82	0	0.65	0	1.71	1	0.79	0	1.5	0	2.41	0	1.37	0.02	1.98	0	1.24	1	1.6	0	2.56	0	1.42	0.98
GO:0000380_alternative mRNA splicing, via spliceosome	0.23	0	0.36	0	0.78	0	0.65	0	0.35	0.02	1.63	0.7	1.42	0.68	0.55	0.08	0.87	0.52	3.41	0	1.07	0.76	1.7	0.4	2.18	0.22	3.07	0	0.43	0
GO:0000387_spliceosomal snRNP assembly	0.46	0.02	0.89	0.14	0.39	0	0.26	0	0.24	0	0.66	0.02	0.37	0	0.87	0.32	1.73	0	0.91	0.36	0.73	0	0.46	0	0.49	0	0.92	0.42	0.66	0.02
GO:0000398_mRNA splicing, via spliceosome	0.97	0.94	1.26	0.98	0.91	0	0.82	0	0.65	0	1.71	1	0.79	0	1.5	0	2.41	0	1.37	0	1.98	0	1.24	1	1.6	0	2.56	0	1.42	1
GO:0000578_embryonic axis specification	2.64	0	0.79	0.04	2.74	0.28	0.99	0.02	0.89	0.2	1.04	0.78	2.36	0.24	1.35	0.22	1.61	0.08	4.12	0.04	0.69	0.04	3.24	0.12	1.53	0.38	3.21	0.06	0.99	0.3
GO:0000723_telomere maintenance	0.44	0	1.07	0.94	0.73	0	0.68	0	0.51	0	0.95	0	0.79	0	1.84	0	2.21	0	2.37	0	1.94	0.06	1.36	0.88	1.89	0.1	2.13	0	1.93	0.16
GO:0000724_double-strand break repair via homologous recombination	0.71	0.14	1.82	0.1	1.37	0.98	1.29	0.98	0.86	0	2.08	0.68	0.92	0	2.8	0	3.02	0	2.58	0	2.32	0.08	1.81	0.44	2.6	0	3.46	0	2.9	0
GO:0000725_recombinational repair	0.71	0.2	1.82	0.18	1.37	0.96	1.29	0.98	0.86	0.04	2.08	0.64	0.92	0.02	2.8	0	3.02	0	2.58	0	2.32	0	1.81	0.36	2.6	0	3.46	0	2.9	0
GO:0000737_DNA catabolic process, endonucleolytic	0.96	0.48	1.46	0.48	1.25	1	1.51	0.96	0.96	0.04	3.02	0.08	1.05	0.98	2.85	0	3.19	0	1.39	0.18	2.89	0	1.18	0.98	2.92	0	4.02	0	2.74	0.02
GO:0000819_sister chromatid segregation	0.92	0.52	1.24	0.6	1.18	0.98	0.52	0	1.34	0.36	1.97	0.74	1.04	0.98	2.91	0	0.58	0.1	0.89	0.14	2.37	0	3.31	0	1.78	0.16	1.26	0.34	1.64	0.42
GO:0000902_cell morphogenesis	1.05	0	1.03	1	1.73	1	1.27	1	1	0	2.02	1	1.33	1	2.61	0	2.95	0	2.26	0	2.27	0	1.5	1	2.76	0	2.72	0	2.03	0
GO:0000904_cell morphogenesis involved in differentiation	1.05	0.02	0.98	0	1.6	1	1.16	1	0.95	0	1.99	1	1.26	1	2.73	0	3.12	0	2.26	0	2.1	0	1.55	1	2.73	0	2.67	0	1.93	0
GO:0000910_cytokinesis	0.8	0.2	1.51	0.22	0.87	0	1.11	1	1.59	0.18	2.23	0.6	0.7	0	2.7	0	1.37	0	1.11	0.6	1.95	0.06	1.58	0.82	2.4	0	2.48	0	2.01	0.02
GO:0000956_nuclear-transcribed mRNA catabolic process	1.44	0	1.36	0.72	1.27	1	1.33	1	0.94	0	1.77	1	0.83	0	1.72	0	2.21	0	1.55	0	1.99	0	0.94	0	1.74	0	1.73	0	3.5	0
GO:0001101_response to acid	1.26	0	1.18	0.82	1.48	1	1.21	0.98	1.33	0.8	1.49	0.98	1.23	0.94	2.21	0	1.92	0	1.28	0.54	1.37	0.76	1.49	0.88	1.77	0.14	1.82	0	1.97	0.02
GO:0001501_skeletal system development	1.16	0	1.04	1	1.35	1	1.08	0.98	0.97	0.02	1.37	1	1.23	0.96	1.95	0	1.94	0	1.67	0.02	1.62	0.04	1.59	0.9	2.04	0	1.56	0	1.57	0.46
GO:0001503_ossification	1.02	0.12	0.8	0	1.33	1	1.06	1	1	0.94	1.61	0.74	1.08	0.92	2.08	0	2.32	0	1.92	0.04	1.79	0.06	1.51	0.86	2.1	0.02	1.64	0	1.55	0.22
GO:0001505_regulation of neurotransmitter levels	0.45	0	1.24	0.82	1.13	1	0.45	0	0.48	0	2.23	0.58	1.98	0.1	0.85	0.34	0.57	0.1	1.67	0.18	0.87	0.08	1.81	0.68	2.57	0.1	1.67	0.12	0.55	0
GO:0001508_action potential	1.17	0.14	1.37	0.3	1.46	0.58	1.25	0.74	1.26	0.54	2.05	0.72	1.98	0.22	1.19	0.04	1.34	0.22	1.43	0.78	1.03	0.42	1.44	0.52	1.34	0.7	1.12	0.62	1.03	0.58
GO:0001523_retinoid metabolic process	2.79	0	3.77	0.1	2.03	0.8	1.97	0.3	6.65	0	0.78	0.04	1.97	0.52	1.23	0.54	0.62	0.52	2.01	0.28	1.4	0.8	4.11	0.16	1.1	0.9	4.89	0.14	2.47	0.2
GO:0001525_angiogenesis	0.91	0.32	0.97	0	1.02	1	1.12	1	1.09	1	1.72	1	0.83	0	2.63	0	3.22	0	1.91	0.18	1.8	0	1.54	1	2.59	0	2.3	0	1.74	0.4
GO:0001541_ovarian follicle development	1.5	0.14	1.08	0.88	1.3	0.94	1.36	0.68	1.38	0.62	4.02	0.1	2.09	0.16	2.98	0.02	1.68	0.04	1.75	0.18	2.03	0.08	1.43	0.68	2.58	0.1	1.99	0.02	1.88	0.34
GO:0001558_regulation of cell growth	1.37	0	1	1	1.65	0.98	0.98	0	1.01	1	1.85	0.94	1.24	1	2.62	0	2.57	0	2.19	0.02	2.41	0	1.46	1	2.43	0	2.69	0	2.02	0.08
GO:0001568_blood vessel development	1.06	0.02	0.86	0	0.95	0	0.96	0	1.02	1	1.59	1	0.78	0	2.96	0	2.95	0	1.68	0.12	1.91	0	1.57	1	2.7	0	2.01	0	1.64	0.76
GO:0001569_patterning of blood vessels	0.85	0.5	0.89	0.1	0.6	0	0.98	0.04	1.3	0.68	0.94	0	0.59	0.04	3.45	0	6.79	0	2.52	0.06	1.59	0.58	1.18	0.86	2.95	0.1	5.35	0.02	3.85	0.1
GO:0001570_vasculogenesis	0.67	0.08	1.63	0.42	1.21	0.94	1.7	0.82	1.28	0.62	1.8	0.9	1.05	0.8	1.64	0.16	2.98	0.04	1.4	0.32	1.89	0.22	1.52	0.72	2.89	0.12	2.47	0.02	2.13	0.38
GO:0001649_osteoblast differentiation	1.06	0.2	0.79	0.02	1.26	1	1.31	0.92	1.09	0.96	1.54	1	1.08	0.96	2.16	0	2.44	0	2.38	0	1.68	0.5	1.41	0.8	2.02	0.02	2.09	0	1.91	0.5
GO:0001654_eye development	0.97	0.9	1.25	0.88	1.65	0.38	0.99	0	0.96	0.02	1.95	0.8	1.3	0.84	2.37	0	2.71	0	2.05	0.02	1.85	0	1.91	0.32	2.48	0	1.83	0	1.76	0.02
GO:0001655_urogenital system development	1.09	0.14	0.91	0.04	1.52	0.94	1.22	0.96	1.3	0.84	1.6	1	1.29	0.88	1.99	0	1.94	0	2.05	0	1.8	0.24	1.75	0.52	2.13	0	1.55	0	1.8	0.32
GO:0001656_metanephros development	0.88	0.52	1.13	0.4	2.12	0.28	1.67	0.38	1.4	0.52	1.93	0.96	1.33	0.5	1.81	0.1	1.51	0	1.29	0.64	1.98	0.22	2.08	0.16	3.33	0.04	1.6	0.48	2.35	0.3
GO:0001657_ureteric bud development	1.58	0.12	0.8	0	1.63	0.86	1.14	1	1.18	0.94	1.41	1	1.17	0.74	1.86	0.12	1.35	0.14	1.28	0.5	2.02	0.08	1.6	0.68	1.67	0.5	1.5	0.12	1.24	0.92
GO:0001658_branching involved in ureteric bud morphogenesis	2.77	0	0.79	0.12	3.91	0	0.97	0.04	0.65	0	1.96	0.74	1.81	0.16	1.95	0.16	0.83	0.52	1.18	0.48	2.9	0.02	1.02	0.96	1.58	0.54	1.99	0.16	1.59	0.58
GO:0001659_temperature homeostasis	0.93	0.68	2.2	0.4	0.8	0.02	1.64	0.62	4.07	0.02	1.09	0.94	0.76	0.22	0.41	0.06	0.35	0.2	0.19	0	0.47	0.16	1.02	0.94	0.66	0.12	0.28	0.04	2.68	0.22
GO:0001666_response to hypoxia	1.21	0.22	1.16	0.96	1.56	1	1.08	1	1.21	0.98	1.96	0.84	1.04	1	2.48	0	2.29	0	1.93	0	2.25	0.06	1.6	0.96	2.33	0	2.33	0	2.15	0
GO:0001667_ameboidal cell migration	1.64	0	1.08	1	1.66	0.5	1.3	0.96	1.22	0.96	1.93	0.9	1.23	0.94	3.57	0	3.37	0	2.44	0	2.16	0	1.6	0.52	2.28	0	2.54	0	2.98	0
GO:0001676_long-chain fatty acid metabolic process	1.14	0.52	1.35	0.82	2.63	0.26	1.29	0.76	1.36	0.66	1.21	0.96	1.46	0.48	1.85	0	1.22	0.32	1.52	0.18	1.28	0.84	1.51	0.64	1.62	0.62	1.41	0.44	0.93	0.4
GO:0001678_cellular glucose homeostasis	1.66	0.04	0.76	0.08	0.96	0.06	0.68	0.14	0.9	0.28	1.23	0.88	0.84	0.12	0.51	0.22	1.7	0.14	2.8	0.14	1.75	0.24	1.01	0.94	2.5	0.1	3.6	0	1.62	0.62
GO:0001701_in utero embryonic development	1.07	0.06	1.42	0.7	1.61	1	1.25	1	1.15	0.98	2.22	0.88	1.22	0.88	2.61	0	3.02	0	1.84	0.02	2.32	0	1.78	0.86	2.67	0	2.23	0	2.18	0
GO:0001702_gastrulation with mouth forming second	0.74	0.18	1.23	0.7	1.19	0.88	1.18	0.84	0.87	0.16	1.24	0.76	0.97	0.16	1.28	0.56	4.47	0.08	2.63	0.12	1.77	0.4	2.44	0.4	1.87	0.32	2.97	0.06	2.77	0.14
GO:0001704_formation of primary germ layer	1.66	0.1	1.04	1	1.69	0.52	0.93	0.08	0.88	0.14	2.2	0.86	0.98	0.22	3.9	0	3.89	0	3.97	0	1.71	0.18	2.23	0.12	2.75	0	3.96	0	2.24	0.02
GO:0001707_mesoderm formation	1.6	0.04	0.86	0.02	1.72	0.42	0.67	0.02	0.71	0.1	2.24	0.56	0.91	0.28	4.81	0	4.48	0.02	4.56	0	1.52	0.58	2.57	0.1	3.17	0.02	4.17	0	1.88	0.34
GO:0001708_cell fate specification	1.04	0.2	0.81	0	2.42	0.28	1.32	0.64	1.16	0.54	1.42	0.88	1.39	0.66	2.22	0	1.82	0	2.29	0.06	1.91	0.48	2.48	0.32	2.33	0.2	1.9	0.14	1.13	0.8
GO:0001709_cell fate determination	1.04	0.48	0.93	0.04	1.25	0.72	1.17	0.82	3.12	0.08	1.5	0.92	0.99	0.32	3.16	0	1.92	0.06	5.4	0	1.02	0.7	2.73	0.18	1.46	0.38	1.91	0.3	2.6	0.16
GO:0001754_eye photoreceptor cell differentiation	1.77	0.2	1.91	0.46	1.75	0.34	1.39	0.54	0.92	0.24	1.35	0.5	2.38	0.48	1.34	0.14	1.41	0.36	2.42	0.06	1.89	0.1	2.03	0.32	3.67	0.04	1.38	0.58	1.94	0.08
GO:0001755_neural crest cell migration	2.59	0	0.19	0	7.24	0.06	0.23	0	0.18	0	0.81	0.02	7.4	0.02	0.89	0.48	0.36	0.14	0.98	0.3	1.84	0.26	0.59	0.08	0.44	0.04	0.38	0.04	0.39	0.06
GO:0001756_somitogenesis	0.69	0.48	0.85	0	2.75	0.1	0.6	0.12	0.88	0.16	2.39	0.52	1.87	0.2	3	0	2.06	0.02	2.66	0.04	1.95	0.12	2.03	0.4	2.41	0.08	1.57	0.34	1.76	0.42
GO:0001763_morphogenesis of a branching structure	1.44	0	0.89	0	1.37	1	1.04	1	1.19	0.96	1.77	1	1.15	0.96	3.23	0	3.64	0	2.07	0	2.09	0.06	1.68	0.96	2.61	0	2.46	0	2.79	0.06
GO:0001764_neuron migration	0.6	0.12	1.14	0.96	0.95	0.04	0.57	0	0.4	0	1.26	0.98	1.23	0.84	1.1	0.38	2.06	0.08	0.98	0.4	1.13	0.7	1.38	0.88	2.33	0.52	1.85	0.26	0.5	0
GO:0001775_cell activation	0.65	0	1.34	0.12	0.96	0	1.56	0.28	1.09	1	1.08	1	1.08	1	1.06	0	2.3	0	0.88	0.5	1.14	0.72	0.75	0	1.58	0	2.3	0	1.86	0
GO:0001776_leukocyte homeostasis	1.44	0.34	1.08	0.62	0.76	0.14	2.02	0.34	1.14	0.88	2.07	0.48	0.84	0.24	2.13	0.06	6.45	0	2.45	0.06	1.19	0.48	1.42	0.46	0.9	0.44	6.04	0	4.31	0.06
GO:0001816_cytokine production	0.8	0.02	1.01	0.86	1.03	1	1.2	0.74	1.03	0.98	1.42	1	0.98	0.02	1.09	0	1.84	0	1.27	0.24	1.08	0.76	0.95	0	1.35	0.1	2.91	0	1.39	0.06
GO:0001817_regulation of cytokine production	0.79	0	0.95	0.06	0.98	0	1.21	0.78	1.02	1	1.36	1	0.91	0	1.05	0.02	1.8	0	1.13	0.66	1.03	0.9	0.9	0	1.37	0.08	2.97	0	1.46	0.16
GO:0001818_negative regulation of cytokine production	0.86	0.24	0.84	0.18	0.89	0.04	1.13	0.8	0.95	0.04	1.33	1	0.91	0.12	1.51	0.1	1.86	0.08	1.11	0.8	0.94	0.04	0.95	0	1.23	0.66	2.28	0.1	2.17	0.34
GO:0001819_positive regulation of cytokine production	0.79	0.1	0.95	0.14	0.94	0	1.16	0.98	1.2	0.8	1.33	1	0.81	0.04	1.13	0.06	1.45	0	1.4	0.36	0.85	0.02	1.09	1	1.35	0.08	2.3	0	1.75	0.46
GO:0001822_kidney development	0.95	0.66	0.81	0.04	1.98	0.3	1.24	0.72	1.04	0.94	1.95	1	1.75	0.14	2	0	1.82	0	1.86	0	2.11	0.08	1.95	0.22	2.37	0.02	1.54	0.3	1.59	0.76
GO:0001824_blastocyst development	1.17	0.28	2.11	0.04	2.28	0.24	1.2	0.96	0.93	0.18	3.62	0.06	1.27	0.74	2.59	0	2.24	0.08	1.09	0.62	2.27	0.04	1.76	0.7	1.99	0.12	3.06	0.04	2.38	0.14
GO:0001836_release of cytochrome c from mitochondria	0.68	0.16	1	0.88	2.57	0.42	1.26	0.96	0.84	0.1	1.79	0.88	1.49	0.62	1.14	0.32	0.99	0.66	1.16	0.62	2.27	0.04	1.11	0.96	1.6	0.48	1.15	0.3	1.84	0.42
GO:0001837_epithelial to mesenchymal transition	1.29	0.06	0.63	0	1.04	1	0.62	0	0.99	0.16	1.12	0.98	0.79	0	2.93	0	2.31	0.06	1.73	0.12	1.31	0.76	1.2	0.92	2.19	0.24	1.14	0.48	1.28	0.98
GO:0001838_embryonic epithelial tube formation	1.52	0	1.17	1	2.04	0.4	1.14	0.98	1.02	1	1.57	1	1.89	0.34	2.07	0	1.42	0	2	0.02	1.84	0.06	1.76	0.7	1.97	0.08	1.74	0	1.73	0.4
GO:0001841_neural tube formation	1.59	0	1.22	0.98	1.98	0.52	1.23	1	1.02	1	1.69	0.98	1.94	0.28	2.05	0	1.79	0	2.43	0	2.04	0.02	1.58	0.88	2.03	0.08	2.14	0	1.62	0.8
GO:0001843_neural tube closure	1.72	0	1.04	1	2.47	0.14	1.3	1	0.96	0.02	1.71	0.94	2.16	0.2	2.08	0	1.18	0.04	1.9	0.02	2.26	0	1.03	1	1.58	0.4	1.34	0.06	1.64	0.64
GO:0001885_endothelial cell development	1.11	0.34	2.64	0.1	1.18	0.8	4.55	0.02	3.27	0	1.97	0.6	0.78	0.04	4.52	0	5.1	0	2.09	0.14	2.18	0.38	1.81	0.56	3.27	0.12	4	0	3.57	0.04
GO:0001889_liver development	1.44	0.04	2.11	0.04	2.02	0.44	2.62	0.24	2.15	0.06	3.51	0.08	1.45	0.54	4.07	0	5.64	0	2.1	0.1	2.17	0.02	3	0.02	2.86	0.02	4.82	0	4.86	0
GO:0001890_placenta development	1.18	0.04	1.59	0.52	1.55	0.94	1.89	0.36	1.7	0.08	2.77	0.08	1.24	0.76	2.92	0	4.55	0	2.59	0	2.3	0.18	2.49	0.16	3.8	0	3.98	0	3.6	0
GO:0001892_embryonic placenta development	1.16	0.24	2.05	0.2	1.82	0.62	2.14	0.22	1.92	0.08	2.59	0.26	1.57	0.38	2.62	0	3.95	0	2.22	0.04	2.4	0.2	2.1	0.42	3.02	0.14	3.56	0	3.26	0
GO:0001894_tissue homeostasis	1	0.86	1.28	0.7	1.11	0.86	1.7	0.68	0.98	0.26	1.12	0.98	1.08	0.56	1.54	0	1.75	0	1.75	0.02	1.52	0.34	0.96	0	1.72	0.26	2.85	0	2.61	0.04
GO:0001895_retina homeostasis	1.31	0.28	1.4	0.6	0.71	0.24	1.51	0.66	0.77	0.24	0.67	0.1	0.75	0.3	1.09	0.44	0.86	0.76	0.68	0.38	0.89	0.24	0.79	0.04	0.76	0.14	3.77	0.06	0.82	0.24
GO:0001906_cell killing	1.1	0.38	1.34	0.42	1.66	0.8	1.62	0.4	1.93	0.54	4.33	0.58	1.84	0.44	1.56	0.64	2.8	0.02	1.24	0.7	1.56	0.32	1.6	0.78	1.46	0.76	3.67	0.16	1.03	0.76
GO:0001909_leukocyte mediated cytotoxicity	0.86	0.52	1.6	0.46	1.78	0.82	1.83	0.72	1.84	0.4	4.03	0.32	1.71	0.36	1.37	0.22	3.02	0	2.09	0.18	1.87	0.3	1.35	0.52	1.44	0.56	3.3	0	1.29	0.66
GO:0001910_regulation of leukocyte mediated cytotoxicity	0.57	0.42	1.57	0.7	1.14	0.94	2.18	0.68	2.98	0.26	4.27	0.28	1.56	0.6	2.23	0.18	2.76	0.12	1.48	0.48	1.5	0.48	2.25	0.38	1.24	0.48	3.62	0	2.28	0.34
GO:0001932_regulation of protein phosphorylation	0.94	0.14	1.46	0.2	1.41	1	1.54	1	1.3	1	1.95	1	1.14	1	2.13	0	2.68	0	1.71	0	2.03	0	1.39	1	2.41	0	2.42	0	2.62	0
GO:0001933_negative regulation of protein phosphorylation	0.75	0.02	1.46	0.7	1.55	0.92	1.77	0.88	1.27	0.8	2.17	0.58	1.22	1	1.98	0	2.59	0	1.39	0	2.22	0	1.2	1	2.68	0	2.32	0	2.29	0
GO:0001934_positive regulation of protein phosphorylation	0.94	0.4	1.45	0.42	1.46	1	1.54	0.98	1.4	0.72	1.98	0.66	1.17	1	2.17	0	2.7	0	1.87	0	2.02	0	1.44	0.86	2.41	0	2.31	0	2.67	0
GO:0001935_endothelial cell proliferation	1.51	0.16	0.88	0.02	1.57	0.68	0.7	0.06	0.61	0	1.47	0.84	1.26	0.82	2.17	0.02	1.63	0.1	1.87	0.34	2.92	0.04	1.11	1	2.56	0.1	1.81	0.44	2.35	0.24
GO:0001936_regulation of endothelial cell proliferation	1.27	0.44	0.75	0.02	1.41	0.8	0.7	0.06	0.59	0	1.35	0.92	1.1	0.96	1.67	0.02	1.8	0	1.5	0.58	2.79	0	0.83	0	2.49	0.06	1.67	0.5	1.88	0.34
GO:0001938_positive regulation of endothelial cell proliferation	1.32	0.28	0.56	0.02	1.91	0.46	0.51	0.08	0.45	0	1.57	0.88	1.15	0.86	1.29	0.16	1.15	0.16	1.36	0.64	2.56	0.08	0.75	0	1.81	0.26	1.06	0.86	0.98	0.14
GO:0001942_hair follicle development	1.08	0.26	1.36	0.68	2.99	0.04	1.86	0.22	2.11	0.02	2.57	0.18	1.54	0.28	2.77	0	3.32	0	2.89	0.06	1.46	0.68	1.53	0.76	2.03	0.18	2.37	0	3.34	0
GO:0001944_vasculature development	0.99	0.8	0.9	0	1.05	1	1.11	1	1.07	1	1.66	1	0.83	0	2.72	0	3.04	0	1.88	0.08	1.9	0	1.57	1	2.67	0	2.19	0	1.7	0.42
GO:0001947_heart looping	0.65	0.5	3.1	0.2	0.93	0.24	0.65	0.12	0.28	0	1.23	0.98	2.62	0.24	2.09	0.08	2.08	0.1	4.29	0.04	0.61	0.12	6.02	0.04	3.83	0.02	3.23	0.2	0.43	0.1
GO:0001952_regulation of cell-matrix adhesion	1.06	0.2	1.07	0.92	1.11	0.96	1.44	0.76	1.86	0.18	1.83	0.74	1.1	0.96	2.49	0	3.79	0	1.48	0.12	2.13	0.04	1.57	0.6	2.51	0.06	2.56	0.02	2.16	0.08
GO:0001954_positive regulation of cell-matrix adhesion	0.61	0.22	1.39	0.66	1.16	0.86	1.43	0.76	2.29	0.16	1.91	0.6	1.14	0.8	1.53	0.06	4.05	0.06	1.72	0.12	2.45	0.08	1.82	0.46	2.64	0.1	2.56	0.02	2.1	0.28
GO:0001959_regulation of cytokine-mediated signaling pathway	1.05	0.1	1.28	0.6	1.56	0.74	1.5	0.6	0.79	0	2.09	0.7	1.28	0.82	3	0	3.03	0	1.37	0.16	2.71	0	1.56	0.52	3.33	0	3.24	0	1.63	0.54
GO:0001974_blood vessel remodeling	0.6	0.48	1.61	0.28	1.77	0.64	1.96	0.34	1.09	0.52	2.34	0.52	0.89	0.36	4.81	0	3.61	0	6.31	0.04	1.48	0.4	3.04	0.12	4.6	0.02	6.14	0	2.87	0.22
GO:0001990_regulation of systemic arterial blood pressure by hormone	0.63	0.14	1.52	0.22	1.05	0.96	1.24	0.52	0.57	0.14	1.41	0.76	0.78	0.08	0.83	0.48	1.29	0.34	1.42	0.52	1.19	0.74	0.66	0.12	1.4	0.7	1.43	0.22	1.85	0.32
GO:0002009_morphogenesis of an epithelium	1.35	0	1.08	1	1.43	1	1.39	1	1.27	0.86	1.75	1	1.24	1	2.8	0	3.22	0	2.18	0	1.67	0.22	1.71	1	2.26	0	2.34	0	2.41	0
GO:0002011_morphogenesis of an epithelial sheet	0.53	0.1	0.87	0.04	0.7	0.02	0.41	0	0.7	0.1	1.57	0.84	0.4	0.02	3.59	0.02	2.93	0.02	1.68	0.4	0.64	0.1	1.83	0.58	2.38	0.16	1.87	0.2	1.79	0.52
GO:0002027_regulation of heart rate	1.42	0.42	1.86	0.14	1.15	0.82	1.69	0.36	2.57	0.04	1.48	0.92	1.4	0.78	1.11	0.32	1.53	0.06	1.52	0.5	0.88	0.14	1	0.72	0.97	0.08	1.26	0.28	1.41	0.28
GO:0002028_regulation of sodium ion transport	0.46	0.02	0.62	0.02	1.21	0.9	0.58	0.02	0.77	0.02	1.11	0.86	1.29	0.86	0.84	0.28	0.98	0.64	1.27	0.26	0.76	0.04	1.66	0.66	1.4	0.54	2.03	0.1	0.81	0
GO:0002040_sprouting angiogenesis	0.89	0.32	0.38	0	1.01	0.92	0.31	0	0.56	0	2.22	0.6	0.8	0.08	4.23	0	2.81	0.08	2.33	0.4	3.17	0.06	4.44	0.02	2.67	0.1	1.11	0.82	0.72	0
GO:0002053_positive regulation of mesenchymal cell proliferation	0.99	0.62	0.83	0.2	1.38	0.72	0.36	0.06	0.44	0.02	1.14	0.92	0.94	0.18	1.94	0.16	0.81	0.42	0.8	0.2	1.75	0.28	0.82	0.12	1.67	0.34	0.81	0.24	1.33	0.86
GO:0002062_chondrocyte differentiation	1.42	0.08	0.79	0.12	2.73	0.18	1.65	0.72	1.73	0.42	1.7	0.82	2.05	0.2	3.25	0	2.51	0.06	2.61	0.12	1.49	0.58	1.55	0.78	2.02	0.4	1.75	0.22	2.67	0.14
GO:0002064_epithelial cell development	1.21	0.18	1.2	0.9	1.32	0.66	1.49	0.7	1.08	0.9	1.81	0.9	1.02	0.88	2.12	0.02	2.27	0	1.93	0.16	1.49	0.76	1.54	0.78	1.92	0.02	1.69	0.1	2.31	0.12
GO:0002065_columnar/cuboidal epithelial cell differentiation	1.23	0.14	0.42	0	2.29	0.14	0.56	0	0.95	0.1	1.06	0.86	2.25	0.02	1.18	0.34	1.07	0.42	1.02	0.58	2.05	0.2	0.9	0.08	0.77	0.22	0.72	0.06	0.6	0
GO:0002088_lens development in camera-type eye	1.06	0.52	1.07	0.76	1.3	0.64	1.05	0.64	1.36	0.26	1.33	0.8	0.93	0.12	1.26	0.38	1	0.2	2.67	0.06	1.63	0.44	1.3	0.9	1.12	0.58	1.17	0.64	1.53	0.52
GO:0002200_somatic diversification of immune receptors	0.86	0.3	2	0.26	0.46	0.06	1.31	0.52	0.98	0.22	1.86	0.68	0.32	0.06	2.74	0.02	6.14	0	1.8	0.18	0.85	0.68	0.99	0.04	0.78	0.5	10.28	0	5.79	0.06
GO:0002204_somatic recombination of immunoglobulin genes involved in immune response	0.66	0.14	1.22	0.62	0.55	0.04	0.92	0.38	2.73	0.04	1.34	0.88	0.42	0.1	1.47	0.28	8.98	0	0.86	0.26	0.45	0.18	0.31	0	0.55	0.32	13.54	0.02	6.02	0.1
GO:0002208_somatic diversification of immunoglobulins involved in immune response	0.66	0.08	1.22	0.54	0.55	0.04	0.92	0.34	2.73	0.1	1.34	0.8	0.42	0.12	1.47	0.28	8.98	0	0.86	0.3	0.45	0.2	0.31	0	0.55	0.24	13.54	0	6.02	0.18
GO:0002218_activation of innate immune response	0.79	0.08	1.21	0.68	1.04	1	1.37	0.98	1.26	0.76	1.1	1	1.09	0.98	1.17	0	1.27	0	2.19	0	1.12	0.98	1.19	1	2.14	0	3.7	0	1.47	0.54
GO:0002221_pattern recognition receptor signaling pathway	0.79	0.08	1.16	0.9	0.97	0	1.39	0.94	1.37	0.7	1.06	1	1.03	1	1.22	0.06	1.22	0.06	2.07	0	1.11	0.98	1.1	1	2.14	0	3.67	0	1.54	0.3
GO:0002224_toll-like receptor signaling pathway	0.79	0.12	1.12	0.88	0.93	0	1.36	0.96	1.25	0.74	1.1	1	1.05	1	1.14	0.04	1.22	0	2.3	0	1.16	0.92	1.01	1	2.33	0	5.01	0	1.57	0.2
GO:0002228_natural killer cell mediated immunity	0.82	0.42	2.65	0.26	1.75	0.54	2.8	0.62	3.52	0.16	7.99	0.04	1.86	0.36	5.62	0.02	4.57	0	3.81	0.16	2.56	0.08	2.8	0.2	2.14	0.24	5.92	0.02	2.97	0.16
GO:0002237_response to molecule of bacterial origin	0.76	0.2	0.88	0.06	1.08	1	1.25	0.86	0.83	0.04	1.05	1	0.97	0.06	0.58	0.28	1.43	0	0.9	0.58	1.26	0.52	0.6	0.02	1.27	0.24	3.09	0	1.18	0.36
GO:0002244_hematopoietic progenitor cell differentiation	0.61	0.1	1.45	0.34	1.4	0.86	1.49	0.72	1.19	0.84	1.34	0.96	1.25	0.64	1.19	0.46	2.05	0	1.1	0.32	1.76	0.3	0.94	0.02	3.11	0	0.95	0.4	1.64	0.24
GO:0002250_adaptive immune response	0.54	0	1.35	0.38	0.81	0	1.53	0.14	1.18	0.74	0.97	0	0.98	0.1	0.76	0.58	1.35	0	0.54	0.06	0.93	0.06	0.74	0	1.14	0.5	2.75	0	1.26	0.16
GO:0002252_immune effector process	0.81	0.04	1.36	0.56	1.16	1	1.53	0.12	1.34	0.8	1.35	1	1.21	0.86	1.08	0	1.63	0	1.2	0	1.21	0.68	1	1	1.56	0	3.01	0	1.55	0
GO:0002253_activation of immune response	0.73	0	1.66	0	0.87	0	1.94	0.02	1.46	0.92	1.24	1	0.96	0	1.38	0	2.77	0	1.34	0	1.21	0.48	0.86	0	1.85	0	4.91	0	2.38	0
GO:0002260_lymphocyte homeostasis	1.17	0.3	1.44	0.5	1.15	0.7	2.93	0.3	1.13	0.72	2.03	0.44	1.23	0.6	2.35	0	6.04	0	2.24	0.06	1.89	0.08	1.34	0.54	1.32	0.52	6.33	0	4.01	0.08
GO:0002262_myeloid cell homeostasis	0.74	0.28	0.96	0.4	2.08	0.72	1.5	0.86	0.7	0.06	0.91	0.04	1.06	0.6	3.04	0.02	5.48	0	3.6	0	4.59	0	0.99	0.2	3.63	0	0.52	0.1	1.4	0.46
GO:0002263_cell activation involved in immune response	0.66	0.1	1.2	0.48	1.13	0.78	1.37	0.12	1	0.16	0.9	0	1.33	0.18	0.46	0.12	2.25	0	1	0.14	1.02	0.46	0.67	0	1.29	0	3.17	0	1.06	0.4
GO:0002274_myeloid leukocyte activation	0.66	0.18	1.34	0.3	1.52	0.28	1.24	0.18	1.1	0.84	1.22	0.72	2	0.04	0.52	0.78	3.51	0	1.4	0.02	1.28	0.36	0.98	0.22	2.62	0	2.35	0.02	0.8	0.8
GO:0002275_myeloid cell activation involved in immune response	0.96	0.58	1.86	0.18	2.79	0.12	1.09	0.58	1.29	0.46	2.09	0.46	3.31	0.02	0.36	0.42	12.42	0	4.87	0	2.37	0.12	1.4	0.4	6.07	0	3.27	0	0.7	0.56
GO:0002285_lymphocyte activation involved in immune response	0.56	0.04	0.97	0.1	0.71	0.08	1.13	0.54	0.71	0.14	0.63	0	0.72	0.26	0.57	0.18	1.46	0	0.58	0.2	0.72	0.3	0.42	0	0.76	0.34	5.41	0	1.51	0.38
GO:0002286_T cell activation involved in immune response	0.72	0.12	0.73	0.12	0.71	0.04	0.87	0.24	0.4	0.06	0.59	0	0.85	0.22	0.56	0.26	1.21	0.08	0.44	0.1	0.72	0.2	0.62	0.02	0.62	0.24	2.52	0.14	0.97	0.3
GO:0002287_alpha-beta T cell activation involved in immune response	0.37	0	0.65	0.16	0.48	0.16	0.81	0.26	0.26	0.04	1.11	0.76	0.74	0.32	0.94	0.56	2.03	0	0.52	0.24	0.62	0.44	0.83	0.14	0.62	0.34	1.32	0.38	1.07	0.7
GO:0002292_T cell differentiation involved in immune response	0.37	0.02	0.64	0.16	0.48	0.16	0.81	0.28	0.26	0.02	1.11	0.86	0.73	0.3	0.93	0.58	2.03	0	0.52	0.34	0.62	0.34	0.83	0.06	0.62	0.36	1.33	0.4	1.06	0.66
GO:0002293_alpha-beta T cell differentiation involved in immune response	0.37	0	0.65	0.24	0.48	0.12	0.81	0.28	0.26	0.06	1.11	0.86	0.74	0.24	0.94	0.66	2.03	0.06	0.52	0.24	0.62	0.36	0.83	0.08	0.62	0.28	1.32	0.3	1.07	0.58
GO:0002294_CD4-positive, alpha-beta T cell differentiation involved in immune response	0.31	0.02	0.52	0.08	0.62	0.08	0.95	0.24	0.27	0	1.03	0.72	0.72	0.2	0.88	0.5	1.77	0.02	0.52	0.28	0.7	0.32	0.76	0.1	0.64	0.26	1.26	0.4	0.99	0.48
GO:0002312_B cell activation involved in immune response	0.47	0	1.03	0.62	0.52	0.06	1.14	0.38	1.71	0.18	0.92	0.06	0.39	0.18	0.97	0.54	2.27	0	1.38	0.46	0.46	0.14	0.28	0	0.67	0.48	18.55	0	4.15	0.04
GO:0002366_leukocyte activation involved in immune response	0.66	0.06	1.2	0.44	1.13	0.72	1.37	0.16	1	0.28	0.9	0	1.33	0.14	0.46	0.26	2.25	0	1	0.34	1.02	0.46	0.67	0	1.29	0.08	3.17	0	1.06	0.42
GO:0002367_cytokine production involved in immune response	0.75	0.44	1.16	0.64	0.91	0.28	2.28	0.4	1.06	0.78	0.61	0.02	1.19	0.5	0.79	0.46	0.65	0.68	0.47	0.26	0.75	0.1	0.58	0.04	1.07	0.32	5.04	0.14	1.24	0.6
GO:0002376_immune system process	0.78	0	1.32	0	1.18	1	1.51	0.22	1.13	1	1.39	1	1.18	1	1.16	0	2.23	0	1.18	0	1.44	0	0.94	0	1.79	0	2.29	0	1.77	0
GO:0002377_immunoglobulin production	0.54	0.02	0.91	0.26	0.3	0.08	0.74	0.56	1.64	0.1	0.56	0.02	0.36	0.08	0.84	0.56	1.39	0.04	0.47	0.32	0.34	0.1	0.31	0	0.56	0.38	4.51	0	2.96	0.14
GO:0002429_immune response-activating cell surface receptor signaling pathway	0.64	0.18	2.06	0	0.8	0.02	2.6	0	1.74	0.68	1.39	0.86	0.87	0.02	1.52	0	4.9	0	1.08	0	1.23	0.06	0.85	0	1.81	0	5.86	0	3.34	0
GO:0002431_Fc receptor mediated stimulatory signaling pathway	1.27	0.04	1.82	0.06	1.86	0.38	2.97	0	1.33	0.8	2.82	0.24	1.38	0.8	2.99	0	5.47	0	3.67	0	2.67	0	1.71	0.62	3.59	0	14.15	0	4.5	0
GO:0002433_immune response-regulating cell surface receptor signaling pathway involved in phagocytosis	1.42	0	1.81	0.06	2.06	0.34	3.02	0	1.24	0.72	2.88	0.08	1.42	0.9	3.2	0	5.36	0	3.68	0	2.69	0	1.82	0.3	3.88	0	14.35	0	4.71	0
GO:0002437_inflammatory response to antigenic stimulus	1.23	0.7	2.24	0.4	1.35	0.8	1.05	0.54	1.2	0.36	3.82	0.24	0.79	0.36	0.36	0.28	4.09	0.04	0.45	0.2	2.27	0.64	0.41	0.1	2.94	0.14	8.22	0	0.88	0.4
GO:0002440_production of molecular mediator of immune response	0.55	0.04	1.04	0.72	0.45	0	1.21	0.34	1.54	0.24	0.63	0	0.59	0.18	0.85	0.4	1.22	0.02	0.44	0.1	0.47	0.12	0.42	0	0.78	0.56	4.59	0	2.43	0.08
GO:0002443_leukocyte mediated immunity	0.62	0.02	1.42	0.3	1.03	0.98	1.54	0.06	1.48	0.3	1.31	0.98	1.17	0.6	0.72	0.56	1.57	0	0.66	0.1	1	0.16	0.78	0	1.27	0.14	3.6	0	1.08	0.44
GO:0002444_myeloid leukocyte mediated immunity	1.22	0.2	1.84	0.16	2.82	0.08	1.46	0.32	1.8	0.3	2.24	0.54	3.04	0.02	0.41	0.42	17.3	0	5.88	0	2.08	0.22	0.95	0.62	6.02	0	4.46	0	0.79	0.48
GO:0002449_lymphocyte mediated immunity	0.56	0	1.57	0.34	0.91	0.02	1.55	0.26	1.45	0.42	1.11	1	0.99	0.24	0.99	0.68	0.97	0.96	0.48	0	0.88	0.04	0.72	0	1	0.62	3.43	0.02	1.3	0.34
GO:0002455_humoral immune response mediated by circulating immunoglobulin	2.44	0.08	0.72	0.2	3.83	0.5	0.55	0.38	0.97	0.34	1.53	0.64	2.73	0.36	1.06	0.46	0.66	0.64	0.88	0.3	0.67	0.1	0.98	0.08	0.69	0.38	1.75	0.64	0.88	0.4
GO:0002456_T cell mediated immunity	0.44	0.04	1.62	0.34	0.7	0.16	1.99	0.44	1.11	0.66	1.45	0.84	0.72	0.08	1.15	0.46	0.97	0.92	0.59	0.12	1.03	0.8	0.97	0.08	0.97	0.22	2.08	0.16	1.21	0.72
GO:0002460_adaptive immune response based on somatic recombination of immune receptors built from immunoglobulin superfamily domains	0.51	0	1.24	0.46	0.81	0	1.45	0.12	1.12	0.52	0.99	0.02	0.92	0.08	0.74	0.36	1.19	0	0.51	0.04	0.85	0.12	0.65	0	1.11	0.44	3.19	0.02	1.22	0.28
GO:0002474_antigen processing and presentation of peptide antigen via MHC class I	0.71	0.04	1.3	0.48	1.78	0.86	1.02	0.98	1.09	0.92	1.37	1	1.72	0.28	1.43	0	1.93	0	2.3	0	1.67	0.12	1.66	0.3	2.61	0	3.1	0	1.2	0.9
GO:0002478_antigen processing and presentation of exogenous peptide antigen	0.85	0.14	1.23	0.86	1.94	0.66	1.1	0.98	0.94	0	1.85	1	1.66	0.36	1.84	0	1.85	0	1.66	0	2.01	0	1.63	0.44	2.42	0	2.97	0	1.51	0.74
GO:0002479_antigen processing and presentation of exogenous peptide antigen via MHC class I, TAP-dependent	0.69	0.14	1.29	0.62	1.49	0.94	0.97	0.06	1	0.9	1.28	1	1.56	0.64	1.46	0	1.82	0	2.15	0	1.5	0.28	1.62	0.4	2.41	0	2.9	0	1.13	0.9
GO:0002495_antigen processing and presentation of peptide antigen via MHC class II	1.3	0	1.15	0.96	2.34	0.2	1.22	1	0.82	0	2.05	0.78	1.56	0.6	3.34	0	1.56	0	1.27	0.16	2.73	0	2.11	0.16	2.34	0	2.47	0	1.83	0.18
GO:0002504_antigen processing and presentation of peptide or polysaccharide antigen via MHC class II	1.31	0.04	1.16	0.92	2.33	0.18	1.24	0.98	0.82	0	2.06	0.62	1.56	0.62	3.53	0	1.57	0	1.28	0.22	2.73	0	2.12	0.06	2.38	0	2.44	0	1.86	0.18
GO:0002520_immune system development	0.76	0	1.6	0.02	1.13	1	1.68	0.62	1.35	0.86	1.3	1	1.12	0.92	1.66	0	3.74	0	1.19	0.36	1.73	0	0.94	0	2.35	0	2.17	0	2.58	0
GO:0002521_leukocyte differentiation	0.71	0.02	1.67	0	0.78	0	1.52	0.46	1.16	1	1.08	1	0.86	0.02	1.23	0	2.62	0	0.78	0.34	1.11	0.44	0.75	0	1.48	0	3.5	0	2.29	0
GO:0002526_acute inflammatory response	5.4	0	1.52	0.34	2.12	0.52	0.51	0.2	2.43	0.06	0.72	0.14	1.8	0.3	1.02	0.72	0.49	0.36	1.96	0.26	1.76	0.62	2.09	0.58	0.69	0	2.96	0.1	1.01	0.3
GO:0002562_somatic diversification of immune receptors via germline recombination within a single locus	0.94	0.26	2.09	0.22	0.5	0.1	1.28	0.58	0.94	0.3	2.46	0.6	0.34	0.18	2.89	0	6.85	0	1.72	0.1	0.77	0.58	1.02	0.96	0.64	0.46	15.66	0	6.09	0.02
GO:0002573_myeloid leukocyte differentiation	0.97	0.24	1.88	0.02	1.41	0.68	1.9	0.18	0.89	0.04	1.58	0.82	1.39	0.14	1.19	0.04	3.04	0	1.72	0.06	1.4	0.22	1.07	0.96	2.05	0.02	2.21	0.02	2.1	0.04
GO:0002576_platelet degranulation	1.9	0	0.49	0.06	1.15	0.82	0.85	0.12	0.86	0.06	0.86	0.08	0.89	0.32	1.47	0.22	0.68	0.52	1.98	0.2	1.04	0.58	0.95	0	1.24	0.76	1.52	0.26	0.7	0.08
GO:0002637_regulation of immunoglobulin production	1.25	0.72	0.46	0.28	0.3	0.2	0.3	0.4	1.02	0.66	0.74	0.16	0.29	0.24	0.73	0.3	1.71	0.3	0.64	0.26	0.17	0.08	0.2	0	0.15	0.1	7.61	0.14	5.52	0.18
GO:0002673_regulation of acute inflammatory response	1.88	0.36	1.21	0.44	3.62	0.34	0.42	0.22	1.62	0.54	0.38	0.08	2.6	0.3	0.48	0.38	1.17	0.12	2.19	0.48	1.65	0.48	0.92	0.14	0.9	0.3	1.28	0.52	0.86	0.44
GO:0002682_regulation of immune system process	0.79	0	1.38	0	1.12	1	1.65	0	1.28	0.92	1.37	1	1.2	1	1.23	0	2.5	0	1.12	0	1.32	0.18	0.92	0	1.74	0	2.81	0	1.94	0
GO:0002683_negative regulation of immune system process	0.54	0.02	1.09	0.44	0.9	0	1.36	0.26	1.09	0.98	1.12	1	1.11	0.82	0.92	0.86	1.76	0	0.57	0.04	1.11	0.76	0.89	0	1.79	0.08	1.97	0.02	1.2	0.66
GO:0002684_positive regulation of immune system process	0.76	0	1.43	0.02	0.92	0	1.66	0.12	1.42	0.94	1.25	1	0.98	0	1.18	0	2.4	0	1.07	0	1.15	0.58	0.82	0	1.55	0	3.54	0	2.04	0
GO:0002685_regulation of leukocyte migration	1	0.82	1.12	0.66	2.09	0.16	1.96	0.24	1.17	0.38	2.25	0.54	1.57	0.2	1.52	0.06	3.1	0	1.47	0.24	1.7	0.4	1.87	0.18	2.79	0.02	1.35	0.32	1.43	0.1
GO:0002687_positive regulation of leukocyte migration	0.92	0.36	1.21	0.58	1.82	0.38	1.85	0.36	0.99	0.52	1.91	0.62	1.33	0.28	1.13	0.22	2.97	0.02	1.13	0.36	1.43	0.38	1.5	0.4	2.84	0.02	1.65	0.2	1.37	0
GO:0002688_regulation of leukocyte chemotaxis	0.9	0.62	1.26	0.62	1.84	0.42	1.85	0.28	1.12	0.46	1.79	0.68	1.52	0.4	1.12	0.1	3.6	0.02	0.95	0.36	1.76	0.32	1.51	0.48	3.44	0.02	2.04	0.08	1.21	0.26
GO:0002690_positive regulation of leukocyte chemotaxis	0.81	0.52	1.28	0.52	1.76	0.46	1.79	0.24	1.05	0.34	1.63	0.66	1.47	0.34	0.88	0.52	3.22	0	0.81	0.26	1.57	0.4	1.29	0.56	3.05	0.06	2	0.04	1.18	0.18
GO:0002694_regulation of leukocyte activation	0.6	0.02	1.3	0.14	0.65	0	1.36	0.38	1.36	0.94	1.01	1	0.81	0.08	0.91	1	2.37	0	0.57	0.14	0.83	0.18	0.65	0	1.06	0.1	2.32	0	2.17	0
GO:0002695_negative regulation of leukocyte activation	0.42	0.1	0.99	0.84	0.79	0.14	1.38	0.24	1.09	0.72	1.2	0.84	1.05	0.46	0.65	0.5	2.4	0	0.39	0.08	0.96	0.46	0.66	0	1.61	0.06	1.47	0.12	1.12	0.6
GO:0002696_positive regulation of leukocyte activation	0.79	0.2	1.42	0.28	0.58	0	1.31	0.6	1.46	0.96	1.22	0.78	0.67	0.06	1.11	0	2.86	0	0.89	0.78	0.83	0.26	0.72	0	1	0.88	3.34	0	2.93	0
GO:0002697_regulation of immune effector process	0.78	0.08	1.08	0.86	0.95	0.06	1.17	0.34	1.19	0.86	1.16	1	1.16	0.38	0.87	0.44	1.28	0	0.59	0.08	0.77	0.04	0.77	0	0.91	0.5	2.24	0.02	1.61	0.08
GO:0002698_negative regulation of immune effector process	0.49	0	0.77	0.36	0.87	0.24	1.45	0.4	1.05	0.72	2.77	0.08	1.28	0.56	0.74	0.36	0.88	0.62	0.41	0.1	0.71	0.14	1.3	0.8	0.91	0.22	1.37	0.48	0.66	0.22
GO:0002699_positive regulation of immune effector process	0.63	0.16	0.95	0.24	0.67	0.1	1.39	0.36	1.32	0.66	1.17	0.82	0.91	0.58	0.68	0.48	1.64	0.04	0.43	0.2	0.71	0.44	0.57	0	0.8	0.76	2.52	0.02	1.78	0.14
GO:0002700_regulation of production of molecular mediator of immune response	0.88	0.24	0.7	0.12	0.43	0.24	0.87	0.54	1.4	0.48	0.65	0.06	0.53	0.44	0.7	0.28	1.08	0.16	0.48	0.2	0.27	0.04	0.37	0.02	0.4	0.24	4.59	0.12	2.82	0.18
GO:0002703_regulation of leukocyte mediated immunity	0.57	0.14	1.15	0.46	0.9	0.36	1.42	0.26	1.25	0.58	1.4	0.62	1.18	0.32	0.68	0.52	1.61	0.06	0.34	0.08	0.87	0.38	0.58	0	1.01	0.36	2.92	0	1.15	0.44
GO:0002705_positive regulation of leukocyte mediated immunity	0.67	0.26	1.23	0.54	0.83	0.14	1.61	0.64	1.65	0.74	2.73	0.46	0.98	0.46	1.51	0.24	1.39	0.26	0.88	0.14	1.01	0.5	1.35	0.7	0.88	0.5	3.41	0.06	1.52	0.36
GO:0002706_regulation of lymphocyte mediated immunity	0.57	0.12	1.28	0.4	0.8	0.24	1.46	0.36	1.2	0.56	1.21	0.62	1.03	0.4	0.84	0.42	1.08	0.3	0.27	0.02	0.71	0.26	0.46	0	0.84	0.44	3.32	0.14	1.52	0.34
GO:0002708_positive regulation of lymphocyte mediated immunity	0.67	0.36	1.25	0.58	0.8	0.18	1.53	0.68	1.63	0.72	2.69	0.4	0.96	0.5	1.32	0.32	1.19	0.44	0.82	0.18	0.99	0.46	1.25	0.72	0.85	0.46	3.09	0.02	1.38	0.46
GO:0002709_regulation of T cell mediated immunity	0.37	0.02	1.12	0.76	0.56	0.08	1.89	0.42	1.01	0.62	1.54	0.78	0.65	0.08	1	0.28	0.94	0.6	0.38	0.06	1.12	0.64	0.68	0.04	1.53	0.48	3.44	0.04	1.42	0.58
GO:0002712_regulation of B cell mediated immunity	0.54	0.06	1.09	0.32	0.43	0.14	1.02	0.28	1.38	0.58	0.9	0.26	0.49	0.42	0.44	0.38	1.38	0.3	0.2	0.06	0.4	0.4	0.26	0	0.44	0.32	6.04	0.02	1.7	0.44
GO:0002718_regulation of cytokine production involved in immune response	0.76	0.68	1.24	0.64	0.81	0.24	2.36	0.42	1.08	0.72	0.55	0.04	1.08	0.6	0.67	0.26	0.56	0.54	0.44	0.16	0.55	0.14	0.54	0.08	0.99	0.58	5.1	0.08	1.2	0.7
GO:0002753_cytoplasmic pattern recognition receptor signaling pathway	0.44	0	1.53	0.46	0.98	0.02	0.91	0	1.02	0.84	1.46	0.86	0.84	0	1.9	0.04	1.29	0.08	1.35	0.44	0.73	0.02	1.83	0.56	1.79	0.22	1.23	0.38	1.34	0.76
GO:0002755_MyD88-dependent toll-like receptor signaling pathway	0.79	0.18	1.27	0.82	0.74	0	1.14	0.9	1.37	0.48	1.24	1	0.88	0	1.05	0.24	1.31	0.02	2.35	0	1.29	0.72	1.16	0.94	2.08	0	6.7	0	1.45	0.52
GO:0002756_MyD88-independent toll-like receptor signaling pathway	0.7	0.16	1.14	0.88	2.15	0.22	1.14	1	0.87	0.02	2.08	0.8	1.45	0.74	0.94	0.4	1.51	0	1.29	0.36	1.91	0.08	1.32	0.88	3.28	0	2.43	0	1.59	0.58
GO:0002757_immune response-activating signal transduction	0.7	0	1.68	0	0.85	0	2.09	0.04	1.47	0.82	1.23	1	0.95	0	1.38	0	2.96	0	1.26	0	1.19	0.2	0.85	0	1.9	0	5.9	0	2.48	0
GO:0002758_innate immune response-activating signal transduction	0.82	0.1	1.21	0.78	1.09	1	1.43	0.96	1.26	0.88	1.09	1	1.14	1	1.16	0.04	1.25	0	2.09	0	1.13	1	1.14	1	2.15	0	3.69	0	1.5	0.44
GO:0002761_regulation of myeloid leukocyte differentiation	1.48	0.3	1.53	0.18	1.16	0.78	1.4	0.42	0.95	0.16	2.66	0.18	1.2	0.36	1.35	0.02	3.68	0	2.39	0	1.82	0.02	1.48	0.58	1.87	0.04	3.05	0	2.26	0.08
GO:0002762_negative regulation of myeloid leukocyte differentiation	0.87	0.4	1.67	0.26	3.29	0.1	3.37	0.04	1.39	0.46	1.74	0.44	5.22	0.06	1.73	0.02	1.11	0.2	3.82	0.02	3.68	0.02	2.11	0.34	2.13	0.1	2.96	0.08	1.43	0.44
GO:0002763_positive regulation of myeloid leukocyte differentiation	2.8	0.12	1.44	0.32	1.04	0.7	0.87	0.14	0.99	0.42	2.94	0.34	1.18	0.6	3.9	0.04	4.96	0.08	10.84	0.04	1.52	0.4	2.74	0.06	1.8	0.18	5.16	0.06	6.02	0.06
GO:0002764_immune response-regulating signaling pathway	0.68	0	1.68	0	0.95	0	2.02	0.02	1.43	0.8	1.37	1	1.02	1	1.44	0	3.14	0	1.16	0	1.32	0.06	0.9	0	2.1	0	5.33	0	2.52	0
GO:0002768_immune response-regulating cell surface receptor signaling pathway	0.62	0.02	1.96	0	0.9	0	2.22	0	1.55	0.68	1.49	0.98	0.94	0	1.52	0	4.2	0	0.92	0.98	1.35	0.04	0.87	0	2.07	0	5.58	0	3.12	0
GO:0002790_peptide secretion	0.57	0.04	1.28	0.64	0.93	0	1.47	0.62	1.59	0.3	1.4	0.98	0.91	0.02	1.11	0.2	1.23	0.02	1.58	0.12	0.81	0	1.21	0.66	1.52	0.16	1.78	0.12	1.51	0.52
GO:0002791_regulation of peptide secretion	0.59	0.12	1.25	0.64	0.85	0.02	1.61	0.6	1.74	0.24	1.39	0.88	0.87	0	1.11	0.28	1.21	0.1	1.79	0.1	0.78	0.02	1.02	0.84	1.48	0.22	1.89	0.08	1.54	0.7
GO:0002792_negative regulation of peptide secretion	0.23	0.06	0.82	0.16	1.21	0.9	1.83	0.54	4.41	0.08	2.26	0.52	1.53	0.58	0.79	0.32	1.03	0.28	1.75	0.24	0.36	0.06	2.71	0.38	3.25	0.24	8.01	0.02	0.74	0.02
GO:0002793_positive regulation of peptide secretion	1.19	0.16	1.36	0.5	1.02	0.92	1.23	0.64	1.04	0.68	0.7	0.1	0.99	0.06	0.84	0.38	0.9	0.66	1.92	0.24	0.69	0.04	0.61	0.22	0.86	0.34	1.02	0.52	2.13	0.16
GO:0002819_regulation of adaptive immune response	0.46	0.02	1.13	0.6	0.74	0.1	1.46	0.22	1.04	0.62	0.93	0.12	0.95	0.52	0.47	0.26	1.28	0.02	0.26	0.08	0.69	0.2	0.51	0.02	0.99	0.52	2.02	0.14	1.18	0.54
GO:0002821_positive regulation of adaptive immune response	0.54	0.1	1.32	0.36	0.86	0.08	1.18	0.7	1.39	0.52	2.37	0.32	1.03	0.7	0.55	0.24	1.14	0.2	0.81	0.16	1.07	0.54	1.11	0.86	1.22	0.54	3.74	0	0.95	0.22
GO:0002822_regulation of adaptive immune response based on somatic recombination of immune receptors built from immunoglobulin superfamily domains	0.44	0.02	1.12	0.48	0.65	0.1	1.44	0.2	1.01	0.6	0.94	0.26	0.85	0.42	0.48	0.24	1.22	0.02	0.26	0.08	0.66	0.26	0.43	0	0.97	0.46	3	0.12	1.24	0.5
GO:0002824_positive regulation of adaptive immune response based on somatic recombination of immune receptors built from immunoglobulin superfamily domains	0.53	0.04	1.29	0.56	0.82	0.06	1.17	0.66	1.37	0.5	2.28	0.46	1.01	0.64	0.52	0.28	1.09	0.34	0.78	0.16	1.04	0.8	1.03	0.8	1.18	0.64	3.57	0	0.94	0.42
GO:0002831_regulation of response to biotic stimulus	1	0.52	1.03	0.94	0.89	0.12	1.29	0.98	1.13	0.8	1.09	0.98	1.08	0.96	1	0.52	1.32	0	1.45	0.04	0.74	0.02	1.11	0.94	1.17	0.72	3.38	0	1.54	0.24
GO:0002889_regulation of immunoglobulin mediated immune response	0.56	0.04	1.06	0.38	0.37	0.22	0.86	0.6	1.66	0.48	0.84	0.3	0.42	0.36	0.41	0.44	2.64	0.04	0.23	0.14	0.35	0.32	0.21	0	0.4	0.48	7.07	0.06	2.02	0.44
GO:0002920_regulation of humoral immune response	1.65	0.56	0.65	0.12	2.97	0.52	0.62	0.48	0.54	0.1	1.37	0.64	2.92	0.34	1	0.56	0.35	0.4	0.47	0.38	0.67	0.04	0.53	0.02	0.69	0.16	2.39	0.14	0.8	0.48
GO:0003002_regionalization	0.99	0.96	1.5	0.48	1.87	0.54	1.28	0.94	1.43	0.16	1.89	1	1.35	0.94	2.01	0	2.57	0	2.24	0	1.91	0	1.75	0.96	2.49	0	2.37	0	2.12	0
GO:0003006_developmental process involved in reproduction	1.07	0.08	1.13	1	1.74	0.8	1.34	1	1.46	0.52	1.93	0.76	1.29	0.7	2.45	0	2.4	0	2.32	0	1.81	0.02	1.61	0.82	2.22	0	1.83	0	2.03	0
GO:0003007_heart morphogenesis	0.96	0.5	1.15	0.94	1.09	1	1.62	0.42	1.23	0.7	1.7	0.98	0.94	0	3.48	0	3.47	0	2.67	0	1.69	0.2	1.99	0.5	2.41	0.1	2.67	0	2.3	0.02
GO:0003008_system process	1.05	0	1.09	1	1.77	0.78	1.04	1	1.04	1	1.54	1	1.72	0.02	1.33	0	1.34	0	1.64	0	1.4	0.9	1.36	1	1.68	0.02	1.35	0	1.39	0.58
GO:0003012_muscle system process	0.81	0.18	1.09	0.92	1.39	0.9	1.05	0.9	1	0	1.98	0.9	1.54	0.78	1.45	0	1.28	0	1.57	0.04	1.74	0.02	1.81	0.94	2.13	0	1.3	0.04	1.34	0.12
GO:0003013_circulatory system process	0.9	0.22	1.29	0.22	1.91	0.68	1.46	0.14	1.23	0.64	1.65	1	1.68	0.5	1.42	0	1.85	0	1.93	0	1.62	0.32	1.41	0.86	2.23	0	1.46	0.02	1.7	0.1
GO:0003014_renal system process	1.4	0.1	1.34	0.54	2.76	0.48	1.16	0.96	1.15	0.72	2.74	0.6	2.92	0.1	2.9	0.1	1.32	0.5	3.48	0.22	1.69	0.68	3.38	0.36	3.01	0.4	1.06	0.62	1.75	0.48
GO:0003015_heart process	0.85	0.06	1.69	0	1.61	0.48	1.67	0.42	1.67	0.06	2.14	0.74	1.71	0.52	1.4	0	1.98	0	1.57	0.24	1.37	0.46	1.38	0.84	1.44	0.46	1.54	0.04	2	0.04
GO:0003018_vascular process in circulatory system	1.04	0.1	1.46	0.18	1.58	0.84	1.26	0.32	1.21	0.78	2.05	0.82	1.31	0.58	1.48	0.04	2.06	0	2.31	0	1.75	0.08	1.5	0.78	2.84	0	1.54	0.2	1.67	0.18
GO:0003044_regulation of systemic arterial blood pressure mediated by a chemical signal	0.65	0.24	1.17	0.46	0.9	0.02	1.19	0.46	0.64	0.22	1.12	0.92	0.69	0.04	1.46	0.32	1.6	0.12	1.94	0.24	1.12	0.82	0.7	0.2	1.39	0.78	1.89	0.2	1.46	0.64
GO:0003073_regulation of systemic arterial blood pressure	0.74	0.44	1.32	0.34	1.32	0.92	1.37	0.34	1.07	0.56	1.43	0.92	1.15	0.96	1.62	0	2.38	0.1	2.15	0.26	1.18	0.8	1.18	0.74	1.5	0.58	1.75	0.14	1.67	0.44
GO:0003143_embryonic heart tube morphogenesis	0.96	0.78	2.66	0.28	1.01	0.82	1.33	0.54	0.78	0.14	0.97	0	1.7	0.4	1.9	0.18	2.75	0.08	4.08	0.02	0.78	0.12	3.54	0.12	2.6	0.2	3.1	0.1	1.32	0.48
GO:0003151_outflow tract morphogenesis	1.24	0.3	1.45	0.72	1.88	0.78	1.74	0.5	0.74	0.14	1.67	0.82	1.06	0.84	3.07	0.02	2.2	0.26	5.14	0.06	1.69	0.52	4.3	0.22	2.93	0.3	2.84	0.08	4.03	0.24
GO:0003156_regulation of organ formation	0.62	0.68	0.66	0.08	1.84	0.46	0.54	0.04	0.61	0.1	1.75	0.8	1.65	0.46	2.56	0.04	1.34	0.28	3.84	0.06	1.13	0.46	3.15	0.22	3.32	0.14	1.67	0.28	1.29	0.7
GO:0003158_endothelium development	0.84	0.4	1.49	0.56	1.44	0.74	2.39	0.12	2.13	0.08	2.6	0.46	0.99	0.06	3.45	0	2.98	0.06	1.99	0.2	2.07	0.26	1.79	0.62	2.69	0.02	3.05	0.02	3.41	0
GO:0003205_cardiac chamber development	0.93	0.32	1.07	0.98	1.03	0.84	1.58	0.64	1.07	0.88	1.86	0.96	1.01	1	3.32	0	3.44	0	3.65	0	1.44	0.64	2.55	0.02	2.82	0.06	2.82	0	2.65	0.02
GO:0003206_cardiac chamber morphogenesis	0.96	0.5	1.17	0.9	1.05	0.88	1.57	0.68	1.01	0.84	1.83	0.9	1.01	0.92	3.64	0	3.45	0	3.93	0	1.5	0.48	2.31	0.18	2.67	0.12	2.81	0	2.62	0.04
GO:0003208_cardiac ventricle morphogenesis	0.92	0.34	1.98	0.58	1.62	0.42	1.55	0.66	0.58	0.02	2.69	0.68	2.13	0.52	3.19	0	1.92	0.14	5.62	0.02	0.81	0.06	2.91	0.22	2.53	0.34	1.83	0.1	2.4	0.24
GO:0003229_ventricular cardiac muscle tissue development	1.21	0.42	1.7	0.54	2.19	0.22	2.55	0.42	1.37	0.42	3.36	0.56	2.8	0.28	3.86	0.04	4.39	0.06	4.68	0.02	1.73	0.44	1.19	0.94	1.66	0.66	2.17	0.16	2.33	0.14
GO:0003231_cardiac ventricle development	0.91	0.36	1.39	0.62	0.95	0.14	1.37	0.86	0.77	0.08	1.94	0.86	1.13	0.96	2.69	0	2.5	0	3.49	0.02	1.11	0.84	2.54	0.1	2.46	0.2	2.01	0.06	2.17	0.16
GO:0003254_regulation of membrane depolarization	0.58	0.08	0.94	0.16	0.41	0	2.18	0.34	1.42	0.36	1.76	0.78	0.62	0.02	2.11	0.08	2.34	0.08	0.99	0.28	2.07	0.22	0.9	0.04	4.2	0.08	1.38	0.28	1.13	0.62
GO:0003279_cardiac septum development	0.78	0.34	0.74	0.02	0.82	0	0.76	0	0.61	0.02	1.07	1	0.87	0.06	2	0.04	2.64	0.02	2.59	0.14	1.22	0.5	2.61	0.2	2.6	0.12	3.19	0	1.54	0.76
GO:0003281_ventricular septum development	0.95	0.48	0.69	0.08	0.47	0	0.94	0.06	0.81	0.12	1.32	0.9	0.53	0	1.65	0.22	2.3	0.06	1.86	0.36	1.29	0.62	1.59	0.68	1.71	0.4	1.58	0.34	1.46	0.8
GO:0003300_cardiac muscle hypertrophy	1.44	0.4	1.07	0.54	2.3	0.24	2.08	0.34	2.18	0.12	1.76	0.72	0.91	0.1	1.59	0.38	0.85	0.5	1.51	0.2	1.44	0.6	0.57	0	1.11	0.76	1.2	0.68	1.65	0.34
GO:0003382_epithelial cell morphogenesis	1.29	0.2	0.93	0.12	2.04	0.44	1.44	0.74	0.53	0	1.99	0.68	1.3	0.64	3.78	0	3.08	0	1.84	0.14	4.1	0	1.42	0.84	4.38	0	4.23	0	1.78	0.54
GO:0003407_neural retina development	0.35	0.16	4.72	0.12	2.25	0.22	1.33	0.6	1.67	0.22	10.87	0.04	1.38	0.68	1.06	0.64	5.49	0.02	1.42	0.52	3.05	0.16	2.78	0.26	12.49	0.02	0.47	0.12	0.78	0.32
GO:0005975_carbohydrate metabolic process	1.16	0	1.05	1	1.55	1	1.03	1	1.12	1	1.71	1	1.23	1	1.59	0	1.9	0	1.71	0	1.89	0	1.38	1	2.16	0	2.43	0	1.85	0
GO:0005976_polysaccharide metabolic process	0.75	0.06	1.56	0.04	1.13	1	1.55	0.6	1.44	0.38	2.77	0.02	0.74	0.02	1.65	0	3.09	0	2.12	0.02	3.82	0	1.48	0.58	3.46	0	3.89	0	1.93	0.08
GO:0005977_glycogen metabolic process	0.89	0.56	1.39	0.26	1.6	0.94	1.41	0.82	1.79	0.08	2.19	0.42	1.08	0.92	1.53	0.02	2.17	0	2.56	0	3.4	0	1.8	0.4	3.03	0	3.77	0	1.9	0.2
GO:0005978_glycogen biosynthetic process	0.7	0.22	1.38	0.38	1.34	0.9	1.18	0.96	1.25	0.68	3.1	0.14	0.65	0.04	1.02	0.52	2.4	0	2.16	0.04	2.87	0.02	1.52	0.7	3.24	0.02	3.83	0.04	2.12	0.3
GO:0005996_monosaccharide metabolic process	1.52	0	1.04	0.98	1.9	0.74	1.08	0.98	1.26	0.84	1.33	1	1.42	0.98	1.29	0	1.41	0	1.69	0	1.75	0.04	1.1	1	1.57	0.18	1.87	0	2.02	0.02
GO:0006006_glucose metabolic process	1.36	0	1.04	0.84	1.89	0.88	1.13	0.94	1.3	0.9	1.7	0.94	1.41	0.96	1.29	0	1.47	0	1.86	0	2.28	0	1.07	1	1.8	0.02	2.1	0	2.04	0.06
GO:0006007_glucose catabolic process	0.88	0.54	1.13	0.52	2.47	0.08	0.78	0.02	0.86	0.06	1.67	0.86	2.13	0.04	1.48	0	1.61	0.02	1.31	0.38	2.67	0.02	0.86	0.02	2.09	0.08	1.57	0.28	1.61	0.38
GO:0006022_aminoglycan metabolic process	1.27	0.14	0.67	0.06	1.47	0.86	0.7	0	0.79	0	1.61	0.92	1.27	0.9	2.12	0	1.82	0	2.05	0.12	1.97	0.06	1.3	0.74	2.06	0.16	2.07	0.02	1.55	0.52
GO:0006023_aminoglycan biosynthetic process	1.1	0.18	0.94	0.12	1.38	0.9	0.87	0	1.01	0.94	1.84	0.78	1.39	0.72	2.06	0.04	2.15	0.12	1.75	0.16	1.78	0.26	1.5	0.68	2.18	0.1	1.78	0.06	1.9	0.38
GO:0006024_glycosaminoglycan biosynthetic process	1.1	0.18	0.94	0.28	1.38	0.88	0.87	0.02	1.01	0.92	1.85	0.7	1.39	0.58	2.06	0.04	2.17	0.04	1.76	0.18	1.79	0.18	1.5	0.62	2.2	0.14	1.78	0.1	1.9	0.36
GO:0006026_aminoglycan catabolic process	0.58	0.14	0.94	0.14	0.78	0.06	0.76	0.02	0.7	0.08	1.38	0.78	0.65	0.08	2.49	0.14	3.11	0.04	2.44	0.16	1.93	0.34	0.94	0.08	2.67	0.1	3.15	0.04	2.02	0.28
GO:0006027_glycosaminoglycan catabolic process	0.56	0.14	0.97	0.22	0.78	0	0.77	0.1	0.67	0.1	1.4	0.58	0.66	0.06	2.6	0.18	3.49	0.08	2.88	0.12	1.96	0.3	0.95	0.04	2.73	0.12	3.24	0.08	2.2	0.18
GO:0006029_proteoglycan metabolic process	1.08	0.12	0.82	0.22	0.95	0.04	0.73	0.02	0.71	0.12	1.43	0.98	0.79	0.02	2.69	0.04	2.85	0.04	2.42	0.4	1.77	0.26	1.22	0.98	2.77	0.08	2.25	0.16	2.15	0.22
GO:0006040_amino sugar metabolic process	0.82	0.36	0.88	0.1	1.81	0.62	0.94	0.02	1.59	0.36	1.6	0.84	1.18	0.82	1.31	0.22	0.99	0.56	1.19	0.3	2.11	0.2	1.12	0.9	2.23	0.3	1.64	0.12	0.7	0.02
GO:0006066_alcohol metabolic process	2.05	0	1.21	0.9	1.75	0.82	1.02	0.96	1.32	0.8	1.28	1	1.32	0.7	1.16	0.02	1.06	0	1.68	0	1.53	0.74	1.43	0.96	1.07	0.92	2.56	0	1.77	0.3
GO:0006073_cellular glucan metabolic process	0.93	0.4	1.4	0.14	1.6	0.9	1.45	0.68	1.79	0.16	2.14	0.6	1.1	0.88	1.47	0.02	2.16	0	2.56	0	3.41	0.02	1.69	0.44	2.9	0	3.74	0	1.91	0.28
GO:0006081_cellular aldehyde metabolic process	0.92	0.44	2.22	0.08	1.51	0.8	1.34	0.8	1.37	0.48	0.95	0.1	1.4	0.66	1.13	0.38	1.41	0.16	1.64	0.34	1.14	0.62	2.35	0.18	1.09	0.64	1.6	0.26	0.73	0.16
GO:0006082_organic acid metabolic process	1.64	0	1.07	1	1.85	1	1	0	1.14	1	1.62	1	1.43	0.94	1.7	0	1.65	0	1.67	0	1.91	0	1.48	1	1.66	0	2.13	0	1.72	0.02
GO:0006090_pyruvate metabolic process	1.87	0.12	1	0.62	1.61	0.74	0.97	0.1	2.59	0.22	1.99	0.64	1.53	0.66	1.93	0	2.02	0.04	1.71	0.54	0.77	0.18	0.91	0.08	1.92	0.32	4.46	0.06	2.41	0.32
GO:0006091_generation of precursor metabolites and energy	0.92	0.68	0.97	0	1.45	1	1.27	1	0.96	0	1.55	1	1.13	1	1.37	0	1.55	0	1.23	0.36	1.65	0.26	1.02	1	1.47	0.32	1.68	0	1.8	0.16
GO:0006094_gluconeogenesis	1.19	0.24	1.21	0.66	3.1	0.22	0.8	0.08	0.87	0	1.82	0.56	2.43	0.08	1.43	0	1.03	0.02	1.25	0.3	1.82	0.26	0.95	0.06	1.57	0.16	1.51	0.1	1.38	0.74
GO:0006096_glycolysis	1.17	0.16	1.16	0.52	2.88	0	0.73	0.04	0.79	0	1.5	0.94	2.67	0.04	1.36	0.06	1.48	0.04	1.15	0.52	3.05	0.1	0.81	0.02	2.04	0.1	1.46	0.4	1.45	0.8
GO:0006109_regulation of carbohydrate metabolic process	0.92	0.6	1.52	0.12	1.75	0.5	1.98	0.04	2.17	0	2.21	0.32	1.23	0.82	1.86	0	2.76	0	2.12	0	2.26	0	1.1	0.96	3.56	0	2.71	0	2.39	0
GO:0006112_energy reserve metabolic process	0.76	0.28	1.53	0.02	1.88	0.6	1.36	0.46	1.43	0.64	1.82	0.54	1.2	1	1.34	0	1.8	0	2.13	0	2.22	0.04	1.24	0.78	2.45	0	2.27	0	2.44	0.02
GO:0006119_oxidative phosphorylation	1.07	0.32	0.66	0	0.99	0	0.95	0	0.79	0	1.67	1	1.27	0.8	1.62	0	0.99	0.84	0.69	0.02	0.98	0.04	0.96	0	0.59	0	1	0.76	1.26	0.92
GO:0006120_mitochondrial electron transport, NADH to ubiquinone	1.09	0.36	0.75	0.02	0.9	0	1.12	0.94	0.65	0	2.38	0.42	1.83	0.24	2.41	0	1.32	0.06	0.82	0.16	1.42	0.6	1.08	0.92	0.91	0.04	1.21	0.4	1.65	0.62
GO:0006139_nucleobase-containing compound metabolic process	0.86	0	1.41	0	1.37	1	1.31	1	1.09	1	1.97	1	1.11	1	1.92	0	2.44	0	1.55	0	2.07	0	1.41	1	2.26	0	2.54	0	2.14	0
GO:0006140_regulation of nucleotide metabolic process	0.96	0.72	1.31	0.38	1.27	1	1.91	0.04	1.19	0.96	2.22	0.32	1.07	1	2.04	0	2.97	0	1.9	0	1.64	0.04	1.36	0.98	2.24	0	3.19	0	3.22	0
GO:0006144_purine nucleobase metabolic process	1.41	0.14	2.75	0.02	1.17	0.98	1.43	0.78	0.66	0.04	1.81	0.7	1.09	0.82	2.25	0	3.31	0	1.24	0.28	1.64	0.4	1.52	0.7	1.28	0.56	3.31	0	4.4	0.02
GO:0006152_purine nucleoside catabolic process	1.03	0	1.39	0.66	1.32	1	1.89	0.42	1.35	0.9	2.08	0.92	1.03	1	2.31	0	3.32	0	1.79	0	1.81	0	1.25	1	2.29	0	3.53	0	3.19	0
GO:0006163_purine nucleotide metabolic process	0.97	0.98	1.24	0.78	1.28	1	1.51	1	1.13	1	1.97	1	1.04	1	2.02	0	2.52	0	1.75	0	1.71	0	1.36	1	2.04	0	2.72	0	2.62	0
GO:0006164_purine nucleotide biosynthetic process	0.63	0.04	0.92	0.16	1	0	1.06	0.94	0.73	0.02	1.4	0.96	1.3	0.74	0.84	0.14	0.82	0.72	2.21	0	1.05	0.92	1.46	0.92	1.39	0.46	1.44	0.18	1.8	0.24
GO:0006171_cAMP biosynthetic process	0.48	0.14	0.8	0.36	0.85	0.12	0.9	0.1	0.61	0.02	1.46	0.9	1.34	0.66	0.5	0.08	0.48	0.3	2.27	0.14	0.59	0.02	1.67	0.68	1.01	0.6	1.13	0.52	1.12	0.66
GO:0006184_GTP catabolic process	1.04	0	1.44	0.32	1.34	1	2.06	0	1.41	0.66	2.25	0.34	1.07	1	2.3	0	3.46	0	1.82	0	1.65	0	1.18	1	2.23	0	3.56	0	3.55	0
GO:0006195_purine nucleotide catabolic process	1.03	0	1.33	0.88	1.31	1	1.76	0.7	1.26	1	2.1	0.94	1.02	1	2.26	0	3.16	0	1.73	0	1.81	0	1.28	1	2.21	0	3.34	0	3	0
GO:0006200_ATP catabolic process	1	0.2	1.01	1	1	1	0.85	0	0.87	0	1.47	1	0.77	0	1.69	0	2.84	0	1.46	0.12	2.13	0	1.34	0.98	2.17	0	2.9	0	1.78	0.06
GO:0006206_pyrimidine nucleobase metabolic process	0.4	0.02	1.45	0.48	0.97	0.02	0.95	0	1.48	0.54	1.5	0.86	0.76	0.02	1.66	0.1	2.09	0.02	1.15	0.62	1.31	0.7	0.79	0.02	1.14	0.56	1.18	0.36	2.62	0.12
GO:0006213_pyrimidine nucleoside metabolic process	0.88	0.46	1.48	0.48	1.46	0.84	1.18	0.96	1.05	0.9	1.79	0.84	1.11	0.82	2.19	0.02	3.21	0	1.99	0.06	2.9	0.04	1.2	0.84	2.06	0.12	2.14	0	2.52	0.08
GO:0006220_pyrimidine nucleotide metabolic process	1.42	0.12	1.62	0.36	2.41	0.28	1.28	0.94	1.15	0.8	1.97	0.62	1.72	0.6	2.83	0	6.23	0	1.87	0.06	3.51	0	1.27	0.9	2.12	0.14	3.25	0	2.73	0.2
GO:0006259_DNA metabolic process	0.78	0	1.46	0.04	1.14	1	0.95	0	0.94	0	1.77	1	0.92	0	2.28	0	2.24	0	1.78	0	2.15	0	1.56	1	2.01	0	2.81	0	2.12	0
GO:0006260_DNA replication	0.63	0	1.47	0.24	0.87	0	0.74	0	0.77	0	1.51	1	0.72	0	2.53	0	2.55	0	2.2	0	1.98	0	1.65	0.64	1.97	0	3.29	0	2.07	0
GO:0006261_DNA-dependent DNA replication	0.63	0	1.35	0.58	0.82	0	0.65	0	0.69	0	1.3	1	0.75	0	2.36	0	2.41	0	2.58	0	1.59	0.28	1.8	0.24	1.94	0	3.4	0	2.07	0.02
GO:0006271_DNA strand elongation involved in DNA replication	0.51	0.1	0.94	0.06	0.76	0	0.43	0	0.52	0	0.79	0	0.75	0.02	2.42	0	1.83	0	2.86	0	1.16	0.86	1.62	0.64	1.37	0.5	3.25	0	1.61	0.38
GO:0006275_regulation of DNA replication	0.76	0.12	2	0.02	1.18	0.98	1.24	1	1.26	0.72	2.03	0.9	0.77	0	3.2	0	3.5	0	2.1	0	2.19	0.02	2	0.02	2.95	0	4.02	0	2.96	0
GO:0006281_DNA repair	0.78	0	1.41	0.28	1.13	1	0.93	0	0.88	0	1.67	1	0.95	0	2.14	0	2.45	0	1.9	0	2.19	0	1.5	1	2.13	0	2.96	0	2.22	0
GO:0006282_regulation of DNA repair	0.87	0.46	1.71	0.18	1.68	0.78	0.9	0	1.52	0.44	2.28	0.46	0.75	0	3.45	0	3.8	0	1.95	0.06	1.49	0.44	1.41	0.82	1.95	0.06	3.58	0	4.08	0
GO:0006283_transcription-coupled nucleotide-excision repair	0.6	0.1	0.95	0	1	1	0.58	0	0.44	0	0.94	0	1.15	0.9	1.49	0.08	1.59	0.02	2.17	0	1.24	0.7	1.36	0.74	1.26	0.56	2.54	0	1.49	0.56
GO:0006284_base-excision repair	0.51	0.06	0.78	0.04	0.54	0	0.58	0	0.72	0	1.12	1	0.46	0	1.4	0.16	2.4	0	2.07	0.02	2.11	0.14	1.32	0.76	2.63	0.06	2.42	0	1.79	0.42
GO:0006289_nucleotide-excision repair	0.65	0.02	1.3	0.72	1.17	1	0.78	0	0.56	0	1.32	1	1.03	1	1.6	0.02	1.77	0	2.03	0	1.63	0.34	1.71	0.36	1.68	0.06	2.86	0	1.57	0.54
GO:0006302_double-strand break repair	0.75	0.06	1.26	0.88	1.31	1	1.01	1	0.91	0	1.59	1	1.07	1	2.29	0	2.41	0	1.61	0	2.36	0	1.29	0.98	2.31	0	2.36	0	2.41	0
GO:0006304_DNA modification	0.86	0.24	0.99	0.42	1.38	0.78	1.66	0.62	0.92	0.22	3.5	0.04	1.04	0.74	2.84	0.04	4.27	0	1.59	0.02	3.17	0.04	1.56	0.66	2.29	0.06	3.3	0	2.63	0.08
GO:0006305_DNA alkylation	1.32	0.36	1.01	0.58	1.42	0.64	3.26	0.1	1.33	0.62	5.45	0.04	1.21	0.64	4.55	0.04	8.25	0.02	5.16	0.02	5.42	0	2.45	0.12	3.86	0.08	4.77	0.02	4.85	0.04
GO:0006306_DNA methylation	1.32	0.28	1.01	0.58	1.42	0.64	3.26	0.04	1.33	0.48	5.45	0	1.21	0.6	4.55	0.04	8.25	0.02	5.16	0.04	5.42	0	2.45	0.08	3.86	0	4.77	0	4.85	0.04
GO:0006308_DNA catabolic process	0.86	0.24	1.1	0.96	1.01	1	1.22	1	0.71	0	2.38	0.18	0.88	0	2.31	0	3.17	0	1.65	0.04	2.08	0	1.23	1	2.23	0	3.85	0	1.97	0.2
GO:0006310_DNA recombination	0.66	0	1.38	0.24	0.92	0	0.89	0.04	0.83	0	1.36	1	0.79	0	2.1	0	2.63	0	1.97	0	1.79	0.02	1.43	0.98	2.03	0	3.04	0	2.13	0
GO:0006312_mitotic recombination	0.49	0.04	0.96	0.14	0.78	0	0.45	0	0.44	0	0.97	0	0.87	0.02	2.07	0	1.82	0	2.84	0	1.61	0.44	1.61	0.6	1.99	0.16	2.25	0.02	1.8	0.34
GO:0006323_DNA packaging	0.91	0.34	1.13	0.98	1.73	0.94	0.84	0	0.92	0	1.32	1	1.67	0.54	2.05	0	1.02	0.06	1.55	0.16	1.75	0.04	1.65	0.86	1.16	0.98	1.38	0.04	1.79	0.14
GO:0006325_chromatin organization	0.97	0.46	1.56	0	1.59	1	1.64	0.98	1.25	1	2.51	0	1.24	1	2.55	0	2.87	0	2.06	0	2.86	0	1.63	1	2.82	0	2.59	0	2.57	0
GO:0006333_chromatin assembly or disassembly	1.05	0.16	1.04	1	1.88	0.96	1.1	1	0.83	0	1.55	1	1.7	0.42	1.94	0	1.44	0	1.97	0.02	1.79	0.02	1.38	0.98	1.28	0.86	1.57	0	2.32	0
GO:0006334_nucleosome assembly	0.99	0.76	1.04	0.9	2.02	0.46	1.09	1	0.75	0	1.03	1	2.14	0.12	1.59	0.02	0.92	0.82	1.77	0	1.42	0.56	1.37	0.9	0.79	0	1.07	0.56	1.82	0.28
GO:0006338_chromatin remodeling	0.89	0.62	1.42	0.3	1.64	0.84	1.43	0.94	1.15	0.92	3.31	0.02	1.25	0.92	2.94	0	3.25	0	1.71	0.04	2.91	0	1.65	0.8	3.05	0	2.63	0	2.53	0
GO:0006342_chromatin silencing	1.72	0.02	0.84	0.12	1.9	0.38	1.45	0.62	1.36	0.5	2.43	0.34	1.73	0.44	1.44	0.2	1.47	0.06	1.65	0.22	3.7	0	1.63	0.5	1.57	0.38	1.7	0.1	1.18	0.7
GO:0006351_transcription, DNA-templated	0.83	0	1.44	0	1.49	1	1.31	1	1.14	1	2.05	1	1.27	1	1.99	0	2.39	0	1.57	0	2.13	0	1.49	1	2.4	0	2.43	0	2	0
GO:0006352_DNA-templated transcription, initiation	0.99	0.82	1.51	0.06	1.16	1	1.47	1	1.34	0.48	2.23	0.34	0.99	0	2.51	0	2.95	0	1.4	0.02	2.3	0	1.56	0.86	3.02	0	3.56	0	2.07	0
GO:0006353_DNA-templated transcription, termination	1.14	0.12	1.61	0.18	0.77	0	0.7	0	0.73	0	1.23	1	0.8	0	1.45	0.02	1.94	0	1.36	0.12	1.85	0.06	1.15	1	1.3	0.62	2.35	0	1.23	1
GO:0006354_DNA-templated transcription, elongation	1.18	0	1.8	0	1.3	1	0.96	0	1.09	1	2.02	0.88	1.16	1	2.06	0	1.79	0	1.1	0.52	2.03	0	1.62	0.66	1.79	0.04	2.12	0	1.73	0.36
GO:0006355_regulation of transcription, DNA-templated	0.83	0	1.44	0	1.51	1	1.33	1	1.16	1	2.1	1	1.29	1	2.04	0	2.43	0	1.6	0	2.15	0	1.54	1	2.45	0	2.42	0	2.01	0
GO:0006357_regulation of transcription from RNA polymerase II promoter	0.87	0.06	1.37	0.98	1.52	1	1.32	1	1.17	1	2.02	1	1.28	1	2.17	0	2.44	0	1.7	0	2.04	0	1.52	1	2.45	0	2.33	0	2.03	0
GO:0006360_transcription from RNA polymerase I promoter	1.59	0.08	2	0.06	0.88	0	1.08	0.96	0.71	0	2.16	0.64	1.44	0.58	2.98	0	1.96	0	0.96	0.24	2.55	0.08	1.57	0.58	1.94	0.04	2.21	0.02	1.26	0.8
GO:0006364_rRNA processing	1.08	0.04	1.09	0.98	0.79	0	0.72	0	0.49	0	0.77	0	0.56	0	0.86	0.04	2.33	0	0.77	0	1.17	0.98	0.68	0	0.62	0	1.81	0	1.43	0.92
GO:0006366_transcription from RNA polymerase II promoter	0.84	0	1.41	0.66	1.43	1	1.31	1	1.16	1	1.98	1	1.22	1	2.13	0	2.44	0	1.69	0	2.04	0	1.48	1	2.44	0	2.45	0	2.05	0
GO:0006367_transcription initiation from RNA polymerase II promoter	0.95	0.58	1.41	0.16	1.18	1	1.4	1	1.4	0.36	2.03	0.68	0.94	0	2.28	0	2.84	0	1.35	0.12	2.31	0	1.53	0.88	2.98	0	3.36	0	2.07	0
GO:0006368_transcription elongation from RNA polymerase II promoter	1.1	0.12	1.64	0.22	1.56	0.92	1.18	1	1.11	0.92	2.8	0.16	1.21	0.98	2.29	0	1.68	0	1.12	0.52	2.69	0	2.03	0.16	2.01	0	2.22	0	1.77	0.36
GO:0006369_termination of RNA polymerase II transcription	1.05	0.32	1.47	0.42	0.54	0	0.58	0	0.64	0	1.03	1	0.5	0	1.44	0.06	2.55	0	2.1	0	1.98	0.08	1.11	1	1.31	0.62	2.7	0	1.09	0.96
GO:0006383_transcription from RNA polymerase III promoter	1.46	0.06	1.14	0.74	1.91	0.7	1.42	0.92	0.95	0.02	3.03	0.14	1.65	0.42	2.85	0	1.78	0	1.24	0.4	2.38	0.02	1.5	0.88	1.58	0.3	1.93	0	1.77	0.44
GO:0006396_RNA processing	0.93	0.7	1.32	0.98	1.07	1	0.99	0	0.76	0	1.65	1	0.85	0	1.6	0	2.5	0	1.19	0	2.08	0	1.19	1	1.63	0	2.6	0	1.66	0.16
GO:0006397_mRNA processing	0.95	0.9	1.41	0.44	1.18	1	1.21	1	0.9	0	2.2	0.44	0.96	0	1.98	0	2.7	0	1.52	0	2.46	0	1.48	1	2.28	0	2.94	0	1.83	0
GO:0006399_tRNA metabolic process	0.93	0.6	1.15	0.98	1.11	1	0.92	0	0.77	0	1.23	1	0.8	0	1.32	0	1.76	0	1.01	0.9	1.43	0.58	0.9	0	1.2	0.88	2.11	0	1.33	1
GO:0006401_RNA catabolic process	1.4	0	1.4	0.64	1.42	1	1.29	0.96	0.9	0	1.76	1	0.93	0	1.67	0	2.4	0	1.61	0	2.14	0	1.01	1	1.74	0	1.92	0	3.08	0
GO:0006402_mRNA catabolic process	1.44	0	1.34	0.82	1.26	1	1.31	1	0.93	0	1.76	1	0.83	0	1.73	0	2.21	0	1.55	0	1.98	0	0.94	0	1.73	0	1.74	0	3.42	0
GO:0006403_RNA localization	0.93	0.58	1.32	0.84	0.85	0	0.88	0	0.8	0	1.31	1	0.74	0	1.72	0	2.13	0	1.17	0.34	1.7	0.14	1.1	1	1.31	0.72	2.34	0	1.53	0.74
GO:0006405_RNA export from nucleus	1.19	0.02	1.28	0.76	0.84	0	0.95	0	0.7	0	1.23	1	0.68	0	1.92	0	2.6	0	1.54	0.02	1.9	0.08	1.14	1	1.14	0.9	2.86	0	1.59	0.58
GO:0006406_mRNA export from nucleus	1.23	0.04	1.23	0.78	0.77	0	0.91	0	0.69	0	1.2	1	0.6	0	1.98	0	2.89	0	1.54	0.06	1.81	0.14	1.16	0.98	1.06	0.9	2.88	0	1.54	0.66
GO:0006412_translation	1.23	0	1.25	1	1.26	1	1.17	1	0.92	0	1.68	1	0.92	0	1.5	0	1.79	0	1.29	0	1.8	0	1.13	1	1.62	0	1.86	0	2.6	0
GO:0006413_translational initiation	1.51	0	1.16	0.96	1.23	1	1.31	1	0.93	0	1.69	1	0.84	0	1.65	0	1.73	0	1.6	0	1.41	0.64	1.05	1	1.61	0.02	1.61	0	3.58	0
GO:0006414_translational elongation	1.68	0	1.17	0.94	1.15	1	1.34	1	0.92	0	1.62	1	0.79	0	1.6	0	2.1	0	1.81	0	1.33	0.86	0.96	0	1.61	0.12	1.5	0	3.74	0
GO:0006415_translational termination	1.57	0	1.12	0.98	1.12	1	1.32	0.98	0.92	0	1.64	1	0.77	0	1.61	0	1.88	0	1.6	0.02	1.29	0.78	0.87	0	1.61	0.12	1.36	0.1	3.69	0
GO:0006417_regulation of translation	1.03	0.06	1.28	0.84	1.33	1	1.07	1	1.18	0.92	2.03	0.94	1.05	1	2.09	0	2.23	0	1.58	0	2.35	0	1.52	1	2.21	0	2.33	0	2.62	0
GO:0006418_tRNA aminoacylation for protein translation	1.03	0.28	1.21	0.64	1.61	0.84	1.35	0.92	0.92	0.08	1.78	0.88	1.05	0.96	1.68	0.04	1.3	0.02	1.69	0	1.57	0.38	1.13	0.94	1.69	0.24	2.66	0	1.12	0.92
GO:0006446_regulation of translational initiation	1.11	0.22	1.23	0.78	1.17	0.98	1.02	1	0.77	0	1.58	0.96	1.25	0.8	1.43	0.04	1.09	0.08	0.58	0	1.81	0.18	1.18	0.96	1.43	0.52	1.11	0.4	2.71	0.04
GO:0006457_protein folding	0.91	0.62	1.07	1	1.25	0.98	1.07	1	0.82	0	1.73	0.94	0.94	0.02	1.62	0	1.54	0	1.12	0.42	2.05	0	1.04	0.98	1.6	0.08	1.87	0	1.34	0.82
GO:0006458_'de novo' protein folding	1	0.76	0.99	0.06	1.18	0.98	1	1	0.92	0.08	1.53	0.96	1.14	0.9	1.54	0	0.82	0.58	0.64	0	1.36	0.7	0.88	0.02	1.12	0.78	1.22	0.26	0.98	0.02
GO:0006461_protein complex assembly	0.81	0	1.39	0.64	1.35	1	1.45	1	1.16	1	1.73	1	1.1	1	1.63	0	1.86	0	1.53	0	1.69	0	1.29	1	2	0	2.22	0	2	0
GO:0006464_cellular protein modification process	0.9	0	1.4	0.14	1.5	1	1.43	1	1.22	1	2.1	1	1.18	1	2.14	0	2.53	0	1.63	0	2.17	0	1.44	1	2.47	0	2.45	0	2.33	0
GO:0006468_protein phosphorylation	0.92	0.24	1.43	0.12	1.38	1	1.58	1	1.3	0.98	1.94	1	1.12	1	2.1	0	2.69	0	1.67	0	1.96	0	1.35	1	2.31	0	2.5	0	2.54	0
GO:0006469_negative regulation of protein kinase activity	0.75	0.04	1.62	0.06	1.71	0.88	2.09	0.2	1.24	0.84	2.21	0.54	1.35	0.98	2.29	0	2.73	0	1.67	0	2.2	0	1.21	0.96	2.9	0	2.88	0	2.67	0
GO:0006470_protein dephosphorylation	0.83	0.14	1.58	0.14	1.32	1	2.35	0.04	1.77	0.02	2.67	0	1.04	1	2.48	0	3.6	0	2.43	0	2	0	1.45	0.94	2.37	0	4.17	0	3.47	0
GO:0006473_protein acetylation	1.03	0.16	1.63	0.06	1.2	1	1.36	1	1.23	0.88	3.15	0	0.96	0	3.01	0	3.26	0	1.88	0	2.69	0	1.83	0.42	3.61	0	3.34	0	2.99	0
GO:0006475_internal protein amino acid acetylation	1.02	0.2	1.66	0	1.13	0.98	1.37	0.94	1.27	0.86	3.29	0.02	0.94	0	2.89	0	3.19	0	1.89	0	2.78	0	1.93	0.24	3.73	0	4.02	0	2.94	0
GO:0006476_protein deacetylation	0.64	0.06	0.75	0.02	2.32	0.18	1.32	0.94	1.06	0.84	2.02	0.62	1.49	0.66	1.06	0.58	1.52	0	1.02	0.68	3	0	1	0.02	2.36	0	1.91	0	1.16	0.92
GO:0006479_protein methylation	0.9	0.4	1.16	0.92	1.12	1	1.23	1	1.24	0.76	2.5	0.44	0.88	0	2.1	0	2.7	0	1.19	0.36	3.4	0	1.33	1	3.3	0	2.96	0	1.91	0.16
GO:0006486_protein glycosylation	1.18	0	0.96	0	1.53	0.9	0.89	0	1.01	1	2.07	0.66	1.26	0.98	1.84	0	2.38	0	1.99	0	1.54	0.44	1.69	0.62	2.58	0	2.82	0	1.51	0.76
GO:0006487_protein N-linked glycosylation	0.63	0.04	0.79	0	1.06	0.98	0.91	0	1.31	0.86	2.15	0.56	0.81	0	1.52	0	1.93	0	1.98	0	1.48	0.56	1.69	0.5	2.2	0	2.91	0	1.12	1
GO:0006488_dolichol-linked oligosaccharide biosynthetic process	0.78	0.42	0.56	0.02	2.82	0.16	0.93	0	0.87	0.12	1.51	0.82	1.42	0.68	1.37	0.28	1.15	0.18	1.45	0.26	1.8	0.32	0.82	0.04	1.36	0.54	3.48	0	0.97	0.06
GO:0006493_protein O-linked glycosylation	2.63	0	1.89	0.28	1.83	0.74	1.14	0.88	1.31	0.72	2.4	0.62	1.92	0.3	3.4	0	3.48	0	1.88	0.16	1.19	0.9	3.65	0	2.53	0	2.82	0.02	2.36	0.02
GO:0006497_protein lipidation	0.57	0	0.6	0	1.62	0.8	0.87	0	0.6	0	1.05	1	1.45	0.76	1.12	0.52	0.92	0.72	1.03	0.68	1.4	0.48	1.15	0.96	1.33	0.7	2.78	0	1.27	0.92
GO:0006505_GPI anchor metabolic process	0.6	0.16	0.52	0	1.32	0.84	1.42	0.72	0.84	0.14	0.75	0	2.4	0.1	1.31	0.28	1	0.78	1.99	0.04	1.09	0.86	1.48	0.54	0.73	0.02	2.84	0	1.05	0.76
GO:0006506_GPI anchor biosynthetic process	0.62	0.18	0.52	0	1.52	0.66	1.44	0.74	0.73	0.04	0.71	0	2.66	0.1	1.45	0.18	0.96	0.64	2.03	0.06	1.06	0.88	1.57	0.42	0.65	0.04	2.88	0	1.06	0.82
GO:0006508_proteolysis	1.38	0	1.25	0.58	1.88	0.7	1.09	1	1.2	1	1.99	0.94	1.43	1	1.71	0	1.84	0	1.89	0	2.04	0	1.54	1	1.95	0	2.38	0	1.8	0
GO:0006509_membrane protein ectodomain proteolysis	1.06	0.26	0.8	0.32	0.91	0.08	1.05	0.92	1.31	0.6	1.97	0.68	0.6	0.04	1.74	0.1	7.57	0	4.47	0.02	1.74	0.3	1.13	0.92	3.45	0.04	9.78	0	3.23	0.1
GO:0006511_ubiquitin-dependent protein catabolic process	0.82	0	1.6	0	1.65	1	1.26	1	1.18	1	2.36	0.3	1.26	1	1.94	0	1.83	0	1.17	0.18	2.46	0	1.38	1	2.36	0	2.27	0	2.02	0
GO:0006513_protein monoubiquitination	0.53	0	1.94	0.16	1.21	0.98	0.84	0.02	1.11	0.48	1.96	0.8	0.86	0.02	2.74	0	1.76	0	1.02	0.64	3.56	0	1.64	0.62	3.15	0	2.55	0	1.98	0.28
GO:0006518_peptide metabolic process	0.74	0.34	0.88	0.1	1.23	0.92	0.79	0	0.78	0.06	1.34	1	0.94	0.08	1.18	0.3	1.14	0.08	0.97	0.26	1.18	0.86	1	0.98	1.17	0.84	1.01	0.7	1.11	0.94
GO:0006520_cellular amino acid metabolic process	1.61	0	1.17	0.94	2.02	0.4	1.01	1	1.08	1	1.84	1	1.56	0.62	1.56	0	1.57	0	1.78	0	1.96	0	1.36	1	1.61	0	1.97	0	1.58	0.48
GO:0006521_regulation of cellular amino acid metabolic process	0.79	0.22	1.7	0.24	1.71	0.8	1.19	1	1.2	0.82	1.69	0.94	2.02	0.4	1.74	0.02	1.97	0	1.78	0	2.03	0	1.69	0.28	2.76	0	2.92	0	1.86	0.34
GO:0006575_cellular modified amino acid metabolic process	1.29	0	1.05	0.68	1.37	1	0.77	0	0.94	0.02	1.64	0.86	1.11	0.96	1.52	0	1.52	0.02	1.96	0	1.56	0.84	1.36	1	1.25	0.84	1.56	0.14	1.24	0.98
GO:0006576_cellular biogenic amine metabolic process	2.63	0	1.4	0.38	1.38	0.74	1.1	0.98	1.56	0.64	1.04	1	1.22	0.72	1.26	0.28	0.84	0.34	1.53	0.22	1.53	1	1.36	0.98	0.78	0	2.05	0.24	1.78	0.5
GO:0006584_catecholamine metabolic process	0.46	0.22	0.85	0.24	0.65	0.06	1.05	0.72	0.3	0.02	3.02	0.68	1.49	0.52	0.43	0.04	0.15	0.06	0.89	0.22	0.75	0.26	2.02	0.62	1.85	0.42	0.54	0.24	0.36	0
GO:0006605_protein targeting	1.09	0.02	1.34	0.6	1.22	1	1.27	1	1.05	1	1.7	1	0.93	0	1.5	0	1.8	0	1.42	0	1.64	0	1.05	1	1.92	0	1.88	0	2.65	0
GO:0006606_protein import into nucleus	1.05	0.18	1.32	0.72	1.32	1	1.36	0.98	1.24	0.86	1.7	1	1.07	0.96	2.26	0	2.36	0	1.46	0.06	1.93	0.02	1.36	1	2.42	0	2.93	0	1.99	0
GO:0006611_protein export from nucleus	1.08	0.26	2.73	0	1.39	0.88	2.88	0.1	1.67	0.3	4.11	0.02	1.21	0.82	4.51	0	3.99	0	1.39	0.24	2.79	0	1.48	0.76	3.73	0	2.86	0	3.17	0
GO:0006612_protein targeting to membrane	1.41	0	1.26	0.86	1.23	1	1.41	1	1	0	1.78	1	0.86	0	1.63	0	1.79	0	1.67	0.02	1.53	0.46	1.06	1	1.84	0	1.58	0.04	3.28	0
GO:0006613_cotranslational protein targeting to membrane	1.55	0	1.17	0.98	1.17	1	1.34	1	0.96	0	1.78	0.96	0.81	0	1.67	0	1.87	0	1.84	0	1.34	0.78	1.05	1	1.67	0.06	1.5	0.06	3.52	0
GO:0006614_SRP-dependent cotranslational protein targeting to membrane	1.55	0	1.17	0.98	1.17	1	1.35	1	0.96	0	1.78	0.96	0.81	0	1.67	0	1.88	0	1.83	0	1.35	0.74	1.05	1	1.67	0.04	1.5	0.02	3.54	0
GO:0006626_protein targeting to mitochondrion	0.75	0.24	0.67	0	1.55	0.9	0.82	0	0.39	0	1.32	1	1.33	0.76	0.76	0.1	1.41	0	0.66	0	1.16	0.9	0.51	0	0.81	0	1.4	0.14	1.33	0.78
GO:0006629_lipid metabolic process	1.65	0	1.31	0.82	1.78	1	1.23	1	1.49	0.12	1.53	1	1.45	0.92	1.67	0	1.65	0	2.04	0	1.74	0	1.73	0.44	1.5	0.02	2.78	0	2.22	0
GO:0006631_fatty acid metabolic process	1.33	0	1.16	0.96	1.42	0.94	1.06	1	1.08	0.98	1.45	0.98	1.03	0.96	1.69	0	1.72	0	1.49	0	1.52	0.76	1.53	0.98	1.67	0.34	2.07	0	1.62	0.22
GO:0006633_fatty acid biosynthetic process	1.25	0.26	0.94	0.1	1.65	0.88	1.12	0.92	1.02	0.92	1.24	0.98	1.07	0.76	2.06	0	2.02	0	2.47	0.08	1.74	0.62	1.58	0.68	1.76	0.24	1.71	0.12	1.47	0.56
GO:0006635_fatty acid beta-oxidation	1.49	0	1.37	0.52	1.98	0.44	1	0.98	1.43	0.58	1.8	0.78	1.06	0.86	1.62	0.04	1.33	0.06	2.1	0	1.32	0.76	1.38	0.7	1.26	0.42	2.31	0.04	2.65	0.08
GO:0006636_unsaturated fatty acid biosynthetic process	0.76	0.32	0.82	0.24	1.67	0.9	2.06	0.46	1.03	0.64	0.95	0.32	0.85	0.26	3.85	0	6.79	0	5.25	0	2.96	0.34	1.16	0.74	5.01	0.02	1.13	0.46	0.93	0.4
GO:0006637_acyl-CoA metabolic process	1.15	0.42	0.85	0	1.19	0.84	1.5	0.92	1.67	0.32	1.83	0.82	1.05	0.8	1.78	0.02	1.99	0.04	1.23	0.46	1.19	0.8	2.12	0.3	2.46	0.2	2.41	0	2.35	0.2
GO:0006638_neutral lipid metabolic process	5.64	0	2.11	0.1	3.95	0.16	0.66	0.2	3.37	0	0.76	0.04	3.65	0.12	1.48	0.12	0.24	0.16	4.79	0.02	1.47	0.16	2.15	0.1	0.49	0	4.82	0	2.27	0.06
GO:0006639_acylglycerol metabolic process	5.69	0	2.16	0.1	3.92	0.1	0.66	0.12	3.45	0.02	0.76	0.02	3.62	0.12	1.49	0.14	0.24	0.12	4.81	0.02	1.46	0.24	2.16	0.14	0.49	0	4.89	0	2.28	0.1
GO:0006641_triglyceride metabolic process	5.67	0	2.12	0.12	3.89	0.16	0.65	0.12	3.42	0	0.74	0	3.6	0.1	1.42	0.1	0.21	0.18	4.82	0.02	1.39	0.34	2.07	0.2	0.46	0	4.83	0	2.25	0.24
GO:0006643_membrane lipid metabolic process	0.87	0.3	0.89	0	1.23	1	0.91	0	1.06	1	1.36	1	0.88	0	1.86	0	2.06	0	1.46	0.06	1.66	0.02	1.32	0.98	1.99	0	2.53	0	1.64	0.54
GO:0006644_phospholipid metabolic process	1.29	0	1.28	0.86	1.7	0.72	1.57	0.94	1.37	0.84	1.44	1	1.45	0.8	1.53	0	1.72	0	1.56	0	1.86	0.02	1.29	1	1.58	0.04	2.48	0	2.06	0
GO:0006650_glycerophospholipid metabolic process	1.36	0	1.48	0.22	1.73	0.78	1.68	0.62	1.56	0.06	1.48	0.96	1.51	0.6	1.52	0	1.91	0	1.8	0	1.83	0.04	1.31	1	1.56	0.3	2.39	0	2.29	0
GO:0006654_phosphatidic acid biosynthetic process	0.83	0.4	2.84	0.08	1.55	0.52	1.96	0.42	1.23	0.62	1.7	0.48	0.85	0.1	0.77	0.26	2.05	0	1.92	0.08	1.75	0.4	0.57	0	5.32	0.1	3.21	0.04	1.99	0.38
GO:0006661_phosphatidylinositol biosynthetic process	0.87	0.3	1.57	0.14	1.63	0.74	2.17	0.08	1.34	0.54	1.75	0.72	1.38	0.64	1.96	0	2.16	0	1.48	0.06	2.03	0	1.13	1	1.99	0.02	2.8	0	2.5	0.02
GO:0006664_glycolipid metabolic process	0.65	0	0.63	0.02	0.95	0	0.62	0	0.78	0	0.88	0	0.7	0	1	0.66	1.96	0	1.38	0.14	1.4	0.66	1.09	1	1.66	0.14	2.83	0	1.12	0.98
GO:0006665_sphingolipid metabolic process	0.89	0.34	0.94	0.04	1.21	1	0.93	0.04	1.12	0.94	1.46	0.92	0.78	0	1.99	0	2.17	0	1.43	0.06	1.71	0.1	1.37	0.82	2.14	0	2.61	0	1.64	0.52
GO:0006672_ceramide metabolic process	0.78	0.14	1.27	0.8	0.84	0	1.4	0.88	1.55	0.66	1.37	0.78	0.77	0	1.78	0	1.88	0.04	1.09	0.58	1.84	0.08	1.08	0.94	2.45	0	2.75	0	1.83	0.36
GO:0006687_glycosphingolipid metabolic process	0.54	0.04	0.62	0	0.75	0	0.49	0.02	0.79	0.02	0.8	0.02	0.47	0	0.88	0.3	1.98	0.02	1.31	0.52	1.42	0.42	1.02	0.94	1.85	0.12	2.92	0	0.88	0
GO:0006690_icosanoid metabolic process	1.13	0.52	1.11	0.62	1.35	0.96	1.41	0.66	1.5	0.44	1.21	0.7	1	0.12	1.77	0.06	1.77	0.08	1.76	0.16	1.48	0.84	1.56	0.54	1.89	0.36	1.33	0.36	1.17	0.5
GO:0006691_leukotriene metabolic process	0.8	0.4	1.03	0.62	1.28	0.8	1.01	0.6	1.39	0.54	1.11	0.74	1.14	0.54	1.04	0.54	1.02	0.58	1.57	0.22	1.44	0.86	1.69	0.52	1.53	0.66	1.55	0.32	1.05	0.56
GO:0006692_prostanoid metabolic process	0.95	0.58	0.89	0.36	0.79	0.12	1.4	0.76	1.19	0.56	1.61	0.66	0.84	0.18	1.76	0	1.33	0.26	1.32	0.48	1.47	0.58	1.44	0.5	1.37	0.36	0.75	0.24	1.43	0.54
GO:0006693_prostaglandin metabolic process	0.95	0.48	0.89	0.38	0.79	0.08	1.4	0.78	1.19	0.82	1.61	0.66	0.84	0.02	1.76	0.14	1.33	0.18	1.32	0.5	1.47	0.58	1.44	0.54	1.37	0.4	0.75	0.24	1.43	0.6
GO:0006694_steroid biosynthetic process	2.17	0	1.08	0.8	2.09	0.54	0.89	0.16	1.11	0.64	1.85	0.92	1.58	0.62	1.57	0.02	1.21	0	1.81	0.16	2.18	0.14	1.66	0.48	1.99	0.02	1.94	0.1	2.05	0.14
GO:0006695_cholesterol biosynthetic process	1.84	0.04	1.62	0.48	1.9	0.6	1.29	0.88	1.43	0.48	2.33	0.52	1.61	0.58	1.14	0.32	1.02	0.18	1.07	0.76	1.6	0.38	1.56	0.86	1.31	0.56	0.95	0.32	2.2	0.2
GO:0006720_isoprenoid metabolic process	2.33	0	3.09	0.1	1.81	0.84	1.99	0.24	4.68	0	1.12	0.92	1.64	0.58	1.47	0.4	1.09	0.08	2	0.24	1.52	0.62	2.27	0.36	1.26	0.86	4.77	0	2.44	0.12
GO:0006721_terpenoid metabolic process	2.53	0.02	3.48	0.18	1.95	0.84	2.06	0.2	6.04	0	1.04	0.94	1.78	0.56	1.45	0.32	0.97	0.84	2.05	0.4	1.43	0.88	2.38	0.4	1.23	0.96	5.07	0	2.44	0.12
GO:0006725_cellular aromatic compound metabolic process	0.87	0	1.4	0.02	1.4	1	1.31	1	1.09	1	1.97	1	1.13	1	1.9	0	2.38	0	1.55	0	2.07	0	1.4	1	2.24	0	2.46	0	2.11	0
GO:0006730_one-carbon metabolic process	4.67	0.02	0.74	0.34	4.84	0.28	0.88	0.22	1.14	0.6	7.1	0.04	3.82	0.12	0.75	0.42	2.08	0.02	4.85	0.1	2.46	0.22	3.12	0.2	1.66	0.56	0.27	0.22	0.56	0.2
GO:0006732_coenzyme metabolic process	1.29	0	1.12	0.96	1.41	0.96	1.17	1	1.28	0.86	2.08	0.68	1.07	0.96	2.02	0	2.18	0	1.94	0	2.15	0	1.81	0.66	2.17	0	2.44	0	1.86	0.26
GO:0006733_oxidoreduction coenzyme metabolic process	1.21	0.16	1.2	0.66	1.4	0.9	0.96	0	1.04	0.98	1.78	0.82	0.97	0.02	2.44	0	2.39	0	2.07	0	2.75	0	1.37	0.78	1.7	0.14	2.75	0	2.72	0.04
GO:0006749_glutathione metabolic process	0.9	0.5	0.75	0.04	1.23	0.86	0.89	0.02	0.95	0.22	0.96	0	1.06	0.86	0.98	0.34	0.97	0.78	0.73	0.14	0.79	0.02	0.81	0.06	0.78	0.04	0.82	0.12	0.98	0.06
GO:0006753_nucleoside phosphate metabolic process	0.96	1	1.27	0.76	1.27	1	1.44	1	1.12	1	2.04	1	1.01	1	2.11	0	2.52	0	1.78	0	1.82	0	1.37	1	2.12	0	2.72	0	2.58	0
GO:0006754_ATP biosynthetic process	1.01	0.4	1.24	0.7	0.74	0	0.9	0.02	0.43	0	1.41	0.9	0.72	0.04	1.36	0.22	2.97	0.1	1.19	0.46	1.62	0.46	1.27	0.84	0.77	0.12	1.51	0.28	1.29	0.78
GO:0006766_vitamin metabolic process	1.39	0.1	0.74	0.12	2.64	0.18	0.92	0.16	0.94	0.06	1.31	0.9	2.74	0.04	1.3	0.32	1.28	0.1	1.58	0.2	1.56	0.64	1.88	0.68	1.54	0.48	2.21	0.06	1.29	0.76
GO:0006767_water-soluble vitamin metabolic process	1.57	0.02	0.85	0.02	2.09	0.5	0.79	0.02	0.8	0.08	1.16	0.96	2.54	0.08	1.26	0.06	1.11	0.02	1.61	0.2	1.9	0.12	1.46	0.92	1.57	0.14	1.95	0.02	1.06	0.9
GO:0006775_fat-soluble vitamin metabolic process	1.94	0.28	0.76	0.3	6.49	0.08	1.01	0.44	1.9	0.32	1.65	0.56	5.46	0.08	1.47	0.58	1.69	0.22	1.4	0.54	1.84	0.48	4.94	0.12	0.78	0.26	3.81	0.2	2.32	0.48
GO:0006778_porphyrin-containing compound metabolic process	0.66	0.16	2.1	0.1	4.18	0.08	1.47	0.76	1.2	0.82	0.53	0	4.44	0.04	1.25	0.2	4.72	0	1.44	0.22	5.43	0.02	0.48	0	9.58	0	0.35	0.06	7.88	0
GO:0006790_sulfur compound metabolic process	1.26	0	0.98	0.04	1.42	0.94	0.85	0	0.85	0	1.6	1	1.22	0.84	2.27	0	2.02	0	1.87	0	1.79	0.02	1.32	1	1.79	0.14	1.7	0.18	1.84	0.1
GO:0006793_phosphorus metabolic process	0.97	0.96	1.35	0.66	1.4	1	1.53	1	1.29	1	1.96	1	1.12	1	2.09	0	2.63	0	1.82	0	1.89	0	1.42	1	2.25	0	2.68	0	2.52	0
GO:0006796_phosphate-containing compound metabolic process	0.97	1	1.36	0.7	1.4	1	1.53	1	1.29	1	1.96	1	1.12	1	2.1	0	2.65	0	1.82	0	1.9	0	1.41	1	2.26	0	2.68	0	2.52	0
GO:0006801_superoxide metabolic process	1.36	0.24	2.28	0.18	3.95	0.3	4.62	0.06	2.58	0.18	2.36	0.6	2.22	0.2	7.69	0	6.58	0	5.67	0	1.35	0.58	1.9	0.64	4.51	0.04	3.94	0.02	4.06	0.12
GO:0006805_xenobiotic metabolic process	2.3	0	1.04	0.66	1.6	0.78	0.82	0.32	1.39	0.12	1.17	0.98	1.13	0.6	1.58	0.06	1.5	0	1.96	0.14	1.31	0.6	1.83	0.22	1.57	0.4	1.86	0.04	1.1	0.78
GO:0006807_nitrogen compound metabolic process	0.89	0	1.39	0.04	1.42	1	1.3	1	1.11	1	1.97	1	1.15	1	1.91	0	2.36	0	1.59	0	2.05	0	1.42	1	2.23	0	2.46	0	2.1	0
GO:0006809_nitric oxide biosynthetic process	0.91	0.5	2.47	0	1.8	0.58	2.68	0.14	2.82	0.04	3.01	0.32	0.9	0.42	2.63	0.02	3.34	0.02	2.26	0.06	1.43	0.26	1.35	0.98	2.78	0.06	3.86	0.16	2.1	0.26
GO:0006810_transport	1.02	0	1.22	1	1.65	1	1.3	1	1.15	1	1.68	1	1.36	1	1.45	0	1.71	0	1.64	0	1.67	0	1.37	1	1.84	0	2.13	0	1.8	0
GO:0006811_ion transport	1.02	0.28	1.2	0.62	1.85	1	1.18	1	1.16	1	1.36	1	1.64	0.9	1.02	0	1.17	0	1.53	0	1.4	0.32	1.39	1	1.64	0	1.41	0	1.47	0
GO:0006812_cation transport	0.91	0.02	1.24	0.52	1.64	1	1.18	0.8	1.06	1	1.39	1	1.61	0.9	0.9	0.94	1.02	0	1.28	0.12	1.4	0	1.4	1	1.73	0	1.23	0.02	1.36	0.1
GO:0006813_potassium ion transport	0.35	0	0.73	0.1	0.82	0	0.78	0.06	1.1	0.72	1.06	0.98	2.01	0.7	0.36	0	0.5	0.18	0.54	0	0.49	0	1.05	1	1.92	0.16	1.04	0.8	0.4	0
GO:0006814_sodium ion transport	1.09	0.18	1.45	0.2	1.77	0.6	1.49	0.28	1.49	0.34	1.29	0.86	2.09	0.56	0.83	0.64	0.89	0.88	0.96	0.4	1.66	0.1	1.56	0.56	1.23	0.54	1.13	0.38	1.8	0.18
GO:0006816_calcium ion transport	0.81	0.06	1.28	0.64	1.65	0.7	1.47	0.14	0.98	0.14	1.43	0.98	1.63	0.6	1.17	0	1.25	0	1.2	0.44	1.6	0.02	1.43	0.82	1.97	0	1.54	0	1.67	0.08
GO:0006818_hydrogen transport	1.11	0.2	1.11	0.84	1.72	0.78	1.37	0.8	0.95	0.04	2.03	0.5	1.13	0.8	1.62	0.02	2.09	0	1.25	0.34	1.91	0.14	1.48	0.82	1.25	0.58	1.73	0.26	1.57	0.56
GO:0006820_anion transport	1.79	0	1.23	0.78	2.79	0.08	1.2	1	1.43	0.58	1.16	1	1.94	0.38	1.3	0	1.35	0	2.02	0	1.73	0.14	1.33	0.98	1.44	0.7	1.38	0	1.52	0.58
GO:0006821_chloride transport	0.99	0.38	2.43	0.26	3.06	0.36	1.23	0.8	1.73	0.68	2.44	0.46	2.44	0.32	1.71	0.08	1.98	0.1	3.5	0.04	1.67	0.4	1.62	0.52	2.02	0.44	1.51	0.08	1.19	0.76
GO:0006826_iron ion transport	0.72	0.36	1.42	0.24	2.57	0.24	1.26	0.88	1.13	0.78	3.04	0.1	1.85	0.42	2.59	0.04	1.17	0.16	1.05	0.74	2.64	0.02	1.33	0.8	3.09	0.12	2.35	0.08	1.07	0.88
GO:0006833_water transport	1.47	0.08	2.85	0.04	1.28	0.82	1.93	0.48	2.09	0.16	1.61	0.68	1.55	0.5	2.02	0.06	1.38	0.26	0.73	0.4	0.7	0.06	0.49	0.08	1.58	0.48	0.62	0.56	2.45	0.26
GO:0006835_dicarboxylic acid transport	0.76	0.3	1.04	0.68	3.45	0.32	1.52	0.54	0.92	0.04	1.59	0.82	2.82	0.32	1.33	0.26	1.39	0.22	1.53	0.52	1.36	0.64	1.06	0.74	1.33	0.68	1.12	0.24	1.57	0.7
GO:0006836_neurotransmitter transport	0.33	0	1.37	0.9	1.13	0.96	0.41	0	0.46	0	3.01	0.12	2.26	0.08	0.75	0.14	0.51	0.2	1.61	0.28	0.87	0.08	2.08	0.58	3.22	0.08	1.29	0.4	0.46	0
GO:0006839_mitochondrial transport	0.87	0.24	0.7	0	1.29	1	0.87	0	0.4	0	1.05	1	1.35	0.98	0.8	0	1.45	0	0.84	0	1.24	0.96	0.67	0	0.84	0	1.38	0	1.21	1
GO:0006865_amino acid transport	0.88	0.44	1.14	0.72	2.08	0.46	1.45	0.78	1.16	0.94	1.41	0.86	1.23	0.88	1.13	0.14	1.35	0.1	1.65	0.2	1.81	0.42	0.94	0	1.4	0.72	1.77	0	1.84	0.78
GO:0006869_lipid transport	3.94	0	1.18	0.96	2.57	0.18	0.7	0	1.61	0.36	0.9	0	2.44	0.16	1.01	0.36	0.51	0.1	3.22	0.02	1.43	0.88	1.32	0.68	0.59	0	2.54	0	1.33	0.8
GO:0006873_cellular ion homeostasis	1.01	0.58	1.34	0.62	1.74	0.9	1.44	0.12	1.06	0.92	1.54	1	1.77	0.66	1.16	0.02	1.45	0	1.39	0.16	1.66	0	1.3	1	2.12	0	1.41	0.02	1.8	0.12
GO:0006874_cellular calcium ion homeostasis	1	0.24	1.39	0.5	1.46	0.88	1.55	0.02	1.07	0.9	1.57	0.94	1.9	0.42	0.89	0.78	1.42	0	1.32	0.14	1.32	0.14	1.26	0.98	1.9	0	1.55	0.04	1.85	0.12
GO:0006875_cellular metal ion homeostasis	1.03	0.38	1.34	0.44	1.63	0.9	1.42	0.08	1.07	0.96	1.62	0.98	1.75	0.76	1.09	0.02	1.41	0	1.32	0.06	1.54	0.06	1.28	1	2	0	1.55	0.02	1.8	0.06
GO:0006879_cellular iron ion homeostasis	1.64	0.16	1.22	0.72	3.32	0.12	0.86	0.1	1.09	0.7	3.17	0.06	2.28	0.24	2.5	0.08	1.15	0.08	1.99	0.2	2.98	0.02	1.69	0.4	3	0.06	2.48	0.06	1.07	0.82
GO:0006885_regulation of pH	0.82	0.5	0.88	0.08	1.29	0.94	1.26	0.84	0.99	0.1	2.64	0.54	0.94	0.18	1.68	0.34	1.08	0.4	3.22	0.1	1.93	0.32	1.03	1	1.19	0.8	2.1	0.12	1	0.02
GO:0006886_intracellular protein transport	0.96	0.92	1.38	0.84	1.32	1	1.29	1	1.09	1	1.99	1	1	1	1.96	0	2.02	0	1.37	0	1.93	0	1.22	1	2.25	0	2.37	0	2.29	0
GO:0006887_exocytosis	0.66	0.02	0.75	0	1.39	0.96	1.09	1	0.8	0	1.23	0.94	1.18	0.88	0.94	0.74	1.1	0.02	1.59	0	1.16	0.94	0.92	0	1.9	0	1.64	0	0.84	0
GO:0006888_ER to Golgi vesicle-mediated transport	0.53	0.02	0.91	0	1.38	1	0.84	0	0.7	0	2.5	0.3	1.51	0.74	1.48	0.06	0.73	0.32	0.83	0.1	2.31	0.02	1.29	0.9	2.85	0	1.11	0.42	0.92	0
GO:0006892_post-Golgi vesicle-mediated transport	1.1	0.1	1.8	0.08	1.33	1	1.63	0.74	2.05	0	2.53	0.2	1.24	0.96	3.87	0	2.91	0	2.44	0	1.61	0.3	1.83	0.3	2.62	0	2.34	0	2.43	0.02
GO:0006893_Golgi to plasma membrane transport	0.73	0.32	1.64	0.44	0.87	0	1.77	0.46	2	0.26	3.29	0.1	0.78	0.02	6.3	0	7.91	0	4.1	0	1.82	0.36	2.11	0.14	7.92	0	5.14	0	4.49	0
GO:0006897_endocytosis	1.27	0	1.27	0.82	1.75	0.72	1.55	0.38	1.13	1	1.8	0.8	1.43	0.78	1.64	0	2.62	0	2.02	0	2.2	0	1.2	1	1.94	0	3.47	0	2.08	0
GO:0006898_receptor-mediated endocytosis	1.81	0	1.27	0.88	1.82	0.46	0.89	0.06	1.53	0.24	1.15	0.94	1.54	0.42	1.25	0.08	0.69	0.64	1.77	0.1	1.28	0.48	1.36	0.78	0.72	0.06	1.71	0.02	1.89	0.02
GO:0006900_membrane budding	0.59	0.1	1.12	0.78	1.04	0.92	1.33	0.9	0.92	0.06	2.36	0.48	1.51	0.62	2.03	0	0.96	0.72	1.22	0.42	1.4	0.54	1.44	0.7	2.64	0.06	1.45	0.24	1.65	0.48
GO:0006901_vesicle coating	0.42	0	0.86	0.06	0.83	0.02	0.74	0	0.59	0.04	2.35	0.5	1.95	0.38	1.84	0.02	0.62	0.3	1.06	0.66	1.61	0.4	1.84	0.42	3.73	0.02	1.13	0.36	0.83	0
GO:0006903_vesicle targeting	0.84	0.4	1.38	0.66	3.24	0.04	1.13	0.96	1.32	0.54	3.65	0.08	2.5	0.08	2.16	0	0.91	0.72	1.54	0.22	3.03	0	2.06	0.26	2.24	0.02	0.95	0.18	1.36	0.7
GO:0006906_vesicle fusion	0.35	0.04	1.6	0.48	1.29	0.94	0.79	0	0.97	0.12	2.45	0.22	0.7	0.02	3.71	0	2.62	0	1.63	0.06	1.4	0.58	0.62	0.02	1.87	0.12	1.89	0	2.2	0.32
GO:0006909_phagocytosis	1.45	0.02	1.58	0.1	2.08	0.14	2.12	0.14	1.16	0.98	2.16	0.18	1.69	0.34	1.71	0	5.89	0	2.96	0	2.55	0	1.02	0.9	2.84	0	6.18	0	2.59	0.02
GO:0006913_nucleocytoplasmic transport	1	0.78	1.45	0.36	1.25	1	1.33	1	1.13	1	1.89	1	0.96	0	2.29	0	2.58	0	1.48	0	2.14	0	1.33	1	2.13	0	2.81	0	2	0
GO:0006914_autophagy	1.06	0.18	0.93	0	1.95	0.7	1.26	1	1.17	0.92	2.16	0.58	1.29	0.98	1.7	0	1.4	0	1.32	0.18	2.02	0.12	1.34	1	2.13	0	1.63	0.04	2.11	0.06
GO:0006915_apoptotic process	0.99	1	1.32	1	1.49	1	1.61	1	1.3	1	1.89	1	1.17	1	2.11	0	2.73	0	1.82	0	2.03	0	1.43	1	2.47	0	2.77	0	2.3	0
GO:0006919_activation of cysteine-type endopeptidase activity involved in apoptotic process	1.39	0	0.99	0	1.95	0.66	1.33	0.94	1.12	0.92	1.86	0.94	1.58	0.64	1.6	0.02	2.23	0	1.79	0	1.58	0.56	2.13	0.14	1.92	0.14	2.09	0	2.6	0
GO:0006921_cellular component disassembly involved in execution phase of apoptosis	1.46	0	1.54	0.34	2.03	0.48	2.33	0.12	2.15	0	2.06	0.56	1.49	0.82	1.8	0.06	4.01	0	2.11	0.02	1.5	0.58	1.72	0.58	1.88	0.14	2.87	0	2.72	0.04
GO:0006928_cellular component movement	1.11	0	1.14	1	1.48	1	1.46	0.98	1.22	1	1.92	1	1.24	1	2.19	0	3.01	0	2.01	0	1.99	0	1.47	1	2.45	0	2.5	0	2.14	0
GO:0006935_chemotaxis	1.14	0	1.18	0.98	1.51	0.94	1.38	0.66	1.13	1	2.06	0.44	1.19	0.98	1.93	0	4.07	0	2.02	0	1.88	0	1.39	0.9	2.5	0	2.71	0	2.04	0
GO:0006936_muscle contraction	0.77	0.08	1.01	0.98	1.22	0.96	0.89	0	0.84	0	2.04	0.94	1.49	0.88	1.41	0	1.28	0	1.52	0.08	1.79	0.04	1.94	0.86	2.31	0	1.22	0.04	1.17	0.38
GO:0006937_regulation of muscle contraction	0.99	0.46	1.38	0.58	0.94	0.02	1.29	0.38	1.3	0.52	2.48	0.82	1.52	0.86	1.22	0	1.47	0.02	2.02	0.02	1.55	0.36	1.42	0.76	2.49	0.02	1.15	0.02	1.13	0.42
GO:0006939_smooth muscle contraction	0.73	0.6	1.38	0.76	0.79	0.08	0.63	0.04	0.87	0.02	2.64	0.7	1.31	0.52	1.03	0.16	0.95	0.76	1.98	0.06	1.69	0.26	1.94	0.9	3.06	0.18	0.84	0.44	0.92	0.3
GO:0006940_regulation of smooth muscle contraction	0.57	0.16	1.41	0.58	0.59	0.14	0.87	0.26	0.74	0.1	2.8	0.52	1.18	0.62	0.87	0.46	0.89	0.72	1.92	0.18	1.16	0.54	1.19	0.78	3.26	0.08	0.72	0.56	1.03	0.7
GO:0006941_striated muscle contraction	0.77	0.16	1.57	0.2	1.73	0.58	1.2	0.6	1.08	0.7	2.03	0.58	1.68	0.38	0.91	0.58	1.25	0.3	1.92	0.16	1.83	0.26	1.86	0.44	2.3	0.04	1.5	0.18	1.51	0.26
GO:0006942_regulation of striated muscle contraction	1.49	0.34	1.15	0.72	1.29	0.68	2.12	0.12	2.21	0.16	1.2	0.94	1.85	0.58	0.87	0.74	1.21	0.06	1.11	0.5	1.15	0.62	0.93	0.08	0.92	0.14	1.14	0.26	1.14	0.48
GO:0006950_response to stress	1.02	0	1.23	1	1.51	1	1.32	1	1.12	1	1.74	1	1.24	1	1.6	0	2.2	0	1.78	0	1.81	0	1.32	1	2.06	0	2.46	0	1.91	0
GO:0006952_defense response	1.01	0.94	1.13	0.84	1.51	1	1.19	0.96	1.05	1	1.59	1	1.42	0.78	1	1	1.9	0	1.53	0	1.4	0.98	1.18	1	1.76	0	2.47	0	1.41	0.12
GO:0006953_acute-phase response	16.6	0	1.39	0.48	1.42	0.58	0.54	0.28	6.76	0.1	0.23	0.02	1.22	0.52	1.42	0.72	0.16	0.1	1.47	0.64	1.52	0.66	4.29	0.48	0.44	0.16	7.43	0.14	0.75	0.36
GO:0006954_inflammatory response	1.34	0	1.01	0.86	1.41	0.98	0.9	0.14	1.06	0.98	1.27	1	1.34	0.18	0.86	0.74	1.36	0	1.76	0	1.19	1	1.22	1	1.27	0.08	2.31	0	1.26	0.08
GO:0006955_immune response	0.74	0	1.28	0.42	1.03	1	1.41	0.1	1.14	1	1.31	1	1.12	1	0.98	1	1.95	0	1.12	0.08	1.16	1	0.9	0	1.49	0	2.8	0	1.67	0
GO:0006956_complement activation	5.29	0.14	0.77	0.14	3.9	0.4	0.32	0.12	1.29	0.66	0.92	0.12	2.99	0.4	1.19	0.32	0.66	0.5	2.77	0.56	0.68	0.08	1.18	0.94	0.58	0.06	2.38	0.34	1	0.84
GO:0006958_complement activation, classical pathway	4.28	0.08	0.62	0.1	3.43	0.5	0.29	0.32	1.02	0.64	1.18	0.86	2.31	0.56	1.04	0.48	0.72	0.58	1.8	0.58	0.66	0.08	1.08	0.92	0.56	0.12	1.36	0.56	0.91	0.24
GO:0006959_humoral immune response	0.73	0.04	1.19	0.76	0.77	0	1.22	0.38	1.03	0.84	0.75	0	0.82	0	1.2	0.24	0.81	0.68	0.53	0.08	0.91	0.12	0.46	0	1.09	0.66	4.89	0	1.99	0.32
GO:0006968_cellular defense response	1.53	0.58	0.97	0.52	2.31	0.46	0.49	0.38	0.76	0.08	4.19	0.38	3.78	0.22	0.36	0.44	6.17	0	1.29	0.46	0.86	0.32	2.05	0.46	1.18	0.3	11.23	0	0.54	0.22
GO:0006970_response to osmotic stress	1.27	0.2	1.01	0.4	3.56	0.16	3	0.26	1.6	0.14	2.08	0.42	1.95	0.3	2.66	0.04	4.44	0.04	2.98	0.02	2.19	0.32	2.63	0.28	3.89	0.2	1.14	0.26	2.79	0.08
GO:0006974_cellular response to DNA damage stimulus	0.81	0	1.52	0	1.24	1	1.18	1	1.06	1	1.79	1	1.01	1	2.2	0	2.64	0	1.76	0	2.16	0	1.45	1	2.26	0	2.97	0	2.35	0
GO:0006977_DNA damage response, signal transduction by p53 class mediator resulting in cell cycle arrest	0.82	0.22	1.66	0.2	1.54	0.92	1.14	1	1.16	0.9	1.65	0.94	1.96	0.22	1.81	0	2.02	0	1.74	0	2	0.08	1.5	0.5	2.59	0	2.7	0	1.95	0.22
GO:0006979_response to oxidative stress	1.12	0.16	1.17	1	1.6	1	1.38	0.94	1.15	0.96	2.09	0.8	1.13	0.82	2.72	0	2.13	0	1.88	0	2.45	0	1.55	0.72	2.72	0	3.26	0	2.33	0
GO:0006984_ER-nucleus signaling pathway	1.01	0.5	0.84	0	1.48	1	0.84	0	1.11	1	3.68	0	0.96	0	2.84	0	2.25	0	4.18	0	2.67	0	2.64	0	2.67	0	3.96	0	1.82	0.4
GO:0006986_response to unfolded protein	0.84	0.06	0.77	0	1.05	1	0.81	0	0.94	0	2.6	0.16	0.78	0.02	2.35	0	2.15	0	2.88	0	2.05	0	1.84	0.22	2.03	0	3.54	0	1.69	0.52
GO:0006987_activation of signaling protein activity involved in unfolded protein response	0.9	0.44	0.61	0	1.13	1	0.66	0	1.05	0.96	3	0.06	0.87	0	2.7	0	2.03	0	5.35	0	2.42	0.02	2.95	0	2.13	0	3.5	0	1.39	0.82
GO:0006996_organelle organization	0.94	0.36	1.38	0.42	1.54	1	1.41	1	1.21	1	1.95	1	1.18	1	2.26	0	2.45	0	1.65	0	2.21	0	1.43	1	2.39	0	2.61	0	2.3	0
GO:0006997_nucleus organization	1.04	0.08	0.79	0	0.72	0	0.71	0	0.68	0	1	1	0.62	0	1.47	0.02	1.41	0	0.9	0.04	1.2	1	0.89	0	1.03	1	1.59	0	1.22	0.98
GO:0006998_nuclear envelope organization	1.13	0.22	0.7	0	0.57	0	0.59	0	0.45	0	0.72	0	0.48	0	1.14	0.36	1.13	0.02	0.8	0	1.06	0.94	0.79	0	0.75	0.02	1.49	0.08	1.05	0.98
GO:0007005_mitochondrion organization	0.89	0.22	0.92	0	1.26	1	1.21	1	0.85	0	1.38	1	1.03	1	1.39	0	1.61	0	0.93	0	1.32	0.98	1	0	1.36	0.6	1.75	0	1.64	0.74
GO:0007006_mitochondrial membrane organization	0.77	0.18	1.1	0.98	3.06	0.02	1.33	1	0.86	0	1.91	0.86	2.14	0.04	1.42	0	1.17	0	0.78	0	1.79	0.26	0.93	0	1.37	0.56	1.94	0	1.49	0.8
GO:0007009_plasma membrane organization	1.08	0.24	1.47	0.58	1.05	1	1.7	0.68	1.83	0.04	1.47	0.94	0.83	0	2.07	0	2.82	0	1.36	0.1	1.05	1	1.48	0.84	1.6	0.28	1.93	0	2.71	0
GO:0007010_cytoskeleton organization	1.11	0	1.48	0.02	1.8	1	1.75	0.84	1.38	0.36	1.96	1	1.35	1	2.66	0	3.11	0	2.28	0	2.23	0	1.7	0.94	2.53	0	3.32	0	2.8	0
GO:0007015_actin filament organization	1	0.64	1.6	0.06	1.87	0.98	2.46	0	1.42	0.18	1.72	0.96	1.49	1	2.07	0	4.03	0	2.69	0	2.08	0	1.69	0.44	2.54	0	3.99	0	3.47	0
GO:0007017_microtubule-based process	0.99	1	1.45	0.14	1.5	1	0.93	0	1.2	1	1.98	1	1.01	1	2.43	0	1.46	0	1.24	0	2.1	0	1.93	0	2.1	0	2.37	0	1.99	0
GO:0007018_microtubule-based movement	1.02	0.12	1.11	1	1.32	1	1.02	1	1.38	0.68	2.41	0.28	0.92	0	2.61	0	1.87	0	1.67	0	2.05	0	2.62	0	2.75	0	2.92	0	1.98	0.08
GO:0007030_Golgi organization	0.76	0.28	0.93	0.04	0.87	0	1.07	1	0.83	0.02	1.48	1	0.73	0	1.7	0.04	1.81	0	1.55	0.1	1.96	0.16	0.86	0	3.24	0	2.33	0	2.02	0.22
GO:0007031_peroxisome organization	1.38	0.08	2.01	0.12	2.2	0.38	1.93	0.36	2.62	0.08	3.57	0.06	2.23	0.14	2.93	0.02	1.59	0.02	1.91	0.04	1.53	0.48	2.68	0.1	2.42	0.04	1.59	0.1	3.29	0.04
GO:0007033_vacuole organization	1.03	0.24	0.68	0	1.21	1	0.76	0	1.18	0.76	1.59	1	0.82	0.02	1.24	0.26	1.94	0	1.28	0.34	2.25	0.08	1.17	0.98	2.05	0.02	1.79	0.06	1.27	0.92
GO:0007034_vacuolar transport	1.7	0	1.56	0.46	2.14	0.42	1.22	0.98	1.43	0.4	2.11	0.58	1.18	0.88	1.62	0	2.63	0	1.83	0.12	1.01	0.88	1.51	0.78	2.18	0.04	3.07	0	3.14	0.04
GO:0007040_lysosome organization	1.21	0.14	0.86	0.04	2.12	0.24	0.98	0.1	1.32	0.58	1.48	0.94	1.72	0.28	1.08	0.36	2.08	0.02	1.55	0.18	2.08	0.16	1.47	0.52	1.85	0.28	1.59	0.16	1.75	0.36
GO:0007041_lysosomal transport	1.77	0	1.35	0.6	2.58	0.24	1.23	0.94	1.41	0.38	2.04	0.6	1.37	0.74	1.91	0.02	2.7	0	1.74	0.12	0.96	0.02	1.54	0.62	2.03	0.1	3.02	0	3.03	0.06
GO:0007043_cell-cell junction assembly	1.2	0.06	1.01	0.98	1.82	0.5	1.4	0.92	1.19	0.7	1.19	1	1.82	0.2	1.54	0.22	1.54	0.02	0.82	0.08	0.66	0	1.47	0.72	0.83	0.1	1.03	0.56	1.32	0.84
GO:0007044_cell-substrate junction assembly	1.31	0.02	1.14	0.84	0.97	0.02	1.36	0.82	1.34	0.5	1.4	0.98	0.91	0	3.41	0	3.15	0	1.42	0.3	1.77	0.3	1.03	1	2.14	0.06	2.69	0.02	3.72	0
GO:0007045_cell-substrate adherens junction assembly	1.48	0.04	1.27	0.52	1.66	0.62	1.84	0.52	1.64	0.36	2.47	0.5	1.51	0.64	3.38	0.02	3.4	0.02	2.5	0.08	3.26	0	1.6	0.66	2.92	0.04	4.24	0	4.04	0.02
GO:0007049_cell cycle	0.9	0	1.47	0.02	1.35	1	1.1	1	1.11	1	1.85	1	1.04	1	2.46	0	2	0	1.43	0	2.09	0	1.55	1	2.08	0	2.5	0	2.15	0
GO:0007050_cell cycle arrest	0.82	0.04	1.63	0.3	1.3	0.96	1.31	1	1.15	1	2.11	0.74	1.17	1	1.98	0	2.48	0	1.6	0	2.26	0	1.36	0.94	2.51	0	2.6	0	2.12	0.1
GO:0007051_spindle organization	0.99	0.64	1.11	0.96	1.07	1	0.41	0	0.81	0	1.23	1	0.73	0	3.18	0	0.68	0.24	0.93	0.1	1.61	0.34	1.94	0.24	1.38	0.52	1.53	0.02	1.46	0.74
GO:0007052_mitotic spindle organization	0.88	0.56	0.67	0	1.38	0.9	0.27	0	1.15	0.76	1.77	0.82	0.91	0.02	2.24	0.02	0.32	0	0.92	0.18	2.47	0.06	2.72	0.04	1.34	0.46	1.3	0.26	0.69	0
GO:0007059_chromosome segregation	0.98	0.74	1.18	0.8	1.2	1	0.55	0	1.23	0.88	1.57	1	0.95	0	2.38	0	0.69	0.24	0.75	0	2.05	0	2.14	0.12	1.56	0.08	1.25	0.08	1.39	0.92
GO:0007062_sister chromatid cohesion	0.71	0.28	0.91	0.14	0.73	0	0.44	0	0.65	0.06	1.72	0.8	0.43	0	1.37	0.16	3.45	0	2.65	0.04	2.19	0.14	2.69	0.08	3.78	0	4.03	0	2.33	0.16
GO:0007067_mitosis	1.08	0	1.31	0.92	1.22	1	0.56	0	1.01	1	1.4	1	0.85	0	2.54	0	0.85	0.98	0.87	0	1.72	0.02	1.68	0.94	1.33	0.78	1.46	0	1.62	0.54
GO:0007077_mitotic nuclear envelope disassembly	1.08	0.3	0.72	0	0.53	0	0.57	0	0.5	0	0.77	0	0.46	0	1.54	0.18	1.24	0.06	0.88	0.14	1.01	0.98	0.82	0	0.77	0	1.77	0.04	1.18	0.82
GO:0007088_regulation of mitosis	0.83	0.12	1.18	0.94	1.24	1	0.59	0	1.2	0.78	1.82	1	1.05	0.96	1.65	0.02	0.81	0.7	0.68	0	1.33	0.8	1.71	0.72	1.35	0.68	1.37	0.1	1.52	0.5
GO:0007091_metaphase/anaphase transition of mitotic cell cycle	1.09	0.32	0.91	0.06	0.83	0	0.47	0	1.29	0.62	1.55	0.96	0.77	0	2.23	0	0.89	0.64	0.74	0	1.58	0.44	2.43	0.18	1.67	0.18	1.08	0.6	1.56	0.48
GO:0007093_mitotic cell cycle checkpoint	1.08	0.02	1.83	0	1.72	0.96	1.3	1	1.28	0.9	1.96	1	1.63	0.56	2.42	0	2.33	0	1.58	0.02	2.41	0	1.49	0.92	2.17	0	2.51	0	2.32	0
GO:0007094_mitotic spindle assembly checkpoint	1.13	0.24	1.24	0.5	1.01	0.96	0.59	0	1.22	0.66	1.21	0.96	0.83	0.02	1.4	0.2	0.94	0.76	0.46	0.02	0.88	0.06	1.85	0.4	1.1	0.76	0.87	0.16	1.84	0.3
GO:0007098_centrosome cycle	0.78	0.2	2.28	0.02	0.88	0.02	1.17	0.98	0.93	0.1	2	0.64	0.57	0	3.06	0	1.68	0	1.03	0.48	2.07	0.02	1.51	0.66	1.72	0.14	1.97	0	1.7	0.42
GO:0007126_meiotic nuclear division	0.82	0.34	1.37	0.52	1.23	0.84	1.24	0.86	1.27	0.66	1.33	0.68	0.86	0.02	2.37	0	1.9	0.08	1.44	0.38	1.88	0.04	1.69	0.26	1.94	0.06	2.86	0.02	1.92	0.36
GO:0007127_meiosis I	0.85	0.34	1.15	0.66	1.04	0.76	0.86	0.18	1.22	0.42	1.46	0.42	0.71	0.1	2.34	0.06	2.24	0.18	1.62	0.5	2.05	0.16	1.73	0.46	1.71	0.1	3.05	0.02	1.48	0.56
GO:0007131_reciprocal meiotic recombination	1	0.6	1.04	0.82	0.81	0.08	1.02	0.94	1.63	0.3	1.76	0.62	0.68	0	1.95	0.02	2.08	0	1.32	0.28	1.82	0.24	1.25	0.78	2.82	0.02	2.78	0.02	2.38	0.08
GO:0007140_male meiosis	0.56	0.44	1.97	0.42	0.91	0.26	2.02	0.42	3.29	0.2	1.36	0.74	0.62	0.22	2.2	0.32	2.13	0.28	1.36	0.26	0.71	0.32	2.22	0.38	0.97	0.56	2.24	0.36	5.8	0.08
GO:0007154_cell communication	0.87	0	1.23	1	1.36	1	1.53	1	1.28	1	1.66	1	1.22	1	1.65	0	2.27	0	1.63	0	1.63	0	1.26	1	2.07	0	2.46	0	2.09	0
GO:0007155_cell adhesion	1.07	0.3	1.06	1	1.34	1	1.4	0.96	1.22	1	1.58	1	1.19	1	2.04	0	2.59	0	1.72	0	1.62	0	1.4	1	1.94	0	2.04	0	2.06	0
GO:0007156_homophilic cell adhesion	0.97	0.26	0.92	0	1.36	1	0.87	0.18	0.79	0.02	1.29	1	1.43	0.88	1.38	0.68	0.56	0.18	1.51	0.28	1.19	0.98	1.63	0.84	1.2	0.86	1.33	0.26	1.85	0.44
GO:0007159_leukocyte cell-cell adhesion	1.35	0.1	1.59	0.36	1.89	0.62	3.28	0.08	1.24	0.64	2.17	0.36	1.98	0.3	1.76	0.02	3.36	0	3.28	0	0.82	0.26	1.52	0.5	2.2	0.06	1.9	0.1	2.19	0.12
GO:0007160_cell-matrix adhesion	0.98	0.56	1.03	0.98	1.23	0.94	1.48	0.92	1.6	0.48	1.58	1	1.1	0.94	2.51	0	3.99	0	1.68	0.08	1.84	0.12	1.37	0.84	2.1	0.2	3.14	0	2.34	0.08
GO:0007162_negative regulation of cell adhesion	1.34	0.02	1.09	0.96	1.19	0.96	1.11	0.96	1.11	0.92	1.52	0.98	1.03	0.88	2.23	0	2.82	0	1.15	0.54	1.89	0.12	1.63	0.9	2.06	0.02	2.19	0.02	2.17	0.06
GO:0007163_establishment or maintenance of cell polarity	1.21	0.18	1.35	0.52	1.54	0.88	1.82	0.66	1.62	0.34	1.42	0.94	1.28	0.82	2.3	0	2.52	0	1.94	0	1.47	0.44	1.14	0.9	1.81	0	3.39	0	2.76	0
GO:0007165_signal transduction	0.88	0.1	1.26	1	1.32	1	1.56	1	1.31	1	1.64	1	1.17	1	1.73	0	2.44	0	1.63	0	1.67	0	1.23	1	2.07	0	2.63	0	2.23	0
GO:0007166_cell surface receptor signaling pathway	0.85	0.1	1.25	1	1.25	1	1.58	0.86	1.29	1	1.61	1	1.14	1	1.64	0	2.32	0	1.53	0	1.57	0	1.23	1	1.98	0	2.39	0	2.18	0
GO:0007167_enzyme linked receptor protein signaling pathway	0.97	1	1.28	1	1.31	1	1.36	1	1.26	1	1.99	1	1.05	1	2.58	0	2.87	0	1.8	0	2.07	0	1.54	1	2.56	0	2.45	0	2.51	0
GO:0007169_transmembrane receptor protein tyrosine kinase signaling pathway	0.96	0.96	1.47	0.68	1.53	1	1.52	1	1.36	0.78	2.09	0.94	1.26	1	2.48	0	2.97	0	1.85	0	2	0	1.51	0.98	2.57	0	2.59	0	2.9	0
GO:0007173_epidermal growth factor receptor signaling pathway	0.67	0.06	1.36	0.62	1.07	1	1.22	1	1.12	0.76	2.17	0.94	0.82	0	2.1	0	3.04	0	1.77	0	1.84	0.06	1.29	0.98	2.53	0	3.43	0	2.64	0
GO:0007178_transmembrane receptor protein serine/threonine kinase signaling pathway	0.91	0.3	1	0.98	1.02	1	1.09	1	1.14	0.94	1.86	1	0.76	0	2.59	0	2.47	0	1.78	0.24	1.86	0	1.84	0.58	2.74	0	2.07	0	1.96	0.04
GO:0007179_transforming growth factor beta receptor signaling pathway	0.8	0.14	1.22	0.66	0.84	0	1.2	0.96	1.22	0.68	1.95	0.96	0.73	0	2.55	0	2.74	0	1.57	0.16	2.2	0	1.52	0.72	3.12	0	2.09	0	2.26	0.02
GO:0007186_G-protein coupled receptor signaling pathway	0.76	0.18	0.92	0	1.46	1	1.52	0.46	1.1	1	1.69	1	1.53	0.76	0.86	0.84	1.07	0	1.36	0	1.07	1	1.35	0.98	1.79	0	1.38	0	1.34	0.3
GO:0007187_G-protein coupled receptor signaling pathway, coupled to cyclic nucleotide second messenger	0.54	0.32	0.91	0.1	1.06	0.76	1.19	0.78	1	0.76	1.61	0.8	1.62	0.34	0.65	0.22	0.68	0.92	1.13	0.28	0.96	0.12	1.47	0.6	1.41	0.28	0.85	0.44	1.38	0.22
GO:0007188_adenylate cyclase-modulating G-protein coupled receptor signaling pathway	0.42	0.28	0.9	0.32	0.77	0.02	1.25	0.6	1.22	0.42	2.2	0.56	1.75	0.36	0.53	0.28	0.51	0.8	1.04	0.62	0.99	0.42	1.56	0.44	1.79	0.28	0.93	0.52	1.4	0.22
GO:0007189_adenylate cyclase-activating G-protein coupled receptor signaling pathway	0.62	0.7	1.78	0.18	1.25	0.72	2	0.24	1.66	0.24	1.12	0.92	2.1	0.26	0.5	0.46	0.3	0.24	1.26	0.3	0.61	0.1	1.47	0.46	1.38	0.28	0.46	0.3	1.39	0.42
GO:0007193_adenylate cyclase-inhibiting G-protein coupled receptor signaling pathway	0.28	0.1	0.58	0.02	0.55	0	0.47	0.02	0.67	0.1	1.43	0.8	0.88	0.1	0.55	0.2	0.75	0.76	0.97	0.26	0.79	0.2	2.62	0.3	2.71	0.4	0.55	0.1	0.74	0.18
GO:0007200_phospholipase C-activating G-protein coupled receptor signaling pathway	0.89	0.8	1.67	0.42	2.3	0.36	1.56	0.3	0.77	0.32	3.06	0.5	1.93	0.16	0.83	0.58	1.43	0.08	1.8	0.12	1.14	0.28	1.92	0.78	1.68	0.26	1.57	0.3	1.19	0.34
GO:0007202_activation of phospholipase C activity	0.74	0.28	1.1	0.66	0.48	0.06	1.1	0.86	1.13	0.84	2.87	0.34	0.94	0.24	0.75	0.46	2.86	0.02	0.98	0.3	1.2	0.38	0.78	0.2	1.4	0.58	2.25	0.04	1.12	0.66
GO:0007204_positive regulation of cytosolic calcium ion concentration	0.83	0.46	1.54	0.46	1.61	0.34	2.03	0	1.05	0.66	1.61	0.82	2.15	0.34	1.04	0.04	1.31	0	1.09	0.38	1.32	0.08	1.31	0.92	2.24	0.02	1.45	0.1	1.95	0.06
GO:0007205_protein kinase C-activating G-protein coupled receptor signaling pathway	0.74	0.42	0.34	0	1.78	0.8	0.48	0.04	1.9	0.6	3.14	0.42	1.61	0.7	2.18	0.1	1.06	0.28	1.9	0.22	0.8	0.16	4.53	0.12	8.87	0.18	0.91	0.26	1.24	0.78
GO:0007215_glutamate receptor signaling pathway	0.34	0.06	1.07	0.82	1.31	0.9	1.05	0.78	1.17	0.7	0.32	0.06	1.04	0.84	0.54	0.42	0.38	0.38	0.56	0.4	0.51	0.1	0.79	0.12	1.46	0.34	1.95	0.18	1.01	0.74
GO:0007218_neuropeptide signaling pathway	0.56	0.16	0.88	0.14	0.89	0.16	1.6	0.58	1.35	0.56	1.46	0.52	2.06	0.64	0.48	0.22	0.43	0.18	0.85	0.44	1.21	0.82	1.29	0.76	1.7	0.68	1.5	0.32	1.11	0.86
GO:0007219_Notch signaling pathway	0.67	0.1	1.27	0.78	1.42	0.68	1.44	0.74	1.42	0.24	1.55	0.9	1.28	0.66	2.11	0	2.55	0	1.37	0.02	1.34	0.4	1.27	0.62	1.32	0.4	2.75	0	2.25	0.02
GO:0007224_smoothened signaling pathway	0.82	0.44	1.58	0.2	2.27	0.08	1.75	0.5	1.45	0.76	2.03	0.74	1.53	0.52	1.45	0.16	2.41	0.02	1.53	0.36	1.68	0.38	1.9	0.36	1.75	0.14	2.82	0.1	2.14	0.3
GO:0007229_integrin-mediated signaling pathway	1.44	0.16	1.14	0.76	1.96	0.36	1.57	0.8	0.96	0.04	1.55	0.86	1.82	0.24	0.91	0.9	5.89	0	2.62	0.02	2.14	0.02	0.98	0.16	4.08	0	4.68	0	1.45	0.24
GO:0007249_I-kappaB kinase/NF-kappaB signaling	0.56	0	1.23	0.86	0.83	0	1.62	0.86	1.1	0.88	1.2	1	0.82	0	1.55	0	1.85	0	1.21	0.08	1.34	0.98	0.75	0	1.77	0	3.75	0	2.17	0
GO:0007254_JNK cascade	1.15	0	1.58	0.28	1.44	1	1.83	0.36	1.47	0.12	1.56	0.92	1.07	1	2.23	0	3.09	0	1.73	0.04	1.56	0.06	1.19	0.94	2.24	0	3.56	0	2.89	0
GO:0007257_activation of JUN kinase activity	0.61	0.2	2.11	0.22	1.23	0.98	1.9	0.44	1.32	0.52	0.99	0.08	1.01	0.84	1.72	0.12	2.95	0	2.03	0.14	1.27	0.64	0.96	0.08	2.03	0.1	1.34	0.3	3.33	0.06
GO:0007259_JAK-STAT cascade	1.16	0.56	0.7	0.1	0.6	0.26	0.58	0.06	0.73	0.08	1.22	0.98	0.84	0.28	1.44	0.04	1.59	0.08	2.97	0.04	0.73	0.42	1.27	0.72	0.69	0.28	1.41	0.22	1.17	0.76
GO:0007260_tyrosine phosphorylation of STAT protein	1.09	0.7	0.81	0.48	0.75	0.22	0.57	0.02	0.74	0.16	0.95	0.06	1	0.54	1	0.42	1.7	0.2	2.94	0.18	0.43	0.18	1.37	0.56	0.46	0.1	1.86	0.32	0.93	0.2
GO:0007264_small GTPase mediated signal transduction	1.12	0	1.4	0.62	1.53	1	1.85	0.68	1.33	0.9	2	0.92	1.23	1	2.68	0	4.27	0	2.61	0	1.91	0	1.4	1	2.8	0	3.99	0	3.52	0
GO:0007265_Ras protein signal transduction	1.04	0.02	1.61	0	1.65	1	1.78	0.6	1.62	0.1	1.83	0.98	1.29	1	3.08	0	4.52	0	2.21	0	1.98	0	1.41	0.98	2.81	0	4	0	4.17	0
GO:0007266_Rho protein signal transduction	1.54	0	1.76	0.12	2.01	0.58	1.56	0.82	2.33	0.08	1.98	0.9	1.39	0.84	4.77	0	5.13	0	3.8	0	1.72	0.22	2.41	0.2	2.67	0	4.19	0.04	4.53	0
GO:0007267_cell-cell signaling	0.59	0	1.01	1	1.22	1	1.09	1	1.02	1	1.46	1	1.41	1	0.94	0.14	1.08	0	1.25	0.58	1.04	1	1.23	1	2.05	0	1.35	0	1.25	1
GO:0007268_synaptic transmission	0.48	0	0.93	0	1.16	1	0.91	0	0.92	0	1.55	1	1.69	0.78	0.75	0	0.81	0.74	1.3	0.3	0.89	0	1.36	1	2.47	0	1.54	0	1.1	1
GO:0007269_neurotransmitter secretion	0.28	0	1.46	0.78	0.73	0	0.39	0	0.35	0	3.11	0.14	1.47	0.56	0.83	0.08	0.57	0.24	1.53	0.24	0.96	0	1.67	0.5	3.94	0.02	1.43	0.26	0.46	0
GO:0007270_neuron-neuron synaptic transmission	1.04	0.68	0.84	0.02	1.86	0.76	1.11	0.86	1.3	0.66	1.19	0.64	1.8	0.24	0.85	0.42	0.49	0.14	1.24	0.42	1.29	0.26	0.75	0.16	1.14	0.52	0.68	0.2	1.5	0.74
GO:0007272_ensheathment of neurons	1.96	0.04	0.76	0.06	2.14	0.22	0.67	0.04	0.98	0.12	1.7	0.96	1.83	0.08	2.55	0	1.32	0.24	0.87	0	2.07	0.04	1.18	0.9	1.26	0.68	1.38	0.56	1.2	0.86
GO:0007275_multicellular organismal development	0.95	0.98	1.21	1	1.48	1	1.35	1	1.17	1	1.75	1	1.3	1	1.86	0	2.33	0	1.77	0	1.82	0	1.41	1	2.21	0	2.33	0	2	0
GO:0007276_gamete generation	1.14	0.14	1.59	0.04	1.76	0.3	1.48	0.84	1.53	0.14	2.02	0.46	1.56	0.16	1.96	0	2.25	0	1.82	0	1.92	0	1.57	0.9	2.25	0	2.4	0	1.91	0
GO:0007281_germ cell development	0.8	0.16	0.98	0	2.17	0.08	0.97	0	1.48	0.44	1.85	0.74	1.9	0.14	1.43	0.08	1.5	0	1.56	0	1.41	0.24	1.18	0.98	1.27	0.48	1.69	0	0.84	0.04
GO:0007283_spermatogenesis	0.94	0.64	1.84	0.06	1.94	0.14	1.42	0.62	1.42	0.58	2.08	0.3	1.69	0.08	1.66	0	2.05	0	1.6	0	1.93	0	1.56	0.68	2.39	0	2.23	0	1.67	0.04
GO:0007286_spermatid development	0.7	0.22	1.3	0.58	2.82	0.04	1.1	1	1.83	0.18	2.16	0.4	2.42	0.08	1.47	0.06	1.24	0	1.24	0.22	1.73	0.12	1.22	0.88	1.53	0.2	1.81	0.02	0.95	0.22
GO:0007292_female gamete generation	1.64	0.02	1.16	0.58	1.9	0.38	1.16	0.84	0.97	0.2	2.22	0.6	1.11	0.8	3.53	0	2.1	0.04	2.38	0.08	2.04	0.16	2	0.54	1.57	0.3	3.26	0	1.64	0.48
GO:0007338_single fertilization	0.85	0.22	1.17	0.62	0.96	0	1.2	0.78	0.73	0.04	0.81	0.06	0.93	0.08	1.17	0.18	1.55	0.06	1.47	0.34	1.12	0.92	0.57	0.02	0.98	0.16	1.99	0.18	1.65	0.26
GO:0007339_binding of sperm to zona pellucida	0.63	0.26	0.92	0.24	0.52	0	0.89	0.08	0.52	0	0.57	0.02	1.04	0.76	0.67	0.12	1.03	0.36	1.25	0.34	1.03	0.88	0.75	0.04	1.35	0.5	0.86	0.28	0.76	0.02
GO:0007346_regulation of mitotic cell cycle	1.03	0.02	1.59	0	1.59	0.96	1.16	1	1.2	1	2.2	0.9	1.26	1	2.55	0	2.08	0	1.42	0	2.22	0	1.56	0.96	2.12	0	2.41	0	2.28	0
GO:0007368_determination of left/right symmetry	0.39	0.12	1.49	0.6	0.75	0.1	0.68	0.1	0.57	0	1.33	1	1.03	0.82	1.99	0	2.33	0.02	2.95	0.14	0.74	0.08	2.46	0.26	2.74	0	1.95	0.06	1.02	0.62
GO:0007369_gastrulation	1.67	0.02	0.99	0	1.48	0.88	0.81	0.02	1	0.06	1.57	1	0.92	0.08	2.8	0	2.95	0	2.58	0	1.65	0.14	2.09	0.3	2.17	0.02	2.76	0	2.11	0.04
GO:0007389_pattern specification process	0.94	0.98	1.3	0.98	1.7	0.74	1.2	0.96	1.2	0.86	1.9	0.96	1.35	1	2.1	0	2.64	0	2.26	0	1.76	0	1.88	0.72	2.37	0	2.39	0	1.97	0
GO:0007399_nervous system development	0.8	0	1.12	1	1.6	1	1.14	1	1.01	1	2.03	1	1.46	1	1.68	0	2.1	0	1.87	0	1.79	0	1.6	1	2.33	0	2.36	0	1.66	0
GO:0007405_neuroblast proliferation	0.92	0.6	0.17	0	4.15	0	0.3	0	0.19	0	1.85	0.82	3.28	0.04	0.62	0.18	1.08	0.48	0.5	0.02	2.16	0.18	0.53	0.02	1.48	0.56	0.45	0.04	0.39	0
GO:0007409_axonogenesis	1.01	0.02	1.02	1	1.7	0.96	1.24	1	0.99	0	2.04	0.78	1.41	0.96	2.4	0	3.06	0	2.22	0	2	0	1.46	0.96	2.6	0	2.68	0	1.98	0
GO:0007411_axon guidance	1	0.08	1.09	1	1.39	0.98	1.33	1	1.04	1	2.19	0.38	1.14	1	2.6	0	3.98	0	2.14	0	2.07	0	1.39	0.88	2.75	0	2.71	0	2.24	0
GO:0007416_synapse assembly	0.78	0.12	0.81	0	1.39	0.92	0.8	0	0.56	0	1.23	1	1.52	0.8	0.92	0.04	0.65	0.06	1.88	0.14	1.04	0.94	1.91	0.74	1.43	0.64	1.91	0.08	1.98	0.8
GO:0007417_central nervous system development	0.92	1	1.14	1	1.76	0.62	1.11	1	0.92	0	1.92	1	1.41	0.28	1.85	0	2.16	0	1.7	0	2.08	0	1.47	1	1.99	0	2.35	0	1.7	0
GO:0007420_brain development	0.83	0.62	1.31	0.92	1.62	0.78	1.23	1	1	1	1.81	0.84	1.3	0.56	1.87	0	2.45	0	1.55	0	1.91	0	1.44	0.94	2.05	0	2.65	0	1.89	0
GO:0007422_peripheral nervous system development	3.25	0	0.2	0	7.25	0	0.3	0	0.24	0	0.83	0	5.6	0	1.98	0	0.47	0.12	0.82	0.1	2.84	0	0.42	0	0.59	0	0.85	0.34	0.55	0.02
GO:0007423_sensory organ development	0.86	0.92	1.27	0.94	1.66	0.74	1	0	1.12	0.82	1.85	0.9	1.45	0.4	2.03	0	2.19	0	1.8	0.02	1.38	0.18	1.87	0.26	2.14	0	1.79	0	1.66	0.02
GO:0007431_salivary gland development	1.25	0.22	1.16	0.72	0.57	0.04	1.55	0.62	1.11	0.66	2.74	0.32	0.51	0.04	6.49	0	12.65	0	4.71	0	1.14	0.74	2.45	0.4	1.24	0.72	5.83	0	4.85	0.06
GO:0007435_salivary gland morphogenesis	1.21	0.18	1.05	0.68	0.43	0	1.49	0.62	1.01	0.74	2.41	0.38	0.38	0	6.97	0	14.42	0	4.19	0.04	1.01	0.68	2.11	0.32	1.03	0.88	5.67	0	4.83	0.04
GO:0007492_endoderm development	0.9	0.54	1.32	0.72	1.31	0.94	1.69	0.32	2.22	0.06	1.24	0.98	0.86	0.22	2.75	0	2.31	0	1.19	0.66	1.5	0.52	0.56	0	1.88	0.16	1.62	0.12	1.97	0.28
GO:0007498_mesoderm development	1.3	0.1	1.29	0.86	1.49	0.78	1.47	0.46	1.06	0.62	1.33	0.98	1.29	0.52	2.65	0	5.05	0	2.67	0	1.98	0.06	1.63	0.58	2.76	0.02	4.91	0	3.31	0
GO:0007507_heart development	1.04	0.22	1.12	1	1.18	1	1.45	0.94	1.31	0.92	2.01	1	1.01	1	3.04	0	3.3	0	2.47	0	2.07	0	1.86	0.5	2.61	0	3.01	0	2.26	0
GO:0007517_muscle organ development	1.16	0	0.84	0	1.99	0.32	0.94	0	0.9	0	1.58	1	1.92	0.08	1.74	0	1.41	0	1.66	0.16	1.56	0.04	1.44	1	1.84	0.06	1.45	0.12	1.35	0.84
GO:0007519_skeletal muscle tissue development	1.04	0.02	1.12	1	2.23	0.38	1.37	0.68	1.14	0.86	1.43	1	2.05	0.06	1.95	0	1.85	0.02	1.71	0.34	1.79	0.04	1.73	0.6	2.11	0.04	1.69	0.04	2.29	0.04
GO:0007528_neuromuscular junction development	0.89	0.28	0.74	0.12	2.08	0.42	1.55	0.64	0.93	0.2	2.88	0.46	3.4	0.1	3.3	0	1.81	0.14	1.25	0.66	2.85	0.22	1.26	0.82	2.39	0.46	1.9	0.24	1.92	0.38
GO:0007548_sex differentiation	1.17	0	1.19	0.66	1.75	0.8	1.43	0.84	1.53	0.02	1.75	0.68	1.15	0.78	2.93	0	2.79	0	2.96	0	1.89	0.06	1.96	0.12	2.28	0	1.62	0	3	0
GO:0007565_female pregnancy	0.65	0.22	0.77	0.08	0.7	0	0.95	0.06	1.15	0.82	1.73	0.78	0.59	0	1.77	0	1.26	0	0.79	0.06	1.12	0.9	0.82	0	1.71	0.02	1.62	0.08	1.33	0.6
GO:0007566_embryo implantation	0.93	0.38	0.54	0.12	0.58	0.02	0.65	0	1.89	0.2	2.65	0.52	0.38	0.04	2.61	0.04	1.46	0.02	1.77	0.32	1.8	0.12	1.27	0.64	2.51	0.04	1.55	0.22	1.32	0.56
GO:0007568_aging	1.06	0.06	1.22	0.96	1.72	0.84	1.31	1	0.92	0.04	1.48	1	1.42	0.8	1.87	0	2.11	0	1.42	0.02	2.45	0	1.14	0.98	2.43	0	2.12	0	2.02	0.16
GO:0007569_cell aging	0.98	0.7	1.58	0.2	1.83	0.86	1.54	0.86	1.34	0.64	1.98	0.54	1.64	0.5	2.29	0	2.03	0	1.2	0.48	3.07	0	1.14	1	2.83	0	1.83	0	2.41	0.1
GO:0007584_response to nutrient	3.74	0	1.05	0.86	2.71	0.3	0.69	0	1.57	0.7	1.45	0.82	2.11	0.38	2.03	0	1.01	0.02	4.11	0	1.7	0.14	2.17	0.22	0.99	0.5	1.7	0.08	2.47	0
GO:0007585_respiratory gaseous exchange	0.3	0.02	2.34	0.16	1.99	0.42	1.06	0.98	0.35	0	3.8	0.04	1.91	0.24	0.89	0.52	1.08	0.12	3.22	0.02	0.68	0.08	4.22	0	1.69	0.16	1.17	0.28	0.58	0.06
GO:0007586_digestion	3.02	0	0.75	0.08	2.74	0.04	0.55	0.04	1.33	0.92	1.52	0.78	3.36	0.1	1.44	0.34	0.86	0.64	6.48	0	3.35	0.1	3.52	0.32	1.63	0.36	2.25	0.24	1.79	0.08
GO:0007588_excretion	1.55	0.08	2.77	0.06	1.9	0.86	0.9	0.1	0.88	0.2	1.3	0.84	2.6	0.72	1.22	0.62	1.05	0.68	2.26	0.68	1.68	0.52	2.48	0.6	1.66	0.84	0.86	0.46	1.43	0.64
GO:0007589_body fluid secretion	0.95	0.94	1.46	0.58	1.4	0.88	1.06	0.92	0.8	0.04	3.05	0.28	1.01	0.7	1.42	0.08	3.04	0	1.98	0.1	1.8	0.24	1.53	0.4	1.25	0.36	1.77	0.04	3.65	0.06
GO:0007595_lactation	1.36	0.12	2.13	0.34	2.63	0.3	1.28	0.9	0.95	0.2	4.14	0.02	2.32	0.1	3.47	0	7.6	0	1.55	0.26	3.7	0	2.51	0.12	2.35	0.02	3.45	0	8.06	0
GO:0007596_blood coagulation	1.36	0	1.16	0.88	1.51	0.98	1.47	0.9	1.15	1	1.49	1	1.21	0.64	1.7	0	1.78	0	2.3	0	1.81	0	1.19	1	1.71	0.02	2.37	0	1.88	0
GO:0007599_hemostasis	1.35	0	1.16	0.9	1.51	1	1.47	0.94	1.15	1	1.49	1	1.21	0.68	1.69	0	1.77	0	2.3	0	1.81	0	1.19	1	1.71	0.02	2.36	0	1.88	0
GO:0007600_sensory perception	0.96	0.52	1.01	1	1.68	0.44	0.89	0	0.96	0	1.49	1	1.72	0.34	1.08	0	1.2	0.02	1.59	0.54	1.09	1	1.13	1	1.17	1	1.14	0.6	1.1	1
GO:0007601_visual perception	0.92	0.52	0.87	0.04	1.73	0.14	0.67	0	0.84	0	1.53	0.98	2.46	0	1.11	0.24	1.02	0.26	1.09	0.92	1.76	0.06	0.76	0	1.13	0.98	0.82	0.12	0.89	0.04
GO:0007602_phototransduction	2.77	0	3.31	0.12	1.84	0.74	1.58	0.28	4.19	0	0.79	0.06	1.97	0.78	1.31	0.62	0.56	0.5	1.86	0.24	1.38	0.28	3.29	0.16	1.1	0.82	4.71	0	2.49	0.06
GO:0007603_phototransduction, visible light	3	0	3.69	0.1	1.87	0.7	1.57	0.2	4.7	0	0.75	0.06	2.02	0.62	1.32	0.84	0.45	0.26	1.82	0.2	1.55	0.32	3.79	0.26	1.08	0.84	5.3	0.06	2.41	0.18
GO:0007605_sensory perception of sound	1.14	0.36	0.9	0.26	1.44	0.96	1.02	0.96	1.25	0.32	2.05	0.7	1.54	0.8	1.32	0.28	1.95	0	1.89	0.42	0.83	0	1.64	0.86	1.24	0.92	1.7	0.06	1.3	0.86
GO:0007606_sensory perception of chemical stimulus	1.09	0.24	1.91	0.08	1.67	0.7	0.95	0.44	1.36	0.64	0.8	0.02	1.51	0.82	1.2	0.26	2.07	0.02	1.72	0.76	1.33	0.82	1.51	0.96	1.04	0.96	1.91	0.28	0.86	0.04
GO:0007608_sensory perception of smell	0.34	0.02	1.09	0.58	0.75	0.06	0.95	0.12	0.78	0.02	0.8	0.06	0.48	0.02	0.69	0.22	1.35	0.1	0.56	0	0.88	0	0.72	0	0.55	0.02	1.78	0.08	0.73	0.02
GO:0007610_behavior	0.73	0.08	1.13	1	1.3	1	1	0	0.98	0	1.61	1	1.38	0.38	1.17	0	1.45	0	1.45	0.02	1.26	0.18	1.46	0.7	2.26	0	1.42	0	1.34	0.56
GO:0007611_learning or memory	0.64	0.14	1.12	0.78	0.89	0	0.85	0	1.05	0.92	1.35	0.98	1.07	0.78	1.07	0.1	1.19	0.08	1.22	0.68	1.16	0.74	1.23	0.9	2.02	0.28	1.64	0.04	1.87	0.28
GO:0007612_learning	0.46	0.06	1.32	0.56	1.17	1	1.23	0.88	0.92	0.1	1.3	0.94	2.08	0.2	0.83	0.28	1.07	0.34	1.51	0.3	0.92	0.12	1.92	0.34	3.55	0.16	2.09	0	2.03	0.26
GO:0007613_memory	0.59	0.08	1.27	0.56	1.2	1	0.96	0.08	1.26	0.68	1.21	0.92	1.38	0.68	0.88	0.28	0.79	0.36	1.61	0.34	1.22	0.6	0.87	0.08	1.77	0.7	1.77	0.18	2.01	0.1
GO:0007618_mating	3.94	0.1	1.26	0.28	1.38	0.64	1.4	0.66	1.58	0.44	1.56	0.7	0.86	0.4	1.83	0.4	2.53	0.32	6.96	0.16	2.96	0.38	1.86	0.4	1.26	0.76	0.45	0.3	1.71	0.52
GO:0007623_circadian rhythm	0.59	0.36	1.11	0.64	1.07	0.96	0.95	0.1	0.5	0	1.43	0.92	1.22	0.46	1.09	0.1	0.91	0.7	1.43	0.48	1.53	0.16	1.09	0.94	2.24	0.12	1.46	0.26	1.05	0.68
GO:0007626_locomotory behavior	0.38	0	1.02	0.86	1.11	1	0.58	0	0.7	0.02	1.22	0.84	1.92	0.22	0.54	0.1	0.63	0.14	0.85	0.18	0.69	0.1	1.5	0.6	2.04	0.08	0.99	0.54	0.68	0
GO:0007628_adult walking behavior	0.24	0.26	1.66	0.38	0.54	0.1	0.53	0.04	0.62	0.04	5.81	0.2	1.44	0.5	0.63	0.2	3.81	0.04	0.4	0	0.81	0.4	2.01	0.34	2.28	0.32	3.23	0.1	0.36	0.12
GO:0007631_feeding behavior	0.34	0.02	1.09	0.74	1.69	0.72	1.24	0.68	0.62	0.14	0.72	0.02	3.16	0.22	0.65	0.38	0.29	0.22	1.83	0.08	0.64	0.12	3.25	0.28	3.28	0.38	1.48	0.2	1.64	0.34
GO:0007632_visual behavior	0.58	0.28	1.13	0.9	1.66	0.68	1.52	0.58	0.56	0	0.44	0	1.33	0.72	1.13	0.56	1.71	0.04	1.18	0.42	0.71	0.1	0.66	0	1.05	0.72	1.67	0.12	2.51	0.34
GO:0008015_blood circulation	0.89	0.26	1.09	0.52	1.88	1	1.1	0.74	1.09	0.98	1.56	1	1.6	0.9	1.17	0.1	2.09	0	2.27	0.02	1.75	0.42	1.43	0.86	2.52	0	1.3	0.28	1.44	0.52
GO:0008016_regulation of heart contraction	0.91	0.3	1.43	0.12	1.32	0.64	1.93	0.22	1.78	0.12	2.22	0.94	1.59	0.72	1.36	0	2.09	0	1.61	0.26	1.3	0.68	1.42	0.72	1.56	0.62	1.7	0.06	1.91	0.1
GO:0008033_tRNA processing	0.84	0.26	0.85	0	1.09	1	0.64	0	0.68	0	0.89	0	0.8	0	1.14	0.34	1.95	0	0.92	0.16	1.13	0.94	0.77	0	0.85	0.02	1.87	0	1.16	0.98
GO:0008037_cell recognition	1.03	0.22	0.96	0.16	0.77	0.02	1.29	0.74	1.14	0.7	1.19	0.98	0.89	0.18	1.48	0.12	2.06	0.04	1.4	0.46	1.19	0.78	0.61	0.02	1.4	0.52	2.31	0.04	1.6	0.28
GO:0008038_neuron recognition	0.75	0.52	0.23	0.04	0.55	0.04	0.58	0.1	0.3	0.02	1.04	0.98	0.87	0.1	1.93	0.18	5.11	0.16	3.15	0.26	0.95	0.14	0.5	0.14	2.64	0.26	4.95	0	1.29	0.68
GO:0008064_regulation of actin polymerization or depolymerization	0.84	0.34	1.52	0.18	2.26	0.36	2.09	0.32	1.14	0.98	1.57	0.88	1.91	0.24	1.75	0	5.25	0	2.18	0	2.08	0	1.54	0.82	2.62	0	4.52	0	3.08	0
GO:0008088_axon cargo transport	0.39	0	0.6	0	0.51	0	0.74	0	0.96	0.12	1.38	0.92	0.78	0.02	0.55	0.02	0.92	0.68	1.54	0.06	0.55	0	1.24	0.82	3.62	0	3.31	0	0.67	0
GO:0008104_protein localization	0.9	0	1.36	1	1.42	1	1.36	1	1.18	1	1.86	1	1.16	1	1.84	0	2.02	0	1.49	0	1.69	0	1.27	1	2.03	0	2.28	0	2.18	0
GO:0008150_biological_process	0.93	0	1.28	1	1.49	1	1.34	1	1.16	1	1.81	1	1.24	1	1.67	0	2.08	0	1.59	0	1.78	0	1.36	1	2.04	0	2.26	0	1.98	0
GO:0008152_metabolic process	0.98	1	1.31	1	1.52	1	1.3	1	1.14	1	1.92	1	1.21	1	1.85	0	2.2	0	1.63	0	1.96	0	1.42	1	2.12	0	2.3	0	2.05	0
GO:0008154_actin polymerization or depolymerization	0.87	0.24	1.78	0	2.55	0.08	2.95	0.04	1.18	0.9	2.01	0.6	2.05	0.14	1.88	0	5.17	0	2.2	0	2.05	0.02	1.7	0.5	2.74	0	3.43	0	3.27	0
GO:0008156_negative regulation of DNA replication	0.56	0.06	2.79	0.04	0.66	0	1.3	0.8	1.26	0.58	1.55	0.94	0.45	0	2.66	0	2.34	0	1.07	0.62	2.05	0.12	1.48	0.72	3.91	0	3.53	0	1.74	0.36
GO:0008202_steroid metabolic process	3.75	0	1.12	0.68	2.07	0.68	0.95	0.36	1.96	0.02	1.18	1	1.79	0.42	1.44	0.02	0.76	0.66	1.42	0.36	1.63	0.3	2.03	0.08	1.18	0.64	3.31	0	1.65	0.72
GO:0008203_cholesterol metabolic process	3.63	0	1.23	0.7	2.4	0.32	0.87	0.2	1.43	0.52	1.32	0.94	2.09	0.24	0.84	0.4	0.42	0.12	2.19	0.3	1.81	0.04	1.58	0.76	0.58	0.06	2.51	0.08	1.81	0.26
GO:0008206_bile acid metabolic process	12.68	0	0.95	0.3	1.98	0.56	0.68	0.18	0.99	0.24	0.77	0.02	1.53	0.5	1.44	0.38	0.81	0.5	1.38	0.46	0.76	0.28	2.72	0.16	1.06	0.64	5.39	0.04	1.4	0.76
GO:0008209_androgen metabolic process	0.9	0.52	5.62	0	6.13	0.06	2.76	0.16	1.13	0.44	1.85	0.52	0.95	0.22	3.54	0.02	1.86	0.02	4.14	0.04	3.26	0.24	4.17	0.06	2.4	0.2	4.48	0	3.76	0.04
GO:0008213_protein alkylation	0.9	0.54	1.16	0.78	1.12	0.98	1.23	1	1.24	0.82	2.5	0.2	0.88	0	2.1	0	2.7	0	1.19	0.22	3.4	0	1.33	0.96	3.3	0	2.96	0	1.91	0.14
GO:0008217_regulation of blood pressure	0.62	0.1	0.87	0.18	1.62	1	0.98	0.1	0.89	0	1.41	0.96	1.82	0.88	1.02	0.36	1.29	0.12	2.21	0.1	1.4	0.96	1.48	0.74	1.47	0.82	1.24	0.22	1.09	1
GO:0008219_cell death	0.95	1	1.28	1	1.46	1	1.53	1	1.25	1	1.86	1	1.16	1	2.03	0	2.55	0	1.78	0	1.99	0	1.43	1	2.47	0	2.62	0	2.23	0
GO:0008277_regulation of G-protein coupled receptor protein signaling pathway	0.65	0.02	1.4	0.6	1.52	0.72	1.52	0.86	1.34	0.58	2.1	0.82	1.76	0.14	1.04	0.52	1.21	0.06	1.5	0.12	1.34	0.48	1.51	0.66	2.6	0.06	2.24	0	1.9	0.28
GO:0008283_cell proliferation	1.1	0	1.22	1	1.6	1	1.36	1	1.26	1	1.77	1	1.33	0.96	2.02	0	2.33	0	1.69	0	1.88	0	1.36	1	2.03	0	2.2	0	2.27	0
GO:0008284_positive regulation of cell proliferation	1.2	0	1.15	1	1.55	0.94	1.26	1	1.16	1	1.92	0.92	1.28	0.92	1.94	0	2	0	1.99	0	1.83	0	1.37	1	1.84	0	2.07	0	2.21	0
GO:0008285_negative regulation of cell proliferation	1.06	0.24	1.15	1	1.45	1	1.26	1	1.29	1	1.71	1	1.19	0.9	1.97	0	2.43	0	1.58	0	1.74	0	1.34	1	1.94	0	1.63	0	1.92	0.02
GO:0008286_insulin receptor signaling pathway	1.01	0.22	1.26	0.82	1.72	0.88	1.15	0.94	1.19	0.76	2.11	0.52	1.27	0.9	1.77	0.04	2.05	0	2.21	0.02	2.26	0.02	1.61	0.86	3.06	0	2.13	0.02	2.06	0.04
GO:0008306_associative learning	0.48	0.3	1.09	0.66	1.51	0.8	1.89	0.44	1.29	0.76	0.91	0.08	1.39	0.36	0.66	0.24	0.53	0.34	2.81	0.12	0.84	0.24	1.03	0.72	1.14	0.76	1.86	0.06	2.59	0.16
GO:0008344_adult locomotory behavior	0.4	0.04	0.99	0.22	0.92	0.1	0.57	0.02	0.85	0	1.42	0.68	0.99	0.3	0.67	0.54	0.99	0.48	0.64	0.14	0.64	0.14	1.07	0.76	1.71	0.46	1.16	0.76	0.77	0.08
GO:0008360_regulation of cell shape	1.17	0.2	0.81	0.02	1.92	0.74	1.53	0.82	0.85	0	1.31	0.84	1.61	0.56	1.37	0.04	2.37	0	2.28	0.06	2.01	0	1.01	0.96	2.09	0.16	1.53	0.2	2.08	0.06
GO:0008361_regulation of cell size	1.15	0.08	0.77	0	1.56	0.98	0.76	0	0.98	0	1.59	1	1.2	0.9	2.49	0	2.61	0	1.05	0.52	1.74	0.4	1.12	1	2.17	0	2.44	0	1.74	0.28
GO:0008366_axon ensheathment	1.96	0.02	0.76	0.06	2.14	0.42	0.67	0.04	0.98	0.18	1.7	0.92	1.83	0.12	2.55	0	1.32	0.18	0.87	0.02	2.07	0.06	1.18	0.86	1.26	0.56	1.38	0.56	1.2	0.88
GO:0008380_RNA splicing	0.88	0.06	1.42	0.3	1.08	1	1.01	1	0.77	0	1.99	0.96	0.91	0	1.75	0	2.59	0	1.35	0	2.16	0	1.36	1	2.02	0	2.65	0	1.64	0.3
GO:0008406_gonad development	1.24	0.14	1.46	0.24	2.06	0.54	1.67	0.86	1.75	0.06	1.8	0.52	1.23	0.5	3.33	0	3.1	0	3.54	0	2.16	0.02	1.68	0.36	2.41	0	1.7	0.08	3.57	0
GO:0008542_visual learning	0.43	0.18	1.3	0.58	1.9	0.66	2.03	0.54	1.08	0.86	0.45	0.02	1.48	0.56	0.82	0.28	1.48	0.08	1.09	0.56	0.7	0.24	0.59	0.06	0.97	0.14	1.06	0.32	2.44	0.26
GO:0008543_fibroblast growth factor receptor signaling pathway	0.61	0.1	1.36	0.58	1.06	0.98	1.58	0.64	1.06	0.86	2.35	0.4	0.83	0	2.29	0	2.6	0	1.63	0.06	1.89	0.12	1.32	0.96	2.65	0	2.84	0	2.85	0
GO:0008544_epidermis development	2.35	0	1.53	0.02	2.02	0.24	2.15	0	1.85	0	1.8	0.86	1.6	0.28	4.75	0	3.59	0	1.9	0.48	1.69	0.22	1.02	0.94	2.22	0.04	2.4	0	4.5	0
GO:0008584_male gonad development	1.08	0.34	1.61	0.02	1.88	0.56	1.74	0.62	1.93	0.02	1.74	0.3	1.09	0.24	3.58	0	4.16	0	5.09	0	1.69	0.3	1.54	0.8	2.4	0	1.79	0.3	4.44	0
GO:0008585_female gonad development	1.96	0.02	1.51	0.66	2.25	0.7	1.79	0.66	1.69	0.32	2.88	0.14	1.77	0.4	3.87	0	2.33	0.02	3.04	0	3.67	0	2.21	0.14	3.15	0.02	2.35	0.04	3.01	0.16
GO:0008589_regulation of smoothened signaling pathway	0.59	0.28	1.31	0.58	2.31	0.24	1.35	0.84	1.46	0.76	1.88	0.64	1.29	0.72	1	0.42	2.64	0	1.49	0.56	1.38	0.5	2.01	0.4	3.06	0.04	3.41	0.14	2.04	0.44
GO:0008593_regulation of Notch signaling pathway	0.7	0.3	1.57	0.38	1.27	0.9	1.39	0.72	2.91	0.02	1.25	0.88	1.41	0.6	1.32	0.32	3.87	0	0.99	0.68	1.06	0.72	0.99	0.14	1.14	0.66	1.56	0.1	3.4	0.06
GO:0008610_lipid biosynthetic process	1.49	0	1.2	0.96	1.79	0.9	1.22	0.98	1.34	0.46	1.75	0.96	1.34	0.72	1.71	0	1.81	0	2.15	0	2.02	0	1.52	0.96	1.88	0	2.15	0	2	0
GO:0008625_extrinsic apoptotic signaling pathway via death domain receptors	0.52	0.02	1.52	0.62	0.93	0	0.84	0	0.78	0	1.19	1	0.67	0	1.95	0	1.96	0.02	1.52	0	2.32	0.04	1.73	0.6	2.48	0	2.15	0.02	1.93	0.22
GO:0008630_intrinsic apoptotic signaling pathway in response to DNA damage	1.15	0.08	1.83	0.1	1.25	0.92	2.51	0.12	2.53	0	2.2	0.6	1.02	1	2.88	0	3.9	0	3.57	0	2.48	0	1.79	0.4	3.36	0	4.09	0	3.28	0.04
GO:0008637_apoptotic mitochondrial changes	0.96	0.7	1.35	0.42	1.65	0.98	1.69	0.74	1.36	0.54	1.9	0.96	1.3	1	1.78	0	1.84	0	1.29	0.26	1.67	0.4	1.6	0.84	2.07	0.06	1.94	0	1.81	0.38
GO:0008643_carbohydrate transport	1.2	0.08	0.97	0.04	1.81	0.84	0.96	0.02	1.32	0.62	1.47	1	1.55	0.68	1.38	0.02	1.89	0	1.95	0.14	1.7	0.5	1.43	0.68	1.63	0.6	2.26	0.06	2.6	0.1
GO:0008645_hexose transport	1.18	0.08	0.94	0.08	1.56	0.98	0.86	0.04	1.35	0.66	1.59	1	1.4	0.84	1.44	0.1	1.94	0.06	2.19	0.1	1.85	0.38	1.45	0.8	1.74	0.58	2.29	0.14	2.74	0.04
GO:0008652_cellular amino acid biosynthetic process	2.64	0	0.84	0.04	2.03	0.76	0.65	0	1.06	0.8	1.61	0.92	1.65	0.68	1.45	0.02	1.07	0.22	1.86	0.04	1.39	0.94	1.56	0.86	1.44	0.64	1.26	0.2	1.36	1
GO:0008654_phospholipid biosynthetic process	1.26	0	1.29	0.86	1.6	0.88	1.5	0.84	1.33	0.62	1.71	0.98	1.26	0.98	1.64	0	1.82	0	1.66	0	1.81	0.04	1.37	1	1.74	0.06	2.49	0	2.11	0
GO:0009056_catabolic process	1.05	0	1.32	1	1.51	1	1.36	1	1.19	1	2.09	1	1.1	1	1.97	0	2.33	0	1.8	0	2.08	0	1.35	1	2.18	0	2.61	0	2.38	0
GO:0009057_macromolecule catabolic process	0.98	0.9	1.51	0	1.51	1	1.44	1	1.13	1	2.37	0	1.09	1	2.15	0	2.63	0	1.62	0	2.45	0	1.35	1	2.49	0	2.8	0	2.63	0
GO:0009058_biosynthetic process	0.91	0	1.35	0.96	1.49	1	1.28	1	1.11	1	1.97	1	1.23	1	1.85	0	2.26	0	1.57	0	2.08	0	1.42	1	2.26	0	2.28	0	2.02	0
GO:0009059_macromolecule biosynthetic process	0.87	0	1.39	0.3	1.42	1	1.28	1	1.11	1	2.02	1	1.18	1	1.92	0	2.41	0	1.55	0	2.13	0	1.46	1	2.36	0	2.47	0	2.05	0
GO:0009060_aerobic respiration	1.13	0.28	0.51	0	1.39	0.92	1.5	0.9	1.48	0.44	1.89	0.78	0.99	0.04	1.2	0.4	1.78	0	1.13	0.28	1.16	0.86	0.98	0.02	1.03	0.92	2.14	0	1.3	0.92
GO:0009062_fatty acid catabolic process	1.54	0.02	1.26	0.78	1.74	0.62	0.68	0	1.19	0.62	1.77	0.72	1.02	0.86	1.59	0	1.14	0.06	1.62	0.04	1.48	0.58	1.79	0.4	1.28	0.62	2.26	0	1.83	0.38
GO:0009063_cellular amino acid catabolic process	3.08	0.02	1.6	0.2	2.32	0.34	0.72	0.02	1.71	0.48	1.42	0.78	2.11	0.32	1.42	0.04	1.05	0.04	2.52	0.02	1.52	0.54	1.09	0.9	1.3	0.32	2.27	0	2.35	0.18
GO:0009064_glutamine family amino acid metabolic process	2.95	0	1.41	0.4	1.52	0.84	1.32	0.76	1.68	0.16	1.58	0.78	1.8	0.4	1.2	0.2	1.52	0.04	1.45	0.26	1.08	0.98	1.61	0.66	1.08	0.78	1.57	0.1	2.17	0.36
GO:0009066_aspartate family amino acid metabolic process	1.13	0.3	0.57	0.02	2.32	0.5	0.96	0.08	0.8	0.02	1.93	0.58	2.11	0.38	1.76	0.12	1.73	0.1	1.79	0.14	1.55	0.56	1.4	0.72	1.14	0.72	2.74	0	1.04	0.94
GO:0009069_serine family amino acid metabolic process	1.27	0.52	0.69	0.08	2.16	0.52	1.53	0.68	0.99	0.18	0.98	0.08	1.64	0.58	1.26	0.34	0.66	0.34	0.79	0.24	2.4	0.06	1.16	0.84	1.68	0.26	1.35	0.32	2.1	0.3
GO:0009100_glycoprotein metabolic process	1.27	0	0.95	0	1.52	0.92	0.96	0	1.09	1	2.02	0.72	1.26	0.92	2.13	0	2.54	0	1.94	0	1.8	0.02	1.73	0.72	2.63	0	2.71	0	1.84	0
GO:0009101_glycoprotein biosynthetic process	1.19	0	0.9	0	1.61	0.96	0.93	0	1.05	0.98	1.98	0.86	1.36	0.74	1.82	0	2.11	0	1.71	0	1.7	0.06	1.62	0.92	2.43	0	2.46	0	1.44	0.74
GO:0009108_coenzyme biosynthetic process	1.25	0.06	1.39	0.68	2.09	0.24	1.88	0.48	1.17	0.92	2.66	0.12	1.56	0.56	2.04	0	2.45	0	1.94	0	2.48	0	1.94	0.24	2.3	0	2.66	0	2.25	0
GO:0009112_nucleobase metabolic process	0.76	0.32	2.11	0.02	1.19	1	1.19	0.96	0.95	0.06	1.62	0.94	0.99	0.04	1.85	0	2.59	0	1.1	0.64	1.54	0.5	1.22	0.96	1.27	0.46	2.11	0	2.93	0.02
GO:0009116_nucleoside metabolic process	1.02	0	1.38	0.62	1.3	1	1.64	0.98	1.21	1	2.07	1	1.01	1	2.24	0	2.96	0	1.76	0	1.85	0	1.27	1	2.18	0	3	0	2.82	0
GO:0009117_nucleotide metabolic process	0.96	0.98	1.27	0.76	1.27	1	1.45	0.98	1.12	1	2.03	1	1.02	1	2.11	0	2.54	0	1.78	0	1.82	0	1.38	1	2.13	0	2.74	0	2.59	0
GO:0009118_regulation of nucleoside metabolic process	1.08	0.06	1.46	0.28	1.31	1	2.19	0.04	1.38	0.7	2.42	0.14	1.07	1	2.28	0	4.02	0	1.94	0	1.78	0	1.28	1	2.51	0	4.18	0	3.78	0
GO:0009119_ribonucleoside metabolic process	1.02	0	1.37	0.92	1.33	1	1.68	0.98	1.25	1	2.04	1	1.04	1	2.26	0	2.96	0	1.77	0	1.81	0	1.27	1	2.18	0	3.06	0	2.85	0
GO:0009123_nucleoside monophosphate metabolic process	0.95	0.64	1.23	1	1.07	1	0.93	0	0.82	0	1.65	0.98	0.84	0	1.74	0	2.73	0	1.41	0.08	2.24	0	1.36	1	1.96	0	2.59	0	1.86	0.16
GO:0009124_nucleoside monophosphate biosynthetic process	0.96	0.36	1.77	0.2	0.82	0	1.07	0.9	0.57	0	1.45	1	0.89	0.08	1.51	0.08	2.53	0	0.98	0.2	1.94	0.12	1.15	1	0.97	0.04	1.91	0.04	2.2	0.14
GO:0009125_nucleoside monophosphate catabolic process	0.99	0.72	1.01	1	0.99	0	0.84	0	0.88	0	1.47	0.96	0.77	0	1.71	0	2.92	0	1.5	0.06	2.11	0	1.33	0.96	2.19	0	2.89	0	1.8	0.28
GO:0009126_purine nucleoside monophosphate metabolic process	0.92	0.5	1.09	0.96	1.01	1	0.86	0	0.78	0	1.53	1	0.8	0	1.61	0.02	2.47	0	1.44	0.08	2.05	0	1.42	0.98	1.9	0	2.5	0	1.71	0.58
GO:0009127_purine nucleoside monophosphate biosynthetic process	1.1	0.22	1.56	0.38	0.64	0	0.95	0.06	0.45	0	1.26	0.96	0.76	0.12	1.31	0.2	2.37	0	1.33	0.38	1.54	0.6	1.33	0.98	0.63	0.04	1.72	0.02	1.9	0.38
GO:0009128_purine nucleoside monophosphate catabolic process	0.99	0.8	0.98	0	1	0	0.84	0	0.85	0	1.46	0.98	0.78	0	1.7	0	2.91	0	1.49	0.04	2.13	0	1.34	0.98	2.19	0	2.9	0	1.77	0.22
GO:0009141_nucleoside triphosphate metabolic process	1.01	0	1.38	0.74	1.29	1	1.74	0.94	1.33	0.98	2.08	0.92	1	0	2.3	0	3.23	0	1.84	0	1.82	0	1.28	1	2.24	0	3.32	0	3.03	0
GO:0009142_nucleoside triphosphate biosynthetic process	1.06	0.18	1.26	0.66	1.45	0.96	1.56	0.88	0.6	0	1.53	0.96	1.29	0.88	1.41	0.1	2.84	0	1.76	0.02	2.36	0.02	1.43	0.86	1.22	0.8	1.53	0.08	1.89	0.32
GO:0009143_nucleoside triphosphate catabolic process	1.04	0	1.36	0.86	1.29	1	1.8	0.76	1.33	0.94	2.09	0.98	1.01	1	2.31	0	3.28	0	1.78	0	1.8	0	1.24	1	2.27	0	3.47	0	3.14	0
GO:0009144_purine nucleoside triphosphate metabolic process	1.02	0	1.38	0.72	1.29	1	1.77	0.9	1.34	0.98	2.09	0.94	1.01	1	2.33	0	3.27	0	1.86	0	1.83	0	1.29	1	2.3	0	3.4	0	3.07	0
GO:0009145_purine nucleoside triphosphate biosynthetic process	0.94	0.46	1.15	0.86	0.87	0	1.08	0.94	0.48	0	1.33	0.96	0.75	0.06	1.63	0.1	3.35	0.04	1.86	0.12	1.94	0.18	1.5	0.72	1.1	0.82	1.48	0.16	1.58	0.7
GO:0009146_purine nucleoside triphosphate catabolic process	1.05	0	1.37	0.84	1.3	1	1.82	0.72	1.33	0.94	2.09	0.96	1.02	1	2.33	0	3.3	0	1.78	0	1.81	0	1.25	1	2.3	0	3.49	0	3.15	0
GO:0009150_purine ribonucleotide metabolic process	0.97	0.96	1.24	0.8	1.27	1	1.51	1	1.15	1	1.92	1	1.04	1	2.02	0	2.52	0	1.75	0	1.71	0	1.34	1	2.04	0	2.77	0	2.65	0
GO:0009152_purine ribonucleotide biosynthetic process	0.64	0	0.9	0.24	1.06	0.96	1.08	0.94	0.74	0	1.4	0.96	1.34	0.8	0.83	0.24	0.81	0.62	2.26	0	1.08	0.86	1.49	0.84	1.4	0.3	1.43	0.14	1.8	0.28
GO:0009154_purine ribonucleotide catabolic process	1.03	0	1.34	0.86	1.3	1	1.8	0.9	1.33	0.98	2.07	0.94	1.02	1	2.29	0	3.24	0	1.75	0	1.81	0	1.26	1	2.25	0	3.44	0	3.08	0
GO:0009156_ribonucleoside monophosphate biosynthetic process	1.05	0.24	1.71	0.28	0.79	0	0.99	0	0.49	0	1.18	0.98	1.02	0.9	1.26	0.24	2.04	0.02	0.87	0.04	1.43	0.52	1.05	0.96	0.74	0.02	1.54	0.1	1.82	0.44
GO:0009158_ribonucleoside monophosphate catabolic process	1	0.72	0.99	0	1	0	0.84	0	0.85	0	1.46	1	0.78	0	1.71	0	2.92	0	1.49	0	2.14	0	1.34	0.98	2.21	0	2.9	0	1.77	0.2
GO:0009161_ribonucleoside monophosphate metabolic process	0.93	0.66	1.13	0.98	1.08	1	0.89	0	0.78	0	1.51	1	0.87	0	1.62	0	2.44	0	1.31	0.14	2.04	0	1.35	0.98	1.86	0	2.38	0	1.69	0.5
GO:0009163_nucleoside biosynthetic process	0.88	0.38	1.54	0.22	1.01	1	1.03	1	0.62	0	1.77	0.94	0.85	0.06	2.1	0	2.61	0	1.56	0.06	2.36	0	1.38	0.9	1.66	0.06	2.18	0	2.32	0
GO:0009164_nucleoside catabolic process	1.03	0	1.4	0.6	1.33	1	1.87	0.64	1.36	0.76	2.07	0.96	1.03	1	2.29	0	3.26	0	1.81	0	1.8	0	1.25	1	2.27	0	3.4	0	3.15	0
GO:0009165_nucleotide biosynthetic process	0.71	0.04	1.07	0.7	1.05	1	1.08	1	0.77	0	1.54	0.92	1.18	0.98	1.1	0.18	1.13	0	1.87	0	1.36	0.66	1.47	0.94	1.53	0.34	1.66	0.04	1.97	0.02
GO:0009166_nucleotide catabolic process	1.01	0.04	1.35	0.78	1.32	1	1.75	0.9	1.28	1	2.16	0.8	1.02	1	2.31	0	3.19	0	1.77	0	1.88	0	1.3	1	2.27	0	3.35	0	3	0
GO:0009167_purine ribonucleoside monophosphate metabolic process	0.92	0.54	1.1	0.96	1.01	1	0.86	0	0.79	0	1.53	0.98	0.79	0	1.62	0	2.47	0	1.43	0.1	2.05	0	1.42	0.9	1.91	0	2.5	0	1.71	0.44
GO:0009168_purine ribonucleoside monophosphate biosynthetic process	1.1	0.2	1.56	0.48	0.64	0	0.95	0.04	0.45	0	1.26	0.96	0.76	0.04	1.31	0.34	2.37	0	1.33	0.36	1.54	0.44	1.33	0.86	0.63	0.02	1.72	0.06	1.9	0.46
GO:0009169_purine ribonucleoside monophosphate catabolic process	1	0.74	0.99	0	1	0	0.84	0	0.85	0	1.46	0.98	0.78	0	1.71	0	2.92	0	1.49	0.06	2.14	0	1.34	0.98	2.21	0	2.9	0	1.77	0.24
GO:0009187_cyclic nucleotide metabolic process	0.55	0.02	0.72	0.2	0.89	0.06	0.94	0.1	0.8	0.06	1.28	0.96	1.62	0.32	0.58	0.12	0.7	0.4	1.46	0.26	0.76	0.02	1.4	0.9	1.21	0.8	1.38	0.28	1.09	0.74
GO:0009190_cyclic nucleotide biosynthetic process	0.46	0.02	0.74	0.18	0.94	0.14	0.97	0.24	0.77	0.1	1.39	0.84	1.77	0.42	0.48	0.06	0.5	0.14	2.12	0.2	0.71	0.12	1.52	0.78	1.27	0.5	1.27	0.38	1.17	0.4
GO:0009199_ribonucleoside triphosphate metabolic process	1.02	0	1.37	0.86	1.29	1	1.74	0.96	1.3	1	2.04	1	1.01	1	2.3	0	3.2	0	1.79	0	1.81	0	1.26	1	2.24	0	3.34	0	3.02	0
GO:0009201_ribonucleoside triphosphate biosynthetic process	0.95	0.6	1.19	0.74	0.96	0	1.33	0.9	0.5	0	1.43	0.94	1.02	0.9	1.52	0.16	2.96	0	1.54	0.2	1.94	0.22	1.29	0.86	0.98	0.1	1.36	0.18	1.53	0.6
GO:0009203_ribonucleoside triphosphate catabolic process	1.05	0	1.37	0.82	1.29	1	1.82	0.6	1.33	0.98	2.07	0.92	1.02	1	2.33	0	3.3	0	1.77	0	1.81	0	1.24	1	2.29	0	3.49	0	3.16	0
GO:0009205_purine ribonucleoside triphosphate metabolic process	1.02	0	1.37	0.8	1.28	1	1.75	0.9	1.31	1	2.05	0.96	1	1	2.32	0	3.25	0	1.82	0	1.81	0	1.27	1	2.26	0	3.4	0	3.07	0
GO:0009206_purine ribonucleoside triphosphate biosynthetic process	0.96	0.56	1.16	0.76	0.78	0	1.09	0.94	0.47	0	1.36	0.96	0.7	0.04	1.66	0.08	3.49	0	1.88	0.1	1.92	0.18	1.5	0.64	1.09	0.86	1.49	0.2	1.62	0.6
GO:0009207_purine ribonucleoside triphosphate catabolic process	1.05	0	1.37	0.9	1.29	1	1.82	0.72	1.33	0.86	2.07	0.96	1.02	1	2.33	0	3.3	0	1.77	0	1.81	0	1.24	1	2.29	0	3.49	0	3.16	0
GO:0009225_nucleotide-sugar metabolic process	0.72	0.24	1.14	0.78	1.39	0.8	0.57	0	0.71	0.02	2.07	0.78	1.05	0.94	0.99	0.4	0.77	0.46	1.37	0.24	2.26	0.2	0.88	0.04	2.15	0.1	1.65	0.14	1.18	0.8
GO:0009247_glycolipid biosynthetic process	0.4	0.04	0.69	0.06	1.12	0.92	1.27	0.86	0.82	0.02	1.19	0.88	2.07	0.24	1.43	0.22	1.23	0.12	1.84	0.04	1.37	0.62	1.86	0.22	0.7	0.04	3.79	0	1	0.94
GO:0009250_glucan biosynthetic process	0.7	0.1	1.38	0.26	1.34	0.88	1.18	0.88	1.25	0.76	3.1	0.2	0.65	0	1.02	0.54	2.4	0.02	2.16	0.02	2.87	0.02	1.52	0.62	3.24	0.02	3.83	0	2.12	0.18
GO:0009259_ribonucleotide metabolic process	0.97	1	1.25	0.84	1.29	1	1.51	1	1.14	1	1.94	1	1.04	1	2.02	0	2.54	0	1.73	0	1.73	0	1.33	1	2.06	0	2.76	0	2.64	0
GO:0009260_ribonucleotide biosynthetic process	0.68	0.04	0.98	0.32	1.12	1	1.11	0.96	0.76	0	1.45	0.92	1.35	0.76	0.87	0.32	0.87	0.76	2.04	0.04	1.16	0.84	1.47	0.88	1.43	0.46	1.44	0.16	1.84	0.28
GO:0009261_ribonucleotide catabolic process	1.04	0	1.34	0.76	1.3	1	1.8	0.86	1.33	1	2.07	0.94	1.02	1	2.29	0	3.24	0	1.75	0	1.81	0	1.26	1	2.25	0	3.44	0	3.08	0
GO:0009262_deoxyribonucleotide metabolic process	0.59	0.16	1.67	0.32	1.04	0.96	0.62	0	1.06	0.86	2.12	0.64	1	0.92	2.24	0.02	2.43	0	2.46	0.02	2.11	0.08	2.37	0.22	1.96	0.2	3.71	0	2.31	0.06
GO:0009266_response to temperature stimulus	0.91	0.56	0.9	0.04	1.11	0.66	1.16	0.94	1.5	0.58	1.26	0.84	1.8	0.06	1.74	0.06	1.36	0	1.76	0.1	1.4	0.42	1.06	0.98	1.9	0.28	1.02	0.78	2.16	0.22
GO:0009267_cellular response to starvation	0.99	0.68	1.01	1	1.45	1	1.12	1	1.32	0.62	1.73	1	0.84	0	2.02	0	1.9	0	2.06	0	2.62	0	1.12	1	2.25	0.06	2.24	0	1.82	0.32
GO:0009306_protein secretion	0.94	0.24	0.96	0.02	0.67	0	1.02	0.7	1.14	0.74	1.03	1	0.75	0.12	0.93	0.52	2.11	0	1.15	0.7	0.63	0.02	0.81	0.02	0.94	0.16	3.1	0	1.92	0.06
GO:0009308_amine metabolic process	1.72	0	1.42	0.4	1.76	0.64	1.04	1	1.41	0.86	1.38	1	1.55	0.52	1.5	0.04	1.17	0.2	1.81	0.04	1.71	0.54	1.49	0.92	1.28	0.88	2.6	0	1.73	0.36
GO:0009311_oligosaccharide metabolic process	0.31	0	0.93	0.06	0.39	0	0.27	0	0.48	0	1.43	0.78	0.29	0	0.73	0.1	2.47	0.02	2.02	0.06	0.93	0.02	1.07	0.96	1.46	0.38	5.61	0	0.42	0
GO:0009314_response to radiation	1.34	0	1.61	0.16	1.76	0.96	1.26	0.96	1.33	0.78	1.74	1	1.48	0.98	2.09	0	2.38	0	2.33	0	2.14	0	1.61	1	1.95	0.02	2.88	0	2.59	0
GO:0009408_response to heat	0.51	0.3	0.59	0.16	0.89	0.06	0.92	0.2	1.89	0.28	1.32	0.8	2.19	0.2	2.46	0.06	2.02	0	1.91	0.28	1.45	0.4	1.24	0.9	1.97	0.1	1.18	0.58	1.39	0.44
GO:0009409_response to cold	1.06	0.26	1.06	0.76	0.99	0.06	0.85	0.1	0.97	0.22	1.64	0.68	0.84	0.12	1.06	0.42	2.14	0	3.41	0.08	1.24	0.62	2.48	0.26	2.28	0.26	4.24	0	2.35	0.32
GO:0009410_response to xenobiotic stimulus	2.25	0	1.02	0.7	1.61	0.68	0.83	0.34	1.37	0.14	1.35	0.9	1.13	0.62	1.45	0.1	1.5	0.16	1.97	0.1	1.3	0.72	1.83	0.24	1.57	0.44	1.87	0.04	1.1	0.84
GO:0009411_response to UV	1.12	0.1	1.75	0.08	1.87	0.92	1.54	0.88	1.45	0.44	1.84	0.96	1.71	0.62	3	0	2.37	0	1.78	0.1	2.4	0	1.5	0.92	2.53	0.04	2.54	0	2.39	0.02
GO:0009416_response to light stimulus	1.49	0	1.74	0.12	2.01	0.84	1.28	0.94	1.51	0.22	1.48	1	1.86	0.82	1.79	0.02	1.63	0	2.08	0	1.68	0	1.6	0.84	1.55	0.62	2.65	0	2.52	0
GO:0009451_RNA modification	0.8	0.24	0.67	0	0.69	0	0.65	0	0.38	0	0.71	0	0.6	0	0.87	0.12	2.71	0	0.88	0.26	1.08	0.88	0.72	0.04	0.66	0	2.38	0	1.03	0.94
GO:0009452_7-methylguanosine RNA capping	1.06	0.34	0.69	0.04	1.29	0.92	0.54	0	0.59	0.04	1.07	0.98	1.11	0.96	0.82	0.24	0.88	0.6	0.54	0.02	1.75	0.28	1.26	0.74	0.48	0	0.81	0.22	0.54	0
GO:0009566_fertilization	1.44	0.38	1.06	0.58	1.05	0.92	1.18	0.94	0.93	0.1	0.71	0.06	1.04	0.68	1.14	0.32	1.56	0.12	2.2	0.1	0.97	0.12	0.79	0.02	0.96	0.42	2.17	0.14	1.46	0.36
GO:0009581_detection of external stimulus	2.88	0	1.94	0.28	2.11	0.5	1.43	0.38	2.5	0	1.19	0.96	2.39	0.28	1.35	0.44	0.73	0.6	2.08	0.12	1.13	0.56	2.44	0.5	1.11	0.92	3	0.06	2.52	0.04
GO:0009582_detection of abiotic stimulus	2.84	0	1.9	0.3	2.07	0.68	1.44	0.46	2.42	0	1.18	0.96	2.37	0.5	1.33	0.46	0.74	0.5	2.09	0.1	1.15	0.4	2.37	0.46	1.15	0.92	3.01	0.02	2.52	0.12
GO:0009583_detection of light stimulus	2.63	0	2.93	0.12	1.95	0.8	1.53	0.46	3.68	0	0.86	0.02	2.08	0.72	1.32	0.7	0.58	0.54	1.86	0.14	1.38	0.5	3.23	0.16	1.14	0.8	4.34	0	2.46	0.02
GO:0009584_detection of visible light	2.88	0	3.18	0.1	1.94	0.8	1.53	0.44	4.05	0	0.81	0.04	2.08	0.62	1.31	0.6	0.47	0.24	1.81	0.3	1.56	0.34	3.68	0.14	1.11	0.76	4.79	0.04	2.39	0.1
GO:0009593_detection of chemical stimulus	1.14	0.42	1.56	0.24	1.46	0.76	1.26	0.56	1.55	0.38	0.98	0.16	1.3	0.54	1.27	0.18	1.56	0.12	1.26	0.68	1.31	0.94	1.73	0.7	1.06	0.88	2.08	0.18	1.12	0.74
GO:0009605_response to external stimulus	1.13	0	1.19	1	1.59	1	1.25	1	1.18	1	1.55	1	1.3	1	1.45	0	2.04	0	1.82	0	1.58	0	1.26	1	1.78	0	2.32	0	1.8	0
GO:0009607_response to biotic stimulus	0.83	0.04	1.18	0.56	1.2	1	1.35	0.36	1.29	0.44	1.39	1	1.09	1	1.03	0	1.63	0	1.25	0	1.25	1	0.98	0	1.58	0	2.28	0	1.44	0
GO:0009611_response to wounding	1.2	0	1.07	1	1.38	1	1.18	0.9	1.05	1	1.39	1	1.2	0.94	1.37	0	1.67	0	1.84	0	1.55	0.18	1.14	1	1.66	0	2.18	0	1.63	0
GO:0009612_response to mechanical stimulus	0.96	0.36	1.02	0.98	1.11	1	1.18	1	1.26	0.74	1.35	1	0.95	0	1.78	0	1.9	0	1.76	0.18	1.53	0.28	1.63	0.84	2.57	0	1.99	0.02	1.7	0.62
GO:0009615_response to virus	0.75	0.1	1.3	0.72	0.88	0	1.44	0.44	1.68	0	1.05	1	0.96	0.02	1.45	0	1.2	0	1.04	0.42	0.84	0	1.08	0.98	1.51	0.02	1.55	0.04	1.58	0.06
GO:0009617_response to bacterium	0.95	0.76	1.02	0.62	1.62	0.98	1.19	0.56	0.93	0.02	1.44	0.98	1.31	0.7	0.64	0.08	1.98	0	1.28	0.02	1.55	0.2	0.86	0	1.52	0.04	2.68	0	1.13	0.22
GO:0009620_response to fungus	2.39	0.24	1.5	0.36	3.94	0.5	1.2	0.58	1.61	0.52	6.53	0.5	3.38	0.22	1.37	0.5	5.61	0.02	5.28	0.2	4.26	0.14	2.6	0.5	9.27	0.32	3.55	0.34	1.04	0.4
GO:0009628_response to abiotic stimulus	1.13	0	1.2	0.98	1.53	1	1.19	1	1.2	1	1.69	1	1.28	1	1.96	0	2.13	0	2.03	0	1.97	0	1.36	1	2.13	0	2.16	0	2.21	0
GO:0009636_response to toxic substance	1.08	0.12	1.02	0.88	1.47	0.88	1.46	0.74	1.27	0.48	1.83	0.98	0.84	0.14	1.99	0	2.13	0.02	1.95	0	1.43	0.46	1.43	0.88	1.68	0.1	1.68	0.02	1.85	0.06
GO:0009653_anatomical structure morphogenesis	1.04	0	1.15	1	1.62	1	1.37	1	1.18	1	1.97	1	1.31	1	2.37	0	2.74	0	2.09	0	2.02	0	1.54	1	2.39	0	2.48	0	2.04	0
GO:0009712_catechol-containing compound metabolic process	0.46	0.2	0.85	0.14	0.65	0.06	1.05	0.68	0.3	0	3.02	0.68	1.49	0.62	0.43	0.06	0.15	0.06	0.89	0.18	0.75	0.24	2.02	0.54	1.85	0.44	0.54	0.22	0.36	0
GO:0009719_response to endogenous stimulus	1.1	0	1.26	1	1.47	1	1.25	1	1.2	0.94	1.86	1	1.23	1	2.15	0	2.01	0	1.89	0	1.92	0	1.48	1	2.31	0	1.83	0	2.11	0
GO:0009725_response to hormone	1.38	0	1.2	1	1.61	0.98	1.07	1	1.29	0.52	1.69	1	1.33	0.86	2.21	0	1.73	0	2.05	0	1.92	0	1.31	1	2.07	0	1.95	0	2.1	0
GO:0009743_response to carbohydrate	2.31	0	1.07	0.88	1	0.14	1.36	0.52	1.98	0.46	1.27	0.94	0.75	0.12	1.33	0.06	0.9	0.52	1.71	0.3	1.02	0.88	1.35	0.52	0.97	0.08	1.9	0.08	2.29	0.04
GO:0009746_response to hexose	2.36	0	1.01	0.88	0.83	0.06	1.39	0.6	1.95	0.48	1.03	0.98	0.64	0.06	1.19	0.14	1.04	0.26	1.69	0.24	0.92	0.12	1.17	0.64	0.9	0.04	1.78	0	2.43	0.06
GO:0009749_response to glucose	2.38	0.04	0.98	0.2	0.89	0.1	1.31	0.76	1.89	0.38	1.16	0.96	0.69	0.08	1.2	0.12	1.03	0.24	1.74	0.28	0.93	0.06	1.41	0.6	0.91	0.08	1.66	0.08	2.33	0.16
GO:0009755_hormone-mediated signaling pathway	1.26	0.3	2.32	0.26	1.31	0.84	1.08	0.76	0.91	0.2	1.21	0.86	0.91	0.12	1.2	0.24	1.95	0.04	2.76	0.04	1.39	0.66	1.7	0.42	2.2	0.18	5.19	0.06	2.77	0.04
GO:0009790_embryo development	1.15	0	1.29	1	1.86	1	1.39	1	1.3	0.94	2.12	0.68	1.44	0.94	2.42	0	2.72	0	2.2	0	1.94	0	1.86	0.9	2.46	0	2.38	0	2.2	0
GO:0009791_post-embryonic development	2.63	0	1.7	0.2	2.87	0.14	1.42	0.52	1.72	0.38	1.71	0.76	2.1	0.22	3.62	0	2.69	0	3.91	0	2.61	0.04	1.15	0.86	1.78	0.26	3.52	0	3.79	0
GO:0009792_embryo development ending in birth or egg hatching	1.05	0	1.38	0.96	1.68	1	1.29	1	1.24	1	2.13	0.92	1.31	1	2.54	0	2.8	0	2.09	0	2.12	0	1.9	0.88	2.64	0	2.34	0	2.2	0
GO:0009798_axis specification	1.21	0.02	1.06	0.84	3.39	0	1.29	0.86	1.01	0.94	1.88	0.7	2.41	0.04	2.12	0	2.56	0	4.44	0	1.8	0.26	2.63	0.08	2.18	0.06	3.96	0.02	2.47	0.14
GO:0009799_specification of symmetry	0.43	0.1	1.48	0.74	0.9	0.06	0.73	0.04	0.65	0.02	1.43	0.98	1.13	0.72	2.33	0	2.48	0	3	0.04	0.88	0.16	2.41	0.34	2.81	0.02	2.06	0.02	1.12	0.74
GO:0009855_determination of bilateral symmetry	0.41	0.1	1.47	0.76	0.8	0.1	0.72	0.08	0.64	0.02	1.37	1	1.04	0.76	2.2	0	2.45	0.04	2.87	0.04	0.87	0.16	2.22	0.36	2.78	0.06	1.99	0.14	1.1	0.72
GO:0009880_embryonic pattern specification	1.18	0.1	0.9	0.14	2.78	0.12	1.05	0.96	1.17	0.6	1.37	0.88	2.08	0.06	1.25	0.32	1.67	0.1	3.57	0	0.99	0.08	3.59	0.04	1.57	0.38	2.97	0	0.75	0.2
GO:0009887_organ morphogenesis	1.1	0	1.08	1	1.55	1	1.3	0.96	1.24	0.98	1.91	1	1.21	1	2.49	0	2.84	0	2.05	0	1.89	0	1.66	0.9	2.3	0	2.3	0	2.12	0
GO:0009888_tissue development	1.36	0	1.16	1	1.66	1	1.35	0.9	1.23	0.12	1.74	1	1.4	0.96	2.48	0	2.65	0	2.07	0	1.75	0	1.48	1	2	0	2.22	0	2.34	0
GO:0009889_regulation of biosynthetic process	0.85	0	1.39	0.34	1.44	1	1.33	1	1.15	1	2.02	1	1.22	1	1.96	0	2.38	0	1.55	0	2.1	0	1.46	1	2.39	0	2.4	0	2.02	0
GO:0009890_negative regulation of biosynthetic process	0.87	0	1.33	0.24	1.58	1	1.48	1	1.2	1	1.97	1	1.33	1	2.04	0	2.36	0	1.56	0	2.17	0	1.37	1	2.39	0	2.17	0	2.02	0
GO:0009891_positive regulation of biosynthetic process	0.89	0.44	1.36	0.76	1.38	1	1.43	0.98	1.18	1	2.02	0.86	1.18	1	2.2	0	2.7	0	1.81	0	2	0	1.49	1	2.53	0	2.5	0	2.19	0
GO:0009892_negative regulation of metabolic process	0.92	0.18	1.37	0.98	1.57	1	1.51	1	1.25	1	1.98	1	1.32	1	2.06	0	2.42	0	1.67	0	2.19	0	1.36	1	2.42	0	2.47	0	2.15	0
GO:0009893_positive regulation of metabolic process	0.88	0.16	1.33	0.98	1.45	1	1.41	1	1.18	1	2	0.98	1.22	1	2.02	0	2.53	0	1.74	0	1.99	0	1.44	1	2.4	0	2.47	0	2.19	0
GO:0009894_regulation of catabolic process	1.08	0.02	1.44	0.5	1.31	1	1.88	0.38	1.43	0.72	2.1	0.98	1.04	1	2.24	0	3.1	0	1.77	0	1.88	0	1.25	1	2.32	0	3.65	0	3.08	0
GO:0009895_negative regulation of catabolic process	1.44	0.02	1.6	0.64	1.31	0.94	1.67	0.9	2	0.36	1.37	1	1.05	0.88	2.35	0	2.18	0	1.28	0.16	1.49	0.7	1.01	1	1.46	0.38	3.01	0.02	2.88	0
GO:0009896_positive regulation of catabolic process	1.22	0.16	1.13	0.9	1.17	0.96	1.2	0.86	1.41	0.38	1.63	0.96	0.87	0.02	1.67	0	2	0	1.85	0.04	2.15	0	1.42	0.74	1.97	0.02	3.62	0	2.07	0.16
GO:0009913_epidermal cell differentiation	3.21	0.06	1.55	0.14	1.57	0.8	2.24	0	2.29	0	1.44	0.82	1.42	0.48	6.13	0	2.89	0	1.83	0.54	1.02	0.7	0.59	0.14	1.46	0.42	1.97	0	5.48	0
GO:0009914_hormone transport	0.63	0.02	1.24	0.64	0.95	0	1.47	0.72	1.48	0.4	1.58	0.94	0.99	0	1.22	0.14	1.32	0	1.86	0.02	0.99	0.04	1.26	0.72	1.65	0.04	1.56	0.06	1.46	0.66
GO:0009948_anterior/posterior axis specification	2.7	0	0.52	0	6.43	0.04	0.97	0.08	1.43	0.52	2.61	0.26	4.53	0.02	2.82	0	2.54	0.02	5.53	0	1.77	0.28	5.66	0.02	4.27	0	4.31	0.04	2.38	0.18
GO:0009952_anterior/posterior pattern specification	1.06	0.06	1.66	0.38	2	0.2	1.26	0.88	1.49	0.3	1.89	0.86	1.59	0.22	2.27	0	2.41	0	2.34	0	1.96	0.02	2.26	0.24	2.52	0.02	2.36	0	2.05	0
GO:0009953_dorsal/ventral pattern formation	1.58	0.04	1.37	0.66	2.96	0	1.42	0.86	1.5	0.28	1.64	0.86	1.73	0.42	1.37	0.06	2.5	0	2.42	0	1.26	0.8	1.8	0.5	1.94	0.02	2.82	0	2.36	0.02
GO:0009954_proximal/distal pattern formation	1.01	0.4	1.42	0.56	0.87	0.02	1.1	0.9	1.54	0.5	0.74	0	0.54	0	1.33	0.42	1.25	0.28	1.07	0.88	0.79	0.24	0.87	0.02	1.39	0.4	0.71	0.3	1.79	0.68
GO:0009966_regulation of signal transduction	0.99	1	1.32	1	1.37	1	1.6	1	1.33	0.9	1.72	1	1.14	1	2.08	0	2.71	0	1.85	0	1.78	0	1.31	1	2.23	0	2.8	0	2.58	0
GO:0009967_positive regulation of signal transduction	0.99	0.58	1.25	0.98	1.22	1	1.51	1	1.32	0.34	1.68	1	1.05	1	2.08	0	2.58	0	1.93	0	1.61	0	1.4	1	2.09	0	2.63	0	2.36	0
GO:0009968_negative regulation of signal transduction	0.95	0.92	1.29	0.94	1.36	1	1.57	1	1.27	1	1.76	1	1.11	1	2.25	0	2.68	0	1.73	0	2.03	0	1.31	1	2.24	0	2.65	0	2.42	0
GO:0009987_cellular process	0.92	0	1.29	1	1.46	1	1.36	1	1.17	1	1.82	1	1.22	1	1.72	0	2.19	0	1.61	0	1.8	0	1.37	1	2.12	0	2.31	0	2.02	0
GO:0009988_cell-cell recognition	0.71	0.42	1.29	0.36	0.89	0	1.79	0.44	0.71	0.1	0.7	0	1.12	0.84	1.05	0.32	1.4	0	0.8	0.18	1.03	0.78	0.58	0.06	1.35	0.48	1.67	0.12	1.13	0.6
GO:0009991_response to extracellular stimulus	1.82	0	1	0.02	2.01	0.94	0.95	0	1.32	0.96	1.64	0.9	1.45	0.94	1.87	0	1.3	0	2.21	0	1.92	0	1.41	1	1.54	0.06	1.69	0.02	2.05	0.04
GO:0010001_glial cell differentiation	2.03	0	0.61	0	2.82	0.04	0.65	0	0.63	0	1.7	0.96	2.89	0.02	2.5	0	1.3	0.04	1.55	0.32	1.86	0.02	1.37	0.96	1.16	0.84	1.31	0.44	1.56	0.34
GO:0010033_response to organic substance	1.01	0	1.15	1	1.39	1	1.27	1	1.14	1	1.71	1	1.15	1	1.79	0	2.04	0	1.59	0	1.73	0	1.35	1	2.06	0	2.04	0	1.94	0
GO:0010035_response to inorganic substance	1.07	0.52	1.12	0.74	1.16	1	1.14	0.98	1.2	0.92	1.32	1	0.92	0	1.66	0	1.54	0	1.44	0.06	1.48	0.54	1.36	0.98	1.96	0	2.14	0	2.14	0
GO:0010038_response to metal ion	0.99	0.52	1.1	0.46	1.14	0.96	1.11	0.94	1.11	0.74	1.18	1	0.96	0	1.42	0.02	1.53	0	1.39	0.06	1.26	0.86	1.3	0.78	1.88	0.08	1.83	0.02	1.99	0
GO:0010043_response to zinc ion	1.06	0.4	0.97	0.3	0.86	0.04	0.94	0.34	1.12	0.4	1.07	0.9	0.82	0.06	1.33	0.3	1.38	0.12	1.1	0.4	1	0.18	1.07	0.78	1.55	0.7	1.28	0.48	1.27	0.32
GO:0010171_body morphogenesis	1.14	0.18	0.7	0.1	1.33	0.92	0.84	0.02	1.61	0.34	1.17	1	1.17	0.76	3.56	0	2.29	0.06	2.81	0.14	2.85	0.1	4.31	0.04	2.61	0.24	1.99	0.24	2.01	0.38
GO:0010212_response to ionizing radiation	1	0.76	1.29	0.66	1.84	0.84	1.27	0.92	1.19	0.84	2.17	0.72	1.3	0.94	3.11	0	3.37	0	3.02	0	3.82	0	1.53	0.9	2.75	0	3.32	0	2.49	0
GO:0010243_response to organonitrogen compound	1.04	0	1.24	0.96	1.52	1	1.23	1	1.18	0.94	1.75	1	1.21	1	1.94	0	1.83	0	1.84	0	1.77	0	1.42	1	2.27	0	1.69	0	2.2	0
GO:0010256_endomembrane system organization	1.05	0.1	1.23	1	1.1	1	1.3	1	1.39	0.56	1.43	1	0.91	0	1.83	0	2.19	0	1.1	0.84	1.38	0.84	1.11	1	1.72	0	1.79	0	2.28	0
GO:0010332_response to gamma radiation	1.23	0.14	1.69	0.3	1.74	0.76	2.09	0.26	3.19	0	2.28	0.58	1	0.12	2.02	0.02	3.74	0	3.31	0	4.62	0	1.77	0.56	2.4	0.06	4.09	0	3.54	0.04
GO:0010463_mesenchymal cell proliferation	1.19	0.24	0.78	0.24	2.12	0.4	0.55	0.04	0.62	0.06	1.2	0.86	1.74	0.48	1.64	0.26	1.06	0.34	1.2	0.56	1.63	0.34	1.5	0.66	2.66	0.26	1	0.52	1.73	0.62
GO:0010464_regulation of mesenchymal cell proliferation	1.7	0.12	0.87	0.22	2.97	0.18	0.49	0.06	0.57	0.02	1.56	0.88	2.25	0.18	1.91	0.18	0.97	0.4	1.17	0.54	1.6	0.38	1.7	0.48	2.39	0.2	0.99	0.4	1.62	0.72
GO:0010466_negative regulation of peptidase activity	6.36	0	0.99	0.32	2.64	0.58	0.56	0.02	2.27	0.12	1.01	0.96	2.61	0.22	1.31	0.08	0.61	0.58	4.47	0	1.67	0.32	1.79	0.5	0.59	0.02	2.74	0.02	1.9	0.22
GO:0010467_gene expression	0.92	0.02	1.36	1	1.49	1	1.24	1	1.08	1	2	1	1.21	1	1.87	0	2.31	0	1.53	0	2.1	0	1.42	1	2.22	0	2.4	0	2.02	0
GO:0010468_regulation of gene expression	0.9	0	1.35	1	1.5	1	1.25	1	1.14	1	2.06	1	1.28	1	1.96	0	2.33	0	1.62	0	2.16	0	1.48	1	2.35	0	2.41	0	1.97	0
GO:0010469_regulation of receptor activity	0.8	0.3	1.1	0.9	1.31	1	1.06	0.98	0.86	0	1.15	0.92	0.93	0.02	2.28	0	1.88	0	2.32	0.06	1.72	0.44	1.2	0.92	2.16	0.12	2.27	0.16	1.54	0.74
GO:0010498_proteasomal protein catabolic process	0.87	0.1	1.49	0.26	1.76	0.96	1.07	1	0.98	0	2.17	0.88	1.41	1	1.93	0	1.83	0	1.08	0.96	2.57	0	1.22	1	2.46	0	2.17	0	1.75	0.14
GO:0010506_regulation of autophagy	1.05	0.44	0.61	0.02	1.48	0.96	1.24	1	1.4	0.42	1.65	0.96	1.33	0.88	1.43	0.16	1.12	0.02	1.9	0.02	1.37	0.66	1.12	0.98	1.61	0.36	1.76	0.02	1.56	0.76
GO:0010517_regulation of phospholipase activity	0.93	0.32	1.05	0.92	0.75	0.14	0.99	0	0.79	0.04	2.49	0.6	0.76	0.08	1.56	0	2.48	0.06	0.91	0.6	1.97	0.06	0.88	0.06	2.12	0.16	2.2	0.06	1.51	0.28
GO:0010518_positive regulation of phospholipase activity	0.94	0.44	1.28	0.86	0.67	0.06	1.05	0.9	0.82	0.1	2.88	0.56	0.7	0.08	1.56	0.02	2.99	0.04	1.06	0.52	2.17	0.12	0.97	0.2	2.38	0.16	2.57	0.02	1.62	0.2
GO:0010522_regulation of calcium ion transport into cytosol	1.53	0.22	0.75	0.22	2.3	0.18	0.85	0.28	0.83	0.42	1.15	1	3.16	0.24	0.95	0.46	0.53	0.48	1.09	0.76	1.83	0.18	0.89	0.14	1.15	0.72	0.58	0.1	0.76	0.24
GO:0010524_positive regulation of calcium ion transport into cytosol	0.98	0.5	0.53	0.06	2.57	0.44	0.56	0.12	0.51	0.24	0.9	0.08	3.17	0.18	0.77	0.42	0.3	0.16	0.9	0.14	1.48	0.46	0.51	0.14	0.75	0.26	0.2	0	0.46	0.1
GO:0010556_regulation of macromolecule biosynthetic process	0.85	0	1.4	0.24	1.47	1	1.33	1	1.17	1	2.06	1	1.24	1	2.02	0	2.44	0	1.56	0	2.16	0	1.49	1	2.43	0	2.49	0	2.03	0
GO:0010557_positive regulation of macromolecule biosynthetic process	0.9	0.56	1.39	0.7	1.44	1	1.43	0.98	1.21	1	2.1	0.6	1.23	1	2.33	0	2.89	0	1.77	0	2.09	0	1.53	1	2.6	0	2.68	0	2.23	0
GO:0010558_negative regulation of macromolecule biosynthetic process	0.9	0.08	1.35	0.46	1.59	1	1.49	1	1.22	1	2.03	1	1.31	1	2.15	0	2.49	0	1.61	0	2.25	0	1.39	1	2.44	0	2.26	0	2.06	0
GO:0010562_positive regulation of phosphorus metabolic process	0.91	0.14	1.36	0.78	1.33	1	1.49	1	1.28	0.96	1.84	1	1.1	1	2.04	0	2.47	0	1.81	0	1.79	0	1.42	1	2.25	0	2.36	0	2.5	0
GO:0010563_negative regulation of phosphorus metabolic process	0.78	0.06	1.41	0.68	1.54	0.98	1.83	0.42	1.29	0.84	1.92	0.82	1.37	1	1.97	0	2.42	0	1.46	0	1.99	0	1.22	1	2.47	0	2.41	0	2.67	0
GO:0010564_regulation of cell cycle process	0.92	0.58	1.55	0.16	1.43	1	1.06	1	1.17	1	2.27	0.56	1.17	1	2.64	0	2.1	0	1.41	0	2.17	0	1.57	0.94	2.08	0	2.39	0	2.16	0
GO:0010565_regulation of cellular ketone metabolic process	1.45	0	1.46	0.24	1.92	0.92	1.23	0.96	1.34	0.66	2.02	0.72	1.7	0.74	1.91	0	1.57	0	1.98	0.02	2.13	0	1.64	0.3	2.35	0.02	2.68	0	2.01	0.24
GO:0010594_regulation of endothelial cell migration	1.24	0.52	1.08	0.92	1.28	0.84	1.32	0.92	1.54	0.54	1.88	0.8	0.83	0	3.51	0	4.89	0	1.7	0.52	2.76	0.02	2.01	0.38	3.21	0	2.61	0.08	2.56	0.04
GO:0010595_positive regulation of endothelial cell migration	0.82	0.36	0.78	0.02	1.04	0.9	0.94	0	1.34	0.54	2.15	0.76	0.59	0	3.12	0	3.52	0	1.13	0.62	2.46	0.06	1.56	0.64	3.78	0	1.46	0.26	1.88	0.36
GO:0010596_negative regulation of endothelial cell migration	1.82	0.22	2.23	0.2	1.16	0.68	1.78	0.46	0.76	0.1	1.25	0.92	0.96	0.16	3.66	0	3.47	0.02	2.33	0.38	3.49	0.02	2.33	0.36	2.29	0.28	3.03	0.1	2.61	0.18
GO:0010604_positive regulation of macromolecule metabolic process	0.89	0.4	1.34	0.96	1.52	1	1.41	1	1.19	1	2.09	0.9	1.26	1	2.11	0	2.65	0	1.78	0	2.07	0	1.49	1	2.48	0	2.48	0	2.2	0
GO:0010605_negative regulation of macromolecule metabolic process	0.9	0	1.36	0.8	1.57	1	1.51	1	1.23	1	2.07	1	1.28	1	2.12	0	2.58	0	1.66	0	2.25	0	1.39	1	2.48	0	2.45	0	2.12	0
GO:0010608_posttranscriptional regulation of gene expression	1.01	0.04	1.2	0.98	1.45	1	1.17	1	1.1	0.94	1.87	0.9	1.12	1	2.04	0	2.17	0	1.36	0	2.21	0	1.34	1	2.11	0	2.57	0	2.3	0
GO:0010623_developmental programmed cell death	0.76	0.42	1.91	0.48	0.58	0.06	1.5	0.56	1.91	0.24	1.56	0.92	0.51	0.02	1.53	0.26	1.49	0.16	0.56	0	2.63	0.08	0.71	0	2.2	0.1	1.17	0.48	2.52	0.18
GO:0010628_positive regulation of gene expression	0.83	0.18	1.38	0.76	1.44	1	1.38	1	1.19	1	2.06	0.9	1.24	1	2.24	0	2.68	0	1.79	0	1.95	0	1.55	1	2.54	0	2.3	0	2.09	0
GO:0010629_negative regulation of gene expression	0.94	0.52	1.29	0.84	1.72	0.98	1.48	1	1.18	1	2.01	1	1.45	0.84	2.13	0	2.38	0	1.67	0	2.34	0	1.44	1	2.46	0	2.26	0	2.07	0
GO:0010631_epithelial cell migration	1.25	0.18	1.13	0.96	1.29	0.98	1.36	0.88	1.37	0.76	2.01	0.76	0.88	0	3.71	0	4.86	0	2.17	0.14	2	0.04	1.86	0.18	2.53	0	3.18	0	3.06	0
GO:0010632_regulation of epithelial cell migration	1.09	0.56	0.98	0.06	1.28	0.8	1.32	0.92	1.37	0.52	1.81	0.72	0.9	0.06	3.04	0	5.43	0	1.89	0.38	2.15	0.08	1.7	0.3	2.64	0.04	2.78	0	2.76	0.02
GO:0010633_negative regulation of epithelial cell migration	1.48	0.18	1.42	0.5	2.11	0.56	1.45	0.7	0.64	0.02	2.07	0.66	1.53	0.56	3.16	0.04	5.17	0	2.7	0.18	5.06	0	1.86	0.52	3.79	0.06	4.02	0	5.7	0.02
GO:0010634_positive regulation of epithelial cell migration	0.94	0.52	0.79	0.04	0.98	0.02	1.09	0.96	1.46	0.32	1.98	0.66	0.67	0.02	2.8	0	4.74	0	1.48	0.18	1.74	0.18	1.48	0.68	2.62	0	1.92	0	2.41	0.08
GO:0010638_positive regulation of organelle organization	0.93	0.18	1.63	0	1.74	0.96	1.95	0.1	1.31	0.52	1.8	0.9	1.33	1	1.9	0	3.25	0	1.96	0	1.95	0	1.44	0.94	2.29	0	3.88	0	2.86	0
GO:0010639_negative regulation of organelle organization	0.89	0.2	0.96	0.04	1.35	1	1.11	1	1.12	0.92	1.4	1	1.03	1	1.83	0	2.28	0	1.31	0.08	1.57	0.4	1.13	1	1.84	0.1	1.52	0	1.8	0.22
GO:0010646_regulation of cell communication	0.96	1	1.31	1	1.38	1	1.6	1	1.33	0.98	1.71	1	1.16	1	2.02	0	2.56	0	1.82	0	1.74	0	1.3	1	2.2	0	2.63	0	2.51	0
GO:0010647_positive regulation of cell communication	0.99	0.88	1.21	1	1.26	1	1.49	1	1.32	0.16	1.68	1	1.07	1	2.06	0	2.49	0	1.9	0	1.62	0	1.38	1	2.06	0	2.51	0	2.31	0
GO:0010648_negative regulation of cell communication	0.95	0.86	1.3	0.78	1.38	1	1.55	1	1.27	1	1.71	1	1.13	1	2.2	0	2.64	0	1.69	0	1.99	0	1.25	1	2.21	0	2.58	0	2.46	0
GO:0010657_muscle cell apoptotic process	0.5	0.08	1.53	0.4	2.92	0.32	1.61	0.44	0.89	0.28	6.72	0.14	2.07	0.48	2.68	0.04	2.98	0.2	2.34	0.32	2.04	0.3	1.86	0.72	3.51	0.12	2.21	0.42	1.06	0.72
GO:0010660_regulation of muscle cell apoptotic process	0.41	0.04	1.66	0.24	3.1	0.34	1.65	0.52	0.83	0.14	6.84	0.24	2.1	0.42	3.03	0.04	2.89	0.2	2.56	0.14	3.07	0.16	1.87	0.42	3.45	0.06	2.23	0.36	1.01	0.56
GO:0010675_regulation of cellular carbohydrate metabolic process	0.87	0.48	1.55	0.18	1.8	0.56	1.96	0.08	2.14	0	2.35	0.24	1.26	0.72	2.12	0	2.91	0	2.17	0	2.5	0	1.23	0.82	4.09	0	2.88	0	2.48	0
GO:0010676_positive regulation of cellular carbohydrate metabolic process	0.54	0.14	0.52	0	2.53	0.14	0.61	0.06	0.4	0.02	2.49	0.3	1.31	0.38	0.85	0.62	1.28	0.1	0.92	0.48	1.7	0.24	0.65	0.14	1.62	0.34	1.28	0.14	0.86	0.08
GO:0010717_regulation of epithelial to mesenchymal transition	1.45	0.06	0.64	0	0.72	0.02	0.75	0	1.86	0.1	1.19	0.98	0.65	0	2.99	0	3.08	0	2.37	0.24	1.08	0.94	1.89	0.5	1.65	0.64	1.53	0.32	1.78	0.5
GO:0010720_positive regulation of cell development	1.18	0.04	0.53	0	1.17	0.98	0.59	0	0.84	0	1.58	1	1.07	0.94	2.28	0	1.56	0	1.3	0.38	1.53	0.62	1.34	0.94	1.97	0.06	1.95	0	1.36	1
GO:0010721_negative regulation of cell development	1.08	0.4	0.98	0	1.82	0.72	1.18	1	1.15	0.86	1.74	1	1.57	0.58	1.86	0.14	1.2	0.12	2.21	0.06	1.91	0.18	1.42	0.9	1.25	0.3	2	0.04	1.73	0.58
GO:0010742_macrophage derived foam cell differentiation	5.14	0	2.11	0.28	3.69	0.3	0.93	0.16	0.65	0.2	5.13	0.36	2.25	0.42	0.2	0.24	1.26	0.36	0.65	0.22	1.66	0.4	1.11	0.66	1.02	0.78	0.31	0.08	0.69	0.14
GO:0010769_regulation of cell morphogenesis involved in differentiation	0.96	0.62	0.78	0	1.54	0.9	0.74	0	0.92	0	1.6	1	1.31	0.86	2.05	0	1.66	0	1.62	0	1.54	0.64	1.31	1	1.89	0.1	2.04	0	1.45	0.9
GO:0010770_positive regulation of cell morphogenesis involved in differentiation	0.59	0.12	0.7	0	0.53	0	0.54	0	1.79	0.22	1.48	0.94	0.47	0	1.95	0.1	2.7	0.04	1.29	0.42	1.03	0.86	1.25	0.82	1.62	0.54	2.37	0	1.75	0.42
GO:0010810_regulation of cell-substrate adhesion	1.03	0.42	0.68	0	0.75	0	0.59	0.02	0.92	0	1.27	1	0.55	0	2.48	0	2.93	0	1.19	0.44	1.59	0.22	1.45	0.96	2.31	0	1.41	0.42	1.33	0.94
GO:0010811_positive regulation of cell-substrate adhesion	0.75	0.14	0.56	0	0.6	0	0.44	0	0.69	0	1.04	0.9	0.43	0	1.85	0.12	2.4	0.08	0.95	0.32	1.34	0.6	1.59	0.74	2.25	0.08	1.18	0.72	1.07	0.8
GO:0010812_negative regulation of cell-substrate adhesion	0.91	0.4	1.13	0.88	1.13	0.8	0.86	0	0.94	0.34	1.56	0.8	0.9	0.12	4.15	0	3.33	0	1.63	0.3	2.34	0.16	1.34	0.92	3.77	0.12	2.23	0.12	2.42	0.16
GO:0010817_regulation of hormone levels	1.17	0	1.1	0.88	1.53	0.98	1.38	0.56	1.53	0.04	1.31	1	1.3	0.88	1.39	0	1.35	0	2.14	0	1.36	0.94	1.5	0.66	1.68	0.1	1.99	0	1.64	0.14
GO:0010821_regulation of mitochondrion organization	0.85	0.22	1.94	0.04	1.86	0.74	1.8	0.56	1.39	0.46	2.33	0.56	1.41	0.8	1.73	0	1.66	0.08	1.27	0.34	1.56	0.36	2	0.24	1.63	0.32	2.02	0	2.49	0.04
GO:0010822_positive regulation of mitochondrion organization	0.74	0.24	1.83	0.16	2.05	0.36	1.56	0.82	1.33	0.56	2.81	0.12	1.71	0.32	1.9	0	1.35	0.02	1.28	0.3	1.78	0.2	2.47	0	1.58	0.2	1.89	0.02	2.54	0.04
GO:0010827_regulation of glucose transport	1.09	0.18	0.87	0.04	0.99	0	0.96	0	1.22	0.7	1.54	0.98	0.84	0.04	1.76	0	2.15	0.04	2.47	0.04	1.92	0.14	1.37	0.86	1.93	0.32	1.96	0.14	2.37	0.06
GO:0010828_positive regulation of glucose transport	2.16	0.06	1.7	0.34	4.01	0.24	2.01	0.64	4.88	0.04	1.74	0.76	4.7	0.08	2.17	0.06	5.16	0.04	12.26	0.04	6.75	0.1	3.76	0.18	7.64	0.14	1.07	0.54	9.05	0.08
GO:0010830_regulation of myotube differentiation	0.85	0.54	0.95	0.06	1.94	0.46	1.58	0.72	1.16	0.74	1.76	0.72	2.01	0.22	1.8	0.1	1.35	0.08	1.75	0.1	3.17	0	2.14	0.22	2.62	0.06	2.48	0	1.38	0.72
GO:0010833_telomere maintenance via telomere lengthening	0.45	0	0.78	0	0.76	0	0.48	0	0.42	0	0.73	0	0.92	0.02	1.68	0	1.68	0.04	2.15	0.02	1.17	0.88	1.27	0.88	1.38	0.54	2.15	0	1.52	0.66
GO:0010863_positive regulation of phospholipase C activity	0.77	0.26	0.93	0.14	0.46	0.04	1	0.04	0.85	0.1	2.43	0.64	0.74	0.04	0.82	0.6	2.21	0	0.9	0.16	1.44	0.46	0.83	0.1	1.58	0.48	2.02	0.14	1.02	0.6
GO:0010876_lipid localization	5.15	0	1.17	0.98	2.36	0.48	0.62	0	1.63	0.62	0.89	0	2.45	0.24	0.94	0.36	0.41	0.04	2.93	0	1.59	0.2	1.84	0.66	0.58	0	2.46	0	1.2	0.84
GO:0010883_regulation of lipid storage	0.85	0.44	1.3	0.5	1.91	0.44	1.47	0.62	1	0.72	1.16	0.94	1.83	0.42	1.38	0.14	2.35	0	5.19	0	0.88	0.2	0.98	0.22	1.71	0.32	2.36	0.04	1.98	0.22
GO:0010906_regulation of glucose metabolic process	0.92	0.48	1.16	0.74	1.26	1	1.73	0.32	1.82	0.08	2.78	0.18	0.93	0.06	2.01	0	2.4	0	2.07	0	2.41	0	1.4	0.82	3.24	0	2.31	0	1.98	0.12
GO:0010907_positive regulation of glucose metabolic process	1.15	0.3	0.61	0.02	2.25	0.28	0.52	0	0.66	0.08	2.86	0.2	1.52	0.56	0.77	0.32	1.73	0.02	1.34	0.2	1.64	0.42	1.59	0.4	1.54	0.38	2.2	0.06	1.36	0.64
GO:0010921_regulation of phosphatase activity	0.81	0.16	1.42	0.28	1.55	0.62	1.46	0.66	1.29	0.56	1.3	0.98	1.47	0.76	1.8	0.02	3.04	0	2.03	0.08	2.94	0	1.12	0.98	3.27	0	2.55	0	2.89	0
GO:0010923_negative regulation of phosphatase activity	0.85	0.34	1.31	0.72	1.66	0.8	0.99	0.06	0.94	0.1	2.01	0.58	1.86	0.48	2.12	0	2.26	0	2.37	0	2.27	0.12	1.23	0.94	2.81	0.06	2.52	0	2.74	0
GO:0010927_cellular component assembly involved in morphogenesis	1.02	0.48	1.01	0.96	1.97	0.64	1.22	1	1.07	0.98	2.92	0.26	1.41	1	2.22	0	1.82	0	1.55	0.16	2.53	0	1.79	0.44	2.86	0	2.17	0.06	1.71	0.5
GO:0010941_regulation of cell death	0.99	0.98	1.24	1	1.45	1	1.44	1	1.2	1	1.93	1	1.11	1	2.06	0	2.65	0	1.89	0	2.13	0	1.38	1	2.51	0	2.6	0	2.25	0
GO:0010942_positive regulation of cell death	1.02	0.38	1.29	0.86	1.57	1	1.73	0.64	1.25	0.94	2.52	0.2	1.02	1	2.32	0	3.05	0	2.01	0	2.36	0	1.5	0.98	2.98	0	3.3	0	2.3	0
GO:0010948_negative regulation of cell cycle process	1.01	0.12	1.61	0.04	1.46	0.92	1.2	1	1.22	0.98	2.03	0.94	1.29	0.94	2.6	0	2.32	0	1.54	0.02	2.34	0	1.43	0.9	2.14	0	2.62	0	2.2	0
GO:0010950_positive regulation of endopeptidase activity	1.07	0.14	1.04	1	1.43	0.9	1.05	0.96	1.07	1	1.8	0.94	1.07	0.94	1.92	0	2.91	0	1.54	0.06	1.89	0.08	1.69	0.6	2.58	0.02	2.8	0	2.24	0
GO:0010951_negative regulation of endopeptidase activity	6.46	0	1.06	0.78	2.64	0.38	0.57	0.06	2.33	0.04	1.01	0.94	2.64	0.34	1.31	0.12	0.6	0.68	4.55	0	1.6	0.4	1.83	0.48	0.59	0	2.85	0.02	1.94	0.26
GO:0010952_positive regulation of peptidase activity	1.1	0.18	1.11	0.98	1.39	0.92	1.04	0.98	1.11	0.96	1.85	0.9	1.06	0.98	2.03	0	3	0	1.54	0.04	1.84	0.08	1.75	0.4	2.81	0	2.76	0	2.43	0
GO:0010954_positive regulation of protein processing	1.09	0.34	1.12	0.8	1.35	0.86	1.22	0.92	0.85	0.02	1.86	0.82	1.11	0.96	2.36	0	3.94	0	3.66	0.02	3.34	0	1.5	0.78	3.49	0	4.85	0	2.75	0.2
GO:0010955_negative regulation of protein processing	2.98	0.02	0.43	0	2.41	0.32	0.62	0.18	1.32	0.6	1.87	0.8	1.9	0.42	2.43	0.04	1	0.78	4.01	0.1	1.42	0.48	2.25	0.52	2.14	0.46	2.58	0.02	1.96	0.32
GO:0010959_regulation of metal ion transport	0.58	0.02	0.88	0.08	1.6	0.82	0.87	0.06	0.62	0	1.46	0.98	1.82	0.6	0.77	0.54	0.63	0.66	1.37	0.22	1.16	0.54	1.88	0.22	1.75	0	0.98	0.76	0.93	0.02
GO:0010970_microtubule-based transport	0.71	0.02	1.02	0.98	1.16	1	1.06	0.98	1.33	0.62	1.71	0.88	0.9	0	1.46	0.02	2.23	0	1.42	0.04	1.23	0.88	1.54	0.82	2.25	0	3.16	0	1.6	0.58
GO:0010975_regulation of neuron projection development	0.85	0.12	0.87	0	1.74	0.94	0.91	0	0.83	0	1.82	0.98	1.57	0.58	1.91	0	1.53	0	1.3	0.04	1.51	0.66	1.41	1	2.08	0	1.84	0	1.25	1
GO:0010976_positive regulation of neuron projection development	0.76	0.14	1.08	0.94	1.19	0.96	1.11	0.96	0.9	0.04	1.75	0.76	1.32	0.8	2.43	0	1.08	0.1	1.26	0.26	2.08	0.22	1.45	0.74	3.49	0	1.3	0.1	2.34	0.12
GO:0010977_negative regulation of neuron projection development	0.45	0.06	0.55	0.04	1.02	0.96	0.31	0	0.71	0.1	1.11	1	0.8	0.18	0.79	0.12	1.34	0	0.57	0.14	1.57	0.52	0.85	0.06	3.6	0.14	1.61	0.24	0.48	0
GO:0012501_programmed cell death	0.99	1	1.31	1	1.48	1	1.61	1	1.29	1	1.89	1	1.16	1	2.12	0	2.75	0	1.82	0	2.03	0	1.43	1	2.49	0	2.79	0	2.33	0
GO:0014013_regulation of gliogenesis	1.3	0.18	0.44	0	1.99	0.32	0.75	0.14	0.75	0.06	1.02	1	2.46	0.2	1.58	0.34	0.74	0.28	0.95	0.28	1.48	0.3	1.33	0.66	0.44	0.02	1.18	0.72	0.95	0.04
GO:0014015_positive regulation of gliogenesis	1.61	0.14	0.18	0	2.5	0.34	0.59	0.02	0.74	0.04	0.56	0	2.7	0.04	1.79	0.2	0.4	0.1	1.24	0.46	1.18	0.68	0.76	0	0.53	0	0.7	0.04	0.69	0.04
GO:0014020_primary neural tube formation	2	0	1.1	0.92	1.97	0.5	1.14	1	0.97	0	1.51	1	1.95	0.18	2.02	0	1.57	0	2.27	0	2.01	0.04	1.28	0.98	1.75	0.1	1.59	0.02	1.59	0.72
GO:0014031_mesenchymal cell development	2.34	0	0.54	0	3.51	0.06	0.73	0	0.75	0	1.22	1	3.25	0	2.87	0	0.97	0.66	1.98	0.16	2.24	0	0.91	0	0.96	0.12	0.91	0.22	1.29	0.76
GO:0014032_neural crest cell development	2.55	0	0.42	0	5.42	0.06	0.51	0	0.44	0	1.25	0.92	5.41	0	2.67	0	0.81	0.46	1.55	0.34	1.93	0.14	1.17	0.84	0.84	0.16	0.66	0.22	0.99	0.28
GO:0014033_neural crest cell differentiation	2.4	0	0.46	0	4.81	0	0.67	0	0.56	0	1.22	1	4.74	0	2.58	0	0.84	0.44	1.63	0.38	1.83	0.38	1.17	0.88	0.84	0.04	0.7	0.14	1.21	0.66
GO:0014047_glutamate secretion	0.42	0.06	0.75	0.06	1.55	0.78	1.03	0.96	1.05	0.86	1.02	0.94	1.13	0.84	1.02	0.42	0.92	0.42	2.66	0.2	0.79	0.08	0.97	0.04	1.19	0.78	1.2	0.28	1.19	0.88
GO:0014065_phosphatidylinositol 3-kinase signaling	1.67	0.02	1.46	0.42	1.69	0.6	2.79	0.18	1.11	0.88	1.78	0.74	2.07	0.04	1.75	0.06	3.87	0	2.04	0.06	1.64	0.18	1.34	0.64	2.21	0.04	3.9	0.02	3.84	0.02
GO:0014066_regulation of phosphatidylinositol 3-kinase signaling	2.01	0.02	1.14	0.52	1.59	0.5	2.07	0.34	0.86	0.06	1.54	0.78	1.67	0.28	1.5	0.08	2.58	0.04	1.63	0.2	1.47	0.44	1.55	0.38	1.89	0.14	3.11	0.16	3.97	0.04
GO:0014068_positive regulation of phosphatidylinositol 3-kinase signaling	2.06	0.02	1.31	0.54	1.89	0.42	2.64	0.28	0.82	0.16	1.66	0.7	2.15	0.08	1.27	0.32	3.33	0.02	1.69	0.12	1.41	0.64	1.71	0.3	2.33	0	2.78	0.02	3.78	0.02
GO:0014070_response to organic cyclic compound	1.23	0	1.09	1	1.74	1	1.02	1	1.09	1	1.52	1	1.55	0.56	1.82	0	1.53	0	2.05	0	1.58	0	1.45	1	1.85	0	1.54	0	1.89	0
GO:0014074_response to purine-containing compound	1.15	0.24	0.96	0.42	1.5	0.86	0.97	0.14	0.93	0.12	1.45	0.92	1.02	0.88	1.57	0.02	2.21	0.02	2.03	0.28	1.54	0.32	1.53	0.8	1.78	0.1	1.26	0.22	1.87	0.04
GO:0014075_response to amine	0.58	0.2	0.56	0.1	1.75	0.68	0.93	0.18	0.7	0.22	1.24	0.86	2	0.3	0.82	0.22	1.19	0.2	1.88	0.26	0.88	0.44	0.66	0.04	2.5	0.3	1.25	0.4	1.55	0.44
GO:0014706_striated muscle tissue development	1.05	0.12	1.18	0.9	1.63	0.84	1.37	0.62	1.15	0.9	1.8	1	1.55	0.42	2.3	0	2.33	0	1.95	0	1.67	0.14	1.83	0.72	2.16	0	2.09	0	2.19	0
GO:0014812_muscle cell migration	1.99	0.02	0.82	0.14	1.11	0.92	0.91	0.08	1.06	0.86	2.31	0.54	0.79	0.14	4.53	0	11.7	0	1.57	0.38	2.42	0.12	2.16	0.18	4.94	0	6.14	0	2.25	0.12
GO:0014823_response to activity	2.29	0.1	1.06	0.5	0.68	0.4	1.25	0.6	0.55	0.1	1.81	0.44	0.46	0.08	0.98	0.82	1.36	0.14	2.16	0.14	0.62	0.2	2.07	0.3	2.21	0.32	0.23	0.04	1.11	0.38
GO:0014855_striated muscle cell proliferation	0.56	0.12	0.41	0.02	0.53	0.04	0.59	0.06	1	0.74	1.04	1	0.46	0.04	1.11	0.38	1.74	0.42	2.53	0.08	1.16	0.76	0.7	0.02	1.52	0.56	1.79	0.24	1.17	0.68
GO:0014896_muscle hypertrophy	1.35	0.24	0.99	0.46	2.27	0.34	1.85	0.52	2.02	0.14	1.92	0.74	0.89	0.34	1.27	0.38	0.74	0.46	1.25	0.38	0.93	0.14	0.59	0.04	0.67	0.04	0.96	0.22	1.67	0.2
GO:0014897_striated muscle hypertrophy	1.44	0.24	1.07	0.6	2.3	0.32	2.08	0.4	2.18	0.14	1.76	0.9	0.91	0.22	1.59	0.3	0.85	0.46	1.51	0.2	1.44	0.46	0.57	0.02	1.11	0.76	1.2	0.6	1.65	0.4
GO:0014902_myotube differentiation	0.86	0.58	1.27	0.66	1.76	0.7	1.3	0.92	1.34	0.46	1.43	0.9	1.56	0.52	1.6	0.02	1.91	0	1.43	0.16	1.68	0.12	1.78	0.38	2.19	0.04	1.86	0	1.83	0.26
GO:0014904_myotube cell development	1.14	0.2	1.27	0.7	3.8	0.1	1.63	0.48	1.25	0.5	2.2	0.6	3.56	0.04	1.92	0.02	1.41	0.1	2.17	0.06	2.75	0.04	2.18	0.32	2.11	0.06	1.4	0.34	2.01	0.42
GO:0014909_smooth muscle cell migration	2.15	0.02	0.64	0.04	1.11	0.84	0.79	0.06	0.9	0.18	2.18	0.5	0.73	0.2	4.72	0	11.44	0	1.65	0.34	2.6	0.14	1.81	0.28	4.15	0.02	5.94	0.02	1.5	0.5
GO:0014910_regulation of smooth muscle cell migration	1.79	0.06	0.33	0.04	0.58	0	0.48	0.04	0.63	0.06	1.82	0.76	0.44	0.08	2.72	0.02	7.37	0	0.78	0.12	2.29	0.2	1.21	0.54	3.43	0.02	3.16	0.12	0.73	0.12
GO:0015031_protein transport	0.93	0.16	1.33	1	1.41	1	1.32	1	1.15	1	1.81	1	1.12	1	1.73	0	1.9	0	1.44	0	1.76	0	1.23	1	1.98	0	2.3	0	2.2	0
GO:0015672_monovalent inorganic cation transport	0.8	0	1.03	0.88	1.56	0.96	1.23	0.82	1.15	0.88	1.38	0.94	1.71	0.86	0.68	0.02	0.95	0.94	0.89	0.16	1.04	0.82	1.34	0.98	1.49	0.06	1.17	0.68	1.03	0.94
GO:0015682_ferric iron transport	0.57	0.14	0.91	0.26	5.25	0.08	1.06	0.86	1.06	0.86	4.17	0.02	2.05	0.44	1.72	0.08	0.8	0.54	1.06	0.62	4.14	0.02	1.41	0.74	2.69	0.16	1.85	0.04	0.59	0.02
GO:0015698_inorganic anion transport	1.85	0.38	2.33	0.6	4.66	0.2	2.09	0.44	1.67	0.52	1.28	0.56	3.6	0.1	1.26	0.28	1.53	0.14	1.89	0.26	1.9	0.24	0.91	0.08	1.91	0.18	1.23	0.36	1.35	0.52
GO:0015711_organic anion transport	1.72	0	1.14	0.76	2.47	0.34	1.32	0.98	1.48	0.72	1.02	1	1.68	0.48	1.33	0.04	1.42	0	1.79	0.08	1.76	0.14	1.33	0.92	1.37	0.88	1.42	0.02	1.57	0.68
GO:0015718_monocarboxylic acid transport	1.26	0.1	0.96	0.12	0.99	0.16	2.52	0.46	1.63	0.28	1.04	1	0.82	0.08	1.24	0.26	2.19	0	1.31	0.36	1.19	0.78	1.7	0.3	1.63	0.58	3.3	0	1.76	0.28
GO:0015748_organophosphate ester transport	3.54	0.04	1.15	0.76	3.38	0.32	0.38	0.08	1.32	0.4	1.8	0.78	2.92	0.16	1.56	0.1	0.69	0.36	3.4	0.04	1.53	0.28	2.24	0.08	0.82	0	2.34	0.1	1.67	0.46
GO:0015749_monosaccharide transport	1.19	0.14	0.87	0.02	1.66	0.92	0.85	0	1.19	0.78	1.59	0.96	1.48	0.74	1.46	0.06	1.84	0.04	2.1	0.16	1.83	0.28	1.45	0.82	1.7	0.54	2.25	0.14	2.54	0.1
GO:0015758_glucose transport	1.18	0.18	0.94	0.1	1.56	0.92	0.86	0	1.35	0.64	1.59	1	1.4	0.72	1.44	0.1	1.94	0.02	2.19	0.08	1.85	0.4	1.45	0.62	1.74	0.48	2.29	0.08	2.74	0.06
GO:0015807_L-amino acid transport	0.73	0.34	1.53	0.44	7.37	0.08	2.82	0.3	0.98	0.28	1.96	0.48	3.78	0.26	1.58	0.24	1.19	0.22	1.46	0.4	1.65	0.28	1.02	0.9	1.61	0.38	5.79	0.04	3.07	0.2
GO:0015833_peptide transport	0.55	0	1.25	0.62	1	0	1.42	0.8	1.46	0.46	1.37	0.92	0.95	0.04	1.09	0.16	1.2	0	1.59	0.16	0.8	0	1.25	0.68	1.53	0.12	1.84	0.02	1.4	0.72
GO:0015837_amine transport	0.36	0.1	1.58	0.18	1.37	0.88	1.17	0.66	0.79	0.34	1.42	0.86	1.93	0.66	0.96	0.52	0.31	0.08	2.67	0.1	1.29	0.82	1.74	0.4	2.45	0.44	0.95	0.64	2.01	0.4
GO:0015844_monoamine transport	0.32	0	1.71	0.38	1.32	0.82	0.52	0.14	0.69	0.02	1.47	0.6	1.17	0.5	0.48	0.32	0.47	0.28	0.97	0.54	1.25	0.54	1.28	0.84	2.31	0.22	2.24	0.38	1.11	0.8
GO:0015849_organic acid transport	1.32	0	1.13	0.72	1.82	0.7	2.03	0.62	1.67	0.7	1	1	1.24	0.88	1.08	0.1	1.64	0	1.38	0.2	1.66	0.42	1.27	0.88	1.32	0.88	2.17	0	1.77	0.82
GO:0015850_organic hydroxy compound transport	3.96	0	1.48	0.4	2.53	0.52	0.84	0.02	2.31	0.06	1.04	0.98	2.38	0.24	0.85	0.36	0.38	0.1	2.82	0.12	1.27	0.96	1.07	0.78	0.44	0	2.2	0.18	1.83	0.42
GO:0015908_fatty acid transport	1.29	0.16	0.8	0.14	1.56	0.6	1.33	0.94	1.29	0.76	1.41	0.9	1.03	0.86	1.27	0.24	2.18	0.02	2.71	0	1.4	0.7	1.55	0.6	1.29	0.5	2.84	0	2.36	0.2
GO:0015909_long-chain fatty acid transport	1.08	0.32	0.87	0.1	1.59	0.6	0.68	0	1.06	0.78	1.39	0.88	1.03	0.84	1.31	0.1	1.88	0.02	2.77	0	1.63	0.62	1.65	0.46	1.7	0.4	1.79	0.1	4.05	0.04
GO:0015914_phospholipid transport	4.38	0	1.34	0.64	2.46	0.42	0.53	0.02	1.71	0.32	1.86	0.72	2.44	0.34	1.77	0.24	0.46	0.18	5.02	0.06	1.68	0.36	3.78	0.06	0.72	0.02	3.91	0.02	1.45	0.48
GO:0015918_sterol transport	8.56	0	1.98	0.16	3.97	0.24	0.58	0.16	6.14	0.02	0.63	0.02	3.79	0.28	0.69	0.22	0.12	0	3.55	0.14	1.81	0.4	2.04	0.3	0.26	0	2.48	0.16	1.58	0.38
GO:0015931_nucleobase-containing compound transport	0.97	0.66	1.25	0.92	0.87	0	0.81	0	0.76	0	1.26	1	0.73	0	1.6	0	2.11	0	1.22	0.26	1.65	0.04	1.08	1	1.27	0.8	2.12	0	1.54	0.78
GO:0015980_energy derivation by oxidation of organic compounds	0.96	0.72	0.99	0.02	1.31	1	1.28	1	0.96	0	1.62	1	1.05	1	1.48	0	1.72	0	1.27	0.14	1.73	0.06	1.04	1	1.55	0.02	1.83	0	1.9	0
GO:0015992_proton transport	1.13	0.28	1.13	0.76	1.68	0.86	1.36	0.92	0.97	0.02	2.04	0.4	1.1	0.94	1.62	0.02	2.15	0.02	1.27	0.3	1.91	0.06	1.48	0.84	1.25	0.5	1.73	0.2	1.61	0.54
GO:0016032_viral process	0.87	0.24	1.34	0.44	1.28	1	1.32	1	1.17	1	1.73	1	1.04	1	1.77	0	2.01	0	1.31	0	1.78	0	1.2	1	1.94	0	2.28	0	2.11	0
GO:0016042_lipid catabolic process	2.27	0	1.61	0.44	1.76	0.64	0.59	0	1.92	0.04	1.13	1	1.4	0.7	1.2	0.54	0.5	0.08	1.71	0.1	1.71	0.58	1.82	0.36	1.03	0.94	2.89	0	1.48	0.6
GO:0016043_cellular component organization	0.99	1	1.28	1	1.48	1	1.4	1	1.2	1	1.9	1	1.18	1	2.13	0	2.52	0	1.7	0	2.03	0	1.43	1	2.37	0	2.47	0	2.22	0
GO:0016049_cell growth	1.23	0	0.94	0	1.6	0.98	0.92	0	1.06	1	1.74	0.96	1.23	1	2.44	0	2.3	0	2.07	0	2.2	0	1.36	1	2.39	0	2.57	0	1.77	0.08
GO:0016050_vesicle organization	0.56	0	0.95	0	1.6	0.86	0.91	0	1.01	1	1.84	0.82	1.29	0.9	1.69	0	1.21	0	1.15	0.48	2.11	0	0.81	0	2.62	0.08	1.34	0.06	1.37	0.9
GO:0016051_carbohydrate biosynthetic process	1.19	0.04	1.25	0.68	1.93	0.66	1.13	0.9	1.12	1	1.95	0.58	1.36	0.94	1.33	0	1.88	0	1.5	0.02	2.19	0	1.15	0.94	2.12	0	2.2	0	1.79	0.06
GO:0016052_carbohydrate catabolic process	0.87	0.32	0.98	0.06	1.96	0.6	0.7	0	0.73	0	1.53	0.96	1.35	0.9	1.17	0.06	1.38	0.08	1.81	0	2.07	0.04	1.09	1	1.59	0.22	2.01	0.02	1.45	0.8
GO:0016053_organic acid biosynthetic process	2.26	0	0.8	0	2.59	0.32	0.74	0	1.03	1	1.49	1	1.9	0.24	1.61	0	1.41	0	2.49	0.02	2	0.04	1.58	0.88	1.44	0.64	1.46	0.02	1.74	0.4
GO:0016054_organic acid catabolic process	2.9	0	1.34	0.66	2.25	0.38	0.5	0	1.41	0.64	1.48	0.98	1.69	0.48	1.38	0	0.8	0.84	2.23	0	1.67	0.34	1.42	0.8	1	0.1	2.53	0	1.91	0.18
GO:0016055_Wnt signaling pathway	1.17	0	1.17	0.98	1.8	0.88	1.43	0.9	1.23	0.8	2.19	0.78	1.3	1	3.06	0	3.43	0	2.13	0	2.15	0.02	1.73	0.94	2.23	0	2.64	0	3.01	0
GO:0016056_rhodopsin mediated signaling pathway	0.7	0.28	1.14	0.64	1.89	0.62	0.75	0.06	1.24	0.58	2.05	0.52	1.81	0.38	1.04	0.56	1.27	0.08	0.75	0.18	2.53	0.04	1.09	0.96	1.02	0.62	1.07	0.32	1.17	0.78
GO:0016064_immunoglobulin mediated immune response	0.63	0	1.51	0.26	0.97	0.02	0.97	0.74	1.58	0.44	0.85	0.06	0.9	0.18	0.77	0.54	1.14	0.1	0.58	0.2	0.72	0.24	0.68	0	0.88	0.6	6.11	0.02	1.19	0.36
GO:0016070_RNA metabolic process	0.84	0	1.44	0	1.43	1	1.29	1	1.07	1	2.02	1	1.19	1	1.92	0	2.45	0	1.5	0	2.14	0	1.43	1	2.32	0	2.48	0	2.02	0
GO:0016071_mRNA metabolic process	1	0	1.41	0.6	1.23	1	1.19	1	0.87	0	2.07	1	0.98	0	1.81	0	2.45	0	1.39	0	2.32	0	1.24	1	2	0	2.36	0	2.12	0
GO:0016072_rRNA metabolic process	1.08	0.12	1.09	0.98	0.79	0	0.73	0	0.49	0	0.79	0	0.56	0	0.88	0.02	2.39	0	0.79	0	1.2	0.96	0.69	0	0.64	0	1.77	0	1.44	0.88
GO:0016079_synaptic vesicle exocytosis	0.16	0	0.32	0	1.02	0.94	0.54	0	0.1	0	2.41	0.52	1.74	0.38	0.68	0.08	0.29	0	5.09	0	1.36	0.68	1.56	0.74	1.39	0.6	2.36	0.1	0.31	0
GO:0016101_diterpenoid metabolic process	2.57	0.02	3.86	0.06	2.05	0.74	2.12	0.16	6.25	0	1.02	0.84	1.87	0.46	1.43	0.5	0.94	0.8	2.15	0.3	1.4	0.8	2.41	0.4	1.2	0.84	5.29	0.08	2.77	0.1
GO:0016125_sterol metabolic process	3.61	0	1.22	0.64	2.69	0.24	0.77	0.22	1.37	0.64	1.36	0.96	2.34	0.16	0.89	0.52	0.45	0.2	2.22	0.12	1.73	0.06	1.61	0.74	0.6	0.06	2.41	0.06	1.85	0.1
GO:0016126_sterol biosynthetic process	1.61	0.06	1.61	0.32	1.97	0.52	1.33	0.74	1.48	0.5	2.25	0.54	1.67	0.44	1.23	0.46	1.1	0.06	1.06	0.78	1.44	0.62	1.62	0.66	1.32	0.56	0.96	0.28	2.26	0.12
GO:0016192_vesicle-mediated transport	1	0	1.19	0.98	1.61	1	1.44	1	1.12	1	1.74	0.98	1.26	1	1.57	0	2.06	0	1.68	0	1.86	0	1.19	1	2.04	0	2.49	0	1.86	0
GO:0016197_endosomal transport	0.94	0.56	1.36	0.54	1.63	0.96	1.11	1	1.36	0.6	2.54	0.02	1.04	1	2.1	0	2.15	0	1.13	0.56	1.8	0.02	1.42	1	1.88	0	2.41	0	2.32	0
GO:0016202_regulation of striated muscle tissue development	1.17	0.28	0.66	0	1.91	0.26	0.96	0.2	1	0.3	1.42	0.98	1.72	0.2	1.56	0.04	1.63	0.16	1.92	0.16	2.26	0.06	1.44	0.88	1.85	0.36	1.41	0.3	1.5	0.34
GO:0016236_macroautophagy	0.97	0.62	0.8	0	1.95	0.58	0.74	0	1.33	0.5	1.72	0.84	1.06	0.98	1.11	0.4	1.44	0	0.98	0.22	2.14	0.04	0.99	0.02	1.75	0.18	1.31	0.3	1.12	1
GO:0016265_death	0.95	1	1.28	1	1.46	1	1.54	1	1.25	1	1.86	1	1.16	1	2.03	0	2.55	0	1.78	0	1.98	0	1.43	1	2.47	0	2.61	0	2.23	0
GO:0016266_O-glycan processing	3.35	0	2.01	0.28	1.96	0.68	1.14	0.74	1.42	0.38	2.5	0.52	1.99	0.3	3.9	0.04	3.79	0	2.26	0.06	1.07	0.84	4.46	0	2.62	0.06	3.15	0.04	2.86	0.08
GO:0016310_phosphorylation	0.96	0.58	1.4	0.36	1.42	1	1.62	0.94	1.33	0.98	1.95	1	1.13	1	2.14	0	2.68	0	1.73	0	1.91	0	1.37	1	2.3	0	2.6	0	2.54	0
GO:0016311_dephosphorylation	0.79	0	1.61	0.06	1.26	1	1.89	0.14	1.74	0	1.87	1	1.14	1	2.22	0	3.39	0	2.02	0	2.06	0	1.41	1	2.51	0	3.01	0	3.25	0
GO:0016331_morphogenesis of embryonic epithelium	1.42	0	0.91	0	1.78	0.74	0.99	0	1.03	0.96	1.33	1	1.66	0.7	1.71	0	1.6	0.02	1.57	0.08	1.45	0.5	1.3	0.96	1.71	0.2	1.36	0.02	1.4	0.94
GO:0016337_cell-cell adhesion	1.19	0.18	0.96	0	1.41	0.98	1.4	0.92	1.26	1	1.5	1	1.24	1	1.88	0	1.93	0	1.92	0	1.3	1	1.37	1	1.4	0.74	1.75	0	2	0
GO:0016358_dendrite development	0.77	0.3	1	0.98	1.72	0.84	1.29	0.88	0.99	0	1.4	0.94	1.63	0.4	1.42	0.02	1.64	0	1.21	0.42	1.03	0.78	1.58	0.74	1.99	0.14	1.68	0.04	1.3	0.54
GO:0016444_somatic cell DNA recombination	0.94	0.34	2.09	0.2	0.5	0.18	1.28	0.54	0.94	0.34	2.46	0.54	0.34	0.16	2.89	0	6.85	0	1.72	0.24	0.77	0.48	1.02	0.96	0.64	0.34	15.66	0	6.09	0.04
GO:0016445_somatic diversification of immunoglobulins	0.59	0.02	1.37	0.42	0.51	0.1	0.97	0.34	1.95	0.14	1.01	0.96	0.39	0.24	1.82	0.08	5.15	0.02	0.99	0.34	0.65	0.3	0.42	0	0.88	0.36	6.54	0.06	4.98	0.18
GO:0016447_somatic recombination of immunoglobulin gene segments	0.6	0.06	1.34	0.38	0.58	0.1	0.89	0.34	2.22	0.16	1.3	0.86	0.45	0.22	1.6	0.12	6.29	0.02	0.8	0.16	0.51	0.28	0.34	0	0.62	0.34	9.7	0.06	4.92	0.08
GO:0016458_gene silencing	1.05	0.38	1.03	0.92	2.04	0.48	1.38	0.86	0.97	0.12	2.76	0.1	1.9	0.22	1.82	0.1	2.56	0.04	1.34	0.42	3.49	0	1.78	0.42	2.78	0.04	2.57	0	1.87	0.1
GO:0016477_cell migration	1.25	0	1.11	1	1.54	1	1.4	0.94	1.19	1	1.83	1	1.29	0.98	2.2	0	2.98	0	1.93	0	2.02	0	1.4	1	2.37	0	2.52	0	2.13	0
GO:0016482_cytoplasmic transport	0.99	0.96	1.41	0.68	1.38	1	1.35	1	1.06	1	1.96	1	1.05	1	1.87	0	1.97	0	1.29	0	1.97	0	1.21	1	2.13	0	2.12	0	2.17	0
GO:0016485_protein processing	1.46	0	1.21	0.86	1.9	0.74	1.02	1	1.21	1	1.86	1	1.46	1	1.63	0	1.76	0	2.08	0	1.98	0	1.53	1	1.83	0	2.37	0	1.83	0
GO:0016486_peptide hormone processing	0.16	0	0.37	0.22	0.39	0.02	0.77	0.26	0.9	0.18	1.33	0.8	0.31	0	0.95	0.38	0.46	0.26	6.06	0.12	0.27	0.02	0.77	0.18	1.48	0.62	0.74	0.22	0.3	0.06
GO:0016525_negative regulation of angiogenesis	1.29	0.44	1.04	0.7	1.64	0.6	0.66	0.2	0.96	0.4	2.64	0.52	0.92	0.08	1	0.56	2.34	0.12	1.45	0.72	1.85	0.42	2.47	0.56	1.38	0.58	2.52	0.38	0.75	0.2
GO:0016567_protein ubiquitination	0.78	0	1.67	0	1.74	1	1.3	1	1.13	1	2.21	0.84	1.39	1	2.05	0	2.04	0	1.28	0	2.25	0	1.43	1	2.51	0	2.21	0	2.09	0
GO:0016568_chromatin modification	0.95	0.48	1.64	0	1.51	1	1.72	0.96	1.38	0.7	2.93	0	1.18	1	2.81	0	3.24	0	2	0	3.22	0	1.73	0.9	3.41	0	2.99	0	2.61	0
GO:0016569_covalent chromatin modification	0.98	0.78	1.49	0.02	1.33	1	1.72	0.86	1.41	0.72	2.87	0.02	1.07	1	2.82	0	3.03	0	1.85	0	3.3	0	1.66	0.86	3.39	0	3.1	0	2.61	0
GO:0016570_histone modification	1	0.14	1.56	0.02	1.38	1	1.71	0.88	1.41	0.54	2.95	0	1.11	0.98	2.85	0	3.01	0	1.98	0	3.43	0	1.71	0.8	3.55	0	3.09	0	2.62	0
GO:0016571_histone methylation	0.96	0.48	1.23	0.74	1.18	0.94	1.35	0.94	1.27	0.88	2.98	0.08	0.9	0	2.32	0	3.25	0	1.35	0.08	4.06	0	1.55	0.88	3.79	0	3.52	0	2.24	0.08
GO:0016573_histone acetylation	1.03	0.24	1.62	0.04	1.13	0.98	1.35	0.96	1.23	0.94	3.07	0.06	0.96	0.02	2.85	0	3.21	0	1.75	0	2.98	0	1.81	0.5	3.84	0	3.83	0	2.93	0
GO:0016574_histone ubiquitination	0.7	0.24	2.29	0.08	1.29	0.88	2.1	0.54	1.74	0.4	4.37	0.06	1.01	0.88	3.4	0	3.92	0	3.28	0	5.16	0	1.98	0.4	3.94	0	4.94	0	3.39	0.02
GO:0016575_histone deacetylation	0.79	0.28	0.77	0.02	1.74	0.64	1.44	0.9	1.22	0.74	2.4	0.44	1.17	0.88	1.16	0.34	1.36	0.02	1.27	0.46	3.4	0	1.28	0.9	2.25	0.08	2.35	0	1.15	0.88
GO:0016579_protein deubiquitination	0.89	0.42	3.27	0	2.93	0	2.8	0	2.29	0	5.64	0	1.9	0.24	3.34	0	3.04	0	2.12	0	3.95	0	2.61	0	4.88	0	3.46	0	4.52	0
GO:0016601_Rac protein signal transduction	0.67	0.22	1.43	0.62	2.69	0.16	3.04	0.06	1.8	0.22	1.83	0.76	2.84	0.08	5.97	0	4.44	0	2.78	0.06	2.68	0.06	1.58	0.72	3.26	0.02	8.9	0	5.75	0
GO:0016925_protein sumoylation	0.52	0.06	1.31	0.58	1.42	0.78	0.94	0.02	1.1	0.88	1.19	1	1.37	0.7	0.74	0.18	0.87	0.62	0.54	0.02	1.44	0.42	1.19	0.86	1.2	0.54	1.66	0.14	0.85	0.02
GO:0017015_regulation of transforming growth factor beta receptor signaling pathway	0.69	0.02	1.1	0.86	0.88	0	1.02	0.94	1.05	0.94	1.7	0.98	0.79	0	1.98	0	2.32	0	1.67	0	1.71	0.3	1.42	0.9	2.08	0.02	1.65	0.06	1.82	0.34
GO:0017038_protein import	1.05	0.18	1.32	0.84	1.4	1	1.35	0.96	1.18	0.94	1.7	1	1.13	0.96	2.18	0	2.2	0	1.29	0.2	1.84	0	1.31	1	2.25	0	2.67	0	1.93	0.08
GO:0017144_drug metabolic process	5.87	0	6.01	0.08	3.14	0.18	0.9	0.36	2.35	0.32	1.31	0.7	1.33	0.76	5.36	0.02	0.71	0.52	2.18	0.1	1.89	0.3	1.62	0.64	2.48	0.32	2	0.32	1.95	0.44
GO:0017145_stem cell division	0.47	0.12	0.56	0.06	4.03	0.04	0.42	0	0.98	0.32	1.73	0.82	1.9	0.32	2.09	0.06	1.58	0.2	0.92	0.28	2.3	0.18	0.82	0.06	1.08	0.72	1.19	0.38	0.83	0.04
GO:0017148_negative regulation of translation	0.64	0.02	0.88	0.02	1.93	0.62	0.9	0	1.1	0.98	2.34	0.34	1.69	0.4	1.38	0.06	1.61	0	1.83	0	2.23	0.02	1.52	0.76	2.25	0.02	1.65	0.02	1.35	0.8
GO:0017156_calcium ion-dependent exocytosis	0.13	0	0.32	0.02	0.55	0	0.34	0	0.42	0	0.56	0.06	0.49	0	0.3	0	0.18	0	1.79	0.14	0.33	0	0.76	0	1.89	0.36	0.91	0.22	0.13	0
GO:0017157_regulation of exocytosis	0.29	0	0.63	0.02	1.06	0.92	0.75	0.06	1.19	0.68	1.01	0.88	0.75	0.06	0.38	0.02	0.6	0.14	1.71	0.14	0.71	0	0.66	0	1.94	0.16	1.45	0.12	0.38	0.02
GO:0018105_peptidyl-serine phosphorylation	1.05	0.34	0.99	0.1	1.72	0.72	1.05	0.96	0.91	0	1.94	0.64	1.08	0.96	2.02	0	2.08	0.04	1.48	0.28	2.73	0	1.39	0.96	1.9	0.08	1.69	0	1.63	0.86
GO:0018107_peptidyl-threonine phosphorylation	0.69	0.12	0.57	0.04	1.6	0.82	0.87	0	0.77	0.04	1.25	0.98	0.9	0.08	1.51	0.2	1.47	0.08	1.85	0.08	1.4	0.64	1.3	0.88	1.15	0.88	2.09	0	1.81	0.48
GO:0018108_peptidyl-tyrosine phosphorylation	1.11	0.44	1.4	0.32	1.05	0.92	1.37	0.86	1.35	0.86	1.43	0.78	1.08	0.82	1.94	0	3.47	0	1.93	0	1.36	0	1.38	0.6	1.78	0	1.73	0.02	2.56	0
GO:0018130_heterocycle biosynthetic process	0.83	0	1.43	0.02	1.46	1	1.31	1	1.1	1	2.01	1	1.24	1	1.92	0	2.32	0	1.57	0	2.1	0	1.45	1	2.33	0	2.32	0	2.04	0
GO:0018193_peptidyl-amino acid modification	1.03	0.14	1.21	0.98	1.28	1	1.21	1	1.15	1	1.78	0.98	1.04	1	2.12	0	2.61	0	1.72	0	1.96	0	1.3	1	2.16	0	2.12	0	2.23	0
GO:0018196_peptidyl-asparagine modification	0.55	0	0.63	0	0.94	0	0.88	0	1.27	0.66	2.01	0.7	0.76	0	1.4	0	1.72	0	2.01	0	1.37	0.52	1.71	0.54	1.87	0	2.83	0	1.09	0.96
GO:0018205_peptidyl-lysine modification	0.94	0.6	1.56	0.08	1.4	1	1.46	0.94	1.26	0.94	2.86	0.08	1.13	0.98	2.47	0	2.53	0	1.49	0.02	3.01	0	1.48	0.94	3.59	0	2.64	0	2.36	0.02
GO:0018209_peptidyl-serine modification	1.05	0.26	1.02	0.96	1.73	0.54	1	0.98	0.89	0	2.08	0.58	1.09	0.96	2.13	0	1.93	0.02	1.55	0.34	2.76	0	1.42	0.98	1.91	0.02	1.67	0.04	1.58	0.84
GO:0018210_peptidyl-threonine modification	0.59	0.04	0.63	0.04	1.23	0.98	0.74	0.08	0.76	0.06	1.04	0.94	0.77	0.04	1.51	0.16	1.74	0.02	1.8	0	1.2	0.76	1.02	1	1.18	0.84	2.49	0.02	1.95	0.32
GO:0018212_peptidyl-tyrosine modification	1.12	0.52	1.38	0.24	1.07	0.92	1.35	0.96	1.31	0.98	1.42	0.86	1.08	0.88	1.96	0	3.46	0	1.9	0	1.38	0.02	1.38	0.72	1.78	0	1.71	0	2.53	0
GO:0018279_protein N-linked glycosylation via asparagine	0.55	0	0.62	0	0.93	0	0.88	0	1.28	0.76	2.02	0.76	0.76	0	1.4	0.06	1.71	0	2	0.02	1.37	0.66	1.7	0.38	1.88	0	2.84	0	1.09	1
GO:0018393_internal peptidyl-lysine acetylation	1.01	0.28	1.66	0.04	1.14	1	1.35	0.9	1.22	0.9	3.12	0.12	0.96	0.02	2.84	0	3.18	0	1.79	0	2.9	0	1.81	0.46	3.72	0	3.9	0	2.89	0
GO:0018394_peptidyl-lysine acetylation	1.02	0.18	1.65	0.04	1.27	1	1.42	0.96	1.27	0.86	3.06	0.02	1.04	0.94	2.9	0	3.13	0	1.77	0.02	2.97	0	1.76	0.56	3.78	0	3.3	0	2.87	0
GO:0018410_C-terminal protein amino acid modification	0.46	0.04	1.29	0.48	2.49	0.36	2.49	0.2	0.9	0.12	0.87	0.02	3	0.06	1.24	0.4	0.96	0.62	1.53	0.24	1.37	0.48	1.46	0.56	0.79	0.04	2.83	0	1.24	0.8
GO:0018958_phenol-containing compound metabolic process	0.43	0.12	0.13	0	2.19	0.32	0.18	0	0.9	0.12	1.47	0.88	6.69	0	0.16	0	0.45	0.16	0.81	0.04	2.16	0.08	0.24	0	1.05	0.92	0.17	0	0.18	0
GO:0019058_viral life cycle	1.46	0	1.27	0.88	1.17	1	1.38	1	1.03	1	1.67	1	0.84	0	1.67	0	1.98	0	1.64	0	1.38	0.82	0.94	0	1.71	0.02	1.59	0	3.64	0
GO:0019079_viral genome replication	0.53	0	1.57	0.1	0.44	0	0.71	0.1	2.53	0	0.66	0	0.52	0	1.45	0.04	0.71	0.26	0.77	0.02	0.41	0	0.83	0	1.08	0.9	0.65	0	0.9	0.04
GO:0019080_viral gene expression	1.56	0	1.15	0.92	1.13	1	1.35	1	0.92	0	1.66	1	0.79	0	1.63	0	1.83	0	1.6	0	1.26	0.9	0.87	0	1.57	0.14	1.37	0.08	3.77	0
GO:0019083_viral transcription	1.34	0	1.18	1	1.24	1	1.3	0.92	0.92	0	1.81	0.98	0.87	0	1.61	0	1.75	0	1.34	0.08	1.57	0.22	0.92	0	1.61	0.04	1.47	0	3.32	0
GO:0019216_regulation of lipid metabolic process	2.22	0	1.33	0.76	1.77	0.72	1.02	0.92	1.34	0.88	1.4	0.92	1.32	0.42	1.29	0	0.97	0.92	2.32	0.02	1.95	0	1.47	0.44	1.22	0.58	2.68	0	2.32	0.06
GO:0019217_regulation of fatty acid metabolic process	3	0	1.4	0.38	1.87	0.74	0.71	0.04	1.39	0.52	1.57	0.96	1.66	0.56	1.72	0	0.48	0.18	2.81	0.02	1.34	0.9	1.68	0.52	1.06	0.82	3.16	0	3.14	0
GO:0019218_regulation of steroid metabolic process	4.23	0	1.52	0.48	2.54	0.24	0.96	0.52	2.03	0.1	2.7	0.42	1.95	0.38	1.56	0.2	0.65	0.5	1.98	0.2	2.64	0	1.8	0.36	1.87	0.2	2.14	0.22	2.33	0.16
GO:0019219_regulation of nucleobase-containing compound metabolic process	0.85	0	1.4	0.02	1.42	1	1.37	1	1.19	1	2.04	1	1.2	1	1.98	0	2.47	0	1.6	0	2.03	0	1.47	1	2.39	0	2.51	0	2.13	0
GO:0019220_regulation of phosphate metabolic process	0.97	0.28	1.43	0.14	1.34	1	1.68	0.66	1.34	0.76	1.9	1	1.13	1	2.09	0	2.82	0	1.81	0	1.84	0	1.38	1	2.35	0	2.78	0	2.87	0
GO:0019221_cytokine-mediated signaling pathway	0.83	0.02	1	1	1.12	1	1.09	0.96	1.09	1	1.49	1	1.06	0.98	1.15	0	1.77	0	1.23	0.1	1.02	0.98	1.35	0.84	1.55	0.02	1.77	0	1.37	0.78
GO:0019222_regulation of metabolic process	0.93	0.24	1.34	1	1.46	1	1.37	1	1.2	1	1.97	1	1.21	1	1.91	0	2.37	0	1.65	0	2	0	1.41	1	2.29	0	2.5	0	2.13	0
GO:0019226_transmission of nerve impulse	0.72	0.62	0.75	0.26	1.78	0.62	1.04	0.68	0.76	0.04	0.67	0.04	3.01	0.26	0.5	0.34	0.53	0.58	0.49	0.04	0.64	0.14	1.22	0.6	1.33	0.56	0.65	0.28	0.82	0.14
GO:0019228_neuronal action potential	1.87	0.02	0.82	0.2	2.66	0.14	0.67	0.02	0.77	0.12	1.65	0.82	2.58	0.14	1.15	0.12	0.84	0.56	1.35	0.84	1.88	0.06	1.06	0.66	0.75	0.16	1.13	0.72	1.2	0.6
GO:0019229_regulation of vasoconstriction	1.05	0.12	2.54	0.06	0.97	0.1	2.22	0.18	1.1	0.68	1.95	0.86	0.91	0.16	1.31	0.12	2.62	0.02	1.78	0.26	1.21	0.48	0.96	0.26	2.83	0.22	1.4	0.1	2.72	0.1
GO:0019233_sensory perception of pain	0.72	0.36	1	0.06	1.55	0.74	1.05	0.94	0.79	0.26	1.6	0.86	1.8	0.22	0.72	0.8	0.42	0.22	2.31	0.06	0.58	0.14	1.96	0.42	1.25	0.58	0.65	0.2	1.3	0.74
GO:0019318_hexose metabolic process	1.18	0.1	1.04	0.9	1.69	1	1.09	0.98	1.18	0.98	1.75	0.9	1.2	1	1.38	0	1.57	0	1.88	0	2.12	0	1.08	1	1.88	0	2.22	0	1.94	0.06
GO:0019319_hexose biosynthetic process	1.09	0.44	1.18	0.72	3.11	0.16	0.79	0.08	0.87	0	1.74	0.62	2.31	0.22	1.45	0	1.06	0.06	1.32	0.16	1.67	0.24	0.94	0.02	1.59	0.08	1.54	0.06	1.36	0.7
GO:0019320_hexose catabolic process	1.05	0.14	1.06	0.64	2.57	0.04	0.84	0	0.82	0.02	1.95	0.74	2.03	0.12	1.56	0	1.93	0.02	2.03	0.1	2.57	0.06	1.21	0.94	2.37	0.02	2.12	0.08	1.74	0.42
GO:0019362_pyridine nucleotide metabolic process	0.83	0.26	0.96	0.08	1.25	0.94	0.81	0.02	1.01	0.86	1.8	0.78	0.67	0.02	2.1	0	2.23	0	2.11	0.02	2.68	0.02	1.06	0.96	1.93	0.08	3.06	0	2.06	0.24
GO:0019369_arachidonic acid metabolic process	1.3	0.46	1.59	0.64	2.11	0.56	1.62	0.6	1.94	0.36	1.74	0.78	1.74	0.32	1.84	0.1	1.28	0.32	1.42	0.36	1.39	0.76	2.21	0.24	1.8	0.46	1.48	0.34	1.19	0.6
GO:0019395_fatty acid oxidation	1.53	0.08	1.55	0.32	1.38	0.76	1.24	0.98	1.35	0.6	1.77	0.92	0.82	0.12	1.88	0	1.44	0.04	1.48	0.02	1.37	0.76	1.59	0.56	1.46	0.38	2.54	0	2.04	0.18
GO:0019432_triglyceride biosynthetic process	1.56	0.08	1.63	0.46	2.5	0.22	1.77	0.7	2.8	0.1	1.59	0.64	1.96	0.3	1.92	0.02	1.21	0.04	3.39	0.02	0.84	0.12	2.68	0.06	1.53	0.32	4.92	0	2.59	0.38
GO:0019438_aromatic compound biosynthetic process	0.84	0	1.41	0.02	1.49	1	1.3	1	1.09	1	2.01	1	1.27	1	1.9	0	2.26	0	1.55	0	2.11	0	1.43	1	2.31	0	2.26	0	2.01	0
GO:0019439_aromatic compound catabolic process	1.05	0	1.43	0.08	1.37	1	1.66	1	1.19	1	2.18	0.84	0.99	0	2.19	0	3.04	0	1.84	0	2.01	0	1.29	1	2.26	0	3.19	0	2.94	0
GO:0019538_protein metabolic process	1.04	0	1.28	1	1.55	1	1.29	1	1.12	1	1.95	1	1.2	1	1.92	0	2.22	0	1.64	0	2.04	0	1.41	1	2.17	0	2.29	0	2.15	0
GO:0019637_organophosphate metabolic process	1.01	0	1.3	0.46	1.39	1	1.45	1	1.17	1	1.94	1	1.11	1	2	0	2.49	0	1.82	0	1.83	0	1.4	1	2.16	0	2.67	0	2.49	0
GO:0019692_deoxyribose phosphate metabolic process	1.03	0.44	1.67	0.28	1.44	0.86	0.89	0.04	1.08	0.76	3.14	0.22	0.86	0.06	1.56	0.2	2.47	0.02	2.4	0.04	2.69	0.06	2.99	0.14	2.69	0.04	3.93	0	1.97	0.46
GO:0019693_ribose phosphate metabolic process	0.97	0.98	1.25	0.78	1.28	1	1.5	0.98	1.14	1	1.94	1	1.02	1	2.04	0	2.57	0	1.74	0	1.72	0	1.33	1	2.06	0	2.79	0	2.64	0
GO:0019722_calcium-mediated signaling	0.71	0.12	1.55	0.56	0.82	0.12	1.8	0.48	1.05	0.84	1.28	0.98	0.79	0.02	0.9	0.54	3	0	1.41	0.28	1.19	0.56	1.02	0.82	2.26	0.08	2.9	0	1.86	0.02
GO:0019724_B cell mediated immunity	0.53	0	1.46	0.4	0.84	0.06	1.03	0.18	1.53	0.4	0.79	0	0.81	0.32	0.76	0.6	0.9	0.84	0.52	0.2	0.61	0.1	0.69	0	0.75	0.28	5.52	0	1.05	0.48
GO:0019725_cellular homeostasis	1.03	0.24	1.21	0.96	1.64	0.98	1.32	0.32	1.02	0.98	1.71	1	1.56	0.8	1.15	0	1.62	0	1.52	0	1.8	0	1.28	1	2.21	0	1.66	0	1.77	0.06
GO:0019748_secondary metabolic process	0.42	0.2	0.17	0	1.76	0.38	0.29	0.02	1.22	0.72	1.36	0.84	7.97	0	0.2	0.3	0.61	0.26	0.79	0.34	2.07	0.14	0.2	0.04	1.18	0.74	0.23	0	0.2	0
GO:0019751_polyol metabolic process	1.04	0.18	1.55	0.64	1.6	0.78	1.23	0.82	1.47	0.42	1.53	0.82	1.11	0.8	1.25	0.02	2.6	0	2.55	0	1.46	0.18	1.19	0.92	3.02	0	4.07	0	3.18	0.04
GO:0019752_carboxylic acid metabolic process	1.67	0	1.07	1	1.83	0.94	1.02	1	1.17	1	1.6	1	1.42	0.96	1.54	0	1.51	0	1.6	0	1.85	0	1.45	1	1.56	0.04	2.01	0	1.57	0.42
GO:0019827_stem cell maintenance	0.83	0.32	1.41	0.54	1.64	0.78	1.47	0.82	1.42	0.42	1.87	0.7	1.18	0.68	2.24	0.1	2.85	0	1.65	0.08	2.38	0.08	1.67	0.72	2.12	0	3.39	0	3.05	0
GO:0019882_antigen processing and presentation	0.8	0.18	1.31	0.52	1.45	0.88	1.24	0.94	1.04	0.98	2.2	0.8	1.16	0.82	1.76	0	2.09	0	1.72	0	1.75	0	1.88	0.2	1.9	0	3.38	0	1.84	0.16
GO:0019884_antigen processing and presentation of exogenous antigen	0.85	0.14	1.25	0.72	1.46	0.86	1.07	1	0.96	0	1.95	0.9	1.22	0.9	1.59	0	1.9	0	1.72	0	1.69	0.02	1.88	0.12	1.91	0	3.37	0	1.74	0.36
GO:0019886_antigen processing and presentation of exogenous peptide antigen via MHC class II	1.3	0.04	1.13	0.88	2.37	0.08	1.22	1	0.82	0	2.05	0.72	1.56	0.56	3.49	0	1.51	0	1.21	0.36	2.86	0	1.99	0.22	2.36	0	2.34	0	1.83	0.22
GO:0019915_lipid storage	1.42	0.02	1.33	0.72	1.08	0.72	1.42	0.8	1.64	0.28	1.07	0.94	0.92	0.22	1.35	0.08	1.96	0	1.86	0.12	1.5	0.4	1.1	0.86	1.61	0.18	4.6	0	1.86	0.4
GO:0019932_second-messenger-mediated signaling	0.72	0.04	1.54	0.38	1.03	0.94	1.83	0.3	0.95	0	1.38	0.98	0.85	0.12	1.06	0.06	2.3	0	1.24	0.38	1.25	0.56	1.04	0.94	2.24	0	2.27	0	1.7	0.04
GO:0019933_cAMP-mediated signaling	0.36	0.04	2.81	0.06	0.83	0.06	2.72	0.18	1.3	0.26	0.71	0.04	0.67	0.16	0.71	0.46	0.83	0.62	0.39	0.08	0.69	0.12	0.83	0.14	2.03	0.2	0.72	0.18	0.78	0.32
GO:0019935_cyclic-nucleotide-mediated signaling	0.42	0.02	2.71	0.14	1.19	0.86	3.02	0.2	1.44	0.28	0.82	0.04	0.71	0.18	1.38	0.12	0.81	0.56	0.51	0.08	0.85	0.04	0.87	0.22	2	0.18	0.8	0.14	1.13	0.62
GO:0019941_modification-dependent protein catabolic process	0.82	0	1.59	0	1.59	1	1.27	1	1.19	1	2.3	0.44	1.23	1	1.95	0	1.86	0	1.19	0.06	2.38	0	1.35	1	2.33	0	2.28	0	2.04	0
GO:0019953_sexual reproduction	1.17	0.02	1.46	0.06	1.68	0.68	1.45	0.88	1.42	0.28	1.73	0.96	1.45	0.28	1.73	0	2.1	0	1.82	0	1.76	0	1.36	1	1.96	0	2.14	0	1.8	0
GO:0021510_spinal cord development	0.65	0.22	0.67	0.02	1.96	0.72	0.83	0.04	0.4	0	1.12	0.98	1.89	0.2	0.84	0.26	1.17	0.24	1.21	0.44	0.64	0.16	1.46	0.76	0.7	0.18	1.33	0.28	0.4	0
GO:0021515_cell differentiation in spinal cord	1.12	0.24	0.49	0	3.33	0.18	0.52	0.02	0.19	0	0.8	0.04	1.41	0.62	0.65	0.12	0.86	0.4	1.3	0.6	0.42	0	1.91	0.42	0.8	0.2	2.31	0.1	0.35	0
GO:0021517_ventral spinal cord development	1.02	0.36	0.76	0	2.19	0.5	0.8	0.12	0.37	0.04	1	0.06	0.69	0.1	0.88	0.36	0.64	0.22	1.64	0.32	0.59	0.08	1.67	0.64	0.57	0.2	0.81	0.36	0.58	0.02
GO:0021522_spinal cord motor neuron differentiation	1.91	0	1.7	0.58	2.11	0.38	0.42	0	0.25	0	1.19	1	0.37	0.1	1.04	0.42	1.32	0.36	2.93	0.2	0.74	0.06	4.85	0.04	2.33	0.18	2.38	0.1	0.66	0.04
GO:0021532_neural tube patterning	2.76	0.08	2.74	0.04	4.24	0	0.91	0.12	1.83	0.24	1.02	0.92	2.41	0.1	1.93	0.04	1.1	0.2	2.18	0.18	1.02	0.86	2.08	0.34	2.02	0.28	3.22	0	3.35	0
GO:0021536_diencephalon development	0.8	0.88	0.67	0.1	5.08	0.02	0.78	0.08	0.73	0	1.87	0.78	3.04	0	1.44	0.24	1.16	0.12	1.08	0.76	1.13	0.56	1.3	0.66	1.07	0.66	1.03	0.88	1.23	0.78
GO:0021537_telencephalon development	0.95	0.52	1.46	0.46	1.71	0.66	1.52	0.96	1.1	0.98	1.64	0.92	1.22	0.9	1.99	0	3.56	0	1.82	0	1.77	0.12	1.48	0.72	2.49	0.04	3.49	0	2.21	0.46
GO:0021539_subthalamus development	1.46	0.04	0.29	0	9.23	0	0.46	0	0.25	0	2.24	0.64	7.24	0	1.25	0.42	1.31	0.2	0.71	0.02	4.74	0	0.83	0	1.35	0.6	0.68	0.02	0.68	0
GO:0021543_pallium development	0.81	0.34	0.98	0.16	1.55	0.8	1.4	0.78	1.04	0.86	1.29	0.96	1.29	0.82	1.9	0	2.33	0	1.43	0.08	1.28	0.44	1.26	0.74	1.91	0.24	2.36	0	1.81	0.66
GO:0021545_cranial nerve development	0.23	0.02	2.23	0.34	0.43	0.06	0.3	0	0.38	0.02	4.77	0.2	1.01	0.68	0.65	0.32	1.54	0.22	6.7	0	0.4	0.2	3.93	0.02	2.37	0.26	2.33	0.06	0.37	0.06
GO:0021549_cerebellum development	0.25	0	1.53	0.38	0.81	0	0.43	0	0.55	0.12	1.12	0.68	0.76	0.06	0.43	0.12	1.24	0.18	0.59	0.28	0.64	0.14	1.18	0.66	2.81	0.04	2.23	0.08	0.59	0.02
GO:0021575_hindbrain morphogenesis	0.45	0.02	1.3	0.44	3.07	0.24	1.49	0.56	0.68	0.18	1.35	0.8	1.92	0.26	0.61	0.14	1.28	0.26	1.17	0.5	0.54	0.12	1.02	0.8	0.7	0.04	2.1	0.06	1.52	0.46
GO:0021587_cerebellum morphogenesis	0.37	0.04	1.1	0.72	3.17	0.14	1.04	0.86	0.65	0.1	1.4	0.78	1.99	0.42	0.47	0.02	1.02	0.36	1.07	0.58	0.57	0.08	1.32	0.76	0.66	0.08	2.09	0.08	1.31	0.62
GO:0021675_nerve development	0.49	0.04	1.06	0.92	0.68	0	0.34	0	0.53	0.1	2.31	0.72	1.18	0.84	0.9	0.56	1.27	0.16	3.72	0.02	0.89	0.18	2.8	0.06	1.96	0.4	1.92	0.18	0.75	0.1
GO:0021695_cerebellar cortex development	0.23	0.04	0.87	0.22	0.78	0.06	0.94	0.24	1.11	0.62	0.96	0.14	0.78	0.24	0.43	0.04	0.73	0.24	0.32	0.08	0.82	0.16	1.05	0.84	2.05	0.14	3.74	0.04	0.88	0.06
GO:0021700_developmental maturation	0.87	0.82	0.75	0.02	1.37	0.9	0.85	0	0.78	0.02	1.02	1	1.27	0.4	1.16	0.24	1.09	0	1.32	0.46	1.36	0.54	0.92	0.02	1.28	0.7	0.91	0.34	1.15	0.68
GO:0021761_limbic system development	0.78	0.5	0.85	0.28	2.09	0.4	1.05	0.66	0.92	0.18	1.71	0.76	1.44	0.34	1.16	0.1	1.24	0.24	2.16	0.24	1.58	0.36	0.69	0.14	0.91	0.2	1.4	0.38	1.74	0.62
GO:0021762_substantia nigra development	1.48	0.06	0.29	0	9.28	0	0.46	0	0.25	0	2.07	0.64	7.32	0	1.25	0.16	1.27	0.1	0.67	0.06	4.66	0	0.8	0.04	1.26	0.72	0.62	0.06	0.64	0
GO:0021766_hippocampus development	0.47	0.12	0.81	0.34	1.45	0.72	0.66	0.1	0.77	0.06	1.51	0.86	0.91	0.3	0.42	0.36	1.53	0.06	1.2	0.32	0.76	0.24	0.51	0.18	1.42	0.46	1.6	0.16	1.6	0.62
GO:0021782_glial cell development	2.4	0	0.69	0.1	2.59	0.16	0.66	0.04	0.83	0.2	2.18	0.62	2.26	0.04	2.93	0.02	1.36	0.14	1.71	0.1	1.53	0.34	1.11	0.88	1.33	0.54	2.15	0.08	1.87	0.1
GO:0021795_cerebral cortex cell migration	1.57	0.06	1.28	0.64	2.83	0.24	1.85	0.52	1.56	0.38	3.23	0.1	2.09	0.4	6.75	0	4.49	0	2.27	0.06	1.97	0.4	2.5	0.16	2.06	0.1	4.79	0	3.81	0.14
GO:0021872_forebrain generation of neurons	1.25	0.4	1.03	0.7	2.75	0.2	1.07	0.9	0.74	0.06	0.77	0.04	1.53	0.34	1.6	0.3	1.27	0.26	1.02	0.66	1.1	0.64	0.74	0.02	0.9	0.42	2.37	0.18	1.28	0.96
GO:0021879_forebrain neuron differentiation	0.83	0.4	0.99	0.48	2.41	0.32	1.16	0.62	0.75	0.16	0.81	0.04	1.26	0.48	1.53	0.16	1.63	0.14	0.76	0.24	0.98	0.24	0.75	0.06	0.95	0.38	3.13	0.14	1.39	0.86
GO:0021885_forebrain cell migration	1.12	0.2	0.81	0.16	2	0.36	0.94	0.16	0.74	0.04	1.79	0.72	1.65	0.26	4.46	0	3.68	0.04	1.58	0.38	1.77	0.44	1.3	0.62	1.71	0.44	4.41	0	1.95	0.6
GO:0021915_neural tube development	1.52	0	1.51	0.52	1.95	0.5	1.21	1	1.19	0.98	1.67	1	1.61	0.5	2.5	0	2.61	0	2.47	0	1.89	0.04	1.97	0.18	2.22	0	2.51	0	2	0.2
GO:0021953_central nervous system neuron differentiation	0.46	0	2.31	0.2	1.53	0.76	0.74	0	0.4	0	1.55	0.88	1.43	0.3	1.05	0.76	1.86	0.08	1.49	0.14	0.78	0.04	2.09	0.2	2.05	0.14	1.55	0.1	0.63	0
GO:0021954_central nervous system neuron development	0.22	0	3.76	0.22	1.03	0.8	0.53	0	0.34	0	1.48	0.8	2.18	0.26	0.94	0.26	2.18	0.12	1.06	0.5	0.7	0.1	2.29	0.26	1.73	0.38	1.34	0.22	0.3	0.02
GO:0021983_pituitary gland development	0.43	0.16	1.1	0.54	3.65	0.06	0.98	0.24	1.45	0.52	2.71	0.22	1.56	0.28	2.47	0.08	1.43	0.14	0.99	0.22	0.52	0.22	1.55	0.42	1.3	0.22	1.22	0.56	1.93	0.28
GO:0021987_cerebral cortex development	1.01	0.46	1.01	0.94	1.8	0.6	1.76	0.6	1.26	0.7	1.75	0.38	1.51	0.64	3.59	0	3.37	0	2.04	0.02	1.66	0.32	2.22	0.1	2.53	0.06	3.19	0	1.98	0.4
GO:0021988_olfactory lobe development	1.51	0.28	1.67	0.36	1.79	0.52	1.37	0.84	1.33	0.66	2.92	0.5	1.23	0.72	4.65	0.02	5.44	0.02	1.23	0.62	2.02	0.32	3.76	0.08	5.15	0.02	2.01	0.2	1.81	0.62
GO:0022008_neurogenesis	0.96	0.78	1.03	1	1.74	0.98	1.17	1	0.97	0	1.93	1	1.57	0.82	1.87	0	2.19	0	1.89	0	1.87	0	1.52	1	2.4	0	2.2	0	1.72	0.02
GO:0022029_telencephalon cell migration	1.43	0.14	1.08	0.86	2.83	0.14	1.53	0.76	0.91	0.26	3.27	0.3	2.44	0.2	4.83	0.04	4.01	0.08	2.19	0.16	1.93	0.38	1.5	0.62	2.01	0.3	4.39	0	3.6	0.34
GO:0022037_metencephalon development	0.22	0	2.09	0.24	0.77	0.02	0.46	0.02	0.27	0	0.83	0.28	1.12	0.74	0.48	0.14	1.43	0.12	0.57	0.38	0.48	0	1.98	0.2	2.31	0.14	1.45	0.38	0.42	0.04
GO:0022400_regulation of rhodopsin mediated signaling pathway	0.56	0.14	1.19	0.62	2.2	0.44	0.87	0.1	1.65	0.26	4.52	0.2	2.37	0.14	1.09	0.6	1.6	0.1	0.72	0.32	3.11	0.04	1.26	0.66	1.13	0.54	1.1	0.42	1.25	0.74
GO:0022402_cell cycle process	0.89	0	1.47	0.04	1.24	1	0.97	0	1.07	1	1.85	1	0.97	0	2.48	0	1.82	0	1.34	0	2.05	0	1.56	1	1.95	0	2.38	0	2.04	0
GO:0022403_cell cycle phase	0.72	0.24	1.26	0.62	1	0	0.84	0	1.08	0.8	1.44	0.94	0.84	0	2.87	0	2.42	0	1.41	0.24	1.6	0.38	1.64	0.48	1.94	0.14	2.13	0	2.78	0.02
GO:0022404_molting cycle process	1.08	0.22	1.36	0.72	2.99	0.06	1.86	0.18	2.11	0.04	2.57	0.38	1.54	0.36	2.77	0	3.32	0	2.89	0.18	1.46	0.5	1.53	0.8	2.03	0.28	2.37	0	3.34	0.02
GO:0022405_hair cycle process	1.08	0.28	1.36	0.66	2.99	0.06	1.86	0.24	2.11	0.04	2.57	0.22	1.54	0.48	2.77	0	3.32	0	2.89	0.1	1.46	0.6	1.53	0.82	2.03	0.32	2.37	0	3.34	0.02
GO:0022406_membrane docking	0.32	0	0.79	0.06	1.91	0.56	0.59	0	0.44	0.02	1.93	0.72	2.22	0.22	2.35	0.04	1.56	0.04	3.17	0.02	2.67	0.04	2.08	0.28	5.96	0	3.32	0	1.8	0.62
GO:0022407_regulation of cell-cell adhesion	1.68	0.08	0.72	0	1.36	1	1.17	0.98	0.97	0.1	1.27	1	1.11	0.92	1.66	0	1.82	0	1.26	0.52	1.48	0.5	0.97	0	1.37	0.7	1.31	0.22	1.11	0.96
GO:0022408_negative regulation of cell-cell adhesion	1.78	0.08	0.81	0.02	1.08	0.98	0.67	0.02	0.74	0.12	0.69	0	1.02	0.86	0.94	0.44	1.11	0.18	0.55	0	0.42	0	1.31	0.8	0.48	0	0.99	0.4	0.78	0.06
GO:0022409_positive regulation of cell-cell adhesion	1.63	0.12	0.67	0.08	3.46	0.12	1.52	0.7	0.6	0.06	2.79	0.3	2.63	0.16	2.52	0.04	1.1	0.14	1.63	0.4	4.34	0.04	1.6	0.64	2.82	0.12	1.01	0.54	1.22	0.74
GO:0022411_cellular component disassembly	1.34	0	0.99	0	1.22	1	1.12	1	0.89	0	1.74	1	0.98	0	2.07	0	2.58	0	1.47	0.24	1.88	0	1.21	1	2.27	0	1.67	0	2.37	0
GO:0022412_cellular process involved in reproduction in multicellular organism	0.98	0.52	1.28	0.62	2.21	0.06	1.56	0.86	1.76	0.1	2.56	0.06	1.58	0.28	2.08	0	2.42	0	2.03	0	1.92	0.04	1.43	0.88	2.15	0	2.52	0	1.63	0.16
GO:0022414_reproductive process	1.09	0	1.32	0.44	1.51	1	1.39	1	1.38	0.18	1.85	0.96	1.19	0.84	1.99	0	2.36	0	1.85	0	1.77	0	1.42	1	2.24	0	2.04	0	2.07	0
GO:0022600_digestive system process	3.6	0	0.62	0.02	2.46	0.52	0.6	0.08	1.82	0.4	1.78	0.7	2.78	0.12	0.78	0.56	0.69	0.56	4.53	0.04	1.46	0.7	2.1	0.2	1.55	0.58	3.33	0.04	2.04	0.22
GO:0022602_ovulation cycle process	1.72	0.06	1.33	0.78	1.49	0.92	1.08	0.8	1.39	0.52	3.29	0.04	1.02	0.84	3.49	0.02	2.37	0	1.88	0.24	2.38	0.04	2.1	0.28	2.43	0	2.36	0.1	2.51	0.22
GO:0022603_regulation of anatomical structure morphogenesis	1.13	0	0.89	0	1.75	0.96	1.3	1	1.1	1	1.8	1	1.35	0.86	2.21	0	2.49	0	2.14	0	1.94	0	1.6	1	2.22	0	2.5	0	1.98	0
GO:0022604_regulation of cell morphogenesis	1.13	0.04	0.82	0	1.68	0.96	1.07	1	0.96	0	1.62	1	1.39	0.88	2.13	0	2.17	0	2.06	0	1.85	0	1.28	1	2.09	0	2.3	0	1.87	0.12
GO:0022607_cellular component assembly	0.91	0.54	1.24	1	1.36	1	1.39	1	1.22	1	1.87	1	1.09	1	1.96	0	2.22	0	1.67	0	1.8	0	1.36	1	2.17	0	2.47	0	2.14	0
GO:0022610_biological adhesion	1.08	0.3	1.06	1	1.34	1	1.39	0.96	1.22	1	1.58	1	1.19	1	2.03	0	2.58	0	1.72	0	1.62	0.08	1.4	1	1.94	0	2.04	0	2.05	0
GO:0022612_gland morphogenesis	1.87	0	1.22	0.84	1.67	0.52	1.44	0.84	1.41	0.7	2.05	0.7	1.44	0.64	4.13	0	4.05	0	4.04	0.02	1.43	0.54	2.35	0.12	1.7	0.34	2.78	0	2.85	0.02
GO:0022613_ribonucleoprotein complex biogenesis	1.17	0	1.11	1	0.94	0	0.73	0	0.54	0	1.17	1	0.7	0	1.17	0.02	2.48	0	0.92	0	1.55	0.24	0.84	0	0.9	0	2.05	0	1.49	1
GO:0022616_DNA strand elongation	0.5	0.02	1	0.88	0.81	0.02	0.49	0	0.52	0	0.79	0	0.77	0	2.39	0	1.87	0	2.79	0	1.2	0.76	1.62	0.48	1.38	0.48	3.22	0	1.65	0.56
GO:0022617_extracellular matrix disassembly	1.29	0.12	0.63	0.04	0.81	0	0.55	0.04	0.69	0	0.98	0	0.77	0	1.72	0.02	1.51	0.1	0.76	0	1.45	0.62	1.18	0.68	2.13	0.08	0.99	0.1	1.04	0.94
GO:0022618_ribonucleoprotein complex assembly	0.98	0.78	1.19	0.94	1.16	1	0.98	0	0.68	0	2.21	0.46	1.01	1	1.91	0	2.35	0	1.12	0.5	2.41	0	1.12	1	1.97	0	2.04	0	1.75	0.22
GO:0022898_regulation of transmembrane transporter activity	0.85	0.12	1.09	0.8	1.72	0.72	1.18	0.7	0.9	0.28	1.32	0.92	1.74	0.68	1.18	0.16	0.62	0.26	1.25	0.48	1.7	0.56	2.07	0.4	1.46	0.42	1.5	0.32	1.31	0.6
GO:0022900_electron transport chain	1.28	0	0.7	0	1.02	1	1.07	1	0.68	0	1.48	1	1.12	1	1.57	0	1.87	0	1.03	0.66	1.28	0.84	0.97	0	0.82	0	1.36	0.02	1.72	0.38
GO:0022904_respiratory electron transport chain	1.3	0.02	0.67	0	1.02	1	1.05	1	0.66	0	1.45	1	1.12	0.98	1.56	0	1.87	0	1.01	0.82	1.28	0.84	0.95	0	0.79	0	1.35	0.04	1.67	0.5
GO:0023014_signal transduction by phosphorylation	1.1	0.04	1.45	0.76	1.59	1	1.91	0.4	1.46	0.12	1.94	0.82	1.22	1	2.42	0	3.39	0	1.95	0	1.93	0	1.59	0.72	2.76	0	2.71	0	2.78	0
GO:0023021_termination of signal transduction	1.04	0.44	1.02	0.76	2.02	0.36	2.1	0.62	1.43	0.34	1.53	0.78	1.52	0.38	0.96	0.52	0.41	0.28	2.52	0.04	0.96	0.34	1.88	0.38	0.81	0.22	3.4	0	1.95	0.26
GO:0023051_regulation of signaling	0.95	0.98	1.31	1	1.36	1	1.59	1	1.33	0.98	1.72	1	1.15	1	2.05	0	2.6	0	1.83	0	1.74	0	1.31	1	2.22	0	2.65	0	2.51	0
GO:0023052_signaling	0.87	0	1.24	1	1.35	1	1.53	1	1.29	1	1.66	1	1.22	1	1.65	0	2.27	0	1.63	0	1.62	0	1.26	1	2.07	0	2.46	0	2.09	0
GO:0023056_positive regulation of signaling	0.99	0.82	1.21	1	1.26	1	1.47	1	1.31	0.46	1.71	1	1.08	1	2.12	0	2.55	0	1.92	0	1.64	0	1.41	1	2.11	0	2.55	0	2.32	0
GO:0023057_negative regulation of signaling	0.94	0.7	1.32	0.7	1.33	1	1.55	1	1.28	0.98	1.71	1	1.1	1	2.22	0	2.67	0	1.69	0	1.96	0	1.26	1	2.19	0	2.62	0	2.47	0
GO:0023061_signal release	0.51	0	1.31	0.86	0.91	0	0.99	0	0.94	0	1.78	0.98	1.16	0.96	1.15	0.14	0.99	0.9	1.62	0.08	1.09	0.98	1.41	0.58	2.24	0	1.58	0.02	1.06	0.98
GO:0030001_metal ion transport	0.87	0	1.21	0.5	1.73	0.94	1.24	0.46	1.07	0.92	1.4	1	1.7	0.98	0.9	0.74	1.02	0	1.23	0.36	1.45	0.02	1.48	1	1.71	0	1.37	0	1.28	0.42
GO:0030003_cellular cation homeostasis	1	0.7	1.31	0.62	1.67	0.92	1.42	0.02	1.04	0.92	1.65	1	1.76	0.7	1.14	0	1.4	0	1.36	0.2	1.59	0.02	1.37	1	2.08	0	1.59	0.02	1.75	0.08
GO:0030004_cellular monovalent inorganic cation homeostasis	1.15	0.26	1.41	0.54	1.63	0.8	1.91	0.44	1.1	0.68	1.71	0.96	1.86	0.54	1.06	0.62	0.73	0.42	1.44	0.56	1.99	0.3	1.25	0.96	1.05	0.72	2.34	0.06	1.02	0.96
GO:0030010_establishment of cell polarity	1.44	0	1.58	0.28	2.96	0	2.23	0.28	1.54	0.42	2.78	0.14	1.64	0.42	3.39	0	2.42	0	2.77	0	2.19	0.04	1.73	0.6	2.87	0	3.65	0	3.91	0
GO:0030029_actin filament-based process	1	0.44	1.44	0.14	1.9	0.9	1.97	0.02	1.36	0.62	1.9	0.98	1.56	0.96	2.6	0	3.57	0	2.71	0	2.16	0	1.7	0.9	2.59	0	3.34	0	3.14	0
GO:0030030_cell projection organization	0.95	0.68	1.15	1	1.68	1	1.39	1	1.14	1	1.94	1	1.38	1	2.36	0	2.93	0	1.92	0	1.93	0	1.49	1	2.51	0	2.62	0	2.17	0
GO:0030031_cell projection assembly	0.8	0.14	1.39	0.3	1.95	0.8	1.95	0.1	1.67	0	1.94	0.92	1.56	0.6	2.57	0	3.29	0	2.08	0	1.77	0	1.56	0.44	2.05	0	2.72	0	3.02	0
GO:0030032_lamellipodium assembly	0.89	0.5	1.54	0.5	1.55	0.74	1.98	0.44	1.76	0.1	2	0.62	1.45	0.6	3.73	0	3.31	0	3.54	0	1.44	0.44	1.77	0.5	1.95	0.08	4.58	0	4.11	0
GO:0030036_actin cytoskeleton organization	1.02	0.22	1.47	0.28	1.96	0.76	2.11	0	1.36	0.46	1.97	0.98	1.55	1	2.81	0	4.17	0	2.91	0	2.29	0	1.77	0.5	2.8	0	4.04	0	3.4	0
GO:0030041_actin filament polymerization	0.9	0.46	1.52	0.24	2.67	0.14	2.33	0.08	0.86	0	1.95	0.66	2.02	0.18	1.51	0	4.17	0	2.18	0.02	2.13	0	1.73	0.6	1.95	0.04	3.05	0	2.3	0.02
GO:0030042_actin filament depolymerization	1.25	0.22	1.38	0.42	2.82	0.22	2.31	0.3	2.05	0.12	2.19	0.58	1.91	0.52	3.3	0.04	5.94	0	1.21	0.5	2.47	0.1	1.66	0.48	4.95	0	0.59	0.16	3.8	0.02
GO:0030048_actin filament-based movement	1.11	0.38	1.27	0.26	0.88	0.08	1.23	0.46	1.39	0.2	1.56	0.7	0.89	0.08	2.3	0.08	1.47	0.08	2.95	0.04	0.95	0.06	1.51	0.72	1.32	0.72	1.85	0.02	2.14	0.3
GO:0030049_muscle filament sliding	0.31	0.06	0.99	0.56	0.6	0.06	1.26	0.48	0.86	0.26	3.48	0.18	1.05	0.66	0.71	0.22	1.17	0.1	2.18	0.44	0.86	0.26	0.85	0.06	0.9	0.04	0.53	0.16	0.85	0.22
GO:0030071_regulation of mitotic metaphase/anaphase transition	0.96	0.52	1.03	0.86	0.99	0	0.48	0	1.26	0.68	1.47	0.98	0.87	0.04	1.88	0	0.8	0.42	0.57	0	1.23	0.86	2.14	0.22	1.37	0.62	0.97	0.38	1.62	0.46
GO:0030072_peptide hormone secretion	0.56	0.08	1.25	0.76	0.95	0	1.47	0.74	1.71	0.24	1.37	0.96	0.94	0.04	1.1	0.14	1.27	0.02	1.55	0.12	0.8	0	1.17	0.8	1.51	0.1	1.79	0.04	1.5	0.72
GO:0030073_insulin secretion	0.55	0.06	1.12	0.86	1	0.98	1.4	0.7	1.72	0.2	1.33	0.92	1	0.02	1.12	0.18	1.36	0.06	1.83	0.06	0.74	0	1.34	0.62	1.71	0.16	2.06	0	1.46	0.66
GO:0030097_hemopoiesis	0.75	0.04	1.61	0	1.15	1	1.78	0.72	1.33	0.9	1.28	1	1.11	0.88	1.63	0	3.87	0	1.15	0.28	1.78	0	0.94	0	2.36	0	1.94	0	2.53	0
GO:0030098_lymphocyte differentiation	0.57	0	1.54	0.12	0.55	0	1.37	0.68	1.17	0.96	0.87	0	0.65	0	1.13	0.02	2.17	0	0.58	0.3	0.93	0.24	0.62	0	1.23	0.14	4.12	0	2.22	0
GO:0030099_myeloid cell differentiation	0.84	0.12	1.57	0	1.77	0.66	1.88	0.4	0.89	0.02	1.5	0.94	1.39	0.16	1.42	0	3.56	0	1.78	0	2.26	0	1.12	0.98	2.7	0	1.28	0.12	1.82	0
GO:0030100_regulation of endocytosis	1.96	0	1.28	0.82	1.88	0.6	1.29	0.56	1.3	0.82	1.21	0.86	1.51	0.56	1.24	0.04	2.24	0	2.6	0.08	1.95	0	0.98	0.22	1.34	0.06	3.12	0	1.82	0.06
GO:0030101_natural killer cell activation	0.69	0.08	1.16	0.74	1.27	0.96	2.11	0.4	1.88	0.34	1.87	0.76	1.4	0.92	1.97	0.02	2.74	0.02	1.57	0.5	1.34	0.78	1.36	0.72	0.95	0.06	2.95	0.04	2.4	0.3
GO:0030104_water homeostasis	2.05	0.38	2.53	0.22	1.43	0.76	0.84	0.44	0.39	0.24	2.01	0.66	2.26	0.4	1.78	0.52	1.54	0.3	1	0.42	1.35	0.82	1.05	0.8	0.59	0.16	0.84	0.36	4.61	0.2
GO:0030111_regulation of Wnt signaling pathway	1.19	0.04	1.04	0.98	2.07	0.2	1.41	0.94	1.3	0.66	2.18	0.68	1.55	0.32	3.09	0	3.33	0	2.39	0	2.11	0	1.86	0.76	2.26	0.02	2.74	0	2.7	0.04
GO:0030148_sphingolipid biosynthetic process	0.96	0.72	1.39	0.6	2.06	0.4	2	0.4	2.22	0.02	2.52	0.26	1.48	0.6	3.27	0	2.49	0	1.38	0.14	2.45	0.02	2.24	0.12	2.66	0	4	0	2.17	0.14
GO:0030154_cell differentiation	0.94	0.74	1.19	1	1.42	1	1.33	1	1.15	1	1.78	1	1.26	1	1.92	0	2.43	0	1.76	0	1.8	0	1.36	1	2.23	0	2.3	0	1.95	0
GO:0030155_regulation of cell adhesion	1.13	0.1	1.15	0.98	1.24	1	1.46	0.64	1.47	0.5	1.95	0.96	1.01	1	2.45	0	4.11	0	2.07	0	1.93	0	1.58	0.96	2.38	0	2.92	0	2.58	0
GO:0030162_regulation of proteolysis	3.23	0	1.06	0.92	1.93	0.62	0.82	0.1	1.61	0.54	1.43	0.98	1.66	0.72	1.45	0	1.45	0	3.88	0	2.16	0	1.7	0.78	1.21	0.76	4.54	0	2.25	0.16
GO:0030163_protein catabolic process	0.96	0.6	1.59	0	1.62	1	1.53	0.98	1.37	1	2.47	0	1.2	1	2.19	0	2.5	0	1.58	0	2.33	0	1.49	0.98	2.52	0	2.81	0	2.47	0
GO:0030166_proteoglycan biosynthetic process	1.44	0.08	0.44	0	1.02	0.96	0.33	0	0.49	0	0.91	0	1.15	0.82	1.24	0.32	1.07	0.34	1.21	0.72	1.36	0.82	0.81	0	1.44	0.62	1.16	0.5	0.81	0.06
GO:0030168_platelet activation	0.96	0.84	0.95	0.04	1.49	0.94	1.44	0.8	0.74	0	1.63	0.94	1	0.68	1.89	0	2.02	0	2.43	0	1.75	0.1	1.15	0.94	2.27	0.02	1.68	0.12	1.37	0.42
GO:0030177_positive regulation of Wnt signaling pathway	1	0.2	0.92	0.28	2.02	0.32	1.41	0.64	0.88	0.2	2.12	0.56	1.44	0.56	2.16	0	2.91	0.04	1.78	0.2	2.6	0.08	1.71	0.74	3.36	0.08	2.23	0.12	2.48	0.36
GO:0030178_negative regulation of Wnt signaling pathway	1.65	0.02	0.97	0.04	2.12	0.3	1.26	0.96	1.22	0.92	2.16	0.62	1.67	0.38	3.23	0	3.38	0	2.54	0.04	1.84	0.06	1.67	0.74	1.68	0.18	2.7	0	2.5	0.04
GO:0030182_neuron differentiation	0.87	0	1.08	1	1.67	1	1.22	1	0.95	0	1.99	1	1.54	0.88	1.86	0	2.3	0	1.92	0	1.73	0	1.59	1	2.49	0	2.33	0	1.69	0.04
GO:0030183_B cell differentiation	0.79	0.22	1.39	0.52	0.67	0.04	1.56	0.56	0.84	0.04	0.71	0	0.73	0.04	1.02	0.08	2.45	0	0.65	0.32	1.12	0.3	0.63	0	1.25	0.2	4.97	0	2.21	0.02
GO:0030193_regulation of blood coagulation	3.89	0.02	0.86	0.14	1.91	0.66	0.46	0.1	1.59	0.58	0.85	0.06	1.03	0.36	2.66	0.26	0.58	0.58	6.16	0.18	0.94	0.02	2.66	0.46	0.98	0.26	3.4	0.34	1.43	0.52
GO:0030195_negative regulation of blood coagulation	14.53	0	0.75	0.08	2.46	0.5	0.38	0.12	3.68	0.16	1.04	0.94	1.65	0.56	3.31	0.5	0.38	0.46	8.03	0.2	1.12	0.82	5.86	0.3	1.06	0.8	4.62	0.32	1.66	0.66
GO:0030198_extracellular matrix organization	1.23	0.02	0.75	0	0.98	0	0.77	0	0.8	0	1.4	1	0.89	0	2.71	0	2.44	0	1.49	0.98	1.69	0.06	1.76	0.34	2.39	0	1.59	0.18	1.36	1
GO:0030199_collagen fibril organization	0.89	0.28	0.6	0.06	0.18	0	0.37	0.02	0.23	0	0.54	0	0.38	0	1.63	0.34	1.41	0.24	0.74	0.04	0.72	0.02	2	0.62	1.73	0.44	0.71	0.12	0.73	0.04
GO:0030203_glycosaminoglycan metabolic process	1.29	0.16	0.68	0	1.5	0.86	0.7	0	0.79	0	1.62	0.94	1.29	0.82	2.18	0	1.86	0.06	2.15	0.1	1.98	0.04	1.32	0.72	2.08	0.28	2.08	0.06	1.57	0.54
GO:0030204_chondroitin sulfate metabolic process	1.14	0.36	0.84	0.16	0.91	0	0.64	0.02	0.91	0.16	1.58	0.94	0.89	0.06	2.57	0.1	3.41	0.08	2.9	0.14	1.79	0.36	1.37	0.84	3.2	0.14	3.17	0.12	2.2	0.24
GO:0030212_hyaluronan metabolic process	3.41	0.02	0.5	0.06	4.43	0.12	0.23	0.06	0.46	0.02	1.94	0.7	3.05	0.14	1.45	0.14	0.54	0.38	7.36	0.08	1.25	0.62	0.58	0.2	0.49	0.1	1.5	0.22	1.26	0.62
GO:0030216_keratinocyte differentiation	4.04	0.16	1.44	0.26	1.46	0.9	2.17	0.18	2.25	0	1.34	0.84	1.39	0.62	6.91	0.02	2.59	0	1.75	0.52	0.98	0.32	0.41	0.14	1.27	0.6	1.85	0.08	6.25	0.08
GO:0030217_T cell differentiation	0.66	0.14	1.96	0	0.51	0.02	1.35	0.42	1.54	0.76	1.53	0.84	0.63	0.1	1.58	0	3.56	0	0.9	0.8	0.99	0.5	1.04	0.94	1.12	0	6.61	0	2.51	0
GO:0030218_erythrocyte differentiation	0.75	0.24	1.32	0.7	3.23	0.04	1.97	0.8	0.68	0.08	0.84	0.08	1.6	0.3	1.99	0.04	4.92	0	2.43	0.02	5.28	0	0.89	0.08	4.28	0	0.46	0.22	1.47	0.12
GO:0030225_macrophage differentiation	0.81	0.52	1.51	0.24	2.96	0.26	1.45	0.62	0.24	0.02	1.6	0.7	3.71	0.08	0.88	0.6	3	0	2.45	0.04	2.09	0.2	1.69	0.46	2.62	0.18	2.02	0.12	1.12	0.36
GO:0030239_myofibril assembly	0.64	0.06	1.44	0.5	0.75	0.08	1.1	0.82	1.26	0.58	2.64	0.64	2.21	0.52	2.3	0.14	1.18	0.38	1.75	0.44	2.33	0.14	1.11	0.78	1.96	0.36	0.95	0.2	1.53	0.66
GO:0030258_lipid modification	2.24	0	1.4	0.68	1.59	0.66	1.04	0.94	1.27	0.72	2.08	0.64	1.07	0.88	1.61	0	0.98	0.86	1.11	0.68	1.78	0.06	1.74	0.4	1.34	0.74	2.47	0	1.86	0.12
GO:0030260_entry into host cell	0.73	0.26	1.51	0.34	0.52	0.06	0.97	0.14	2.2	0.08	1.84	0.72	0.52	0.06	2.91	0.04	1.74	0.08	1.71	0.22	1.24	0.66	1.19	0.78	1.58	0.52	2.17	0.04	1.85	0.28
GO:0030262_apoptotic nuclear changes	0.93	0.52	0.97	0.08	0.94	0.08	1.94	0.38	1.03	0.78	2.16	0.6	0.81	0.02	1.31	0.24	3.87	0	1.6	0.2	2.95	0	1	0.86	3.63	0	3.44	0	2.63	0.12
GO:0030278_regulation of ossification	0.88	0.52	0.74	0.02	1.55	0.84	1.2	0.96	0.96	0.04	1.5	0.82	1.23	0.82	1.62	0.06	1.82	0	1.63	0.12	1.64	0.24	1.06	0.96	1.82	0.26	0.92	0.46	1.29	0.42
GO:0030282_bone mineralization	2.34	0.04	0.93	0.22	1.73	0.48	1.16	0.84	1.38	0.66	0.82	0.1	1.56	0.28	1.3	0.32	0.89	0.86	1.7	0.18	1.72	0.32	1.08	0.98	1.25	0.64	1.31	0.12	2.5	0.06
GO:0030301_cholesterol transport	8.56	0	1.98	0.12	3.97	0.38	0.58	0.06	6.14	0	0.63	0.04	3.79	0.22	0.69	0.14	0.12	0	3.55	0.1	1.81	0.4	2.04	0.36	0.26	0	2.48	0.16	1.58	0.34
GO:0030307_positive regulation of cell growth	1.8	0.08	1.41	0.4	1.79	0.88	1.09	0.66	1.59	0.46	1.88	0.78	1.53	0.86	2.65	0	2.47	0.06	2.72	0.16	1.82	0.24	1.43	0.96	2.23	0.2	2.83	0.06	2.92	0.12
GO:0030308_negative regulation of cell growth	1.38	0.02	0.68	0	1.75	0.66	0.98	0	0.85	0	1.76	1	1.22	0.86	2.39	0	1.94	0	2.32	0	2.21	0	1.3	1	1.88	0.22	2.83	0	1.55	0.4
GO:0030316_osteoclast differentiation	1.15	0.58	1.63	0.14	2.01	0.26	2.31	0.06	0.83	0.18	2.27	0.22	1.54	0.32	0.77	0.56	3.59	0	2.52	0.04	1.98	0.04	1.39	0.68	2.37	0.06	2.95	0.1	0.92	0.36
GO:0030323_respiratory tube development	0.95	0.58	0.82	0	1.23	0.98	0.9	0.1	1.32	0.38	1.59	0.96	0.93	0.02	3	0	1.91	0.02	2.24	0	1.8	0.1	1.7	0.42	2.43	0.06	1.73	0.1	1.81	0.2
GO:0030324_lung development	0.95	0.66	0.81	0	1.23	0.98	0.89	0.12	1.31	0.32	1.6	0.96	0.93	0.04	3.07	0	1.92	0	2.27	0.02	1.8	0.18	1.72	0.5	2.45	0	1.73	0.14	1.81	0.28
GO:0030326_embryonic limb morphogenesis	1.16	0.02	1.09	0.92	1.6	0.82	0.91	0	1.21	0.94	1.16	1	1.09	0.98	1.45	0.02	1.46	0	1.42	0.82	1.23	0.86	1.29	0.98	1.81	0.26	1.48	0.12	1.42	0.8
GO:0030330_DNA damage response, signal transduction by p53 class mediator	0.76	0.14	1.71	0.08	1.62	0.94	1.37	1	1.3	0.84	1.88	0.9	1.63	0.64	1.87	0.02	2.1	0	1.74	0	2.03	0	1.64	0.66	2.43	0	2.68	0	2.33	0
GO:0030334_regulation of cell migration	1.14	0.04	0.97	0	1.27	1	1.31	1	1.14	1	1.78	0.98	1.02	1	2.65	0	3.36	0	1.71	0	2.01	0	1.59	0.6	2.7	0	2.46	0	2.12	0
GO:0030335_positive regulation of cell migration	1.03	0.32	0.98	0	1.12	0.98	1.47	0.9	1.13	0.96	1.7	0.94	0.94	0.02	2.37	0	3.6	0	1.33	0.2	1.83	0.06	1.44	0.56	2.73	0	2.21	0	2.18	0
GO:0030336_negative regulation of cell migration	1	0.36	0.94	0	1.37	0.68	1.07	0.94	0.84	0	2.44	0.24	1.07	0.98	2.58	0	2.67	0	2.05	0.02	2.85	0	1.86	0.46	2.59	0	2.22	0	1.68	0.3
GO:0030397_membrane disassembly	1.1	0.28	0.73	0.02	0.56	0	0.57	0	0.51	0	0.79	0	0.45	0	1.57	0.1	1.25	0.06	0.86	0.18	1.06	0.94	0.82	0.02	0.75	0.06	1.69	0.04	1.15	0.82
GO:0030433_ER-associated ubiquitin-dependent protein catabolic process	0.8	0.24	0.78	0.02	1.49	0.86	1.78	0.68	1.74	0.24	2.89	0.18	0.78	0.04	2.29	0	3.06	0	3.79	0	1.52	0.48	3.93	0	2.17	0.04	5.46	0	1.32	0.84
GO:0030500_regulation of bone mineralization	1.02	0.38	0.85	0.08	2	0.48	1.15	0.82	0.93	0.06	1.07	0.8	1.67	0.44	1.39	0.36	1.53	0.02	2.37	0.12	1.65	0.44	0.69	0	1.57	0.32	0.84	0.54	2.37	0.22
GO:0030501_positive regulation of bone mineralization	0.88	0.46	0.99	0.14	1.97	0.4	1.49	0.86	1.12	0.76	1.18	0.86	1.64	0.5	2.15	0.12	1.13	0.34	1.76	0.28	1.21	0.64	0.72	0	0.85	0.08	1.52	0.24	2.92	0.22
GO:0030509_BMP signaling pathway	0.74	0.02	0.88	0.02	1.12	0.92	1.15	0.98	0.99	0.04	1.97	0.94	0.81	0	2.81	0	2.07	0	1.75	0.32	1.8	0.16	2.46	0.1	2.56	0.04	1.94	0.22	1.54	0.42
GO:0030510_regulation of BMP signaling pathway	0.63	0.14	0.82	0.12	1.01	0.96	0.79	0	0.65	0.1	2.08	0.68	0.93	0.3	2.82	0.02	2.59	0	1.78	0.52	1.51	0.64	3.12	0.04	2.69	0.14	2.48	0.08	1.46	0.7
GO:0030512_negative regulation of transforming growth factor beta receptor signaling pathway	0.92	0.3	1.06	0.76	0.67	0	0.76	0.02	1.13	0.82	1.69	0.88	0.67	0	1.88	0	2.52	0	1.47	0.06	1.67	0.24	1.29	0.86	2.57	0	1.35	0.16	1.56	0.6
GO:0030514_negative regulation of BMP signaling pathway	0.75	0.36	0.67	0.16	0.53	0.02	0.46	0	0.55	0.02	1.47	0.86	0.5	0.04	2.7	0.02	2.39	0.04	1.59	0.38	1.64	0.48	2.03	0.5	3.45	0.04	1.4	0.46	1.11	0.8
GO:0030516_regulation of axon extension	1.1	0.28	0.39	0	1.22	0.94	0.38	0	0.48	0	1.17	1	0.85	0	2.07	0.02	2.52	0	0.6	0.04	2.05	0.16	0.8	0.04	2.42	0.04	2.35	0.02	1.08	0.86
GO:0030518_intracellular steroid hormone receptor signaling pathway	0.94	0.6	0.61	0	1.38	0.98	1	0	1.01	0.98	2.31	0.5	1.12	0.96	2.32	0	2.73	0	1.6	0.08	3.13	0	1.42	0.84	2.81	0	2.7	0	1.38	0.78
GO:0030520_intracellular estrogen receptor signaling pathway	0.95	0.44	0.86	0.06	1.1	0.94	1.24	0.8	1.46	0.4	2.35	0.46	1.1	0.78	1.96	0.06	1.77	0.06	1.89	0.16	2.79	0	1.18	0.84	3.08	0.06	1.39	0.24	1.41	0.6
GO:0030521_androgen receptor signaling pathway	0.98	0.64	0.79	0.02	1.52	0.9	1.16	0.88	0.96	0.02	2.84	0.2	1.08	0.98	2.71	0.02	3.8	0	1.53	0.18	2.85	0	1.38	0.8	3.23	0	5.1	0	2.28	0.2
GO:0030522_intracellular receptor signaling pathway	0.84	0.22	0.88	0	1.13	1	1.08	1	1.17	0.96	1.81	0.98	0.91	0	1.76	0	2.1	0	1.57	0	1.74	0	1.29	0.94	2.06	0	2.21	0	1.56	0.4
GO:0030534_adult behavior	0.24	0	1.87	0.32	0.87	0	0.59	0	0.58	0	1.95	0.72	2.63	0.08	0.44	0.06	0.72	0.52	0.94	0.18	0.54	0.04	2.1	0.26	3.15	0.02	0.85	0.3	0.48	0
GO:0030574_collagen catabolic process	1.39	0.2	0.75	0.14	0.75	0.02	0.53	0.02	0.75	0.04	0.81	0	0.7	0	1.53	0.14	1.18	0.54	0.68	0	1.12	0.58	1.16	0.72	2.66	0.1	0.77	0.06	0.72	0.02
GO:0030593_neutrophil chemotaxis	1.37	0.26	1.83	0.38	1.53	0.58	1.88	0.32	1.24	0.46	2.8	0.2	1.79	0.2	1.05	0.26	5.34	0	2.16	0.1	1.17	0.7	1.99	0.14	1.84	0.1	3.31	0.02	1.29	0.32
GO:0030595_leukocyte chemotaxis	1.31	0.14	1.26	0.32	1.98	0.26	1.22	0.26	0.92	0.34	2.31	0.44	1.74	0.08	0.75	0.8	4.54	0	1.76	0.12	1.63	0.22	1.5	0.38	2.9	0	2.45	0.04	1.08	0.22
GO:0030641_regulation of cellular pH	0.97	0.48	1.67	0.34	1.93	0.62	2.54	0.3	1.1	0.86	2.56	0.4	2.17	0.34	1.22	0.32	0.66	0.24	1.55	0.44	1.88	0.36	1.22	0.8	1.25	0.74	2.7	0	1.2	0.78
GO:0030705_cytoskeleton-dependent intracellular transport	0.9	0.34	0.91	0	1.26	1	0.93	0	1.04	0.92	1.47	1	1	1	1.56	0	1.4	0	1.13	0.48	1.3	0.92	1.32	0.94	1.65	0.2	2.16	0	1.22	0.96
GO:0030799_regulation of cyclic nucleotide metabolic process	0.46	0.02	0.88	0.42	0.78	0.02	1.06	0.7	0.71	0.02	1.37	0.8	1.75	0.6	0.51	0.1	0.6	0.26	1.9	0.26	0.61	0.04	1.87	0.54	1.41	0.52	1.46	0.1	1.32	0.36
GO:0030800_negative regulation of cyclic nucleotide metabolic process	0.33	0.1	0.6	0.04	1.11	0.98	0.87	0.06	0.25	0	2.23	0.56	7.9	0.04	0.39	0.04	0.65	0.38	5.52	0.02	0.84	0.04	7.12	0.1	5.4	0.12	3.47	0.38	2.12	0.28
GO:0030801_positive regulation of cyclic nucleotide metabolic process	0.52	0.14	1.25	0.34	0.66	0.14	0.95	0.26	0.74	0.12	1.43	0.78	0.84	0.32	0.52	0.36	0.72	0.52	1.9	0.36	0.63	0.12	1.41	0.4	1.18	0.42	1	0.26	1.51	0.28
GO:0030802_regulation of cyclic nucleotide biosynthetic process	0.37	0.02	0.83	0.48	0.74	0.04	1.04	0.66	0.72	0.04	1.59	0.5	1.7	0.5	0.41	0.02	0.5	0.2	2.84	0.04	0.55	0.02	1.9	0.6	1.25	0.58	1.35	0.2	1.27	0.44
GO:0030803_negative regulation of cyclic nucleotide biosynthetic process	0.46	0.18	0.5	0	0.81	0.06	0.81	0.1	0.27	0.02	1.42	0.66	3.26	0.3	0.25	0.06	0.45	0.2	6.77	0	0.55	0.02	4.79	0.18	2.3	0.44	1.47	0.54	1.83	0.28
GO:0030804_positive regulation of cyclic nucleotide biosynthetic process	0.46	0.14	1.18	0.48	0.65	0.12	0.84	0.18	0.64	0.14	1.7	0.68	1.11	0.58	0.42	0.3	0.6	0.36	3.54	0.08	0.64	0.28	1.74	0.42	1.03	0.34	1.11	0.26	1.48	0.28
GO:0030808_regulation of nucleotide biosynthetic process	0.37	0	0.84	0.46	0.77	0.06	1.06	0.66	0.73	0.06	1.62	0.58	1.68	0.56	0.43	0.04	0.51	0.28	2.83	0.1	0.57	0	1.9	0.58	1.27	0.54	1.35	0.2	1.28	0.5
GO:0030809_negative regulation of nucleotide biosynthetic process	0.51	0.12	0.5	0.1	0.93	0.02	0.83	0.06	0.3	0.06	1.35	0.82	3.13	0.4	0.31	0	0.5	0.1	7.1	0.06	0.6	0	4.65	0.26	2.32	0.54	1.52	0.62	1.93	0.28
GO:0030810_positive regulation of nucleotide biosynthetic process	0.46	0.14	1.19	0.5	0.67	0.22	0.87	0.38	0.65	0.06	1.74	0.68	1.11	0.56	0.44	0.2	0.6	0.44	3.46	0.14	0.66	0.18	1.72	0.46	1.06	0.38	1.11	0.18	1.48	0.28
GO:0030811_regulation of nucleotide catabolic process	1.09	0.12	1.45	0.34	1.31	1	2.17	0.04	1.37	0.8	2.42	0.2	1.07	1	2.28	0	3.99	0	1.92	0	1.8	0	1.27	0.98	2.49	0	4.13	0	3.75	0
GO:0030814_regulation of cAMP metabolic process	0.45	0.1	0.96	0.42	0.73	0.1	1.02	0.88	0.66	0.1	1.42	0.84	1.41	0.64	0.52	0.28	0.56	0.34	1.67	0.44	0.59	0.06	1.78	0.58	1.21	0.74	1.32	0.38	1.24	0.66
GO:0030815_negative regulation of cAMP metabolic process	0.27	0.02	0.61	0.12	1.2	0.88	0.93	0.16	0.23	0.02	2.28	0.62	9	0.02	0.39	0.06	0.63	0.3	5.57	0	0.9	0.06	7.69	0.14	5.79	0.3	3.48	0.32	2.35	0.16
GO:0030816_positive regulation of cAMP metabolic process	0.54	0.4	1.31	0.42	0.63	0.12	1.1	0.78	0.87	0.28	1.38	0.84	0.65	0.2	0.54	0.4	0.75	0.44	1.34	0.56	0.58	0.14	1.1	0.58	0.93	0.4	0.89	0.6	1.34	0.58
GO:0030817_regulation of cAMP biosynthetic process	0.4	0	0.96	0.42	0.67	0.08	0.98	0.16	0.66	0.06	1.59	0.78	1.21	0.78	0.44	0.06	0.5	0.2	2.69	0.2	0.49	0.04	1.86	0.58	1	0.26	1.17	0.4	1.31	0.56
GO:0030818_negative regulation of cAMP biosynthetic process	0.3	0.08	0.5	0.06	0.89	0.08	0.87	0.16	0.24	0.04	1.45	0.72	3.74	0.26	0.25	0.02	0.43	0.06	6.83	0.02	0.59	0.02	5.15	0.18	2.48	0.36	1.46	0.78	2.04	0.32
GO:0030819_positive regulation of cAMP biosynthetic process	0.55	0.32	1.27	0.5	0.59	0.18	0.98	0.18	0.72	0.14	1.66	0.64	0.77	0.32	0.49	0.16	0.72	0.46	3.02	0.04	0.55	0.22	1.38	0.48	0.86	0.54	1.06	0.36	1.5	0.44
GO:0030832_regulation of actin filament length	0.84	0.42	1.51	0.26	2.26	0.38	2.09	0.32	1.14	1	1.57	0.86	1.91	0.36	1.74	0	5.22	0	2.16	0.04	2.08	0	1.54	0.76	2.62	0	4.51	0	3.06	0
GO:0030833_regulation of actin filament polymerization	0.83	0.36	1.37	0.52	2.13	0.56	1.93	0.38	0.93	0	1.61	0.92	1.64	0.6	1.68	0	4.55	0	2.6	0.02	2.15	0	1.62	0.76	2.05	0.02	4.27	0	2.59	0
GO:0030834_regulation of actin filament depolymerization	1.32	0.24	1.36	0.54	2.83	0.26	1.86	0.38	1.92	0.18	2.07	0.64	1.94	0.32	2.77	0	5.67	0.02	1.1	0.58	2.92	0.18	1.55	0.54	6.06	0	0.48	0.16	3.69	0.04
GO:0030837_negative regulation of actin filament polymerization	0.83	0.42	0.6	0.06	1.97	0.64	0.75	0.02	0.41	0	0.98	0.02	0.8	0.04	1.04	0.48	1.72	0.04	1.43	0.3	1.76	0.32	1.14	0.96	2.29	0.2	0.6	0.06	0.87	0.02
GO:0030838_positive regulation of actin filament polymerization	0.62	0.1	1.68	0.24	2.02	0.44	2.22	0.34	1.11	0.76	1.38	0.8	1.52	0.54	1.53	0	6.8	0	2.01	0.04	2.35	0	1.33	0.84	2.02	0	11.25	0	2.76	0
GO:0030850_prostate gland development	3.02	0.02	1.96	0.18	1.91	0.36	1.37	0.8	2.63	0.24	1.79	0.84	2.03	0.14	2.75	0.06	2.3	0.04	8.46	0	1.09	0.8	4.17	0.04	2.66	0.2	2.47	0.04	4.63	0
GO:0030855_epithelial cell differentiation	1.58	0	1.2	0.7	1.66	0.92	1.53	0.4	1.56	0	1.94	0.82	1.32	0.62	3.16	0	2.78	0	2.17	0	1.49	0.08	1.37	0.86	1.88	0	2.28	0	2.77	0
GO:0030856_regulation of epithelial cell differentiation	1.03	0.42	2.09	0.06	2.14	0.24	2.51	0.02	1.99	0.04	4.17	0	1.46	0.46	4.16	0	6.89	0	4.86	0	2.31	0.02	2	0.22	2.82	0	6.13	0	5.31	0
GO:0030858_positive regulation of epithelial cell differentiation	2.16	0.22	5.06	0	5.88	0.04	4.06	0.04	2.34	0.14	5.36	0	3.21	0.12	7.3	0	5.09	0	4.95	0.12	2.97	0.02	4.74	0.02	4.26	0.04	4.45	0	5.47	0.06
GO:0030879_mammary gland development	1.46	0	1.19	0.9	1.69	0.88	1.29	0.92	1.51	0.3	2.19	0.5	1.51	0.36	2.44	0	3.03	0	3.26	0	1.86	0.32	1.45	0.6	1.88	0.06	2.12	0	2.84	0.06
GO:0030888_regulation of B cell proliferation	0.5	0.14	1.42	0.58	0.4	0.12	2.1	0.18	1.41	0.64	0.8	0.22	0.47	0.16	1.14	0.06	2.37	0.02	0.28	0.26	0.6	0.52	0.36	0.02	0.77	0.66	11.71	0	3.52	0.14
GO:0030890_positive regulation of B cell proliferation	0.56	0.1	1.19	0.66	0.35	0.12	1.21	0.5	1.25	0.7	0.8	0.12	0.43	0.16	0.82	0.66	2.37	0	1.4	0.24	0.48	0.26	0.32	0	0.76	0.42	14.51	0	2.99	0.14
GO:0030900_forebrain development	0.87	0.78	1.16	0.92	1.94	0.24	1.34	0.94	1.08	1	1.88	0.66	1.32	0.6	1.95	0	2.49	0	1.57	0.02	1.75	0.02	1.34	0.84	1.74	0.06	2.51	0	1.85	0.4
GO:0030901_midbrain development	0.37	0.1	2.38	0.36	3.32	0.18	0.95	0.54	0.81	0.14	1.57	0.78	2.76	0.12	1.88	0.06	3.52	0.04	1.49	0.4	0.4	0.06	3.37	0.24	1.52	0.7	2.85	0.18	1.58	0.48
GO:0030902_hindbrain development	0.3	0	2.38	0.16	1.08	0.9	0.59	0	0.33	0	1.27	0.68	1.29	0.42	0.78	0.66	1.64	0.08	0.86	0.54	0.64	0.02	2.55	0.06	2.81	0	1.33	0.14	0.57	0.14
GO:0030968_endoplasmic reticulum unfolded protein response	1.02	0.36	0.65	0	1.32	0.98	0.71	0	1.07	0.98	3.45	0	0.91	0	2.76	0	2.02	0	4.33	0	2.52	0	2.62	0	2.34	0	3.9	0	1.58	0.66
GO:0031016_pancreas development	0.95	0.9	0.68	0.4	1.37	0.54	0.65	0.06	2.41	0.14	2.09	0.64	1.04	0.32	1.44	0.14	2.38	0.1	2.94	0.08	1.06	0.66	2.49	0.18	1.87	0.42	1.05	0.4	0.93	0.14
GO:0031018_endocrine pancreas development	1.07	0.16	0.38	0.12	1.33	0.46	0.63	0	2.51	0.34	2	0.64	1.33	0.34	1.16	0.32	2.24	0.06	3.09	0.22	0.84	0.12	1.63	0.34	1.22	0.72	0.85	0.5	1	0.74
GO:0031023_microtubule organizing center organization	1.06	0.16	2.2	0	1.01	1	0.85	0	0.92	0	1.55	0.96	0.64	0	3.11	0	2.02	0	1.13	0.52	1.98	0	1.69	0.52	1.75	0.06	2.69	0	2.07	0.08
GO:0031032_actomyosin structure organization	0.88	0.26	1.19	0.72	0.98	0.12	1.19	0.92	1.28	0.56	1.96	0.88	1	0.04	2.52	0.08	2.04	0.08	1.55	0.62	2	0.1	1.9	0.6	1.53	0.44	1.86	0.32	1.62	0.44
GO:0031047_gene silencing by RNA	0.98	0.58	1.04	0.86	1.66	0.7	1.45	0.86	1.63	0.44	2.81	0.18	1.61	0.42	1.45	0.26	2.62	0.06	1.01	0.64	3.9	0	2.07	0.16	4.3	0	2.67	0.02	2.41	0.02
GO:0031056_regulation of histone modification	0.72	0.14	0.84	0.06	1.03	0.94	1.22	0.92	0.89	0	2.4	0.28	1.01	0.9	1.97	0	2.78	0	1.23	0.2	2.49	0.02	1.11	0.98	2.38	0.02	2.18	0.02	1.57	0.62
GO:0031058_positive regulation of histone modification	0.76	0.2	1.24	0.7	0.92	0.02	1.56	0.58	1.34	0.54	2.68	0.28	0.84	0.08	2.96	0	4.91	0	2.33	0.04	1.79	0.26	1.98	0.36	1.66	0.2	3.85	0	2.59	0.12
GO:0031060_regulation of histone methylation	0.64	0.12	0.74	0.06	0.62	0.02	0.88	0.02	0.83	0.02	3.47	0.08	0.45	0.04	2.27	0.02	5.93	0	1.59	0.2	3.28	0.04	1.76	0.5	4.63	0	9.83	0	2.05	0.18
GO:0031076_embryonic camera-type eye development	0.91	0.4	2.21	0.26	4.49	0.14	1.88	0.54	1.85	0.4	2.12	0.62	2.42	0.24	2.33	0.06	2.64	0	1.11	0.68	3.48	0.02	2.9	0.14	3	0.12	1.92	0.08	4.06	0.08
GO:0031098_stress-activated protein kinase signaling cascade	1.11	0.08	1.52	0.36	1.52	1	1.76	0.5	1.31	0.46	1.57	0.92	1.15	0.96	2.06	0	2.92	0	1.67	0	1.63	0.04	1.28	0.96	2.23	0	3.4	0	2.8	0
GO:0031099_regeneration	1.03	0.1	0.92	0	1.15	0.84	0.79	0.16	0.74	0	2.33	0.6	0.95	0.46	2.32	0	1.2	0.1	1.61	0.5	3	0	1.79	0.76	1.81	0.34	2.15	0.22	1.58	0.7
GO:0031100_organ regeneration	4.74	0.04	1.91	0.22	0.88	0.12	0.61	0.2	1.74	0.46	2.96	0.32	0.77	0.14	3.43	0	0.8	0.62	3.3	0.28	6.14	0	2.87	0.18	1.63	0.38	3.74	0.1	2.23	0.32
GO:0031102_neuron projection regeneration	2.14	0.08	0.57	0.02	2.4	0.4	1.17	0.66	0.28	0	3.27	0.3	2.54	0.14	2.3	0.14	1.33	0.14	3.21	0.14	8.33	0	1.29	0.94	5.12	0.04	3.13	0.14	1.84	0.4
GO:0031109_microtubule polymerization or depolymerization	0.5	0	0.8	0	1.44	0.98	0.72	0	1.53	0.24	2.01	0.74	0.74	0	1.85	0.02	0.81	0.66	1.08	0.34	1.72	0.3	1.07	0.94	1.44	0.44	2.29	0	0.97	0
GO:0031110_regulation of microtubule polymerization or depolymerization	0.45	0.04	0.46	0	1.68	0.74	1.16	0.94	1.02	0.86	1.65	0.86	1.16	0.94	1.12	0.28	1.21	0.04	1.56	0.04	1.26	0.86	1.02	1	2.48	0.04	2.95	0	1.12	0.92
GO:0031123_RNA 3'-end processing	1.26	0.02	1.64	0.16	1.25	1	1.27	1	1.12	0.98	2.45	0.22	1.01	1	2.16	0	3.29	0	2.9	0	4.22	0	1.81	0.34	3.18	0	3.61	0	2.32	0
GO:0031124_mRNA 3'-end processing	1.16	0.04	1.59	0.16	1.01	1	1.13	1	1.09	0.96	2.37	0.6	0.81	0	2.07	0	3.11	0	2.92	0	4.06	0	1.69	0.48	3.12	0	3.53	0	2.17	0.04
GO:0031128_developmental induction	0.97	0.76	1.19	0.7	3.49	0.04	0.77	0.1	0.76	0.16	3.25	0.2	2.54	0.06	3.71	0	2.12	0.06	3.45	0.18	2.14	0.18	2.79	0.26	3.96	0.06	2.79	0.16	1.59	0.64
GO:0031145_anaphase-promoting complex-dependent proteasomal ubiquitin-dependent protein catabolic process	1.16	0.06	1.56	0.16	1.89	0.7	1	0	1.06	0.94	1.69	0.98	2.03	0.06	1.94	0	1.4	0	0.99	0.18	1.88	0.08	1.38	0.72	1.76	0.04	1.99	0	1.78	0.32
GO:0031175_neuron projection development	0.96	0.72	1.06	1	1.71	1	1.26	1	0.99	0	1.97	0.98	1.46	1	2.18	0	2.58	0	1.93	0	1.92	0	1.5	1	2.58	0	2.38	0	1.87	0
GO:0031214_biomineral tissue development	1.82	0.06	0.77	0.1	1.41	0.84	0.81	0.12	0.99	0.3	1.06	0.48	1.43	0.5	1.28	0.42	1.1	0.08	1.7	0.14	1.28	0.72	1.27	0.9	1.15	0.46	1.54	0.2	1.74	0.08
GO:0031279_regulation of cyclase activity	0.47	0.08	0.82	0.34	0.47	0.08	1.07	0.52	1.02	0.82	1.33	0.62	2.77	0.24	0.48	0.12	0.33	0.14	1.7	0.14	0.38	0.06	1.81	0.7	1.13	0.62	0.88	0.46	1.06	0.68
GO:0031281_positive regulation of cyclase activity	0.5	0.42	0.97	0.36	0.26	0.14	1.18	0.64	1.54	0.52	1.42	0.64	2	0.28	0.46	0.22	0.35	0.22	1.39	0.2	0.2	0.22	0.93	0.18	0.97	0.6	0.76	0.56	1.21	0.62
GO:0031294_lymphocyte costimulation	0.58	0.2	2.19	0.08	0.36	0.02	2.16	0.42	4.58	0.12	3.19	0	0.34	0.04	2.29	0.02	4.53	0	1.57	0.04	0.92	0.76	1.21	0.82	1.05	0.2	7.78	0	7.93	0
GO:0031295_T cell costimulation	0.58	0.42	2.19	0.14	0.41	0.14	2.15	0.42	4.58	0.18	3.2	0.06	0.34	0	2.51	0	4.55	0	1.57	0	1	0.6	1.21	0.74	1.14	0.36	7.81	0	7.97	0
GO:0031323_regulation of cellular metabolic process	0.88	0	1.37	0.6	1.42	1	1.39	1	1.2	1	1.98	1	1.18	1	1.96	0	2.43	0	1.64	0	2.01	0	1.43	1	2.38	0	2.51	0	2.15	0
GO:0031324_negative regulation of cellular metabolic process	0.9	0	1.38	0.32	1.54	1	1.53	1	1.26	1	1.99	1	1.32	1	2.07	0	2.43	0	1.66	0	2.17	0	1.35	1	2.39	0	2.38	0	2.17	0
GO:0031325_positive regulation of cellular metabolic process	0.88	0.18	1.35	0.94	1.44	1	1.43	1	1.17	1	2.03	1	1.21	1	2.11	0	2.59	0	1.81	0	2.05	0	1.49	1	2.51	0	2.52	0	2.26	0
GO:0031326_regulation of cellular biosynthetic process	0.84	0	1.4	0.04	1.44	1	1.33	1	1.15	1	2.03	1	1.23	1	1.97	0	2.38	0	1.57	0	2.1	0	1.47	1	2.41	0	2.42	0	2.02	0
GO:0031327_negative regulation of cellular biosynthetic process	0.87	0.06	1.34	0.32	1.59	1	1.49	1	1.21	1	1.99	1	1.35	1	2.04	0	2.34	0	1.54	0	2.17	0	1.38	1	2.4	0	2.16	0	2.02	0
GO:0031328_positive regulation of cellular biosynthetic process	0.89	0.32	1.39	0.48	1.4	1	1.44	0.98	1.17	1	2.04	0.92	1.2	1	2.21	0	2.73	0	1.91	0	2.02	0	1.52	1	2.55	0	2.51	0	2.21	0
GO:0031329_regulation of cellular catabolic process	1.05	0.08	1.42	0.64	1.32	1	1.86	0.54	1.43	0.48	2.15	0.92	1.05	1	2.22	0	3.08	0	1.74	0	1.87	0	1.2	1	2.37	0	3.74	0	3.09	0
GO:0031330_negative regulation of cellular catabolic process	1.34	0.08	1.51	0.56	1.48	0.72	1.94	0.62	2.56	0.06	1.49	1	1.24	0.8	1.92	0.1	1.88	0	1.27	0.06	1.49	0.6	0.81	0	1.54	0.34	2.89	0	3.03	0
GO:0031331_positive regulation of cellular catabolic process	0.91	0.44	0.96	0.02	1.27	0.98	1.14	0.96	1.08	0.98	1.85	0.76	0.9	0.02	1.94	0	1.74	0	2.09	0	2.23	0.02	1.38	0.78	2.47	0	4.11	0	1.78	0.46
GO:0031333_negative regulation of protein complex assembly	1.12	0.18	1.07	0.88	2.1	0.62	1.2	0.94	0.95	0.02	1.85	0.8	1.14	0.96	1.8	0.04	2.14	0	2.34	0	2.15	0.08	1.61	0.7	2.29	0.02	1.7	0	2.01	0.08
GO:0031334_positive regulation of protein complex assembly	0.63	0	1.54	0.1	1.41	0.94	1.93	0.3	1.4	0.5	1.26	0.98	1.43	0.68	1.24	0.02	3.94	0	1.66	0.06	1.53	0.22	0.97	0	2.11	0	5.39	0	2.37	0
GO:0031341_regulation of cell killing	0.89	0.56	1.19	0.78	0.96	0.18	1.67	0.72	2.52	0.28	5.21	0.24	1.53	0.62	1.97	0.24	3.22	0.12	0.84	0.12	1.13	0.58	1.37	0.58	0.97	0.48	4.35	0.06	2.16	0.28
GO:0031343_positive regulation of cell killing	1.12	0.38	1.28	0.56	0.92	0.2	1.27	0.76	4.05	0.22	5.22	0.44	1.59	0.46	3.54	0.08	3.43	0.06	3.84	0.2	1.01	0.58	2.46	0.3	0.82	0.42	5.15	0.14	2.24	0.46
GO:0031344_regulation of cell projection organization	0.96	0.56	1.03	1	1.83	0.96	1.24	1	1.2	0.98	1.92	0.98	1.61	0.32	2.24	0	2.41	0	1.65	0	1.45	0.6	1.55	0.68	2.13	0	2.26	0	1.9	0
GO:0031345_negative regulation of cell projection organization	0.98	0.64	0.74	0	1.72	0.88	0.68	0	0.58	0	1.9	0.88	1.27	0.82	2.54	0	1.94	0	1.28	0.12	2.25	0.04	1.2	1	2.3	0.02	1.85	0.02	1.21	0.86
GO:0031346_positive regulation of cell projection organization	0.94	0.42	1.11	1	1.44	1	1.43	0.98	1.56	0.36	2.42	0.32	1.35	0.8	2.86	0	3.22	0	1.95	0	1.6	0.16	1.73	0.5	2.49	0	2.98	0	2.61	0
GO:0031347_regulation of defense response	0.96	0.06	1.18	0.48	1.44	0.94	1.33	0.46	1.21	0.92	1.36	1	1.47	0.52	1.18	0	1.72	0	1.35	0.16	1.36	0.78	1.14	1	1.67	0	2.8	0	1.58	0
GO:0031348_negative regulation of defense response	0.97	0.28	0.9	0.12	1.3	0.84	0.76	0.2	0.93	0.02	1.59	0.86	1.24	0.66	0.48	0.3	2.27	0	1.07	0.48	0.86	0.08	1.38	0.68	1.23	0.56	2.49	0.02	0.69	0.12
GO:0031349_positive regulation of defense response	0.85	0.04	1.3	0.58	1.27	1	1.64	0.6	1.48	0.5	1.32	0.98	1.27	0.74	1.35	0.02	1.82	0	1.94	0.02	1.39	0.7	1.2	0.96	2.13	0	3.36	0	1.68	0.06
GO:0031396_regulation of protein ubiquitination	0.84	0.06	1.45	0.42	1.8	0.98	1.03	1	0.9	0	2.21	0.68	1.48	0.98	1.93	0	1.77	0	1.26	0.12	2.15	0	1.35	0.98	2.14	0	2.29	0	1.94	0
GO:0031397_negative regulation of protein ubiquitination	0.85	0.32	1.64	0.12	1.87	0.76	0.94	0	1.02	0.98	1.84	0.96	1.99	0.06	1.8	0	1.83	0	1.51	0.02	1.96	0.02	1.53	0.74	2.25	0	2.37	0	1.78	0.28
GO:0031398_positive regulation of protein ubiquitination	0.81	0.08	1.39	0.44	1.68	0.98	1.2	1	0.85	0	2.21	0.6	1.52	0.64	1.95	0	1.82	0	1.22	0.38	2.14	0	1.23	0.98	2.23	0	2.33	0	2.07	0
GO:0031399_regulation of protein modification process	0.91	0	1.4	0.36	1.5	1	1.45	1	1.21	1	1.97	1	1.2	1	2.08	0	2.56	0	1.62	0	2.17	0	1.38	1	2.45	0	2.28	0	2.39	0
GO:0031400_negative regulation of protein modification process	0.79	0	1.46	0.44	1.77	0.94	1.53	1	1.15	1	2.14	0.88	1.45	1	1.97	0	2.35	0	1.44	0	2.42	0	1.28	1	2.63	0	2.19	0	2.01	0
GO:0031401_positive regulation of protein modification process	0.93	0.28	1.43	0.44	1.55	1	1.48	1	1.27	1	2.08	0.56	1.23	1	2.14	0	2.7	0	1.78	0	2.21	0	1.47	0.9	2.48	0	2.33	0	2.55	0
GO:0031497_chromatin assembly	0.98	0.62	1.03	0.96	1.93	0.74	1.08	1	0.77	0	1.18	1	1.94	0.1	1.71	0	1.08	0.02	1.79	0.02	1.56	0.38	1.35	1	0.94	0	1.19	0.22	1.99	0.04
GO:0031503_protein complex localization	1.24	0.28	1.92	0.3	0.79	0	0.98	0.16	1.58	0.34	1.88	0.68	0.56	0	3.1	0.02	0.71	0.22	1.08	0.58	1.29	0.84	3	0.1	1.88	0.22	1.9	0.02	2.33	0.18
GO:0031529_ruffle organization	0.61	0.18	1.53	0.4	1.58	0.68	2.18	0.42	0.93	0.2	0.94	0.02	2.38	0.16	1.63	0.06	3.82	0	0.29	0.1	1.69	0.24	0.7	0.04	1.72	0.28	1.22	0.18	2.6	0.1
GO:0031532_actin cytoskeleton reorganization	1.19	0.04	1.7	0.38	1.88	0.44	2.43	0.1	1.21	0.46	1.52	0.86	1.7	0.4	1.08	0.2	4.09	0	4.06	0	1.97	0.04	1.16	0.7	2.37	0.04	4.77	0	4.26	0
GO:0031570_DNA integrity checkpoint	0.9	0.36	1.68	0.04	1.75	0.96	1.21	1	1.07	1	2.11	0.92	1.55	0.92	2.33	0	2.36	0	1.68	0	2.67	0	1.55	0.84	2.22	0	2.82	0	2.11	0
GO:0031571_mitotic G1 DNA damage checkpoint	0.8	0.14	1.69	0.16	1.57	0.98	1.16	1	1.21	0.92	1.87	0.94	1.86	0.4	1.97	0	2.08	0	1.8	0	2.18	0.04	1.53	0.58	2.72	0	2.73	0	2.11	0.04
GO:0031572_G2 DNA damage checkpoint	1.15	0.18	2.75	0.02	1.6	0.76	1.94	0.56	1.16	0.7	3.28	0.2	1.15	0.84	5.07	0	4.15	0	2.52	0	4.02	0	1.75	0.56	3.04	0.02	5.3	0	4.13	0
GO:0031577_spindle checkpoint	1.15	0.2	1.5	0.26	1.05	1	0.67	0	1.4	0.58	1.18	1	0.82	0	2.12	0	0.77	0.4	0.5	0	1.15	0.8	1.84	0.62	1.11	0.84	0.8	0.14	1.64	0.48
GO:0031589_cell-substrate adhesion	0.95	0.42	0.83	0	0.82	0	0.9	0	1.09	0.98	1.48	1	0.65	0	2.78	0	4.19	0	1.73	0	1.8	0.14	1.39	1	2.4	0	2.63	0	1.8	0.38
GO:0031623_receptor internalization	0.64	0.18	1.29	0.76	1.01	0.7	0.88	0.1	1.09	0.66	1.38	0.82	0.8	0.16	0.76	0.54	1.83	0.02	1.04	0.48	1.38	0.42	1.1	0.64	1.98	0.14	1.21	0.32	1.27	0.38
GO:0031638_zymogen activation	3.56	0	0.82	0	2.53	0.22	0.81	0.06	1.31	0.78	1.44	1	1.82	0.48	1.75	0	1.29	0	4.91	0	1.9	0.1	1.98	0.38	1.42	0.48	2.27	0.02	2.77	0
GO:0031644_regulation of neurological system process	0.79	0.46	1.4	0.42	2.85	0.34	1.68	0.46	2.28	0.22	2.17	0.74	2.05	0.54	1.22	0.36	3.08	0.1	2.3	0.46	1.88	0.26	2.9	0.42	1.62	0.5	1.37	0.66	5.3	0.04
GO:0031647_regulation of protein stability	1.47	0.08	1.29	0.82	1.79	0.7	1.22	0.94	1.31	0.74	1.4	0.78	1.4	0.8	2.18	0	1.33	0	1.05	0.78	2.48	0.06	1.14	0.92	1.34	0.54	2.55	0.04	2.18	0.12
GO:0031663_lipopolysaccharide-mediated signaling pathway	1.04	0.36	1.21	0.76	1.9	0.46	1.5	0.76	1.75	0.36	1.61	0.7	2.28	0.04	0.47	0.08	0.76	0.66	3.46	0.02	0.53	0.04	1.19	0.74	1.04	0.52	4.1	0.04	0.94	0.1
GO:0031667_response to nutrient levels	1.68	0	1.1	0.92	2.06	0.86	1.03	1	1.36	0.94	1.75	0.72	1.46	0.74	1.96	0	1.44	0	2.34	0	2.02	0	1.57	0.86	1.69	0	1.66	0.02	2.24	0
GO:0031668_cellular response to extracellular stimulus	1.11	0.04	0.79	0	1.23	1	0.96	0	1.21	0.96	1.57	0.98	0.8	0	1.98	0	1.69	0	1.5	0.14	2.17	0.08	1.02	1	1.91	0.22	1.86	0	1.82	0.58
GO:0031669_cellular response to nutrient levels	1.18	0	1	1	1.79	0.9	1.13	1	1.17	0.98	2	0.86	1.08	1	2.24	0	2.01	0	2.06	0	2.83	0	1.31	0.96	2.35	0.02	2.17	0	2.13	0.02
GO:0031929_TOR signaling	0.93	0.52	1.4	0.72	1.47	0.78	2.09	0.48	1.07	0.9	3.52	0.02	1.22	0.9	1.81	0.08	1.38	0	1.2	0.38	3	0	1.21	0.88	1.95	0.1	1.28	0.26	1.77	0.36
GO:0031960_response to corticosteroid	1.23	0.04	1.03	0.86	1.78	0.56	0.64	0.08	0.79	0	1.49	0.76	1.5	0.46	1.66	0	1.33	0.1	2.63	0.26	2.32	0	0.8	0	1.6	0.46	1.6	0.18	2.02	0.1
GO:0032006_regulation of TOR signaling	0.81	0.42	1.27	0.66	1.68	0.62	2.05	0.54	0.8	0.02	4.04	0.04	1.41	0.52	1.87	0.06	1.47	0	1.14	0.56	3.38	0	1.23	0.9	2.01	0.08	1.24	0.44	1.76	0.52
GO:0032012_regulation of ARF protein signal transduction	1.11	0.26	0.91	0.08	2.07	0.52	2.15	0.48	1.6	0.28	2.61	0.26	0.94	0	2.64	0.02	3.72	0	3.39	0	2.21	0.08	1.7	0.42	2.39	0.06	4.73	0	4.22	0
GO:0032024_positive regulation of insulin secretion	1.42	0.16	1.39	0.56	1.04	0.72	1.11	0.72	1.57	0.4	0.58	0.1	0.96	0.1	0.75	0.46	0.95	0.76	2.39	0.22	0.79	0.16	0.7	0.1	1.01	0.76	1.42	0.18	2.6	0.04
GO:0032069_regulation of nuclease activity	0.87	0.26	0.67	0	1.15	1	0.68	0	1.11	0.92	3.01	0.02	0.87	0	2.55	0	1.97	0	4.46	0	2.34	0	2.72	0	2.18	0	3.14	0	1.45	0.78
GO:0032075_positive regulation of nuclease activity	0.84	0.22	0.61	0	1.12	1	0.64	0	1.03	0.96	2.97	0.1	0.86	0	2.67	0	2.04	0	5.1	0	2.39	0	2.85	0.02	2.18	0	3.55	0	1.44	0.84
GO:0032088_negative regulation of NF-kappaB transcription factor activity	1.02	0.54	1.29	0.58	1.98	0.62	1.8	0.62	1.07	0.62	1.91	0.88	2.07	0.18	1.35	0.08	1.75	0.14	2.47	0	1.77	0.3	1.52	0.58	2.77	0	5.47	0	2.21	0.14
GO:0032091_negative regulation of protein binding	0.88	0.42	1.88	0.18	1.15	0.98	1.01	0.98	1.89	0.34	1.05	0.98	0.93	0.08	1.3	0.1	1.3	0.08	1.25	0.48	0.92	0.04	1.01	1	1.8	0.24	1.41	0.28	2.13	0.2
GO:0032092_positive regulation of protein binding	1.41	0.08	1.45	0.54	3.66	0.04	1.49	0.84	2.24	0.18	2.1	0.52	3.11	0.06	3.66	0	3.4	0.02	1.98	0.08	2.53	0.02	2.59	0.06	2.46	0.02	2.91	0	4.71	0
GO:0032101_regulation of response to external stimulus	1.19	0	1.13	0.9	1.4	1	1.13	1	1.25	0.8	1.29	1	1.32	0.66	1.23	0	1.61	0	1.61	0	1.36	0.62	1.13	1	1.59	0	2.36	0	1.66	0
GO:0032102_negative regulation of response to external stimulus	1.15	0.44	0.79	0	1.45	0.76	0.83	0.02	0.94	0	1.88	0.9	1.14	0.68	1.63	0.02	2.27	0	1.84	0.3	1.44	0.66	1.31	0.86	1.51	0.32	1.75	0.14	1.33	0.86
GO:0032103_positive regulation of response to external stimulus	0.8	0.26	1.22	0.78	1.06	1	1.43	0.34	1.33	0.38	1.05	0.98	1.03	0.84	1.01	0.08	1.73	0	1.38	0.12	1.2	0.66	0.89	0.1	1.91	0.06	2.57	0	1.55	0.04
GO:0032104_regulation of response to extracellular stimulus	1.16	0.3	0.99	0.08	2.22	0.56	1.31	0.92	1.63	0.48	3.56	0.08	1.8	0.56	2	0	1.8	0.02	2.19	0.02	4.37	0.02	2.05	0.54	2.58	0.14	1.72	0.1	2.05	0.48
GO:0032107_regulation of response to nutrient levels	1.16	0.4	0.99	0.06	2.22	0.54	1.31	0.88	1.63	0.3	3.56	0.06	1.8	0.52	2	0.04	1.8	0.02	2.19	0.02	4.37	0.06	2.05	0.4	2.58	0.1	1.72	0.14	2.05	0.44
GO:0032147_activation of protein kinase activity	1.1	0.02	1.23	0.96	1.82	0.4	1.67	0.86	1.25	0.9	2.2	0.66	1.43	0.46	1.97	0	2.38	0	2.07	0	1.9	0	1.51	0.26	3.2	0	2.01	0	2.23	0
GO:0032200_telomere organization	0.45	0	1.06	0.94	0.73	0	0.65	0	0.48	0	0.93	0	0.77	0	1.87	0	2.08	0	2.03	0	1.84	0.1	1.31	0.94	1.72	0.06	2.06	0	1.91	0.2
GO:0032231_regulation of actin filament bundle assembly	0.69	0.06	0.97	0.2	0.91	0	1.95	0.3	1.04	0.68	0.9	0	0.77	0.06	0.83	0.26	2.87	0	0.79	0.3	1.89	0.22	0.67	0.04	2.95	0.04	3.75	0	2.34	0.06
GO:0032233_positive regulation of actin filament bundle assembly	0.68	0.3	1.03	0.9	0.8	0.04	2.15	0.26	1.07	0.52	0.72	0.06	0.7	0	0.73	0.38	3.15	0	0.67	0.34	1.77	0.52	0.56	0.04	3.51	0.1	4.19	0	2.59	0.08
GO:0032259_methylation	1.01	0.56	1.22	0.5	1.18	0.94	1.33	0.88	1.08	0.94	2.63	0.12	0.99	0.04	2.34	0	2.95	0	1.57	0.08	3.13	0	1.35	1	2.91	0	3.12	0	2.01	0.02
GO:0032268_regulation of cellular protein metabolic process	0.91	0	1.37	0.74	1.46	1	1.4	1	1.2	1	2.02	1	1.14	1	2.12	0	2.62	0	1.61	0	2.2	0	1.41	1	2.5	0	2.43	0	2.37	0
GO:0032269_negative regulation of cellular protein metabolic process	0.79	0	1.21	1	1.7	0.9	1.34	1	1.11	1	1.96	1	1.35	1	1.84	0	2.15	0	1.37	0	2.18	0	1.2	1	2.27	0	2.12	0	1.85	0
GO:0032270_positive regulation of cellular protein metabolic process	0.93	0.32	1.43	0.5	1.5	1	1.5	1	1.29	0.98	2.11	0.38	1.19	1	2.18	0	2.84	0	1.83	0	2.18	0	1.49	0.88	2.53	0	2.54	0	2.54	0
GO:0032271_regulation of protein polymerization	0.85	0.44	1.22	0.88	2.18	0.4	1.91	0.44	0.92	0	1.65	0.84	1.64	0.72	1.62	0	3.63	0	2.6	0	2.15	0	1.57	0.7	2.17	0	3.71	0	2.15	0
GO:0032272_negative regulation of protein polymerization	0.74	0.3	0.66	0.02	1.83	0.76	0.81	0.06	0.59	0	1.05	0.88	0.78	0	1.06	0.54	1.35	0.1	1.75	0.04	1.47	0.5	1.24	0.86	1.75	0.28	1.06	0.42	0.79	0
GO:0032273_positive regulation of protein polymerization	0.65	0.04	1.57	0.26	2.1	0.54	2.21	0.24	1.08	0.94	1.43	0.86	1.55	0.64	1.53	0	5.46	0	2.02	0.02	2.53	0	1.36	0.74	2.23	0.04	8.07	0	2.37	0.02
GO:0032309_icosanoid secretion	1.57	0.22	0.9	0.14	1.97	0.48	1.35	0.86	1.14	0.66	1.11	0.82	1.35	0.64	2	0.06	1.58	0.1	2.18	0.14	1.04	0.84	2.06	0.28	1.64	0.42	1.06	0.64	0.81	0.04
GO:0032318_regulation of Ras GTPase activity	1.11	0.04	1.77	0	1.56	1	2.3	0	1.45	0.46	2.29	0.38	1.22	1	2.32	0	5.19	0	2.21	0	1.79	0	1.41	0.94	2.48	0	4.36	0	4.5	0
GO:0032319_regulation of Rho GTPase activity	1.24	0.02	2.14	0	1.61	0.96	2.66	0	1.47	0.36	2.5	0.06	1.35	0.86	2.44	0	5.93	0	2.75	0	1.99	0.02	1.52	0.78	2.88	0	4.43	0	4.52	0
GO:0032320_positive regulation of Ras GTPase activity	0.99	0.58	2.11	0	1.23	1	3.09	0.02	1.91	0.02	2.14	0.48	1.03	0.96	1.81	0	7.12	0	2.36	0	2.14	0	1.41	0.7	3.42	0	5.58	0	4.67	0
GO:0032321_positive regulation of Rho GTPase activity	1	0.7	2.17	0	1.35	1	3.22	0.02	1.76	0.18	2.12	0.52	1.21	0.9	1.88	0	7.98	0	2.58	0	1.96	0.04	1.46	0.72	3.19	0	5.49	0	4.64	0
GO:0032330_regulation of chondrocyte differentiation	3.89	0	0.9	0.22	5.53	0	2.67	0.2	2.09	0.32	2.34	0.58	3.64	0.02	5.23	0	4.36	0	2.78	0.08	1.58	0.6	3.39	0	4.1	0.04	3.28	0	4.47	0.06
GO:0032355_response to estradiol	0.84	0.64	1.78	0.42	0.94	0.02	1.2	0.78	1.21	0.34	1.99	0.94	0.83	0.08	2.54	0	2.33	0.14	1.39	0.24	1.39	0.74	1.52	0.8	2.19	0.34	2.59	0.02	2.05	0.16
GO:0032368_regulation of lipid transport	3.38	0	1.11	0.82	2.91	0.28	0.85	0.02	2.45	0.08	0.85	0.08	2.98	0.18	1.02	0.34	0.65	0.38	4.89	0.04	1.18	0.96	1.36	0.62	0.51	0	4.46	0.02	1.8	0.4
GO:0032370_positive regulation of lipid transport	0.45	0.22	1.75	0.52	2.01	0.5	5.06	0.36	6.35	0	0.82	0.2	2.86	0.12	0.63	0.18	1.3	0.26	3.58	0.1	0.93	0.16	2.83	0.02	0.91	0.1	2.29	0.22	1.46	0.68
GO:0032371_regulation of sterol transport	25.54	0	0.8	0.14	12.6	0.06	0.41	0.06	3.69	0.04	0.88	0.04	12.46	0.06	0.99	0.54	0.35	0.16	6.63	0.1	1.92	0.46	6.84	0	0.33	0.06	7.49	0	2.48	0.2
GO:0032374_regulation of cholesterol transport	25.54	0	0.8	0.2	12.6	0.04	0.41	0.08	3.69	0.04	0.88	0.06	12.46	0.1	0.99	0.48	0.35	0.14	6.63	0.14	1.92	0.5	6.84	0	0.33	0.08	7.49	0	2.48	0.2
GO:0032386_regulation of intracellular transport	1.04	0.02	1.35	0.64	1.86	0.7	1.45	0.96	1.14	0.98	1.8	1	1.43	0.78	1.89	0	2.58	0	1.74	0	2.04	0	1.34	1	2.58	0	2.52	0	2.09	0
GO:0032387_negative regulation of intracellular transport	1.75	0.02	1.63	0.26	2.96	0.12	2.1	0.28	1.41	0.44	2.8	0.46	1.85	0.48	2.98	0	2.43	0	1.73	0.08	3.58	0.06	1.51	0.74	3.29	0	3.35	0	2.61	0
GO:0032388_positive regulation of intracellular transport	0.93	0.72	1.3	0.56	1.31	0.94	1.45	0.92	1.21	0.78	1.21	1	1.15	0.78	1.88	0	2.25	0	1.6	0.12	1.47	0.26	1.15	0.98	2.18	0	2.42	0	1.91	0.08
GO:0032392_DNA geometric change	1.12	0.24	1.34	0.56	0.75	0	0.72	0	0.61	0	1.79	0.78	0.58	0	2.16	0	3.77	0	2.78	0	2.38	0	2.57	0.04	3.06	0	4.87	0	3.51	0.02
GO:0032409_regulation of transporter activity	1.02	0.52	0.83	0.08	2.2	0.3	1.3	0.56	1.13	0.56	1.01	0.96	1.93	0.42	1.15	0.24	0.57	0.2	1.38	0.44	1.74	0.52	1.35	0.72	1.13	0.84	1.67	0.32	1.33	0.7
GO:0032410_negative regulation of transporter activity	3.23	0.1	0.65	0.16	10.31	0.02	0.6	0.28	1.14	0.46	1.69	0.58	8.91	0.04	0.86	0.32	1.09	0.26	4.12	0.1	4.37	0.04	0.97	0.38	1.54	0.4	0.44	0.26	1.38	0.6
GO:0032411_positive regulation of transporter activity	0.68	0.08	0.85	0.22	2.12	0.38	3.73	0.22	2.72	0.16	1.39	0.74	1.42	0.7	2.11	0.14	2.59	0.04	2.66	0.08	2.57	0.3	1.88	0.52	1.99	0.28	1.26	0.6	1.94	0.3
GO:0032412_regulation of ion transmembrane transporter activity	0.84	0.24	1.08	0.78	1.63	0.86	1.13	0.74	0.83	0.28	1.37	0.94	1.71	0.7	1.03	0.54	0.6	0.22	1.2	0.66	1.65	0.52	2.05	0.54	1.48	0.48	1.46	0.32	1.34	0.62
GO:0032414_positive regulation of ion transmembrane transporter activity	0.63	0.18	1.05	0.62	1.63	0.54	1.54	0.52	0.98	0.38	2.04	0.6	1.34	0.82	3.27	0.02	2.77	0.06	2.46	0.14	2.61	0.26	2.13	0.48	2.24	0.1	1.11	0.44	1.8	0.52
GO:0032434_regulation of proteasomal ubiquitin-dependent protein catabolic process	0.67	0.04	1.59	0.4	1.56	0.92	0.96	0	0.76	0	1.5	0.96	0.86	0.02	1.71	0	1.57	0	1.01	0.66	2.42	0	1	1	1.86	0.02	2.48	0	2.54	0.06
GO:0032436_positive regulation of proteasomal ubiquitin-dependent protein catabolic process	0.6	0.1	1.5	0.44	1.54	0.88	1.16	0.94	0.42	0	2.09	0.68	1.16	0.9	3.04	0	2.3	0.04	1.3	0.5	5.59	0	1.69	0.66	5.23	0	3.22	0	4.25	0
GO:0032446_protein modification by small protein conjugation	0.78	0	1.63	0	1.77	1	1.3	1	1.12	1	2.16	1	1.41	1	1.99	0	1.93	0	1.21	0	2.23	0	1.42	1	2.39	0	2.1	0	2.07	0
GO:0032465_regulation of cytokinesis	0.45	0	1.55	0.5	0.81	0	1.35	0.9	2.3	0.06	4.2	0.04	0.53	0	2.54	0.02	2.11	0	2.18	0	1.4	0.56	1.33	0.74	1.72	0.24	2.95	0	1.77	0.48
GO:0032479_regulation of type I interferon production	0.42	0	0.9	0	0.91	0	0.95	0	0.93	0.1	1.15	1	0.9	0	1.11	0.28	0.81	0.44	0.84	0.2	0.78	0	1.06	1	1.39	0.38	2.15	0	0.79	0.02
GO:0032480_negative regulation of type I interferon production	0.55	0.04	1.02	0.76	0.74	0	1.35	0.88	1.02	0.86	0.88	0.02	1.21	0.82	1.09	0.54	0.8	0.46	0.86	0.24	0.7	0.02	1.78	0.52	1.12	0.76	1.76	0.04	1.06	0.92
GO:0032481_positive regulation of type I interferon production	0.44	0	0.87	0.02	1.18	0.98	0.66	0	0.86	0.04	1.21	0.98	0.98	0	1.33	0.08	0.75	0.28	1.57	0.02	0.8	0	1.45	0.88	1.33	0.58	1.99	0.02	0.96	0
GO:0032483_regulation of Rab protein signal transduction	0.78	0.4	1.44	0.6	1.17	0.86	1.2	0.86	1.62	0.38	1.75	0.84	1.05	0.92	1.8	0.04	5.09	0	2.36	0.02	1.33	0.68	1.68	0.54	5.05	0	9.78	0	6.4	0
GO:0032496_response to lipopolysaccharide	0.81	0.36	0.9	0.08	1.22	0.96	1.27	0.72	0.87	0.04	1.15	1	1.06	0.98	0.56	0.12	1.56	0	0.78	0.42	1.3	0.36	0.61	0	1.28	0.24	2.78	0	1.22	0.46
GO:0032501_multicellular organismal process	0.97	1	1.19	1	1.5	1	1.29	1	1.13	1	1.67	1	1.33	1	1.66	0	2.04	0	1.78	0	1.71	0	1.36	1	2.03	0	2.16	0	1.85	0
GO:0032502_developmental process	0.95	1	1.22	1	1.51	1	1.38	1	1.18	1	1.81	1	1.3	1	1.9	0	2.4	0	1.83	0	1.89	0	1.41	1	2.25	0	2.41	0	2.03	0
GO:0032504_multicellular organism reproduction	1.1	0	1.53	0.1	1.59	1	1.48	0.9	1.55	0.02	2.1	0.22	1.33	0.5	2.14	0	2.5	0	1.91	0	1.93	0	1.57	0.76	2.35	0	2.38	0	2.15	0
GO:0032507_maintenance of protein location in cell	0.68	0.04	1.71	0.14	1.25	1	1.01	1	0.85	0.06	1.97	0.9	0.85	0	1.64	0.06	1.73	0	0.87	0.08	2.01	0.06	1.54	0.82	2.41	0	1.71	0	2.25	0.02
GO:0032508_DNA duplex unwinding	1.14	0.24	1.34	0.6	0.74	0	0.71	0	0.63	0	1.64	0.86	0.6	0	2.12	0	3.74	0	2.82	0	2.39	0.02	2.6	0.12	2.97	0	4.63	0	3.56	0
GO:0032526_response to retinoic acid	1.13	0.16	1.16	0.58	1.42	0.96	1.18	0.86	1.45	0.34	1.4	0.94	1.33	0.8	1.85	0	1.87	0	1.44	0.16	1.05	0.98	1.52	0.98	1.55	0.38	1.73	0.02	2.47	0.04
GO:0032535_regulation of cellular component size	0.98	0.82	1.34	0.68	2.05	0.5	1.73	0.78	1.21	0.96	1.79	0.94	1.62	0.54	2.35	0	4.25	0	2.05	0	2.06	0	1.55	0.78	2.54	0	4.21	0	2.94	0
GO:0032570_response to progesterone	0.6	0.14	1.11	0.7	0.38	0	0.71	0.04	0.93	0.2	0.84	0	0.35	0	1.31	0.2	2.2	0.02	0.63	0.04	0.79	0.04	0.64	0	1.75	0.32	1.7	0.14	1.57	0.52
GO:0032602_chemokine production	3.04	0.08	1.84	0.2	1.99	0.38	1.92	0.26	1.56	0.38	3.22	0.16	1.77	0.48	1.69	0	2.84	0.02	5.47	0.02	2.35	0.06	1.24	0.68	4.68	0	3.7	0.08	1.33	0.56
GO:0032606_type I interferon production	0.43	0	0.91	0.08	0.85	0	0.9	0	0.94	0.08	1.06	1	0.85	0	1.13	0.14	0.76	0.32	0.85	0.2	0.75	0	1.03	0.98	1.32	0.68	2	0	0.8	0
GO:0032608_interferon-beta production	0.3	0.02	1.16	0.68	1.07	0.98	1.33	0.78	0.96	0.3	0.86	0	1.25	0.78	0.36	0.06	0.56	0.24	2.04	0.04	0.65	0.06	1.66	0.54	1.72	0.34	2.75	0	0.27	0.02
GO:0032609_interferon-gamma production	0.77	0.2	1.61	0.46	0.85	0.04	1.89	0.38	1.19	0.66	0.95	0.16	1.11	0.72	0.79	0.76	1.36	0	0.36	0.08	0.91	0.4	0.39	0	1.31	0.2	3.91	0.04	1.36	0.4
GO:0032611_interleukin-1 beta production	0.79	0.28	1.1	0.8	1.53	0.8	0.86	0.1	0.86	0.3	1.72	0.8	1.24	0.84	0.6	0.18	1.5	0.12	1.92	0.1	0.89	0.24	1.12	0.78	1.36	0.28	1.64	0.18	0.89	0.18
GO:0032612_interleukin-1 production	0.67	0.36	1.14	0.72	1.38	0.78	0.96	0.32	0.85	0.28	2.08	0.7	1.21	0.68	0.66	0.28	1.94	0	1.68	0.08	0.99	0.3	1.1	0.76	1.53	0.2	2.28	0.06	1	0.8
GO:0032613_interleukin-10 production	0.6	0.26	1.09	0.42	0.47	0.08	1.67	0.54	0.86	0.3	1.03	0.92	0.93	0.48	0.82	0.44	2.23	0.06	1.07	0.68	0.38	0.08	0.68	0.04	0.61	0.36	8.9	0.12	3.29	0.22
GO:0032615_interleukin-12 production	0.67	0.2	0.43	0.04	0.42	0.04	1.02	0.64	0.37	0.1	1.27	0.92	0.52	0.12	0.87	0.46	3.46	0.04	0.65	0.38	0.47	0.14	0.34	0.02	0.66	0.28	5.92	0.04	1.85	0.3
GO:0032623_interleukin-2 production	0.77	0.22	1.83	0.1	0.78	0.14	1.24	0.62	1.26	0.38	1.22	0.78	1.01	0.7	1.07	0.46	1.28	0.2	0.62	0.06	0.86	0.3	0.72	0	1.04	0.2	3.36	0.06	2.71	0.18
GO:0032635_interleukin-6 production	1.16	0.28	1.08	0.46	1.06	0.78	1.14	0.66	1.09	0.6	1.12	0.96	1	0.24	1.19	0.2	2.36	0.04	2.4	0.02	0.98	0.36	1.75	0.3	1.47	0.12	5.75	0.02	1.36	0.62
GO:0032637_interleukin-8 production	1.41	0.28	0.93	0.46	2.74	0.16	1.07	0.58	1.94	0.04	4.16	0.16	3.64	0.1	0.72	0.34	2.2	0.12	5.37	0.06	3.42	0.04	4.54	0.08	3.98	0.1	4.17	0.08	0.29	0.2
GO:0032640_tumor necrosis factor production	0.76	0.3	1.01	0.62	1.34	0.9	0.87	0.22	0.92	0.38	1.61	0.94	1.42	0.32	0.45	0.36	2.86	0.08	1.48	0.22	1.1	0.56	1.25	0.64	1.77	0.18	10.37	0	0.72	0.12
GO:0032642_regulation of chemokine production	2.82	0.22	1.68	0.3	2.14	0.3	1.61	0.34	1.63	0.46	3.45	0.14	2.38	0.24	1.31	0.24	2.85	0.02	11.4	0	4.35	0	1.23	0.5	9.29	0	9.16	0.02	0.97	0.3
GO:0032648_regulation of interferon-beta production	0.35	0.02	1.53	0.54	1.34	0.82	2	0.54	1.09	0.54	0.93	0.04	1.41	0.76	0.4	0.1	0.54	0.18	1.72	0.08	0.97	0.14	1.43	0.74	2	0.22	3	0.04	0.31	0.08
GO:0032649_regulation of interferon-gamma production	0.64	0.16	1.12	0.66	0.83	0.06	1.83	0.32	0.84	0.14	0.9	0.12	1.06	0.66	0.63	0.48	1.25	0.12	0.25	0.04	0.81	0.42	0.3	0	1.19	0.2	5.29	0	1.12	0.58
GO:0032651_regulation of interleukin-1 beta production	0.71	0.26	0.86	0.24	1.23	0.88	0.61	0.1	0.65	0.14	1.54	0.9	1.03	0.86	0.44	0.06	1.25	0.12	1.53	0.16	0.83	0.12	0.74	0.12	1.58	0.38	1.23	0.38	0.8	0.04
GO:0032652_regulation of interleukin-1 production	0.6	0.26	0.95	0.22	1.15	0.92	0.72	0.24	0.66	0.14	2.02	0.54	1	0.08	0.53	0.22	1.85	0	1.43	0.28	0.95	0.26	0.79	0.1	1.73	0.14	2	0.18	0.91	0.16
GO:0032653_regulation of interleukin-10 production	0.56	0.22	0.76	0.32	0.39	0.04	1.39	0.44	0.54	0	0.98	0.08	0.82	0.36	0.53	0.12	1.6	0.26	1	0.62	0.35	0.06	0.5	0.06	0.49	0.22	9.37	0.06	2.57	0.46
GO:0032655_regulation of interleukin-12 production	0.67	0.18	0.43	0.06	0.42	0.02	1.02	0.64	0.38	0.02	1.24	0.94	0.52	0.1	0.81	0.54	3.34	0.04	0.59	0.38	0.46	0.2	0.3	0.04	0.61	0.2	5.51	0.04	1.84	0.48
GO:0032663_regulation of interleukin-2 production	0.8	0.16	1.91	0.06	0.66	0.02	1.14	0.74	1.32	0.4	1.2	0.82	0.91	0.3	1.06	0.52	1.32	0.14	0.62	0.14	0.82	0.18	0.72	0	0.99	0.76	3.88	0	2.77	0.18
GO:0032675_regulation of interleukin-6 production	1.17	0.24	1.09	0.48	1.06	0.82	1.14	0.74	1.09	0.68	1.13	0.98	1	0.26	1.17	0.22	2.38	0	2.41	0.04	0.98	0.44	1.74	0.36	1.47	0.04	5.88	0	1.37	0.78
GO:0032677_regulation of interleukin-8 production	1.42	0.24	0.92	0.42	2.76	0.18	1.05	0.48	1.97	0.06	4.17	0.24	3.68	0.12	0.71	0.5	2.2	0.08	5.39	0	3.32	0.02	4.57	0.1	4.15	0	4.2	0.04	0.27	0.18
GO:0032680_regulation of tumor necrosis factor production	0.76	0.2	1.01	0.6	1.34	0.88	0.87	0.26	0.92	0.36	1.61	0.94	1.42	0.32	0.45	0.32	2.86	0.04	1.48	0.28	1.1	0.56	1.25	0.58	1.77	0.2	10.37	0	0.72	0.06
GO:0032722_positive regulation of chemokine production	0.48	0.18	1.47	0.7	0.39	0.06	1.76	0.64	1.24	0.72	1.33	0.66	0.92	0.2	1.16	0.38	0.65	0.68	6.23	0	1.52	0.36	0.61	0.18	6.53	0	5.6	0.06	0.6	0.08
GO:0032729_positive regulation of interferon-gamma production	0.58	0.16	1.5	0.48	0.74	0.16	2.11	0.42	1.42	0.64	0.52	0.06	1.11	0.86	0.46	0.42	0.76	0.52	0.56	0.22	0.77	0.36	0.71	0.08	0.98	0.34	4.75	0.02	1.96	0.48
GO:0032755_positive regulation of interleukin-6 production	1.12	0.2	1.4	0.52	1.41	0.62	1.72	0.78	2.2	0.18	1.31	0.92	1.25	0.6	0.83	0.54	1.31	0.12	4	0	1.27	0.68	1.76	0.42	3.18	0.04	4.28	0	0.95	0.2
GO:0032760_positive regulation of tumor necrosis factor production	0.41	0.16	1.38	0.5	0.71	0.16	1.26	0.74	0.87	0.28	0.55	0	0.44	0.24	0.58	0.16	1.21	0.4	2.49	0.18	0.79	0.22	0.79	0.16	1.2	0.38	8.2	0.02	2.18	0.5
GO:0032768_regulation of monooxygenase activity	0.77	0.22	2.89	0.12	2.27	0.28	4.12	0	1.18	0.74	5.22	0.12	1.73	0.26	2.37	0.02	3.26	0	1.46	0.24	2.43	0.04	0.77	0.04	3.74	0	3.35	0	2.97	0.08
GO:0032774_RNA biosynthetic process	0.84	0	1.44	0	1.48	1	1.31	1	1.13	1	2.04	1	1.25	1	1.97	0	2.37	0	1.55	0	2.12	0	1.47	1	2.38	0	2.4	0	2.03	0
GO:0032784_regulation of DNA-templated transcription, elongation	0.54	0.06	1.14	0.66	0.96	0.04	1.27	0.92	0.95	0.16	1.8	0.76	1.07	0.8	1.07	0.4	1.09	0.22	1.46	0.22	1.42	0.62	0.74	0	1.61	0.22	1.57	0.22	0.94	0.06
GO:0032787_monocarboxylic acid metabolic process	1.69	0	1.08	0.98	1.52	0.98	0.98	0	1.14	1	1.36	1	1.13	0.94	1.6	0	1.5	0	1.5	0.14	1.49	0.32	1.62	0.52	1.64	0.2	1.94	0	1.59	0.3
GO:0032835_glomerulus development	0.41	0.18	0.5	0.04	1.69	0.74	1.46	0.54	1.11	0.74	1.83	0.88	1.55	0.56	2.32	0.1	1.36	0.22	2.53	0.18	3.37	0.22	3.94	0.1	3.27	0.12	1.03	0.58	1.19	0.8
GO:0032844_regulation of homeostatic process	0.88	0.44	1.37	0.5	1.32	0.96	1.6	0.68	0.9	0.02	1.46	0.98	1.32	0.9	1.35	0	2.35	0	1.42	0	1.8	0.06	1.09	1	2.28	0.02	1.87	0	2	0
GO:0032846_positive regulation of homeostatic process	1.22	0.22	1.01	0.72	1.74	0.7	0.92	0.04	0.72	0.2	0.86	0	1.67	0.44	1.09	0.54	0.61	0.24	1.49	0.7	1.75	0.4	0.83	0.02	0.98	0.16	0.72	0.02	0.8	0.04
GO:0032856_activation of Ras GTPase activity	1.31	0.24	1.32	0.62	1.52	0.86	2.79	0.24	0.82	0.12	2.23	0.42	1.01	0.88	1.48	0.16	6.69	0	1.89	0.08	3.34	0.02	1.32	0.72	3.94	0	3.66	0.02	3.19	0.02
GO:0032868_response to insulin	1.04	0.04	1.17	0.96	1.79	0.9	1.21	0.96	1.31	0.54	1.86	1	1.37	0.66	1.61	0	1.77	0	1.83	0	1.92	0.1	1.29	1	2.43	0.04	1.84	0	2.01	0
GO:0032869_cellular response to insulin stimulus	1.05	0.08	1.26	0.8	1.84	0.84	1.16	0.98	1.4	0.36	1.89	0.98	1.37	0.74	1.97	0	1.92	0	2.1	0	1.92	0.08	1.38	0.98	2.72	0	1.83	0	2.1	0.02
GO:0032870_cellular response to hormone stimulus	1.08	0.02	1.19	0.98	1.59	0.94	1.39	0.96	1.38	0.32	1.69	1	1.26	0.7	2.04	0	1.74	0	1.63	0	1.92	0.04	1.25	1	2.32	0.02	1.77	0	2.06	0
GO:0032872_regulation of stress-activated MAPK cascade	0.8	0.16	1.56	0.42	0.99	0	1.45	0.78	1.26	0.44	1.25	0.98	0.89	0.04	1.9	0	2.48	0	1.39	0.1	1.29	0.56	0.94	0.02	1.84	0	3.19	0	2.7	0
GO:0032874_positive regulation of stress-activated MAPK cascade	0.77	0.22	1.49	0.62	0.69	0	1.95	0.44	1.28	0.34	0.98	0.02	0.62	0	1.71	0.02	2.75	0	0.94	0.38	0.97	0.16	0.78	0.04	1.61	0.2	4.79	0	2.52	0.06
GO:0032879_regulation of localization	1.02	0	1.17	1	1.4	1	1.32	1	1.21	1	1.66	1	1.2	1	1.63	0	2.02	0	1.79	0	1.62	0	1.35	1	1.95	0	2.33	0	1.9	0
GO:0032880_regulation of protein localization	0.87	0.3	1.32	0.98	1.15	1	1.42	0.92	1.2	0.92	1.76	1	1.02	1	2.03	0	2.7	0	1.47	0.24	1.46	0.46	1.16	1	2.03	0	3.12	0	2.23	0
GO:0032881_regulation of polysaccharide metabolic process	0.7	0.32	1.65	0.4	2.03	0.44	1.61	0.76	1.79	0.22	1.96	0.8	0.97	0.16	1.08	0.48	1.97	0	2.16	0.04	3.14	0	1.38	0.78	2.52	0.02	2.87	0	1.87	0.42
GO:0032885_regulation of polysaccharide biosynthetic process	0.57	0.14	1.8	0.26	1.97	0.5	1.72	0.6	2.41	0.12	1.98	0.72	1.02	0.58	1.1	0.56	1.89	0.04	2.13	0.14	2.43	0.06	1.19	0.86	2.69	0	2.2	0.04	1.79	0.28
GO:0032886_regulation of microtubule-based process	0.83	0.26	1.29	0.74	1.29	1	1.13	1	1.46	0.26	2.43	0.32	0.86	0	2.33	0	1.24	0	1.45	0.02	1.78	0.02	1.49	0.82	2.14	0	2.39	0	1.8	0.26
GO:0032890_regulation of organic acid transport	0.5	0.16	0.44	0.08	1.59	0.52	1.19	0.88	0.88	0.1	1.4	0.7	1.32	0.66	1.15	0.38	1.61	0.12	2.66	0.14	1.31	0.6	1.97	0.52	2.01	0.32	0.63	0.16	1.73	0.6
GO:0032924_activin receptor signaling pathway	0.45	0.12	1.21	0.48	0.47	0.1	0.6	0.28	0.43	0.06	1.2	0.96	0.7	0.26	2.09	0.04	1.81	0.02	4.29	0.06	0.92	0.32	3.13	0.16	1.5	0.54	0.88	0.5	1.13	0.68
GO:0032940_secretion by cell	0.77	0.06	1.03	1	1.07	1	1.11	1	1	1	1.4	1	1.05	1	1.18	0	1.39	0	1.55	0	1.12	1	1.09	1	1.67	0	1.81	0	1.27	0.92
GO:0032941_secretion by tissue	0.79	0.68	1.46	0.36	1.51	0.82	0.96	0.02	0.75	0.08	3.19	0.26	1.09	0.56	1.68	0.02	2.7	0	1.84	0.06	2.17	0.2	1.66	0.2	1.29	0.44	1.63	0.02	3.62	0.06
GO:0032943_mononuclear cell proliferation	0.64	0.24	1.21	0.5	0.78	0.04	1.4	0.22	1.03	0.96	0.9	0	0.95	0.26	0.84	0.98	2.41	0	0.61	0.18	0.87	0.54	0.53	0	0.99	0.64	3.66	0	2.24	0.02
GO:0032944_regulation of mononuclear cell proliferation	0.66	0.26	1.17	0.48	0.74	0.14	1.36	0.16	1.02	0.82	1.05	0.9	0.88	0.3	0.93	0.94	2.93	0	0.52	0.24	0.78	0.6	0.59	0	0.83	0.64	2.79	0	2.39	0.06
GO:0032945_negative regulation of mononuclear cell proliferation	0.43	0.24	1.62	0.2	0.93	0.3	1.69	0.2	0.84	0.24	2.38	0.56	0.81	0.4	0.76	0.62	5.58	0	0.23	0.08	1.47	0.34	0.53	0.04	1.77	0.4	1.67	0.26	0.9	0.3
GO:0032946_positive regulation of mononuclear cell proliferation	1.02	0.68	1.13	0.48	0.62	0.08	0.99	0.6	1.09	0.74	1.07	0.78	0.76	0.14	0.96	0.88	3.39	0	1.48	0.28	0.66	0.4	0.68	0.2	0.72	0.56	3.76	0	2.88	0.2
GO:0032956_regulation of actin cytoskeleton organization	0.89	0.32	1.41	0.34	1.89	0.94	1.97	0.24	1.1	0.98	1.64	1	1.56	0.8	1.83	0	4.46	0	2.17	0.02	2.05	0	1.54	0.84	2.63	0	4.01	0	3.07	0
GO:0032963_collagen metabolic process	1.52	0.06	0.55	0	0.62	0	0.47	0	0.63	0	0.85	0	0.58	0	1.62	0.02	1.46	0.12	0.72	0	1.17	0.68	1.2	0.8	2.98	0.04	0.81	0	0.69	0.02
GO:0032964_collagen biosynthetic process	1.96	0.14	0.19	0	0.53	0	0.15	0	0.51	0.02	0.72	0.04	0.55	0.06	1.7	0.38	1.41	0.18	1.52	0.78	0.86	0.26	2.23	0.66	2.03	0.28	0.65	0.06	0.35	0
GO:0032970_regulation of actin filament-based process	0.91	0.26	1.43	0.16	1.76	0.98	2.1	0.02	1.22	0.84	1.62	1	1.57	0.94	1.72	0	3.76	0	2.11	0	1.71	0.04	1.42	0.84	2.19	0	3.08	0	2.92	0
GO:0032984_macromolecular complex disassembly	1.35	0	1.15	1	1.31	1	1.33	1	0.94	0	1.83	0.92	0.88	0	1.86	0	2.36	0	1.61	0	1.68	0.08	0.98	0	2.02	0	1.59	0	3.42	0
GO:0032989_cellular component morphogenesis	1.06	0	1.03	1	1.73	1	1.29	1	1	0	2.05	1	1.33	1	2.63	0	2.87	0	2.23	0	2.28	0	1.52	1	2.74	0	2.7	0	2.01	0
GO:0032990_cell part morphogenesis	0.99	0.92	1.04	1	1.8	0.96	1.25	1	0.98	0	2.1	0.92	1.47	0.98	2.46	0	2.77	0	2.16	0	2.17	0	1.55	1	2.77	0	2.73	0	1.96	0
GO:0033002_muscle cell proliferation	1.2	0.46	0.83	0.16	1.49	0.64	0.93	0.24	1.02	0.6	2.83	0.94	1.19	0.7	1.93	0	4.28	0	3.16	0	1.38	0.42	1.46	0.76	1.47	0.3	2.95	0.02	1.77	0.38
GO:0033013_tetrapyrrole metabolic process	1.1	0.4	1.99	0.12	2.15	0.54	1.15	0.8	1.31	0.76	0.77	0.04	2.56	0.28	1.23	0.1	2.35	0	1.28	0.28	2.98	0.08	1.02	0.88	3.6	0	0.67	0.24	3.4	0
GO:0033014_tetrapyrrole biosynthetic process	0.52	0.04	2.13	0.16	5.11	0.02	1.32	0.88	1.3	0.6	0.38	0.02	9.3	0.02	1.37	0.22	5.77	0	2.14	0.12	6.02	0	0.38	0	18.22	0	0.22	0.04	8.56	0
GO:0033036_macromolecule localization	0.92	0	1.34	1	1.43	1	1.33	1	1.16	1	1.87	1	1.16	1	1.81	0	1.98	0	1.53	0	1.71	0	1.28	1	1.96	0	2.3	0	2.11	0
GO:0033043_regulation of organelle organization	0.9	0.02	1.39	0.18	1.56	1	1.58	1	1.32	0.86	1.82	1	1.23	1	1.97	0	2.36	0	1.49	0	1.78	0	1.34	1	1.99	0	2.35	0	2.33	0
GO:0033044_regulation of chromosome organization	0.7	0	0.99	0.06	1.01	1	1.25	0.92	0.98	0.02	1.83	0.86	0.82	0	2.06	0	2.74	0	1.02	0.54	1.63	0.18	1.25	1	1.74	0	2.39	0	1.86	0.32
GO:0033059_cellular pigmentation	0.49	0.04	0.32	0	22.98	0	0.77	0	1.12	0.84	2.81	0.28	14.69	0	2.39	0	0.91	0.64	1.2	0.46	15.26	0	0.34	0	5.04	0.04	0.34	0	0.93	0.14
GO:0033077_T cell differentiation in thymus	0.95	0.38	2.63	0.02	0.59	0.08	1.67	0.52	1.54	0.18	6.06	0	0.42	0	4.99	0	6.58	0	4.05	0	1.78	0.1	3.62	0	1.27	0.32	5.67	0	4.57	0
GO:0033121_regulation of purine nucleotide catabolic process	1.09	0.02	1.45	0.46	1.31	1	2.17	0	1.37	0.76	2.42	0.26	1.07	1	2.28	0	4	0	1.92	0	1.8	0	1.27	1	2.5	0	4.14	0	3.75	0
GO:0033124_regulation of GTP catabolic process	1.09	0	1.47	0.18	1.33	1	2.24	0	1.46	0.44	2.41	0.1	1.09	1	2.28	0	4.3	0	1.96	0	1.75	0	1.28	1	2.56	0	4.49	0	4.01	0
GO:0033135_regulation of peptidyl-serine phosphorylation	1.07	0.34	1.08	0.78	1.17	0.8	1.02	0.98	1	0.92	2.17	0.64	0.93	0.08	2.42	0	1.99	0.1	1.44	0.52	2.74	0	1.42	0.84	2.02	0.14	0.8	0.2	1.52	0.78
GO:0033138_positive regulation of peptidyl-serine phosphorylation	1.07	0.46	1.31	0.54	1.06	0.82	0.96	0.02	0.97	0.06	2.5	0.26	0.86	0.08	2.33	0.02	1.98	0.18	1.35	0.72	2.86	0.02	1.38	0.92	2.19	0.08	0.66	0.14	1.51	0.86
GO:0033143_regulation of intracellular steroid hormone receptor signaling pathway	0.8	0.26	0.79	0.04	1.36	0.9	1.29	0.82	0.97	0.08	3.93	0.12	1.44	0.54	3.72	0	1.22	0.06	1.4	0.34	3.34	0	1.3	0.76	3.29	0	2.03	0.22	1.54	0.58
GO:0033157_regulation of intracellular protein transport	1.09	0.02	1.6	0.3	1.7	1	1.66	1	1.3	0.74	2	0.98	1.31	0.94	2.76	0	3.01	0	1.74	0	2.18	0	1.56	0.88	2.94	0	3.36	0	2.46	0
GO:0033209_tumor necrosis factor-mediated signaling pathway	0.78	0.42	1.49	0.38	1.82	0.74	3.12	0.2	2.07	0.12	1.54	0.7	1.27	0.78	3.55	0.06	0.8	0.64	0.98	0.38	0.69	0.04	1.75	0.38	0.96	0.26	3.89	0	3.43	0.02
GO:0033238_regulation of cellular amine metabolic process	0.81	0.2	1.61	0.34	1.8	0.64	1.17	0.92	1.19	0.88	1.64	0.94	2	0.12	1.73	0	1.86	0.02	1.71	0.06	2.05	0	1.76	0.34	2.51	0	3.01	0	1.85	0.24
GO:0033260_nuclear cell cycle DNA replication	0.39	0.02	0.79	0.02	0.68	0	0.34	0	0.36	0	0.61	0	0.98	0.06	1.8	0.06	1.34	0.04	1.85	0.04	1.03	0.88	1.19	0.88	1.05	0.66	1.83	0.06	1.21	0.84
GO:0033273_response to vitamin	1.47	0.1	0.91	0.04	1.39	1	0.96	0.04	1.15	0.86	2.11	0.38	1.15	0.88	3.86	0	2.87	0	2.95	0.06	2.12	0	2	0.32	2.55	0	2.98	0	2.51	0.02
GO:0033275_actin-myosin filament sliding	0.31	0.02	0.99	0.52	0.6	0.16	1.26	0.52	0.86	0.26	3.48	0.14	1.05	0.8	0.71	0.26	1.17	0.2	2.18	0.4	0.86	0.14	0.85	0.02	0.9	0.12	0.53	0.2	0.85	0.16
GO:0033344_cholesterol efflux	14.37	0	2.27	0.24	8.14	0.24	0.42	0.14	11.02	0	0.7	0.04	7.5	0.24	0.81	0.34	0.08	0	5.47	0.24	2.41	0.32	2.14	0.4	0.23	0.02	2.64	0.06	2.19	0.38
GO:0033365_protein localization to organelle	0.98	0.84	1.37	0.78	1.32	1	1.17	1	0.96	0	1.8	1	1.01	1	1.77	0	1.87	0	1.16	0.86	1.77	0	1.17	1	2.14	0	2.05	0	2.38	0
GO:0033500_carbohydrate homeostasis	1.95	0	0.84	0.06	1.87	0.54	1.32	0.66	1.48	0.52	1.62	0.86	1.66	0.32	1.36	0	1.76	0.04	2.86	0.02	1.31	0.52	2.46	0.02	2.14	0.28	2.61	0.04	2.34	0.04
GO:0033554_cellular response to stress	0.89	0.04	1.39	0.9	1.44	1	1.29	1	1.14	1	1.97	1	1.1	1	2.15	0	2.61	0	1.8	0	2.27	0	1.48	1	2.44	0	2.94	0	2.4	0
GO:0033555_multicellular organismal response to stress	0.22	0.02	0.74	0.12	0.86	0.26	0.39	0.02	0.18	0	1.53	0.76	2.05	0.18	0.26	0.1	0.19	0.12	3.26	0.14	0.38	0.14	1.73	0.32	2.08	0.28	0.78	0.44	0.78	0.16
GO:0033559_unsaturated fatty acid metabolic process	1.2	0.4	1.15	0.62	1.49	0.94	1.4	0.72	1.51	0.48	1.29	0.76	1.08	0.72	1.82	0.04	1.77	0.14	1.85	0.04	1.49	0.84	1.64	0.4	1.94	0.34	1.36	0.38	1.22	0.58
GO:0033572_transferrin transport	0.57	0.04	0.91	0.2	5.25	0.1	1.06	0.94	1.06	0.78	4.17	0.02	2.05	0.42	1.72	0.14	0.8	0.58	1.06	0.6	4.14	0	1.41	0.68	2.69	0.14	1.85	0.24	0.59	0.06
GO:0033619_membrane protein proteolysis	1.15	0.36	0.88	0.18	1.03	0.86	1.08	0.9	0.87	0.12	2.05	0.84	0.67	0.08	1.51	0.14	4.33	0	3.97	0	1.61	0.38	1.28	0.78	2.72	0.08	7.02	0	2.59	0.08
GO:0033627_cell adhesion mediated by integrin	0.8	0.38	1.12	0.8	0.53	0	1.94	0.48	1.24	0.64	1.13	1	0.5	0	1.96	0.02	5.01	0	2.26	0.08	1.38	0.54	0.86	0.08	2.36	0.06	3.75	0	1.96	0.3
GO:0033628_regulation of cell adhesion mediated by integrin	0.82	0.2	1.32	0.58	0.59	0	2.56	0.14	1.28	0.5	1.19	0.96	0.58	0	2.02	0.02	5.84	0	3.27	0.04	1.56	0.44	0.88	0	2.63	0.06	5.03	0	2.24	0.12
GO:0033673_negative regulation of kinase activity	0.74	0.02	1.58	0.1	1.59	0.96	2.01	0.5	1.24	0.86	2.15	0.54	1.26	1	2.28	0	2.81	0	1.83	0	2.13	0	1.2	0.98	2.82	0	3.12	0	2.72	0
GO:0033674_positive regulation of kinase activity	0.98	0.92	1.58	0.4	1.65	0.84	1.82	0.56	1.47	0.08	2.09	0.46	1.34	0.96	2.04	0	2.98	0	1.92	0	2.17	0	1.61	0.12	2.73	0	2.82	0	2.87	0
GO:0033692_cellular polysaccharide biosynthetic process	0.66	0.1	1.81	0.02	1.18	0.96	1.6	0.58	1.57	0.36	3.69	0.04	0.55	0	2.07	0	3.56	0	1.93	0.04	4	0	1.77	0.44	3.78	0	3.86	0	2.73	0
GO:0033762_response to glucagon	1.76	0	0.89	0.28	5.67	0.08	0.68	0.16	0.95	0.2	1.2	0.88	4.59	0.06	0.62	0.3	1.15	0.1	1.94	0.24	1.12	0.76	1.32	0.62	1.54	0.42	0.88	0.34	2.24	0.12
GO:0033865_nucleoside bisphosphate metabolic process	3.7	0.02	0.97	0.26	2.93	0.26	0.44	0.06	0.76	0.16	1.74	0.74	0.75	0.06	1.98	0.08	0.77	0.56	3.64	0.04	1.94	0.22	2.68	0.2	1.3	0.74	1.92	0.14	0.87	0.18
GO:0033875_ribonucleoside bisphosphate metabolic process	3.7	0	0.97	0.18	2.93	0.24	0.44	0.04	0.76	0.18	1.74	0.84	0.75	0.12	1.98	0.14	0.77	0.52	3.64	0.06	1.94	0.18	2.68	0.14	1.3	0.46	1.92	0.2	0.87	0.14
GO:0033993_response to lipid	1.04	0.02	1.04	1	1.57	1	1.17	0.92	1.01	1	1.42	1	1.31	0.96	1.42	0	1.68	0	1.43	0.16	1.69	0.08	1.01	1	1.81	0	1.97	0	1.74	0
GO:0034032_purine nucleoside bisphosphate metabolic process	3.7	0	0.97	0.24	2.93	0.16	0.44	0.04	0.76	0.12	1.74	0.82	0.75	0.1	1.98	0.08	0.77	0.44	3.64	0.1	1.94	0.18	2.68	0.22	1.3	0.5	1.92	0.14	0.87	0.06
GO:0034097_response to cytokine	0.9	0	1.05	0.9	1.29	1	1.16	1	1.05	1	1.56	1	1.15	1	1.35	0	1.9	0	1.41	0	1.36	0.62	1.41	0.96	1.69	0	1.97	0	1.66	0.04
GO:0034101_erythrocyte homeostasis	0.65	0.22	1.03	0.84	2.65	0.24	1.91	0.66	0.67	0.12	0.88	0.12	1.17	0.8	3.13	0.06	6.05	0	3.81	0	6.98	0	0.99	0.06	6.11	0	0.49	0.28	1.32	0.44
GO:0034103_regulation of tissue remodeling	0.97	0.72	1.37	0.48	0.75	0.12	2.08	0.48	0.65	0.08	0.77	0.06	0.86	0.18	2.02	0	3.15	0	2.97	0.04	1.11	0.74	0.91	0.1	2.12	0.42	3.71	0.04	2.62	0.12
GO:0034109_homotypic cell-cell adhesion	0.61	0.3	1.48	0.36	1.03	0.88	1.75	0.7	1.41	0.46	1.28	0.9	1.07	0.84	1.42	0.3	2.18	0	2.11	0.12	1.45	0.68	0.6	0.02	3.64	0.04	0.88	0.34	1.61	0.42
GO:0034121_regulation of toll-like receptor signaling pathway	1.11	0.46	0.49	0	0.82	0.14	1.21	0.76	1.34	0.38	0.65	0	1.13	0.7	1.97	0.08	1.15	0.18	3.18	0	0.64	0.14	1.13	0.88	2.21	0.1	1.58	0.2	0.74	0.22
GO:0034134_toll-like receptor 2 signaling pathway	1.04	0.24	1.34	0.66	1.42	0.94	1.86	0.56	1.27	0.64	2.24	0.58	1.24	0.92	1.71	0	3.32	0	2.52	0	2.02	0.02	1.54	0.6	4.89	0	5.06	0	2.63	0.02
GO:0034138_toll-like receptor 3 signaling pathway	0.67	0.02	1.05	0.98	1.62	0.86	1.15	1	1.03	0.94	1.8	0.94	1.16	0.98	1.16	0.2	1.62	0	1.36	0.18	1.53	0.36	1.27	1	2.96	0	2.85	0	1.62	0.38
GO:0034142_toll-like receptor 4 signaling pathway	0.97	0.68	1.19	0.66	1.48	0.92	1.66	0.88	1.34	0.64	1.88	0.72	1.33	0.76	1.39	0.06	2.27	0	2.45	0.04	1.72	0.08	1.47	0.9	3.92	0	3.59	0	2.35	0
GO:0034146_toll-like receptor 5 signaling pathway	0.93	0.64	1.35	0.64	1.32	0.98	1.38	0.9	1.16	0.8	2.53	0.22	1.08	0.98	1.53	0.04	2.33	0	1.32	0.2	2.09	0.08	1.46	0.84	3.81	0	3.53	0	2.15	0.04
GO:0034162_toll-like receptor 9 signaling pathway	0.9	0.4	1.25	0.8	1.09	1	1.29	0.9	1.23	0.66	2.02	0.74	1.07	1	1.6	0.06	1.71	0.02	1.53	0.1	1.9	0.04	1.44	0.86	3.77	0	3.26	0	1.58	0.52
GO:0034166_toll-like receptor 10 signaling pathway	0.96	0.62	1.37	0.52	1.35	0.96	1.36	0.98	1.16	0.66	2.55	0.32	1.09	0.96	1.54	0.02	2.37	0	1.32	0.18	2.11	0.02	1.46	0.8	3.84	0	3.54	0	2.19	0.12
GO:0034220_ion transmembrane transport	0.85	0	1.07	0.92	1.7	1	1.02	1	1.17	0.88	1.61	0.98	1.73	1	0.97	0.68	1.22	0	1.6	0.14	1.39	0.58	1.66	0.98	1.89	0	1.26	0.08	1.32	0.76
GO:0034284_response to monosaccharide	2.17	0.02	0.89	0.1	0.85	0.02	1.33	0.74	1.89	0.3	1.06	1	0.61	0.06	1.33	0.1	1.23	0.22	1.65	0.38	1.11	0.78	1.18	0.68	0.99	0.08	1.84	0.08	2.42	0.12
GO:0034329_cell junction assembly	1.05	0.1	1.03	0.98	1.18	0.96	1.4	0.98	1.29	0.88	1.54	1	1.08	1	2.7	0	2.89	0	1.26	0.64	1.33	0.84	1.46	0.94	1.81	0.14	2.03	0	2.29	0.06
GO:0034330_cell junction organization	1.23	0	1.17	1	1.5	0.94	1.45	1	1.39	0.52	1.62	1	1.45	0.96	2.41	0	2.66	0	1.34	0.58	1.16	0.98	1.49	0.9	1.48	0.48	1.74	0	2.24	0.12
GO:0034332_adherens junction organization	1.22	0.06	1.14	0.92	1.13	0.98	1.67	0.82	1.86	0.12	1.58	0.96	1.11	1	2.24	0	2.35	0	1.11	0.78	1.15	0.94	1.02	1	1.06	1	1.64	0.02	2.27	0.2
GO:0034333_adherens junction assembly	1.21	0.2	1.11	0.84	1.18	0.96	1.46	0.88	1.29	0.72	1.9	0.74	1.01	0.96	3.14	0	3.14	0	2.13	0.14	2.38	0.02	1.21	0.98	1.94	0.22	3.8	0	3.18	0.04
GO:0034340_response to type I interferon	0.57	0	1.79	0.04	0.41	0	0.83	0	1.97	0.02	0.64	0	0.46	0	1.77	0	0.8	0.52	0.89	0.14	0.54	0	0.88	0	1.66	0.08	0.81	0.02	0.96	0
GO:0034341_response to interferon-gamma	0.68	0.04	0.96	0.28	1.12	1	0.69	0.18	0.74	0.04	0.85	0	1.08	0.92	0.79	0.38	1.12	0.14	1.45	0.1	0.86	0.08	0.92	0.06	1.28	0.44	0.99	0.48	0.79	0.02
GO:0034381_plasma lipoprotein particle clearance	6.17	0	2.46	0.16	2.5	0.48	0.89	0.16	15.01	0	1.03	0.9	2.29	0.34	0.87	0.28	0.15	0.02	2.21	0.48	3.9	0.02	1.86	0.5	0.41	0.1	1.43	0.42	2.3	0.22
GO:0034394_protein localization to cell surface	0.33	0.02	0.46	0.02	0.39	0	0.7	0.02	0.88	0.18	1.32	0.84	0.42	0	1.98	0.1	1.09	0.2	0.37	0.02	0.66	0.02	0.54	0	0.9	0.14	1.2	0.28	1.09	0.94
GO:0034440_lipid oxidation	1.5	0.02	1.51	0.5	1.41	0.8	1.25	0.92	1.33	0.6	1.75	0.94	0.86	0.1	1.84	0	1.37	0	1.46	0.06	1.41	0.64	1.57	0.62	1.45	0.46	2.53	0	2.06	0.18
GO:0034446_substrate adhesion-dependent cell spreading	0.8	0.26	0.61	0.02	0.65	0	0.65	0.02	0.79	0.14	1.74	0.78	0.43	0	4.55	0	7.66	0	2.95	0	2.1	0.14	1.63	0.56	4.35	0	4.59	0	2.45	0.02
GO:0034453_microtubule anchoring	1.34	0.14	2.41	0.04	2.3	0.22	0.82	0.02	1.24	0.8	2.59	0.48	1.06	0.8	2.64	0.02	1.26	0.08	1.5	0.1	2.22	0.06	2.9	0.1	1.99	0.06	2.3	0	1.94	0.34
GO:0034470_ncRNA processing	0.98	0.84	1.09	1	0.84	0	0.74	0	0.55	0	0.85	0	0.61	0	0.98	0.14	2.41	0	0.85	0	1.3	0.96	0.81	0	0.78	0	2.09	0	1.41	1
GO:0034504_protein localization to nucleus	1.01	0.28	1.35	0.6	1.33	1	1.34	1	1.22	0.96	1.83	1	1.09	1	2.26	0	2.41	0	1.47	0.02	1.93	0	1.44	1	2.61	0	2.87	0	1.99	0.02
GO:0034508_centromere complex assembly	0.84	0.32	1.48	0.46	1.31	0.92	0.69	0	1.7	0.34	1.77	0.84	1.18	0.8	3.52	0	0.72	0.3	0.58	0.06	1.56	0.54	1.92	0.42	1.04	0.74	1.43	0.18	1.11	0.86
GO:0034599_cellular response to oxidative stress	1.06	0.58	1.25	0.96	2.06	0.76	1.25	0.98	1.55	0.68	2.02	0.7	1.25	0.82	3.26	0	1.75	0.04	1.85	0.18	2.29	0.04	1.64	0.64	2.6	0	3.18	0	1.98	0.32
GO:0034612_response to tumor necrosis factor	1.36	0.04	1.99	0.1	1.76	0.62	2.57	0.12	2.59	0.12	1.75	0.74	1.29	0.84	2.49	0.02	1.73	0	2.7	0.04	1.69	0.22	2.06	0.22	1.32	0.56	4.57	0	3.92	0
GO:0034613_cellular protein localization	0.91	0.08	1.35	0.96	1.24	1	1.22	1	1.09	1	1.85	1	0.99	0	1.94	0	2.05	0	1.31	0	1.76	0	1.18	1	2.14	0	2.2	0	2.2	0
GO:0034614_cellular response to reactive oxygen species	1.44	0.36	1.29	0.9	1.69	0.76	1.39	0.9	1.45	0.78	1.85	0.76	0.9	0.14	3.25	0	2.07	0.2	2.78	0.12	2.48	0.16	1.54	0.76	3.36	0.06	4.66	0.04	2.54	0.3
GO:0034620_cellular response to unfolded protein	1.02	0.3	0.66	0	1.32	0.96	0.71	0	1.07	0.98	3.47	0	0.91	0	2.74	0	2.01	0	4.33	0	2.53	0	2.62	0	2.34	0	3.91	0	1.58	0.7
GO:0034622_cellular macromolecular complex assembly	0.85	0.2	1.18	1	1.6	1	1.24	1	0.95	0	2	1	1.28	1	1.79	0	1.7	0	1.4	0	2.16	0	1.35	1	1.95	0	2.22	0	1.76	0
GO:0034637_cellular carbohydrate biosynthetic process	0.74	0.14	1.81	0.02	1.35	0.88	1.85	0.5	1.65	0.22	3.3	0.02	0.68	0	1.76	0	2.81	0	1.82	0.04	3.51	0	1.73	0.4	3.21	0	3.05	0	2.89	0
GO:0034641_cellular nitrogen compound metabolic process	0.87	0	1.4	0	1.39	1	1.31	1	1.1	1	1.97	1	1.12	1	1.9	0	2.39	0	1.58	0	2.04	0	1.41	1	2.24	0	2.48	0	2.12	0
GO:0034644_cellular response to UV	1.09	0.24	1.35	0.6	1.74	0.7	0.96	0.08	1.35	0.5	1.5	0.92	1.38	0.76	2.64	0	1.24	0.1	0.71	0.14	1.96	0.2	0.73	0	2.23	0.02	0.97	0.34	2.14	0.26
GO:0034645_cellular macromolecule biosynthetic process	0.86	0	1.4	0.6	1.43	1	1.27	1	1.1	1	2.03	1	1.19	1	1.91	0	2.39	0	1.54	0	2.14	0	1.47	1	2.37	0	2.43	0	2.03	0
GO:0034654_nucleobase-containing compound biosynthetic process	0.83	0	1.43	0	1.45	1	1.31	1	1.09	1	2.01	1	1.23	1	1.92	0	2.32	0	1.57	0	2.09	0	1.46	1	2.32	0	2.36	0	2.04	0
GO:0034655_nucleobase-containing compound catabolic process	1.05	0	1.43	0.18	1.37	1	1.69	0.98	1.19	1	2.16	0.94	0.98	0	2.18	0	3.11	0	1.77	0	2.01	0	1.27	1	2.26	0	3.2	0	3	0
GO:0034660_ncRNA metabolic process	0.98	0.9	1.12	1	0.85	0	0.75	0	0.54	0	0.93	0	0.66	0	1.05	0.34	2.28	0	0.91	0	1.37	0.88	0.79	0	0.88	0	1.79	0	1.33	0.96
GO:0034728_nucleosome organization	1.03	0.26	1.04	1	1.83	0.86	1.1	1	0.78	0	1.45	0.98	1.82	0.22	1.84	0	1.32	0.04	2.04	0.02	1.85	0	1.44	0.96	1.2	0.8	1.56	0.02	2.18	0.02
GO:0034754_cellular hormone metabolic process	2.26	0.02	1.88	0.14	2.08	0.7	1.67	0.48	2.91	0.04	0.83	0.06	1.43	0.52	1.66	0.1	0.82	0.7	1.16	0.36	1.42	0.76	1.82	0.38	1.28	0.8	2.94	0.08	1.86	0.38
GO:0034762_regulation of transmembrane transport	0.91	0.24	1.06	0.84	1.98	0.44	1.27	0.64	1.04	0.8	1.12	0.92	1.98	0.62	1.15	0.2	0.72	0.28	1.74	0.18	1.47	0.58	1.58	0.8	1.47	0.26	1.46	0.38	1.53	0.6
GO:0034765_regulation of ion transmembrane transport	0.72	0.04	1.06	0.84	1.78	0.68	1.22	0.78	0.96	0.18	1.24	0.96	1.9	0.6	1.08	0.24	0.73	0.34	1.39	0.58	1.44	0.52	1.91	0.54	1.56	0.16	1.27	0.38	1.51	0.52
GO:0034968_histone lysine methylation	1.05	0.4	1.61	0.18	1.28	0.9	1.78	0.68	1.65	0.14	2.6	0.18	0.92	0.02	2.7	0	3.66	0	1.61	0.06	4.24	0	1.56	0.7	4.06	0	3.82	0	2.16	0.2
GO:0034976_response to endoplasmic reticulum stress	0.89	0.2	0.8	0	1.26	1	0.82	0.02	1.04	1	3.15	0	0.81	0	2.88	0	2.32	0	4.04	0	2.07	0	2.44	0	2.77	0	3.58	0	1.85	0.22
GO:0035019_somatic stem cell maintenance	0.99	0.74	1.81	0.26	2.45	0.16	1.89	0.3	1.69	0.24	2	0.6	1.18	0.52	2.5	0.04	4.62	0	1.42	0.22	2.08	0.46	1.64	0.52	2.94	0.02	4.44	0	3.75	0.1
GO:0035020_regulation of Rac protein signal transduction	0.87	0.46	2.27	0.12	1.9	0.44	1.51	0.78	1.31	0.68	2.55	0.38	1.22	0.82	3.26	0	4.12	0	1.45	0.22	1.66	0.46	1.35	0.88	1.66	0.4	5.62	0	4.37	0
GO:0035023_regulation of Rho protein signal transduction	1.38	0.02	2.06	0	1.88	0.86	2.81	0	1.78	0.1	2.57	0.02	1.47	0.78	3.03	0	6.09	0	2.92	0	1.99	0	1.71	0.58	2.95	0	4.36	0	4.69	0
GO:0035036_sperm-egg recognition	0.57	0.2	1.07	0.56	0.71	0	1.06	0.76	0.55	0.02	0.7	0.02	1.11	0.68	0.97	0.5	0.91	0.82	0.98	0.32	1.31	0.76	0.69	0.02	1.38	0.48	1	0.54	0.79	0.26
GO:0035050_embryonic heart tube development	0.94	0.78	2.66	0.16	0.95	0.06	1.61	0.34	0.95	0.22	1.6	0.96	1.6	0.48	2.78	0	3.08	0.06	3.48	0.02	1.11	0.8	2.8	0.16	3.14	0.1	1.99	0.4	1.79	0.26
GO:0035051_cardiocyte differentiation	0.82	0.04	0.99	0.1	1.81	0.68	2.19	0.34	1.52	0.26	1.52	1	1.61	0.74	2.74	0	2.32	0.14	4.16	0	2.18	0.1	2.49	0.42	2.5	0.08	2.6	0.04	2.61	0.04
GO:0035065_regulation of histone acetylation	0.85	0.42	0.98	0.3	1.12	0.74	1.57	0.68	0.89	0.12	2.08	0.5	1.08	0.66	1.79	0.02	2.85	0.02	1.59	0.18	1.58	0.3	1.31	0.72	2.17	0.18	2.82	0	2.36	0.3
GO:0035094_response to nicotine	0.18	0	1.9	0.5	0.35	0.02	0.3	0.12	0.61	0.18	3.05	0.5	1.82	0.62	0.24	0.06	0.47	0.26	5.07	0.12	0.43	0.1	5.05	0.14	7.28	0.2	0.25	0.14	0.18	0.02
GO:0035107_appendage morphogenesis	0.96	0.84	1.08	0.88	1.96	0.48	0.98	0	1.17	1	1.44	1	1.45	0.88	1.72	0.08	1.68	0	1.72	0.5	1.48	0.5	1.81	0.6	1.97	0.24	1.77	0.04	1.43	0.8
GO:0035108_limb morphogenesis	0.96	0.82	1.08	0.94	1.96	0.42	0.98	0	1.17	1	1.44	0.96	1.45	0.84	1.72	0.08	1.68	0	1.72	0.4	1.48	0.56	1.81	0.6	1.97	0.28	1.77	0.04	1.43	0.86
GO:0035113_embryonic appendage morphogenesis	1.16	0.06	1.09	0.88	1.6	0.78	0.91	0	1.21	1	1.16	1	1.09	0.98	1.45	0.08	1.46	0	1.42	0.72	1.23	0.86	1.29	1	1.81	0.34	1.48	0.2	1.42	0.9
GO:0035115_embryonic forelimb morphogenesis	1.51	0.12	2.25	0.22	4.9	0.22	1.93	0.58	3.46	0.02	3.14	0.26	2.87	0.08	5.08	0	2.76	0.1	2.13	0.4	1.78	0.58	2.8	0.2	3.3	0.08	2.03	0.3	2.76	0.1
GO:0035116_embryonic hindlimb morphogenesis	0.74	0.44	0.62	0.06	10.38	0	0.83	0.04	0.85	0.08	3.93	0.1	6.36	0.02	3.05	0	2.51	0.04	2.64	0.12	1.57	0.48	4.57	0.04	3.08	0.1	4.64	0.08	2.09	0.32
GO:0035136_forelimb morphogenesis	0.92	0.7	1.23	0.42	1.48	0.76	0.96	0.1	1.29	0.62	1.08	0.84	0.73	0.04	1.26	0.56	1.22	0.36	1.19	0.78	1.07	0.78	1.55	0.52	2.09	0.34	1	0.7	1.42	0.36
GO:0035137_hindlimb morphogenesis	0.71	0.24	0.63	0.06	4.02	0.14	0.81	0.1	0.72	0.06	2.21	0.48	2.93	0.12	2.78	0.18	2.05	0.06	1.59	0.66	1.17	0.82	2.64	0.12	1.45	0.48	3.82	0.1	2.48	0.2
GO:0035148_tube formation	1.47	0	1.29	0.96	1.84	0.48	1.18	1	0.95	0	1.69	1	1.82	0.26	1.73	0	1.37	0.04	1.71	0	1.43	0.4	1.93	0.36	1.64	0.34	1.61	0.02	1.59	0.7
GO:0035150_regulation of tube size	0.87	0.8	1.33	0.38	1.3	0.96	1.12	0.42	1.43	0.54	1.85	0.92	1.07	0.66	1.52	0.06	1.59	0.02	1.79	0.3	1.57	0.34	1.41	0.84	2.48	0.08	1.04	0.46	1.76	0.22
GO:0035176_social behavior	0.84	0.4	0.89	0.26	1.63	0.9	2.13	0.44	1.02	0.86	1.38	0.9	1.67	0.7	1.94	0.12	3.34	0.12	1.95	0.44	2.23	0.3	4.5	0.16	2.99	0.12	1.93	0.08	1.75	0.68
GO:0035239_tube morphogenesis	1.46	0	1.09	1	1.91	0.54	1.34	1	1.25	0.96	1.72	1	1.63	0.48	2.39	0	2.36	0	2.65	0	1.8	0	1.78	0.82	2.22	0	2.26	0	2.27	0
GO:0035249_synaptic transmission, glutamatergic	1.15	0.26	0.85	0.1	1.99	0.52	1.52	0.74	1.7	0.56	1.25	0.84	1.82	0.32	0.92	0.44	0.55	0.22	0.84	0.2	1.28	0.34	0.7	0.02	1.03	0.68	0.76	0.36	1.75	0.42
GO:0035264_multicellular organism growth	1.22	0.14	1.4	0.38	1.98	0.44	1.57	0.82	1.21	0.84	2.42	0.4	1.69	0.6	1.91	0	3.35	0	1.8	0.02	1.97	0.44	1.27	0.78	1.53	0.68	2.57	0	2.55	0.02
GO:0035265_organ growth	0.95	0.64	0.99	0.22	0.89	0	1.28	0.74	1.42	0.48	1.52	1	0.76	0.08	1.74	0.16	2.11	0.1	2.81	0.02	0.96	0.08	0.95	0.02	1.01	0.82	1.77	0.04	2	0.06
GO:0035270_endocrine system development	0.99	0.98	0.56	0.2	1.01	0.92	0.74	0	1.15	0.74	1.34	0.76	0.88	0.46	1.36	0.1	1.06	0.18	2	0.3	0.88	0.12	1.13	0.32	1.04	0.26	0.78	0.3	0.76	0.1
GO:0035272_exocrine system development	1.27	0.14	1.23	0.64	0.74	0	1.64	0.44	1.31	0.54	2.92	0.26	0.67	0.04	6.59	0	10.26	0	4.35	0.04	1.38	0.6	2.5	0.16	1.41	0.56	5.61	0	4.76	0.04
GO:0035282_segmentation	1.12	0.08	0.9	0	3.02	0.06	0.91	0.14	1.08	0.84	2.41	0.4	1.94	0.28	2.85	0	2.63	0	3.79	0	2.09	0.1	3.03	0.04	2.54	0.02	2.24	0	2.3	0.04
GO:0035295_tube development	1.26	0	1.18	1	1.53	1	1.32	0.98	1.33	0.24	1.8	1	1.31	1	2.59	0	2.56	0	2.56	0	1.87	0	1.96	0.1	2.35	0	2.3	0	2.27	0
GO:0035303_regulation of dephosphorylation	0.75	0.04	1.33	0.54	1.42	0.64	1.37	0.7	1.31	0.44	1.26	1	1.45	0.78	1.62	0	2.69	0	1.93	0.02	2.62	0.02	1.1	0.96	3.01	0	2.27	0.02	2.63	0
GO:0035315_hair cell differentiation	1.24	0.26	3.43	0.02	2.89	0.16	8.04	0	4.46	0	5.49	0.1	3.32	0.04	3.22	0.04	4.17	0	2.49	0.04	1	0.88	3.42	0.14	2.09	0.28	2.91	0.02	4.41	0.12
GO:0035329_hippo signaling	1.36	0.1	2.12	0.14	0.87	0.06	4.09	0.04	1.8	0.4	1.81	0.72	0.74	0	4.43	0	8.13	0	5.23	0	2.1	0.2	1.16	0.84	2.92	0.04	9.32	0	6.44	0
GO:0035335_peptidyl-tyrosine dephosphorylation	0.54	0.02	1.84	0.06	0.99	0	2.63	0.1	1.98	0.04	1.85	0.76	0.9	0	1.91	0	3.42	0	2.16	0	1.45	0.62	0.92	0	1.84	0.02	4.14	0	4.2	0
GO:0035383_thioester metabolic process	1.15	0.3	0.85	0	1.19	0.8	1.5	0.96	1.67	0.26	1.83	0.86	1.05	0.88	1.78	0.14	1.99	0.04	1.23	0.18	1.19	0.76	2.12	0.22	2.46	0.04	2.41	0	2.35	0.2
GO:0035384_thioester biosynthetic process	1.08	0.38	1.36	0.5	2.77	0.18	2.86	0.14	2.3	0.1	2.59	0.3	2.15	0.26	2.93	0	3.14	0	1.12	0.58	1.51	0.6	1.66	0.62	3.4	0.02	4.03	0	2.88	0.02
GO:0035556_intracellular signal transduction	0.97	0.96	1.34	0.98	1.41	1	1.71	1	1.29	1	1.76	1	1.19	1	2.05	0	2.95	0	1.97	0	1.83	0	1.33	1	2.41	0	3.08	0	2.64	0
GO:0035567_non-canonical Wnt signaling pathway	2.14	0.02	0.84	0.16	2.29	0.38	0.88	0.14	0.51	0.1	2.7	0.28	1.61	0.5	2.51	0.08	3.74	0	2.48	0.14	1.68	0.32	3.52	0.26	1.46	0.42	2.29	0.08	4.89	0.06
GO:0035601_protein deacylation	0.63	0.02	0.76	0	1.94	0.6	1.2	0.98	1.06	0.9	1.92	0.84	1.31	0.82	1.07	0.42	1.5	0.04	1.02	0.82	2.95	0	1.01	0.98	2.47	0	1.77	0.02	1.17	0.98
GO:0035637_multicellular organismal signaling	1.36	0.26	1.28	0.22	1.65	0.48	1.73	0.22	1.55	0.54	1.25	0.9	2.22	0.54	0.95	0.76	1.19	0.2	0.91	0.04	0.53	0.02	1.31	0.68	1.03	0.82	1	0.32	1.36	0.3
GO:0035666_TRIF-dependent toll-like receptor signaling pathway	0.69	0.12	1.14	0.94	2.14	0.44	1.14	1	0.86	0.02	2.08	0.64	1.46	0.68	0.93	0.2	1.49	0.02	1.27	0.28	1.9	0.02	1.34	0.86	3.26	0	2.49	0	1.6	0.54
GO:0035690_cellular response to drug	0.4	0.02	1.11	0.58	0.98	0.02	0.99	0.04	1.64	0.42	1.56	0.72	1.02	0.72	1.08	0.5	1.71	0	1.73	0.2	0.88	0.28	1.52	0.7	3.34	0.06	2.31	0.06	2.38	0.1
GO:0035710_CD4-positive, alpha-beta T cell activation	0.38	0.02	0.82	0.36	0.58	0.06	0.83	0.22	0.41	0.04	0.68	0.08	0.77	0.3	0.65	0.24	1.39	0.02	0.39	0.22	0.61	0.24	0.51	0.02	0.63	0.3	2.43	0.04	1.24	0.58
GO:0035725_sodium ion transmembrane transport	0.94	0.34	1.93	0.08	1.29	0.92	1.65	0.36	1.08	0.6	1.77	0.66	2	0.74	1.17	0.22	1.22	0.14	0.88	0.42	1.4	0.62	1.35	0.82	1.29	0.7	0.79	0.26	1.64	0.34
GO:0035773_insulin secretion involved in cellular response to glucose stimulus	1.94	0.08	1.13	0.64	1.61	0.8	1.26	0.76	0.87	0.26	1.98	0.5	1.57	0.5	0.83	0.28	3.05	0.04	2.53	0.22	3.73	0.2	0.89	0.24	2.12	0.2	2.31	0.2	3.37	0.14
GO:0035794_positive regulation of mitochondrial membrane permeability	0.99	0.64	2.56	0.02	2.69	0.06	3.34	0	2.05	0.04	2.61	0.32	2.32	0.1	1.82	0.02	3.33	0	1.48	0.12	2.01	0.12	1.77	0.52	2.55	0	2.84	0	3.26	0
GO:0035821_modification of morphology or physiology of other organism	1.4	0.32	1.36	0.26	1.87	0.66	1	0.38	1.95	0.28	2.61	0.6	1.66	0.7	1.07	0.56	1.78	0.02	1.74	0.4	2.69	0.08	1.81	0.64	2.4	0.38	3.57	0.08	0.67	0.24
GO:0035825_reciprocal DNA recombination	1	0.58	1.04	0.8	0.81	0.06	1.02	0.96	1.63	0.3	1.76	0.62	0.68	0.02	1.95	0.02	2.08	0.04	1.32	0.3	1.82	0.26	1.25	0.76	2.82	0.02	2.78	0.04	2.38	0.16
GO:0035850_epithelial cell differentiation involved in kidney development	0.43	0.2	0.98	0.24	9.47	0.04	2.62	0.18	1.21	0.52	7.46	0.12	5.07	0.18	4.78	0	2.72	0.1	3.49	0.12	2.59	0.3	2.95	0.22	3.14	0.12	3.01	0.08	1.88	0.52
GO:0035872_nucleotide-binding domain, leucine rich repeat containing receptor signaling pathway	0.81	0.5	1.3	0.66	1.1	0.96	1.79	0.56	0.94	0.18	2.8	0.08	1.21	0.84	1.17	0.24	1.99	0	2.49	0	2.28	0.06	2.77	0.02	4.27	0	3.25	0	2.48	0.06
GO:0035914_skeletal muscle cell differentiation	0.54	0.38	1.3	0.68	0.97	0.1	1.24	0.56	1.43	0.48	1.34	1	1.08	0.76	2.5	0.02	2.12	0.04	1.2	0.44	0.92	0.28	1.92	0.58	1.67	0.24	1.89	0	3.49	0
GO:0035966_response to topologically incorrect protein	0.81	0.06	0.88	0	1.16	1	0.85	0	0.95	0	2.75	0.06	0.85	0.02	2.3	0	2.2	0	2.82	0	2.19	0	1.8	0.2	2.32	0	3.54	0	1.71	0.48
GO:0035967_cellular response to topologically incorrect protein	0.95	0.56	0.82	0	1.51	0.98	0.72	0	1.08	0.94	3.64	0	1.05	1	2.61	0	2.14	0	4.08	0	2.76	0	2.51	0	2.77	0	3.94	0	1.68	0.66
GO:0036211_protein modification process	0.9	0	1.4	0.12	1.5	1	1.43	1	1.22	1	2.1	0.98	1.18	1	2.14	0	2.53	0	1.63	0	2.17	0	1.44	1	2.47	0	2.45	0	2.33	0
GO:0036260_RNA capping	1.06	0.32	0.69	0.04	1.29	0.88	0.54	0	0.59	0	1.07	0.96	1.11	0.86	0.82	0.32	0.88	0.62	0.54	0.04	1.75	0.34	1.26	0.84	0.48	0	0.81	0.28	0.54	0
GO:0036293_response to decreased oxygen levels	1.17	0.18	1.11	0.94	1.48	1	1.07	0.98	1.19	1	1.92	0.86	1	0	2.5	0	2.41	0	1.88	0	2.29	0	1.58	0.94	2.4	0	2.38	0	2.06	0.02
GO:0036294_cellular response to decreased oxygen levels	1.13	0.3	0.72	0.02	2.18	0.18	0.84	0.02	0.83	0	1.51	0.88	1.86	0.14	1.96	0	1.05	0.38	1.07	0.9	2.42	0.26	1.16	0.96	1.83	0.14	1.37	0.42	1.01	0.92
GO:0038032_termination of G-protein coupled receptor signaling pathway	1.21	0.24	1.07	0.66	2.11	0.5	2.86	0.44	1.6	0.34	1.7	0.72	1.8	0.24	1.09	0.4	0.4	0.24	2.51	0.04	1.04	0.58	1.92	0.34	0.81	0.36	3.25	0	2.08	0.24
GO:0038034_signal transduction in absence of ligand	1.27	0.22	1.48	0.42	1.55	0.9	1.95	0.24	1.86	0.16	2.01	0.48	0.88	0.08	2.85	0.02	3.87	0	1.85	0.3	2.09	0.26	1.86	0.44	2.56	0.04	3.53	0.04	2.78	0.06
GO:0038093_Fc receptor signaling pathway	0.84	0.54	2.12	0	1.33	0.98	2.17	0.1	1.31	0.54	2.18	0.58	1.16	1	2.23	0	3.75	0	1.92	0	1.92	0	1.33	0.92	3.49	0	5.71	0	4.07	0
GO:0038094_Fc-gamma receptor signaling pathway	1.42	0.02	1.81	0.06	2.07	0.36	3.02	0.08	1.24	0.72	2.88	0.04	1.42	0.8	3.19	0	5.36	0	3.69	0	2.69	0	1.82	0.44	3.89	0	14.31	0	4.71	0
GO:0038095_Fc-epsilon receptor signaling pathway	0.6	0.06	1.95	0.04	1.1	1	1.75	0.32	1.03	0.74	2	0.62	0.98	0	2.35	0	3.21	0	1.7	0	1.69	0.06	1.14	1	3.15	0	3.5	0	3.52	0
GO:0038096_Fc-gamma receptor signaling pathway involved in phagocytosis	1.42	0	1.81	0.08	2.06	0.34	3.02	0.04	1.24	0.74	2.88	0.08	1.42	0.68	3.2	0	5.36	0	3.68	0	2.69	0	1.82	0.4	3.88	0	14.35	0	4.71	0
GO:0038123_toll-like receptor TLR1:TLR2 signaling pathway	1	0.36	1.43	0.44	1.76	0.68	1.52	0.94	1.12	0.88	2.59	0.28	1.43	0.7	1.39	0.08	2.71	0	2.03	0	2.11	0.04	1.82	0.26	3.99	0	4.18	0	2.44	0.06
GO:0038124_toll-like receptor TLR6:TLR2 signaling pathway	1	0.16	1.43	0.5	1.76	0.72	1.52	0.94	1.12	0.8	2.59	0.3	1.43	0.64	1.39	0.08	2.71	0	2.03	0	2.11	0.04	1.82	0.24	3.99	0	4.18	0	2.44	0.02
GO:0038127_ERBB signaling pathway	0.72	0.1	1.42	0.58	1.18	1	1.31	1	1.16	0.7	2.24	0.78	0.9	0	2.2	0	3.11	0	1.82	0	1.92	0.02	1.31	1	2.61	0	3.53	0	2.77	0
GO:0038179_neurotrophin signaling pathway	0.69	0	1.59	0.1	1.32	0.98	1.59	0.68	1.12	0.9	2.34	0.46	1.01	1	1.82	0	2.46	0	1.56	0	1.92	0	1.22	0.98	2.79	0	3.43	0	2.55	0
GO:0040007_growth	1.22	0	1.04	1	1.69	1	1.12	1	1.12	1	1.69	1	1.35	1	2.06	0	2.18	0	1.99	0	2.01	0	1.32	1	2.04	0	2.39	0	1.99	0
GO:0040008_regulation of growth	1.21	0	1.03	1	1.45	1	1.18	1	1.07	1	1.68	1	1.18	1	2.08	0	2.43	0	1.85	0	2.07	0	1.32	1	2.07	0	2.55	0	2.09	0
GO:0040011_locomotion	1.12	0	1.13	1	1.52	1	1.41	1	1.19	1	1.9	1	1.26	1	2.13	0	3.02	0	1.95	0	2.02	0	1.4	1	2.37	0	2.52	0	2.09	0
GO:0040012_regulation of locomotion	1.14	0.02	0.98	0	1.3	1	1.28	1	1.12	1	1.82	1	1.05	1	2.49	0	3.3	0	1.74	0	1.95	0	1.51	0.84	2.59	0	2.51	0	2.06	0
GO:0040013_negative regulation of locomotion	0.94	0.3	0.89	0	1.11	0.92	0.98	0.02	0.87	0	2.12	0.76	0.88	0	2.28	0	2.6	0	1.73	0	2.32	0	1.4	0.7	2.24	0.02	1.94	0	1.55	0.64
GO:0040014_regulation of multicellular organism growth	1.29	0.06	1.45	0.36	1.53	0.58	1.72	0.44	1	0.92	2.47	0.38	1.42	0.36	2.12	0	3.18	0	1.59	0.04	1.51	0.38	1.05	0.76	1.29	0.68	3	0	3.02	0.04
GO:0040017_positive regulation of locomotion	1.08	0.12	1	0.04	1.19	1	1.46	0.82	1.11	0.98	1.72	1	0.98	0.04	2.15	0	3.59	0	1.44	0.12	1.83	0.02	1.44	0.54	2.72	0	2.23	0	2.06	0
GO:0040018_positive regulation of multicellular organism growth	2.78	0	1.67	0.38	4.27	0	2.26	0.32	0.72	0.02	8.43	0	2.77	0.08	3.68	0.02	6.02	0.02	1.99	0.16	4.38	0	2.29	0.04	2.61	0.18	4.41	0.08	5.16	0
GO:0040029_regulation of gene expression, epigenetic	0.87	0.18	0.94	0.16	1.85	0.64	1.34	0.92	1.06	0.9	2.59	0.24	1.64	0.64	1.98	0.06	2.85	0	1.22	0.28	3.5	0	1.32	1	2.92	0	2.92	0	1.7	0.2
GO:0042035_regulation of cytokine biosynthetic process	0.93	0.2	0.91	0.76	0.98	0.06	1.04	0.44	1	0.42	1.6	0.64	1.14	0.7	0.52	0.48	2.15	0.1	1.57	0.66	1.04	0.38	0.72	0	1.5	0	5.91	0	0.97	0.52
GO:0042044_fluid transport	1.97	0.14	2.19	0.06	1.89	0.56	1.52	0.74	1.66	0.22	2.16	0.36	2	0.22	2.45	0	1.23	0.3	1.11	0.66	1.31	0.8	0.59	0.06	2.1	0.38	0.73	0.5	2.38	0.18
GO:0042058_regulation of epidermal growth factor receptor signaling pathway	0.6	0	1.33	0.68	0.92	0.02	1.22	1	1.35	0.58	1.96	0.8	0.62	0	2.93	0	4.39	0	2.52	0	2.44	0.02	1.31	0.92	2.5	0	5.38	0	2.45	0.16
GO:0042059_negative regulation of epidermal growth factor receptor signaling pathway	0.43	0	1.46	0.5	0.92	0.02	1.53	0.78	1.02	0.86	2.4	0.32	0.56	0	2.9	0	5.6	0	1.69	0.14	1.91	0.26	1.38	0.7	3.11	0	5.4	0	2.27	0.24
GO:0042060_wound healing	1.3	0	1.09	1	1.45	1	1.4	1	1.15	1	1.54	1	1.16	0.9	1.86	0	1.84	0	2.29	0	1.82	0	1.21	1	1.82	0	2.26	0	1.94	0
GO:0042063_gliogenesis	1.8	0	0.57	0.02	2.58	0.1	0.67	0	0.67	0	1.64	0.94	2.64	0	2.51	0	1.23	0	1.58	0.12	2.03	0	1.13	1	1.22	0.82	1.45	0.24	1.49	0.52
GO:0042088_T-helper 1 type immune response	0.96	0.36	0.78	0.12	1.76	0.66	2.91	0.2	1.27	0.4	2.84	0.32	1.77	0.46	1.01	0.3	2.52	0.02	3.19	0.1	1.39	0.44	1.03	0.78	1.67	0.16	4.21	0.06	2.2	0.16
GO:0042089_cytokine biosynthetic process	0.94	0.22	0.85	0.54	1.03	0.92	1.01	0.5	0.91	0.38	1.58	0.68	1.19	0.7	0.48	0.26	2.09	0.12	1.61	0.52	1.08	0.52	0.73	0	1.55	0.02	5.33	0	0.88	0.46
GO:0042093_T-helper cell differentiation	0.31	0	0.52	0.06	0.62	0.04	0.95	0.26	0.27	0.06	1.03	0.88	0.72	0.2	0.88	0.48	1.77	0	0.52	0.18	0.7	0.32	0.76	0.04	0.64	0.18	1.26	0.34	0.99	0.28
GO:0042098_T cell proliferation	0.86	0.7	1.32	0.4	1.05	0.82	1.37	0.48	0.88	0.08	1.21	0.92	1.17	0.56	1.09	0.08	3.7	0	0.82	0.56	1.08	0.36	0.75	0	1.06	0.32	3.71	0	2.17	0.16
GO:0042100_B cell proliferation	0.5	0.08	1.17	0.54	0.3	0.02	1.61	0.36	1.26	0.72	0.55	0	0.4	0.06	0.76	0.74	1.29	0.04	0.31	0.22	0.54	0.3	0.27	0	0.75	0.42	13.14	0	3.14	0.04
GO:0042102_positive regulation of T cell proliferation	0.88	0.34	1.26	0.14	0.83	0.14	1.16	0.48	1.06	0.74	1.16	0.84	1.06	0.7	0.93	0.8	3.03	0	0.98	0.44	0.77	0.52	0.99	0.12	0.8	0.48	2.97	0.02	2.01	0.32
GO:0042107_cytokine metabolic process	0.94	0.28	0.85	0.48	1.09	0.8	0.88	0.62	0.81	0.2	1.63	0.62	1.12	0.54	0.4	0.36	2.19	0.04	1.68	0.34	1.11	0.26	0.7	0.08	1.59	0.06	4.09	0	0.81	0.56
GO:0042108_positive regulation of cytokine biosynthetic process	1.07	0.8	0.91	0.6	1.07	0.8	1.03	0.36	1.19	0.58	1.74	0.46	1.53	0.64	0.48	0.42	1.62	0.12	3.19	0.16	1.26	0.3	0.93	0.12	2.15	0.02	9.39	0	0.87	0.46
GO:0042110_T cell activation	0.66	0.04	1.69	0	0.76	0	1.52	0.82	1.44	0.8	1.27	1	0.87	0.04	1.4	0	2.85	0	0.98	0.92	1.08	0.32	0.89	0	1.15	0	4.22	0	2.82	0
GO:0042113_B cell activation	0.55	0	1.27	0.5	0.49	0	1.67	0.06	1.17	0.84	0.68	0	0.62	0	0.81	0.86	1.65	0	0.52	0.36	0.72	0.34	0.48	0	1.16	0.04	3.79	0	2.56	0
GO:0042116_macrophage activation	1.62	0.36	1.06	0.42	2.88	0.1	0.58	0.44	1.3	0.36	5.01	0	4.58	0	0.25	0.28	4.03	0	9.82	0.02	2.31	0.06	1.19	0.58	2.77	0.04	5.29	0.1	0.25	0.2
GO:0042127_regulation of cell proliferation	1.11	0	1.17	1	1.59	0.96	1.34	1	1.22	1	1.84	1	1.29	0.96	2.03	0	2.34	0	1.77	0	1.88	0	1.41	1	2	0	2.05	0	2.16	0
GO:0042129_regulation of T cell proliferation	0.8	0.38	1.22	0.34	0.87	0.1	1.34	0.52	0.84	0.16	1.13	0.92	1	0.38	0.97	0.94	2.91	0	0.56	0.36	0.86	0.28	0.74	0	0.9	0.6	3.09	0.04	2.11	0.12
GO:0042130_negative regulation of T cell proliferation	0.66	0.36	1.15	0.46	0.48	0.14	1.89	0.32	0.52	0.06	1.79	0.74	0.34	0.22	1.17	0.36	3.38	0.14	0.32	0.1	1.25	0.56	0.46	0.02	1.19	0.62	3.02	0.12	2.02	0.36
GO:0042157_lipoprotein metabolic process	5.82	0	1.24	0.82	3.15	0.22	0.72	0.08	2.72	0	0.5	0	2.72	0.24	1.29	0.32	0.25	0.02	3.09	0.08	1.4	0.62	1.9	0.36	0.49	0	3.28	0	2.36	0.14
GO:0042158_lipoprotein biosynthetic process	2.45	0	0.64	0	2.77	0.06	1.11	0.9	0.96	0	0.73	0.06	2.85	0.04	1.76	0.14	0.54	0.18	2.03	0.06	1.45	0.52	1.59	0.58	0.72	0	4.55	0.04	1.68	0.34
GO:0042168_heme metabolic process	0.58	0.1	1.98	0.2	1.71	0.72	0.74	0.02	0.45	0	1.38	0.78	1.61	0.44	1.25	0.42	1.77	0.04	0.92	0.28	3.72	0.02	1.03	0.84	4.53	0	1.66	0.1	3.17	0.08
GO:0042176_regulation of protein catabolic process	0.85	0.04	1.53	0.26	1.19	1	1.67	0.96	1.32	0.82	2.1	0.94	0.92	0	2.33	0	4.02	0	1.81	0	2.1	0	1.33	1	2.39	0	4.09	0	2.95	0.02
GO:0042177_negative regulation of protein catabolic process	0.75	0.2	1.51	0.52	0.87	0.04	1.57	0.74	1.75	0.26	1.17	1	0.63	0.04	2.27	0	3.29	0	1.21	0.5	1.02	0.9	1.07	0.94	1.24	0.52	3.23	0.02	3.3	0.02
GO:0042180_cellular ketone metabolic process	1.52	0	1.41	0.32	1.85	1	1.2	0.98	1.28	0.74	1.66	0.94	1.5	0.94	1.7	0	1.59	0	1.9	0	2.1	0.02	1.6	0.38	1.88	0	2.38	0	1.86	0.26
GO:0042181_ketone biosynthetic process	1	0.3	1.89	0.32	2.3	0.46	1.02	0.82	1.32	0.42	0.72	0	0.64	0.06	2.49	0.02	0.94	0.78	1.42	0.28	1.69	0.44	3.2	0.04	1.31	0.62	1.17	0.48	2.68	0.16
GO:0042220_response to cocaine	0.78	0.48	4.1	0.02	0.46	0	0.49	0.08	2.45	0.2	5.48	0.1	0.54	0.08	1.17	0.26	0.62	0.38	3.88	0.02	1.32	0.66	1.75	0.6	6.21	0.12	1.65	0.2	7.99	0
GO:0042221_response to chemical	1.06	0	1.19	1	1.51	1	1.29	1	1.17	1	1.72	1	1.22	1	1.81	0	2.16	0	1.78	0	1.77	0	1.38	1	2.06	0	2.16	0	1.97	0
GO:0042246_tissue regeneration	0.2	0.02	0.61	0.02	2.06	0.56	0.47	0.14	0.51	0.04	1.13	0.9	2.24	0.18	1.03	0.48	1.04	0.46	2.08	0.28	1.2	0.62	0.81	0	1.42	0.44	1.04	0.64	1.1	0.74
GO:0042254_ribosome biogenesis	1.26	0	1.1	1	0.93	0	0.73	0	0.54	0	0.88	0	0.61	0	1	0.68	2.36	0	0.76	0	1.43	0.74	0.73	0	0.67	0	1.97	0	1.56	0.76
GO:0042267_natural killer cell mediated cytotoxicity	0.81	0.36	2.74	0.22	1.87	0.6	2.8	0.62	3.81	0.18	8.36	0.08	1.9	0.42	5.69	0.02	4.9	0.02	3.64	0.12	2.53	0.12	2.72	0.28	2.16	0.2	5.77	0.02	2.97	0.06
GO:0042278_purine nucleoside metabolic process	1.03	0	1.37	0.62	1.31	1	1.71	0.96	1.27	1	2.07	1	1.04	1	2.29	0	3.04	0	1.79	0	1.82	0	1.29	1	2.21	0	3.14	0	2.92	0
GO:0042303_molting cycle	1.02	0.3	1.62	0.4	2.88	0.06	2.11	0.06	2.15	0	2.51	0.34	1.68	0.2	2.7	0	3.43	0	2.63	0.02	1.46	0.72	1.38	0.86	2.02	0.24	2.09	0.02	3.45	0.02
GO:0042306_regulation of protein import into nucleus	0.96	0.66	1.29	0.78	1.41	1	1.36	1	1.16	0.62	1.7	1	1.19	0.86	2.11	0	2.33	0	1.37	0.2	1.86	0.18	1.42	0.96	2.54	0	2.77	0	1.92	0.08
GO:0042307_positive regulation of protein import into nucleus	1.09	0.28	1.25	0.76	1.35	0.94	1.43	0.9	1.19	0.62	1.52	1	1.57	0.9	2.37	0	1.69	0.02	2.09	0.06	1.15	0.64	1.7	0.64	1.82	0.14	2.54	0.06	1.5	0.64
GO:0042308_negative regulation of protein import into nucleus	0.97	0.48	1.58	0.38	2.35	0.52	2.87	0.18	1.38	0.44	2.25	0.72	1.3	0.8	1.63	0.06	2.73	0	0.62	0.1	2.55	0.18	1.13	0.96	2.74	0.02	2.69	0.04	2.64	0.04
GO:0042310_vasoconstriction	1.14	0.1	1.85	0.14	1.12	0.92	1.3	0.2	1.17	0.66	2.29	0.72	1.01	0.66	1.25	0.18	1.92	0.08	1.93	0.28	1.5	0.48	1.27	0.72	2.86	0.08	0.83	0.46	2.31	0.06
GO:0042311_vasodilation	0.77	0.44	1.05	0.68	0.96	0.14	1.18	0.68	2.06	0.4	1.42	0.94	0.8	0.16	1.59	0.2	1.89	0.22	1.89	0.14	1.14	0.7	1.2	0.88	1.71	0.46	2.42	0.28	1.79	0.44
GO:0042312_regulation of vasodilation	0.57	0.36	1.11	0.58	1.01	0.74	1.22	0.54	1.7	0.42	1.07	0.94	0.84	0.22	0.63	0.42	1.54	0.32	2.71	0.18	1.27	0.44	0.89	0.14	1.61	0.58	1.59	0.28	1.68	0.32
GO:0042325_regulation of phosphorylation	0.97	0.2	1.46	0.34	1.39	1	1.56	1	1.34	0.82	1.89	1	1.12	1	2.25	0	2.7	0	1.8	0	1.92	0	1.41	1	2.3	0	2.65	0	2.72	0
GO:0042326_negative regulation of phosphorylation	0.81	0.1	1.49	0.66	1.47	1	1.86	0.66	1.38	0.6	2.14	0.46	1.21	1	2.25	0	2.74	0	1.58	0.02	2.16	0	1.22	1	2.63	0	2.73	0	2.68	0
GO:0042327_positive regulation of phosphorylation	0.96	0.26	1.4	0.72	1.42	1	1.5	1	1.39	0.56	1.89	1	1.15	1	2.2	0	2.6	0	1.84	0	1.87	0	1.48	0.92	2.3	0	2.44	0	2.62	0
GO:0042330_taxis	1.14	0	1.18	1	1.51	0.92	1.38	0.6	1.13	1	2.06	0.4	1.19	0.96	1.93	0	4.07	0	2.02	0	1.88	0	1.39	0.92	2.5	0	2.71	0	2.04	0
GO:0042339_keratan sulfate metabolic process	0.73	0.3	0.58	0.18	1.42	0.6	0.57	0	0.53	0.06	1.08	0.9	1.17	0.62	1.39	0.2	2.24	0.08	1.21	0.42	1.09	0.56	0.33	0.02	1.56	0.46	1.89	0.04	0.74	0.08
GO:0042345_regulation of NF-kappaB import into nucleus	0.63	0.28	1.73	0.48	1.78	0.86	2.24	0.54	0.86	0.16	1.05	1	2.15	0.42	0.88	0.46	0.68	0.6	0.9	0.48	0.94	0.16	0.57	0.02	0.91	0.32	2.13	0.08	1.08	0.7
GO:0042348_NF-kappaB import into nucleus	0.63	0.36	1.73	0.44	1.78	0.9	2.24	0.66	0.86	0.38	1.05	1	2.15	0.42	0.88	0.46	0.68	0.6	0.9	0.28	0.94	0.16	0.57	0	0.91	0.46	2.13	0.02	1.08	0.76
GO:0042384_cilium assembly	0.86	0.34	1	0.98	2.66	0.02	1.16	1	1.19	0.94	2.94	0.04	1.55	0.54	1.93	0	1.9	0	1.56	0.06	2.72	0	1.6	0.58	3.03	0	2.05	0	1.59	0.76
GO:0042391_regulation of membrane potential	0.7	0.02	0.87	0	1.28	1	0.92	0	0.97	0	1.32	1	1.51	0.72	0.81	0.4	1.01	0.3	0.97	0.06	0.9	0	1.07	1	1.6	0.42	1.01	0.76	0.73	0
GO:0042398_cellular modified amino acid biosynthetic process	1.23	0.02	0.66	0.04	1.35	0.92	0.73	0	0.79	0.12	1.42	1	1.28	0.8	1.46	0.18	1.18	0.04	1.74	0.18	2.56	0.16	1.11	0.96	1.47	0.66	0.89	0.2	1.03	1
GO:0042439_ethanolamine-containing compound metabolic process	3.46	0	1.33	0.68	2.04	0.64	0.86	0.06	1.16	0.76	0.99	0	1.49	0.78	1.02	0.76	0.75	0.22	1.44	0.38	1.45	0.86	1.45	0.96	0.63	0	1.93	0.18	1.57	0.62
GO:0042440_pigment metabolic process	0.29	0	0.13	0	2.34	0.14	0.12	0	0.94	0.02	1.74	0.9	15.1	0	0.12	0.02	0.55	0.06	0.85	0.16	3.15	0	0.15	0	1.98	0.52	0.09	0	0.16	0
GO:0042445_hormone metabolic process	2.68	0	1.03	0.58	2.51	0.58	1.17	0.46	1.75	0	1.1	0.96	1.77	0.46	1.33	0.24	1.19	0.08	1.81	0.3	1.45	0.86	1.8	0.76	1.76	0.56	2.25	0.08	1.73	0.26
GO:0042446_hormone biosynthetic process	1.1	0.62	1.09	0.4	1.25	0.9	1.81	0.28	1.57	0.12	1.11	0.88	0.51	0.12	2.01	0.04	3.15	0	1.59	0.32	1.9	0.5	1.67	0.58	1.87	0.26	1.44	0.2	2.82	0.04
GO:0042451_purine nucleoside biosynthetic process	0.83	0.24	1.3	0.74	0.93	0	1	1	0.57	0	1.59	0.98	0.82	0.02	1.86	0.04	2.64	0	1.93	0.02	2.03	0.02	1.4	0.96	1.51	0.44	1.94	0	2.07	0.12
GO:0042454_ribonucleoside catabolic process	1.03	0	1.38	0.72	1.32	1	1.88	0.42	1.36	0.9	2.06	0.92	1.03	1	2.29	0	3.27	0	1.81	0	1.79	0	1.25	1	2.28	0	3.47	0	3.14	0
GO:0042455_ribonucleoside biosynthetic process	0.92	0.52	1.3	0.72	1.04	1	0.98	0	0.57	0	1.49	1	0.94	0.02	1.7	0.02	2.13	0	1.44	0.14	1.98	0.04	1.23	0.98	1.34	0.64	1.72	0.04	1.91	0.24
GO:0042461_photoreceptor cell development	2.5	0.18	1.53	0.34	1.31	0.76	0.74	0.06	0.42	0.06	0.27	0.02	4.1	0.36	0.34	0.02	0.37	0.12	1.2	0.4	0.78	0.22	2.02	0.28	3.93	0.22	0.96	0.2	0.57	0.12
GO:0042462_eye photoreceptor cell development	3.29	0.18	1.29	0.56	1.34	0.84	0.62	0.16	0.35	0.06	0.2	0	3.49	0.46	0.25	0.04	0.29	0.14	1.3	0.44	0.43	0.1	1.42	0.58	3.34	0.12	0.57	0.12	0.48	0.26
GO:0042471_ear morphogenesis	0.62	0.14	1.26	0.76	2.27	0.38	1.16	0.82	1.18	0.72	2.08	0.24	1.29	0.8	1.75	0.04	2.48	0	1.59	0.44	1.12	0.88	1.36	0.86	2.13	0.12	1.65	0.04	2.18	0.1
GO:0042472_inner ear morphogenesis	0.58	0.26	1.39	0.68	2.28	0.56	1.08	0.9	1.2	0.8	2.01	0.4	1.12	0.94	1.59	0.08	2.35	0	1.54	0.52	0.94	0.16	1.3	0.8	1.92	0.22	1.37	0.2	2.42	0.24
GO:0042475_odontogenesis of dentin-containing tooth	0.82	0.78	1.41	0.36	1.45	0.72	0.9	0.22	0.81	0.12	1.8	0.86	1.4	0.5	1.39	0.1	1.32	0.26	1.64	0.32	1.05	0.88	2.14	0.3	1.82	0.08	1.77	0.24	1.78	0.28
GO:0042476_odontogenesis	0.88	0.9	1.32	0.38	1.32	0.9	1.1	0.82	0.88	0.16	1.43	0.92	1.1	0.56	1.99	0	2.07	0.02	1.75	0.32	1.83	0.34	1.77	0.6	2.07	0.08	1.96	0.06	2.04	0.2
GO:0042490_mechanoreceptor differentiation	0.98	0.4	1.11	0.64	2.19	0.28	1.95	0.54	1.02	0.8	1.95	0.66	2.23	0.16	1.64	0.28	1.14	0.52	2.04	0.34	1.16	0.56	2.08	0.52	2.4	0.26	1.66	0.38	1.84	0.54
GO:0042493_response to drug	1.17	0.02	1.24	0.86	1.36	1	0.89	0	1.1	1	1.6	1	1.31	0.94	1.69	0	1.65	0	2.06	0	1.48	0.12	1.25	1	1.6	0.04	2.44	0	2.22	0
GO:0042503_tyrosine phosphorylation of Stat3 protein	0.61	0.22	0.51	0.1	0.86	0.38	0.35	0.04	0.56	0.08	2.11	0.66	0.88	0.38	1.4	0.48	1.77	0.18	2.57	0.28	0.42	0.34	1.82	0.46	0.38	0.02	0.96	0.46	0.59	0.1
GO:0042509_regulation of tyrosine phosphorylation of STAT protein	0.76	0.04	1.17	0.34	0.94	0.2	0.79	0.3	1.05	0.52	0.88	0.02	1.22	0.64	0.81	0.22	1.8	0.14	3	0.22	0.56	0.32	1.61	0.58	0.75	0.3	2.79	0.26	1.49	0.62
GO:0042516_regulation of tyrosine phosphorylation of Stat3 protein	0.23	0.04	0.92	0.38	1.54	0.62	0.73	0.06	0.69	0.16	2.24	0.78	0.8	0.22	1.12	0.8	2.62	0.08	2.38	0.42	0.69	0.3	3.44	0.16	0.71	0.26	2.3	0.34	0.68	0.06
GO:0042531_positive regulation of tyrosine phosphorylation of STAT protein	0.91	0.2	0.97	0.64	0.94	0.18	1.01	0.56	1.35	0.34	0.83	0	1.38	0.64	0.96	0.32	1.85	0.08	3.19	0.32	0.44	0.26	1.87	0.44	0.58	0.1	3.17	0.2	1.79	0.42
GO:0042542_response to hydrogen peroxide	0.87	0.24	1.17	0.88	1.01	0.98	1.09	0.82	1.37	0.84	1.91	0.56	0.6	0.04	2.07	0.08	1.37	0.18	2.3	0.28	2.13	0.24	1.28	0.9	2.51	0.06	2.77	0.1	2.37	0.36
GO:0042551_neuron maturation	0.93	0.54	0.29	0.04	1.5	0.64	0.93	0.26	0.37	0.04	1.39	0.9	3.12	0.18	0.76	0.44	1.71	0.2	1.75	0.14	1.54	0.38	0.58	0.06	2.1	0.28	2.41	0.18	2.26	0.14
GO:0042552_myelination	2.01	0.02	0.78	0.1	2.18	0.22	0.67	0	0.98	0.18	1.71	0.94	1.89	0.06	2.54	0	1.27	0.46	0.86	0.06	2.11	0.12	1.16	0.88	1.15	0.68	1.34	0.54	1.22	0.78
GO:0042558_pteridine-containing compound metabolic process	1.71	0.08	1.99	0.12	2.27	0.38	2.63	0.16	3.07	0.02	2.9	0.24	1.58	0.6	1.21	0.5	2.22	0.02	1.65	0.18	3.39	0.02	1.04	0.92	2.51	0.1	2.02	0.04	1.59	0.56
GO:0042590_antigen processing and presentation of exogenous peptide antigen via MHC class I	0.7	0.06	1.24	0.5	1.51	0.98	0.9	0.04	1.05	0.74	1.19	0.98	1.53	0.56	1.28	0.06	1.89	0	2.31	0	1.4	0.52	1.49	0.5	2.35	0	3.03	0	1.09	0.82
GO:0042592_homeostatic process	1.19	0	1.33	0.32	1.52	1	1.4	0.86	1.15	1	1.48	1	1.31	1	1.55	0	1.86	0	1.75	0	1.8	0	1.36	1	1.82	0	1.82	0	2.06	0
GO:0042593_glucose homeostasis	1.95	0.04	0.84	0.08	1.87	0.5	1.32	0.68	1.48	0.44	1.62	0.84	1.66	0.26	1.36	0.06	1.76	0.06	2.86	0.04	1.31	0.6	2.46	0.08	2.14	0.3	2.61	0.04	2.34	0.02
GO:0042594_response to starvation	0.94	0.6	1.11	0.84	1.38	0.94	1.27	1	1.24	0.92	1.73	0.94	0.86	0	1.8	0	1.98	0	1.96	0	2.31	0.02	1.3	0.96	2.18	0.02	2.3	0	2.08	0.08
GO:0042596_fear response	0.12	0.08	0.68	0.24	1.31	0.8	0.31	0.12	0.65	0.14	1.06	0.76	0.87	0.3	0.81	0.56	0.04	0	1.79	0.48	0.66	0.06	4.52	0.14	2.36	0.36	0.71	0.3	1.54	0.62
GO:0042632_cholesterol homeostasis	12.21	0	2.35	0.14	4.03	0.56	0.38	0.12	6.39	0	0.51	0.08	3.48	0.54	1.08	0.44	0.15	0.04	3.39	0.18	1.84	0.32	2.46	0.34	0.34	0.06	3.92	0.18	1.12	0.68
GO:0042633_hair cycle	1.02	0.34	1.62	0.28	2.88	0	2.11	0.1	2.15	0.02	2.51	0.28	1.68	0.16	2.7	0	3.43	0	2.63	0.06	1.46	0.62	1.38	0.9	2.02	0.12	2.09	0	3.45	0.02
GO:0042692_muscle cell differentiation	0.91	0.24	1.19	0.96	1.61	0.92	1.26	1	1.22	0.96	1.66	1	1.31	1	2.2	0	2.45	0	1.85	0	2	0	1.62	0.92	2.24	0	2.37	0	2.48	0
GO:0042698_ovulation cycle	1.52	0.14	1.26	0.86	1.05	0.96	1.02	0.78	1.65	0.44	2.84	0.14	0.82	0.04	4.32	0	2.98	0	1.89	0.36	2.43	0.06	1.98	0.34	2.81	0	3.05	0.04	2.77	0.08
GO:0042733_embryonic digit morphogenesis	1.21	0.04	1.29	0.76	2.41	0.2	0.74	0	0.57	0	1.71	0.96	1.88	0.34	1.77	0.04	2.62	0	2.61	0	1.83	0.18	2.44	0.16	2.8	0.04	3.31	0	1.32	0.76
GO:0042742_defense response to bacterium	1.5	0.08	1.14	0.24	2.61	0.28	1.07	0.28	0.98	0.54	1.94	0.72	1.87	0.34	0.68	0.16	2.47	0	1.99	0.08	2.28	0.1	1.01	0.84	2.2	0.08	2.67	0.04	0.9	0.64
GO:0042743_hydrogen peroxide metabolic process	2.99	0.48	2.61	0.36	4.03	0.66	6.93	0.2	1.95	0.66	3.06	0.7	2.53	0.7	6.31	0.08	2.43	0.3	5.68	0.2	1.81	0.42	2.24	0.72	3.29	0.36	8.56	0.18	5.1	0.38
GO:0042752_regulation of circadian rhythm	0.78	0.36	1.17	0.5	2.81	0.3	0.88	0.2	0.24	0	1.77	0.58	2.35	0.32	0.51	0.16	0.59	0.2	3.32	0.1	1.93	0.24	1.38	0.8	0.49	0.08	0.58	0.14	0.88	0.24
GO:0042770_signal transduction in response to DNA damage	0.75	0.08	1.78	0.1	1.71	0.88	1.44	1	1.33	0.74	1.9	0.88	1.64	0.52	1.9	0	2.12	0	1.66	0	2.04	0	1.66	0.44	2.41	0	2.61	0	2.52	0
GO:0042771_intrinsic apoptotic signaling pathway in response to DNA damage by p53 class mediator	1.35	0.22	1.24	0.64	1.65	0.78	1.13	0.94	1.36	0.54	1.84	0.62	1.57	0.62	1.71	0.04	1.15	0.08	2.59	0	2.15	0.16	1.42	0.72	3.26	0	1.81	0.08	1.16	0.94
GO:0042773_ATP synthesis coupled electron transport	1.14	0.18	0.75	0	1	0.94	1.13	0.92	0.89	0.08	2.26	0.48	1.61	0.38	1.79	0	1.32	0.08	0.72	0	1.1	0.82	1.05	0.98	0.71	0	1.27	0.2	1.65	0.46
GO:0042775_mitochondrial ATP synthesis coupled electron transport	1.14	0.12	0.75	0	1	0.98	1.13	1	0.89	0.08	2.26	0.38	1.61	0.52	1.79	0	1.32	0.02	0.72	0	1.1	0.8	1.05	0.96	0.71	0	1.27	0.18	1.65	0.52
GO:0042787_protein ubiquitination involved in ubiquitin-dependent protein catabolic process	0.87	0.22	2.12	0	1.3	0.96	1.77	0.74	1.59	0.32	2.58	0.22	0.9	0	2.03	0	2.71	0	1.5	0.16	2.97	0	1.79	0.54	5.46	0	4.85	0	2.55	0
GO:0042886_amide transport	0.61	0.02	1.3	0.5	1.06	1	1.38	0.72	1.46	0.4	1.37	0.96	0.98	0	1.09	0.28	1.16	0.02	1.58	0.08	0.81	0	1.2	0.7	1.44	0.14	1.75	0.08	1.37	0.74
GO:0042981_regulation of apoptotic process	1	0	1.25	1	1.46	1	1.44	1	1.25	1	1.93	1	1.12	1	2.08	0	2.72	0	1.89	0	2.12	0	1.36	1	2.47	0	2.6	0	2.2	0
GO:0042990_regulation of transcription factor import into nucleus	0.84	0.56	1.81	0.24	1.33	1	1.9	0.7	1.09	0.68	1.36	1	1.32	0.86	1.23	0.14	1.27	0.08	1.05	0.36	1.21	0.7	0.87	0.04	1.62	0.16	2.48	0	1.6	0.4
GO:0042991_transcription factor import into nucleus	0.84	0.56	1.8	0.24	1.33	0.96	1.95	0.54	1.14	0.48	1.4	0.86	1.31	0.78	1.28	0.12	1.36	0.1	1.06	0.54	1.28	0.7	0.87	0.02	1.75	0.08	2.58	0.02	1.66	0.44
GO:0042992_negative regulation of transcription factor import into nucleus	0.88	0.46	2.12	0.12	2	0.76	4.42	0.16	2.03	0.28	1.88	0.82	0.93	0.08	1.77	0.12	2.62	0	0.58	0.06	1.99	0.2	1.17	0.8	2.86	0.04	3.15	0.04	3.18	0.02
GO:0042993_positive regulation of transcription factor import into nucleus	0.8	0.42	1.13	0.68	1.2	0.98	1.41	0.8	0.78	0.22	0.83	0.04	1.73	0.64	0.92	0.54	0.72	0.6	1.43	0.2	0.74	0.08	0.53	0	0.84	0.28	2.12	0.18	0.88	0.28
GO:0043001_Golgi to plasma membrane protein transport	0.51	0.08	2.13	0.14	0.71	0	1.82	0.54	2.07	0.2	2.79	0.2	0.61	0	6.32	0	8.77	0	5.41	0	1.72	0.42	1.93	0.3	9.25	0	5.39	0	6.95	0
GO:0043009_chordate embryonic development	1.06	0	1.37	0.94	1.69	1	1.27	1	1.22	1	2.14	0.94	1.31	1	2.55	0	2.82	0	2.12	0	2.15	0	1.92	0.78	2.66	0	2.37	0	2.2	0
GO:0043010_camera-type eye development	0.95	0.88	1.36	0.56	1.7	0.28	1.06	0.9	1.05	0.76	2.06	0.82	1.34	0.64	2.61	0	2.67	0	2.17	0.02	1.86	0	2.06	0.14	2.61	0	1.75	0	2.04	0
GO:0043029_T cell homeostasis	2.24	0.08	1.02	0.6	1.07	0.78	1.75	0.58	1.01	0.64	2.59	0.28	0.98	0.32	3.15	0	9.86	0	7.17	0	2.3	0.2	1.88	0.38	1.07	0.58	7.8	0	2.99	0.1
GO:0043038_amino acid activation	1.05	0.3	1.28	0.6	1.54	0.84	1.37	0.96	0.88	0	1.73	0.88	1.06	0.98	1.64	0.02	1.33	0	1.64	0.12	1.55	0.42	1.11	0.98	1.68	0.22	2.65	0	1.21	0.86
GO:0043039_tRNA aminoacylation	1.05	0.4	1.28	0.64	1.54	0.76	1.37	0.88	0.88	0.02	1.73	0.86	1.06	0.96	1.64	0.02	1.33	0.02	1.64	0.02	1.55	0.52	1.11	0.94	1.68	0.36	2.65	0	1.21	0.88
GO:0043044_ATP-dependent chromatin remodeling	0.72	0.18	1.02	0.74	1.37	0.9	0.7	0	1.26	0.62	1.7	0.86	1.16	0.84	2.23	0.04	0.79	0.52	0.68	0.08	1.69	0.28	1.6	0.56	1.08	0.84	1.55	0.08	1.13	0.8
GO:0043062_extracellular structure organization	1.23	0.02	0.75	0	0.98	0	0.77	0	0.8	0	1.4	1	0.89	0	2.71	0	2.44	0	1.49	0.98	1.69	0.1	1.76	0.34	2.39	0	1.59	0.28	1.36	0.98
GO:0043065_positive regulation of apoptotic process	1.06	0.24	1.34	0.82	1.56	1	1.81	0.58	1.34	0.84	2.65	0.02	1	0.02	2.51	0	3.3	0	2.07	0	2.35	0	1.53	0.98	3.05	0	3.56	0	2.33	0
GO:0043066_negative regulation of apoptotic process	0.98	0.96	1.21	0.98	1.47	1	1.42	1	1.18	1	1.86	0.94	1.15	0.92	1.95	0	2.21	0	1.76	0	2.14	0	1.22	1	2.19	0	2.32	0	2.11	0
GO:0043067_regulation of programmed cell death	1.01	0	1.25	1	1.46	1	1.45	1	1.23	1	1.93	1	1.11	1	2.1	0	2.76	0	1.88	0	2.12	0	1.38	1	2.51	0	2.64	0	2.24	0
GO:0043068_positive regulation of programmed cell death	1.06	0.24	1.33	0.74	1.58	0.98	1.78	0.72	1.3	0.86	2.6	0.04	1.02	1	2.47	0	3.2	0	2.05	0	2.34	0	1.52	1	3.02	0	3.42	0	2.34	0
GO:0043069_negative regulation of programmed cell death	0.99	0.92	1.23	1	1.47	0.98	1.45	1	1.18	1	1.87	0.96	1.15	1	1.98	0	2.3	0	1.78	0	2.15	0	1.24	1	2.25	0	2.39	0	2.22	0
GO:0043085_positive regulation of catalytic activity	0.98	0.88	1.51	0.32	1.43	1	1.77	0.28	1.38	0.88	1.95	1	1.18	1	1.78	0	3.12	0	1.66	0	1.95	0	1.38	1	2.51	0	2.97	0	2.81	0
GO:0043086_negative regulation of catalytic activity	1.61	0	1.31	0.86	1.76	0.96	1.16	1	1.3	1	1.8	1	1.53	0.98	1.84	0	1.56	0	2.11	0	2.08	0	1.45	0.98	1.56	0.14	2.8	0	2.13	0
GO:0043087_regulation of GTPase activity	1.09	0.02	1.48	0.24	1.33	1	2.25	0	1.46	0.5	2.41	0.12	1.1	1	2.27	0	4.31	0	1.96	0	1.76	0	1.28	1	2.57	0	4.49	0	4.01	0
GO:0043094_cellular metabolic compound salvage	0.91	0.5	3.48	0.02	1.76	0.76	2.13	0.38	1.12	0.72	2.54	0.38	1.33	0.62	2.61	0	3.1	0	1.66	0.26	1.74	0.3	2.24	0.22	2.43	0.06	2.38	0.04	3.85	0.06
GO:0043112_receptor metabolic process	0.83	0.2	1.69	0.58	1.45	0.52	1.37	0.72	1.08	0.72	2.19	0.42	1.16	0.84	2.01	0	3.02	0	1.36	0.14	1.81	0.04	1.42	0.66	2.96	0.02	1.93	0	1.92	0.02
GO:0043122_regulation of I-kappaB kinase/NF-kappaB signaling	0.55	0	1.28	0.96	0.86	0	1.74	0.94	1.12	0.88	1.34	1	0.79	0	1.75	0	1.99	0	1.19	0.12	1.47	0.68	0.76	0	2.08	0	3.72	0	2.26	0
GO:0043123_positive regulation of I-kappaB kinase/NF-kappaB signaling	0.62	0	1.06	0.96	0.9	0	1.3	1	1.16	0.9	1.67	1	0.69	0.04	2.05	0	2.57	0	2.26	0	1.65	0.12	1.06	1	2.79	0	3.42	0	2.33	0
GO:0043124_negative regulation of I-kappaB kinase/NF-kappaB signaling	0.25	0	1.96	0.28	0.85	0.04	1.88	0.62	0.61	0.02	0.82	0.02	1.37	0.56	0.89	0.46	2.65	0.04	0.25	0.1	0.92	0.08	0.52	0	1.44	0.48	7.31	0	3.08	0.04
GO:0043149_stress fiber assembly	0.79	0.28	1.4	0.6	1.32	0.98	1.91	0.4	1.2	0.52	1.75	0.88	0.89	0.04	1.44	0.12	4.11	0.02	1.77	0.1	2.8	0.08	1.44	0.54	3.54	0.02	4.41	0	2.86	0
GO:0043154_negative regulation of cysteine-type endopeptidase activity involved in apoptotic process	1.5	0.12	1.96	0.24	1.66	0.82	1.98	0.48	2.01	0.28	1.36	0.92	1.42	0.72	2.57	0.02	1.91	0	2.39	0.08	2.4	0.22	1.67	0.66	2.69	0.08	3.93	0	3.13	0.02
GO:0043161_proteasome-mediated ubiquitin-dependent protein catabolic process	0.88	0.16	1.44	0.48	1.86	0.86	1.05	1	0.95	0	2.14	0.94	1.53	0.9	1.82	0	1.76	0	1.04	0.98	2.58	0	1.18	1	2.38	0	2.12	0	1.64	0.6
GO:0043170_macromolecule metabolic process	0.94	0.92	1.34	1	1.46	1	1.27	1	1.09	1	1.96	1	1.17	1	1.89	0	2.32	0	1.58	0	2.04	0	1.41	1	2.21	0	2.37	0	2.04	0
GO:0043200_response to amino acid	1.21	0.12	0.87	0	0.78	0	0.73	0	0.77	0	1.12	1	0.68	0	2.28	0	1.6	0	0.84	0.08	1.43	0.72	1.82	0.62	2.86	0.02	1.47	0.5	1	0.02
GO:0043207_response to external biotic stimulus	0.82	0.1	1.16	0.64	1.21	1	1.34	0.38	1.28	0.34	1.32	1	1.1	0.96	0.98	0.96	1.58	0	1.19	0.02	1.23	0.88	0.94	0	1.56	0	2.18	0	1.38	0.02
GO:0043241_protein complex disassembly	1.37	0	1.18	1	1.37	1	1.37	1	0.96	0	1.88	0.92	0.92	0	1.91	0	2.48	0	1.67	0	1.72	0.04	1	1	2.12	0	1.6	0	3.47	0
GO:0043242_negative regulation of protein complex disassembly	0.59	0.16	0.62	0.02	2.97	0.14	2	0.38	1.28	0.42	2.31	0.5	1.57	0.62	1.75	0.12	2.4	0	1.43	0.22	1.85	0.2	1.38	0.72	2.94	0.12	1.32	0.24	1.74	0.38
GO:0043244_regulation of protein complex disassembly	0.96	0.58	0.98	0.12	2.49	0.26	2.22	0.22	1.4	0.54	2.25	0.44	1.92	0.26	2.91	0	3.84	0	2.03	0	2.92	0.02	1.48	0.82	4.81	0	1.48	0.1	2.44	0
GO:0043254_regulation of protein complex assembly	0.79	0.06	1.35	0.5	1.64	1	1.73	0.46	1.38	0.56	1.44	0.96	1.43	0.82	1.47	0	3.02	0	2.08	0	1.75	0.02	1.21	0.98	2.48	0	3.48	0	2.47	0
GO:0043255_regulation of carbohydrate biosynthetic process	0.81	0.48	1.82	0.12	1.75	0.68	1.76	0.4	1.89	0.06	2.45	0.42	1.09	0.8	1.31	0.06	2.78	0	2.51	0	1.88	0.04	1.22	0.86	4.81	0	2.66	0	2.35	0.04
GO:0043266_regulation of potassium ion transport	1.02	0.54	0.81	0.44	1.38	0.84	1.72	0.58	2.22	0.32	2.01	0.72	4.53	0.36	1.32	0.3	0.62	0.3	0.78	0.28	1.08	0.52	3.59	0.52	1.98	0.26	0.57	0.12	0.85	0.18
GO:0043269_regulation of ion transport	0.7	0.02	1.01	0.94	1.6	0.88	1.13	0.9	0.76	0	1.24	1	1.73	0.6	0.84	0.68	0.64	0.58	1.49	0.46	1.19	0.78	1.73	0.5	1.52	0.04	0.98	0.24	1.26	0.84
GO:0043270_positive regulation of ion transport	0.69	0.16	0.97	0.28	1.35	0.92	1	0.92	0.72	0.06	1.37	0.98	1.51	0.72	0.96	0.56	0.8	0.72	2.05	0.32	1.06	0.9	2.17	0.48	2.08	0.2	0.78	0.14	1.2	0.86
GO:0043271_negative regulation of ion transport	0.9	0.56	0.63	0.1	2.31	0.36	0.68	0.24	0.78	0.42	1.61	0.68	2.37	0.38	0.38	0.24	0.35	0.3	1.75	0.28	1.29	0.48	1.81	0.54	1.06	0.44	0.9	0.44	0.56	0.06
GO:0043279_response to alkaloid	0.49	0	1.27	0.66	0.98	0.02	0.82	0.02	1	0.76	1.45	0.84	0.99	0.1	0.84	0.52	0.59	0.14	1.86	0.4	1.06	0.66	2.03	0.34	2.5	0.24	0.51	0.24	1.43	0.38
GO:0043280_positive regulation of cysteine-type endopeptidase activity involved in apoptotic process	1.07	0.12	0.99	0	1.37	0.9	1.13	0.98	1.04	1	1.79	0.96	1.05	0.94	2.2	0	2.76	0	1.56	0.08	1.77	0.22	1.75	0.62	2.37	0.02	2.41	0	2.36	0
GO:0043281_regulation of cysteine-type endopeptidase activity involved in apoptotic process	1.12	0.04	1.39	0.64	1.46	0.94	1.62	0.76	1.46	0.4	1.62	1	1.14	1	2.3	0	2.82	0	1.65	0.06	1.92	0.32	1.6	0.9	2.55	0.04	2.56	0	2.72	0
GO:0043297_apical junction assembly	1.29	0.08	0.99	0.08	1.47	0.68	1.11	0.92	1.13	0.68	1.75	0.74	1.61	0.52	1.56	0.28	1.28	0.12	0.81	0.26	0.7	0.02	1.93	0.52	0.62	0.04	0.89	0.38	1.36	0.68
GO:0043299_leukocyte degranulation	0.81	0.66	1.79	0.32	2.76	0.16	1.78	0.26	1.44	0.56	1.93	0.4	2.94	0	0.45	0.22	14.21	0	4.1	0	1.8	0.22	1	0.68	3.9	0	3.11	0	1.13	0.36
GO:0043330_response to exogenous dsRNA	0.96	0.48	1.34	0.56	0.92	0.02	1.21	0.9	1.02	0.96	0.98	0	0.68	0	1.08	0.64	1.72	0.16	0.83	0.22	1.68	0.36	0.8	0.06	2.53	0.06	2.05	0.06	1.54	0.54
GO:0043331_response to dsRNA	0.8	0.26	1.07	0.9	0.9	0.02	1.24	0.92	1.07	0.88	1.06	1	0.63	0	0.91	0.16	1.56	0.04	0.74	0.02	1.4	0.52	0.69	0	1.73	0.06	2.03	0	1.26	0.88
GO:0043367_CD4-positive, alpha-beta T cell differentiation	0.38	0.02	0.77	0.3	0.55	0.08	0.85	0.34	0.4	0.04	0.62	0.04	0.76	0.22	0.6	0.22	1.31	0.06	0.36	0.18	0.54	0.12	0.47	0.02	0.58	0.28	2.59	0	1.21	0.52
GO:0043388_positive regulation of DNA binding	1.35	0.16	1.56	0.46	1.62	0.72	1.03	0.9	1.71	0.36	3.44	0.22	0.67	0.04	4.3	0	14.14	0	5.58	0	2.41	0.08	2.66	0.2	5.62	0.02	10.54	0	2.42	0.2
GO:0043392_negative regulation of DNA binding	0.68	0.22	1.23	0.72	2.01	0.62	0.61	0.04	1.28	0.38	3.03	0.2	1.88	0.38	2.81	0	2.9	0	2.55	0.02	3.12	0.02	2.51	0.12	3.03	0	2.5	0.02	2	0.2
GO:0043393_regulation of protein binding	0.94	0.5	1.64	0.32	1.87	0.7	1.47	0.94	1.91	0.24	1.93	0.64	1.52	0.56	2.3	0	2.41	0	1.77	0.02	1.54	0.34	1.58	0.52	2.36	0	2.23	0.02	3.39	0
GO:0043405_regulation of MAP kinase activity	1.18	0	1.61	0.6	1.83	0.46	1.94	0.3	1.33	0.64	1.94	0.9	1.49	0.62	1.94	0	3.21	0	1.88	0	2.24	0	1.61	0.16	3.12	0	2.47	0	2.72	0
GO:0043406_positive regulation of MAP kinase activity	1.49	0	1.71	0.46	1.66	0.58	1.82	0.56	1.63	0.08	2.01	0.48	1.34	0.72	1.96	0	4.21	0	2.13	0	2.13	0	1.68	0.12	3.28	0	2.92	0	3.03	0
GO:0043407_negative regulation of MAP kinase activity	1.12	0.08	1.03	1	2.6	0.1	2	0.5	0.71	0	1.5	0.94	2.12	0.08	1.73	0	1.49	0	1.34	0.3	2.56	0	1.1	0.96	1.5	0.38	1.38	0.04	1.54	0.7
GO:0043408_regulation of MAPK cascade	1.02	0.24	1.42	0.96	1.44	1	1.77	0.76	1.42	0.26	1.85	0.9	1.17	1	2.32	0	3.14	0	1.85	0	1.85	0	1.5	0.88	2.63	0	2.72	0	2.64	0
GO:0043409_negative regulation of MAPK cascade	0.92	0.42	1.13	0.98	1.89	0.62	2.03	0.48	0.99	0	1.77	0.9	1.58	0.58	2.04	0	1.81	0	1.85	0.08	2.13	0	1.31	0.92	1.61	0.08	2.37	0	2.11	0.1
GO:0043410_positive regulation of MAPK cascade	1.11	0.1	1.29	1	1.34	1	1.59	0.92	1.46	0.26	1.69	0.88	1.13	0.92	2.13	0	3.21	0	1.83	0	1.63	0.02	1.52	0.56	2.45	0	2.72	0	2.41	0
GO:0043412_macromolecule modification	0.89	0	1.36	0.86	1.47	1	1.4	1	1.18	1	2.06	1	1.15	1	2.09	0	2.49	0	1.59	0	2.13	0	1.41	1	2.39	0	2.44	0	2.27	0
GO:0043413_macromolecule glycosylation	1.18	0	0.96	0	1.53	0.96	0.89	0	1.01	1	2.07	0.66	1.26	1	1.84	0	2.38	0	1.99	0	1.54	0.34	1.69	0.6	2.58	0	2.82	0	1.51	0.7
GO:0043414_macromolecule methylation	0.96	0.54	1.24	0.56	1.2	0.98	1.33	0.92	1.15	0.94	2.64	0.14	1.01	0.96	2.39	0	2.93	0	1.56	0.02	3.21	0	1.33	0.98	2.94	0	3.18	0	2.09	0
GO:0043433_negative regulation of sequence-specific DNA binding transcription factor activity	0.73	0.02	1.54	0.2	1.35	0.92	1.24	0.84	0.85	0.1	2.17	0.8	1.36	0.78	1.98	0	2.18	0.04	1.93	0.04	1.92	0.04	2.14	0.1	2.86	0	3.49	0	1.95	0.14
GO:0043434_response to peptide hormone	1.13	0	1.09	1	1.55	0.96	1.09	1	1.19	0.82	1.76	1	1.19	0.98	1.92	0	1.92	0	1.95	0	1.87	0.08	1.26	1	2.29	0	1.96	0	2.14	0
GO:0043436_oxoacid metabolic process	1.61	0	1.06	0.98	1.8	0.88	1.01	1	1.13	1	1.65	1	1.4	0.96	1.71	0	1.67	0	1.69	0	1.91	0	1.49	1	1.7	0	2.14	0	1.71	0.02
GO:0043462_regulation of ATPase activity	1.1	0.3	1.8	0.26	2.06	0.54	2.06	0.44	0.55	0.14	2.18	0.64	1.01	0.82	2.53	0.08	1.26	0.12	2.35	0.18	1.49	0.52	1.33	0.62	1.23	0.72	1.53	0.16	2.52	0.44
GO:0043467_regulation of generation of precursor metabolites and energy	0.83	0.28	0.98	0.06	1.81	0.68	1.19	0.96	1.04	0.92	2.04	0.74	1.14	0.94	1.12	0.28	1.36	0	1.35	0.14	1.95	0.24	0.86	0.02	1.38	0.46	2.2	0	1.85	0.26
GO:0043473_pigmentation	0.75	0.18	0.08	0	4.89	0	0.14	0	0.57	0	1.47	1	13.86	0	0.22	0.02	0.5	0	1.02	0.9	3.76	0	0.28	0	1.07	0.92	0.12	0	0.14	0
GO:0043484_regulation of RNA splicing	0.33	0	0.62	0	0.63	0	0.68	0.02	0.56	0.02	1.84	0.7	0.83	0	0.82	0.24	1.64	0	1.53	0.06	1.58	0.24	1.26	1	2.37	0.02	2.25	0	0.71	0
GO:0043487_regulation of RNA stability	0.47	0.06	1.22	0.74	2.02	0.4	2.05	0.5	1.61	0.44	1.91	0.7	2.07	0.24	0.97	0.62	2.34	0	1.31	0.26	1.42	0.44	1.46	0.66	2.7	0	2.93	0.02	1.94	0.24
GO:0043488_regulation of mRNA stability	0.42	0	1.22	0.62	1.91	0.66	1.96	0.58	1.61	0.36	1.87	0.6	2	0.24	0.96	0.54	2.34	0	1.32	0.24	1.49	0.42	1.46	0.54	2.7	0.02	3.76	0	1.95	0.4
GO:0043491_protein kinase B signaling	1.46	0	1.41	0.62	1.63	0.94	1.84	0.48	1.63	0.14	2.04	0.74	1.52	0.32	3.65	0	3.97	0	1.95	0	2.51	0.02	1.92	0.22	2.87	0.02	3.55	0	2.99	0
GO:0043500_muscle adaptation	1.56	0.18	1.42	0.36	4.13	0	2.91	0.02	2.62	0.06	2.64	0.42	1.91	0.24	1.88	0.02	2.28	0.02	1.99	0.18	2.15	0.08	1.62	0.58	2.42	0.1	1.67	0.16	3.21	0
GO:0043502_regulation of muscle adaptation	1.46	0.3	2.43	0.06	2.33	0.22	5.08	0.02	6.93	0	2.52	0.66	1.52	0.44	1.89	0.06	3.16	0	2.92	0.04	2.14	0.08	1.83	0.34	2.66	0.2	2.65	0.04	3.72	0.02
GO:0043506_regulation of JUN kinase activity	0.87	0.7	2.72	0	1.61	0.96	1.35	0.88	1.35	0.44	1.25	0.96	1.47	0.46	1.31	0.08	2.26	0	2.47	0	1.42	0.4	1.24	0.92	2.69	0	2.39	0	2.75	0.02
GO:0043507_positive regulation of JUN kinase activity	0.92	0.54	2.35	0.06	1.29	0.98	1.18	0.98	1.14	0.62	1.06	0.94	1.2	0.78	1.19	0.32	2.42	0	3.19	0	1.15	0.68	1.13	0.88	2.59	0	2.68	0	2.98	0
GO:0043523_regulation of neuron apoptotic process	1.21	0.04	0.73	0	2.07	0.52	1.2	1	1.24	0.94	2.3	0.44	1.17	0.94	2.57	0	2.35	0	2.08	0	2.24	0.02	1.59	0.76	2.75	0	2.23	0	1.7	0.44
GO:0043524_negative regulation of neuron apoptotic process	1.01	0.54	0.57	0	1.71	0.72	0.83	0.02	0.99	0	1.91	0.72	1.13	0.78	1.96	0	1.79	0	1.42	0.14	2.38	0	1.37	0.84	2.78	0	1.8	0.1	1.44	0.86
GO:0043525_positive regulation of neuron apoptotic process	1.81	0.02	0.63	0.06	4.31	0.1	3.86	0.02	1.46	0.34	3.88	0.08	0.46	0	2.44	0.04	4.22	0	3.21	0	1.65	0.3	1.98	0.28	3.21	0.08	2.43	0.04	1.77	0.36
GO:0043534_blood vessel endothelial cell migration	1.15	0.3	0.96	0.02	1.18	0.92	1.38	0.94	1.47	0.56	1.86	0.82	0.58	0	4.41	0	5.1	0	1.59	0.66	2.22	0.1	1.47	0.88	2.17	0.1	3.58	0.08	2.25	0.26
GO:0043535_regulation of blood vessel endothelial cell migration	1.08	0.42	0.72	0.02	1.4	0.82	1.01	0.98	1.14	0.84	1.96	0.74	0.58	0.02	2.15	0.06	5.05	0	1.62	0.4	1.98	0.32	2.26	0.26	2.39	0.08	2.64	0.06	1.79	0.34
GO:0043542_endothelial cell migration	1.32	0.3	1.3	0.76	1.16	0.92	1.28	1	1.42	0.62	2.08	0.66	0.74	0	4.13	0	4.28	0	2.14	0.22	2.35	0.02	1.95	0.46	2.71	0	2.95	0	2.79	0.02
GO:0043543_protein acylation	0.99	0.92	1.66	0.02	1.38	1	1.45	0.96	1.22	0.98	3.01	0	1.11	0.96	2.77	0	2.97	0	1.68	0	2.45	0	1.8	0.16	3.5	0	3.11	0	2.91	0
GO:0043547_positive regulation of GTPase activity	1.04	0.18	1.83	0.02	1.13	1	3.33	0	1.93	0.02	2.26	0.4	1.03	0.98	1.73	0	5.26	0	1.55	0	1.77	0.04	1.2	0.96	2.55	0	4.99	0	4.35	0
GO:0043549_regulation of kinase activity	0.91	0.46	1.6	0	1.64	1	1.79	0.62	1.36	0.22	2.15	0.52	1.3	1	2.15	0	2.96	0	1.85	0	2.2	0	1.54	0.5	2.77	0	2.92	0	2.82	0
GO:0043550_regulation of lipid kinase activity	0.73	0.24	1.07	0.76	3.01	0.32	2.64	0.18	0.86	0.48	1.82	0.52	3.34	0	0.91	0.5	1.15	0.08	0.33	0.2	2.45	0.24	0.74	0.14	2.04	0.1	2.37	0.1	0.91	0.22
GO:0043551_regulation of phosphatidylinositol 3-kinase activity	0.7	0.32	1.07	0.68	3.13	0.24	2.94	0.06	0.94	0.46	1.84	0.64	3.62	0.1	0.85	0.46	1.03	0.32	0.3	0.16	2.27	0.18	0.6	0.14	1.84	0.16	2.53	0.04	0.88	0.36
GO:0043583_ear development	0.74	0.4	1.25	0.94	2.1	0.42	1.02	0.98	1.44	0.46	1.69	0.72	1.61	0.04	1.65	0	1.72	0.02	1.3	0.62	0.96	0.04	1.67	0.72	1.79	0.14	1.41	0.06	1.71	0.32
GO:0043588_skin development	2.55	0	1.34	0.18	1.98	0.22	2.07	0	1.87	0	1.76	1	1.65	0.32	4.48	0	3.62	0	1.79	0.56	1.65	0.68	0.87	0.04	2.15	0.08	2.19	0.02	4.44	0
GO:0043589_skin morphogenesis	1.45	0.24	0.96	0.28	1.24	0.5	1.59	0.5	1.68	0.32	2.24	0.42	0.84	0.3	4.34	0.06	3.68	0	1.63	0.46	1.74	0.48	2.01	0.64	2.63	0.1	2.76	0.08	3.91	0.34
GO:0043603_cellular amide metabolic process	1	0.88	0.91	0.06	1.27	0.98	0.88	0	0.9	0.02	1.51	1	0.96	0	1.36	0	1.42	0	1.3	0.2	1.39	0.54	1.17	0.96	1.43	0.26	1.46	0.18	1.46	0.76
GO:0043604_amide biosynthetic process	1.25	0.06	0.78	0.02	1.08	0.98	0.6	0	0.79	0.02	1.49	0.9	0.92	0.08	0.7	0.08	1.17	0.12	1.4	0.34	0.54	0	0.88	0.02	1.25	0.58	1	0.38	1.55	0.54
GO:0043618_regulation of transcription from RNA polymerase II promoter in response to stress	0.64	0.14	0.97	0.12	1.39	0.82	1.02	0.92	0.73	0.04	1.64	0.9	0.82	0.06	2.61	0	2.12	0.02	0.91	0.2	2.77	0.04	1	0.08	2.03	0.16	1.88	0.1	1.43	0.6
GO:0043620_regulation of DNA-templated transcription in response to stress	0.52	0.02	0.9	0.04	1.83	0.68	1.3	0.8	0.76	0.02	2.09	0.54	0.98	0.04	2.83	0.02	2.37	0	1.24	0.54	2.78	0.06	1.1	0.82	2.64	0.04	1.85	0.02	1.77	0.24
GO:0043623_cellular protein complex assembly	0.82	0.36	1.1	1	1.88	0.84	1.32	0.98	0.89	0	1.91	1	1.44	0.94	1.52	0	1.46	0	1.37	0	1.9	0	1.44	0.94	1.83	0	2.12	0	1.47	0.42
GO:0043624_cellular protein complex disassembly	1.39	0	1.16	0.96	1.26	1	1.35	1	0.95	0	1.73	0.98	0.85	0	1.76	0	2.16	0	1.55	0	1.53	0.34	0.95	0	1.86	0.04	1.51	0	3.54	0
GO:0043627_response to estrogen	1.02	0.08	1.67	0.44	1.37	0.92	0.96	0.1	1.29	0.36	1.67	0.92	1.11	0.62	2.31	0	1.54	0.16	1.74	0.08	1.59	0.66	1.4	0.68	2.11	0.3	2.19	0.04	2.18	0.06
GO:0043632_modification-dependent macromolecule catabolic process	0.82	0	1.59	0	1.57	1	1.28	1	1.19	1	2.27	0.62	1.22	1	1.94	0	1.87	0	1.19	0.02	2.35	0	1.34	1	2.29	0	2.27	0	2.05	0
GO:0043647_inositol phosphate metabolic process	0.74	0.34	1.81	0.04	1.44	0.84	1.16	0.78	1.43	0.2	1.54	0.78	1.02	0.76	1.39	0.04	3.5	0	2.72	0	1.68	0.08	1.15	0.86	4.34	0	8.56	0	3.55	0
GO:0043648_dicarboxylic acid metabolic process	1.33	0.08	1.22	0.44	1.2	0.94	1.23	0.82	1.03	0.76	1.47	0.98	0.93	0.12	1.4	0	1.57	0	2.08	0.02	1.43	0.52	1.4	0.64	1.82	0.08	1.89	0	2.03	0.06
GO:0043666_regulation of phosphoprotein phosphatase activity	0.8	0.26	3.57	0.06	1.64	0.62	3.93	0.02	0.91	0.22	3.25	0.12	1.15	0.88	4.75	0	3.64	0	3.7	0	4.98	0	1.46	0.6	2.92	0.02	3.8	0	5.03	0.02
GO:0043687_post-translational protein modification	1.04	0.18	0.96	0	1.33	0.98	0.83	0	1.07	1	1.93	0.78	1.08	1	1.64	0	1.86	0	1.81	0.06	1.58	0.18	1.75	0.54	1.92	0	2.3	0	1.55	0.68
GO:0043900_regulation of multi-organism process	0.6	0	1.37	0.48	0.96	0	1.18	0.92	1.22	0.7	1.17	1	0.94	0	1.12	0	0.97	1	0.85	0.28	1.08	0.94	0.82	0	1.43	0.04	2.19	0	1.37	0.26
GO:0043901_negative regulation of multi-organism process	0.52	0.02	1.87	0.14	0.75	0.02	0.86	0.28	1.37	0.38	0.88	0.02	0.71	0.12	1.3	0.1	0.75	0.48	0.95	0.28	0.88	0.22	0.79	0.08	1.2	0.56	1.16	0.74	1	0.6
GO:0043902_positive regulation of multi-organism process	0.82	0.12	1.44	0.4	1.09	1	0.97	0.1	1.24	0.78	1.82	0.82	0.95	0.06	1.98	0	1.75	0	1.21	0.38	1.4	0.7	1.86	0.28	1.51	0.32	1.83	0	1.9	0.22
GO:0043903_regulation of symbiosis, encompassing mutualism through parasitism	0.61	0	1.61	0.2	0.99	0	0.98	0.12	1.52	0.2	1.39	0.92	0.83	0	1.51	0.02	0.99	0.92	1.07	0.62	1.22	0.68	0.94	0.04	1.44	0.2	1.6	0.1	1.34	0.34
GO:0043933_macromolecular complex subunit organization	0.95	0.98	1.32	1	1.33	1	1.38	1	1.16	1	1.89	1	1.04	1	1.86	0	2.14	0	1.64	0	1.9	0	1.36	1	2.09	0	2.48	0	2.24	0
GO:0043966_histone H3 acetylation	0.82	0.42	1.79	0.22	1.29	0.94	1.74	0.56	1.38	0.64	3.77	0.02	0.97	0.04	3.06	0	5.11	0	2.27	0	3.3	0	2.23	0.1	4.67	0	5.47	0	3.9	0
GO:0043967_histone H4 acetylation	1.39	0.08	2.36	0.02	0.51	0	1.81	0.58	1.54	0.26	2.45	0.32	0.56	0	3.22	0	2.85	0	1.36	0.28	2.58	0.02	1.34	0.84	3.27	0.02	4.51	0	3.01	0.04
GO:0044003_modification by symbiont of host morphology or physiology	0.91	0.44	1.33	0.48	0.87	0.02	1.47	0.62	2	0.16	1.21	1	0.88	0.16	1.78	0.16	1.87	0.1	3.33	0	1.74	0.42	2.29	0.38	3.67	0.06	2.18	0.08	1.08	0.8
GO:0044033_multi-organism metabolic process	1.53	0	1.15	0.98	1.13	1	1.34	1	0.93	0	1.7	1	0.78	0	1.63	0	1.85	0	1.58	0	1.28	0.98	0.87	0	1.58	0.1	1.37	0	3.74	0
GO:0044042_glucan metabolic process	0.93	0.5	1.4	0.14	1.6	0.84	1.45	0.64	1.79	0.18	2.14	0.52	1.1	0.92	1.47	0.04	2.16	0	2.56	0	3.41	0	1.69	0.52	2.9	0.02	3.74	0	1.91	0.26
GO:0044057_regulation of system process	0.92	0.8	1.49	0.32	1.6	0.84	1.52	0.06	1.31	0.64	2.25	1	1.72	0.4	1.3	0	1.37	0	1.92	0.02	1.4	0.56	1.63	0.92	1.85	0.24	1.15	0.08	1.73	0.02
GO:0044070_regulation of anion transport	0.98	0.56	1.23	0.78	1.83	0.42	1.97	0.48	1.15	0.58	0.93	0.14	1.24	0.74	1.23	0.28	1.39	0.1	2.52	0.42	1.84	0.48	1.3	0.68	1.86	0.36	1.52	0.22	1.88	0.52
GO:0044085_cellular component biogenesis	0.91	0.44	1.23	1	1.28	1	1.33	1	1.14	1	1.81	1	1.03	1	1.92	0	2.25	0	1.59	0	1.78	0	1.31	1	2.03	0	2.47	0	2.14	0
GO:0044087_regulation of cellular component biogenesis	0.86	0	1.38	0.66	1.48	1	1.92	0.06	1.59	0.02	1.71	1	1.21	1	1.85	0	3.12	0	2.03	0	1.75	0	1.29	1	2.46	0	3.21	0	2.78	0
GO:0044092_negative regulation of molecular function	1.32	0	1.34	0.56	1.68	1	1.25	1	1.27	0.96	1.75	1	1.46	1	1.74	0	1.65	0	2.02	0	2.06	0	1.44	1	1.71	0	2.64	0	2.12	0
GO:0044093_positive regulation of molecular function	0.96	0.8	1.44	0.5	1.46	1	1.71	0.16	1.38	0.94	1.9	1	1.23	1	1.78	0	2.92	0	1.69	0	1.9	0	1.37	1	2.4	0	2.74	0	2.61	0
GO:0044106_cellular amine metabolic process	1.66	0	1.42	0.4	1.72	0.66	1.14	1	1.36	0.98	1.38	1	1.6	0.4	1.47	0.04	1.18	0.08	1.8	0.04	1.71	0.46	1.51	0.86	1.28	0.98	2.66	0	1.72	0.38
GO:0044236_multicellular organismal metabolic process	1.47	0.08	0.57	0	0.66	0	0.48	0	0.63	0	0.89	0	0.63	0	1.65	0.06	1.43	0.14	0.79	0	1.18	0.98	1.22	0.84	2.85	0.02	0.84	0	0.72	0
GO:0044237_cellular metabolic process	0.95	1	1.35	1	1.49	1	1.33	1	1.14	1	1.97	1	1.18	1	1.88	0	2.29	0	1.64	0	1.99	0	1.43	1	2.19	0	2.39	0	2.11	0
GO:0044238_primary metabolic process	0.98	1	1.33	1	1.49	1	1.3	1	1.13	1	1.92	1	1.19	1	1.85	0	2.25	0	1.63	0	1.96	0	1.42	1	2.12	0	2.37	0	2.08	0
GO:0044242_cellular lipid catabolic process	2.45	0	1.35	0.9	1.14	0.92	0.64	0.02	2.3	0	0.78	0.02	0.83	0.2	0.92	0.4	0.53	0.26	1.29	0.3	1.78	0.14	1.66	0.34	0.84	0.12	4.2	0	1.25	0.7
GO:0044243_multicellular organismal catabolic process	1.39	0.2	0.76	0.08	0.77	0.04	0.53	0.14	0.69	0	0.83	0	0.72	0.02	1.49	0.18	1.14	0.56	0.69	0	1.12	0.78	1.11	0.82	2.45	0.16	0.76	0	0.73	0
GO:0044246_regulation of multicellular organismal metabolic process	3.16	0.02	0.46	0.02	2.01	0.54	0.33	0	1.32	0.66	1.13	0.78	1.72	0.56	2.27	0.14	1.72	0.1	6.18	0.1	1.68	0.24	2.51	0.4	2.1	0.22	2.84	0.16	0.97	0.24
GO:0044248_cellular catabolic process	1.04	0	1.37	0.96	1.49	1	1.42	1	1.22	1	2.14	0.98	1.08	1	2.01	0	2.43	0	1.77	0	2.08	0	1.36	1	2.18	0	2.88	0	2.52	0
GO:0044249_cellular biosynthetic process	0.91	0	1.35	1	1.49	1	1.28	1	1.11	1	1.98	1	1.22	1	1.83	0	2.25	0	1.57	0	2.07	0	1.42	1	2.26	0	2.27	0	2.01	0
GO:0044255_cellular lipid metabolic process	1.54	0	1.37	0.58	1.74	0.98	1.25	1	1.48	0.48	1.57	1	1.4	0.96	1.71	0	1.77	0	1.99	0	1.85	0	1.67	0.78	1.61	0	2.78	0	2.25	0
GO:0044257_cellular protein catabolic process	0.85	0	1.66	0	1.63	1	1.27	1	1.25	1	2.32	0.3	1.29	1	1.93	0	1.78	0	1.23	0.02	2.19	0	1.45	1	2.42	0	2.26	0	2.08	0
GO:0044259_multicellular organismal macromolecule metabolic process	1.48	0.08	0.55	0	0.62	0	0.47	0.02	0.63	0	0.88	0	0.58	0	1.64	0.08	1.46	0.22	0.76	0	1.17	0.78	1.23	0.86	2.97	0.06	0.83	0	0.69	0.02
GO:0044260_cellular macromolecule metabolic process	0.89	0	1.4	0.04	1.42	1	1.33	1	1.11	1	2.01	1	1.14	1	1.94	0	2.44	0	1.55	0	2.1	0	1.43	1	2.31	0	2.48	0	2.13	0
GO:0044262_cellular carbohydrate metabolic process	1.08	0.12	1.33	0.54	1.83	0.84	1.62	0.36	1.55	0.2	2.08	0.42	1.27	0.9	1.56	0	2.23	0	2.08	0	2.5	0	1.36	0.92	2.99	0	2.59	0	2.07	0.02
GO:0044264_cellular polysaccharide metabolic process	0.84	0.28	1.49	0.08	1.4	0.98	1.51	0.64	1.68	0.12	2.79	0.1	0.86	0	1.74	0	3.32	0	2.48	0	4.02	0	1.81	0.22	3.58	0	4.13	0	2.03	0.06
GO:0044265_cellular macromolecule catabolic process	1.02	0	1.6	0	1.57	1	1.4	1	1.07	1	2.31	0.04	1.13	1	2.08	0	2.36	0	1.42	0	2.47	0	1.32	1	2.39	0	2.52	0	2.64	0
GO:0044267_cellular protein metabolic process	0.93	0.96	1.36	0.98	1.51	1	1.39	1	1.13	1	2.06	1	1.17	1	2.02	0	2.37	0	1.53	0	2.17	0	1.4	1	2.36	0	2.34	0	2.27	0
GO:0044270_cellular nitrogen compound catabolic process	1.03	0.02	1.43	0.24	1.37	1	1.66	1	1.17	1	2.16	1	0.99	0	2.16	0	3.04	0	1.81	0	1.97	0	1.28	1	2.25	0	3.17	0	2.91	0
GO:0044271_cellular nitrogen compound biosynthetic process	0.84	0	1.42	0	1.47	1	1.31	1	1.1	1	2.01	1	1.24	1	1.93	0	2.3	0	1.57	0	2.09	0	1.44	1	2.32	0	2.32	0	2.05	0
GO:0044272_sulfur compound biosynthetic process	1.28	0	0.64	0	1.75	0.76	0.75	0	0.94	0.04	1.6	0.9	1.5	0.48	1.79	0	1.48	0.1	1.55	0.16	1.78	0.52	1.23	1	1.76	0.28	1.23	0.36	1.22	0.94
GO:0044273_sulfur compound catabolic process	0.45	0.16	0.5	0.18	0.32	0.02	0.27	0.06	0.3	0	0.57	0.02	0.32	0.14	1.67	0.12	2.83	0.08	3.77	0.06	1.13	0.58	0.27	0.02	1.5	0.4	2.48	0.1	0.73	0.12
GO:0044275_cellular carbohydrate catabolic process	0.94	0.46	1.1	0.84	2.72	0.14	1.57	0.66	1.39	0.4	1.69	0.9	1.69	0.42	0.93	0.4	1.05	0.14	1.25	0.3	1.82	0.32	1.26	0.78	1.38	0.46	1.69	0.12	1.05	1
GO:0044281_small molecule metabolic process	1.19	0	1.21	1	1.58	1	1.29	1	1.17	1	1.81	1	1.22	1	1.8	0	2.08	0	1.82	0	1.9	0	1.39	1	1.97	0	2.32	0	2.13	0
GO:0044282_small molecule catabolic process	2.31	0	1.29	0.98	2.06	0.76	0.62	0	1.44	0.74	1.63	0.96	1.49	0.9	1.33	0	0.94	0.86	2.27	0	1.65	0.38	1.43	0.9	1.07	0.9	2.33	0	1.83	0.24
GO:0044283_small molecule biosynthetic process	2.15	0	1.05	1	2.2	0.48	0.82	0	1.09	1	1.65	1	1.69	0.4	1.62	0	1.46	0	2.35	0	1.98	0	1.57	0.92	1.63	0.08	1.76	0	1.83	0.08
GO:0044344_cellular response to fibroblast growth factor stimulus	0.7	0.14	1.27	0.76	1.26	1	1.53	0.56	1.02	0.76	2.28	0.6	0.94	0.02	2.38	0	2.53	0	1.73	0.02	2.05	0.06	1.39	1	2.68	0.02	2.64	0	2.78	0
GO:0044403_symbiosis, encompassing mutualism through parasitism	0.86	0	1.36	0.24	1.31	1	1.36	1	1.21	0.98	1.72	1	1.1	1	1.6	0	1.95	0	1.25	0.02	1.76	0	1.15	1	1.92	0	2.37	0	1.99	0
GO:0044409_entry into host	0.73	0.32	1.51	0.34	0.52	0	0.97	0.18	2.2	0.14	1.84	0.64	0.52	0.16	2.91	0.04	1.74	0.06	1.71	0.24	1.24	0.58	1.19	0.84	1.58	0.46	2.17	0.1	1.85	0.28
GO:0044419_interspecies interaction between organisms	0.86	0.02	1.36	0.36	1.31	1	1.36	1	1.21	1	1.72	1	1.1	1	1.6	0	1.95	0	1.25	0.02	1.76	0	1.15	1	1.92	0	2.37	0	1.99	0
GO:0044699_single-organism process	0.95	0.98	1.25	1	1.49	1	1.35	1	1.17	1	1.74	1	1.26	1	1.67	0	2.05	0	1.65	0	1.72	0	1.35	1	2.02	0	2.2	0	1.97	0
GO:0044700_single organism signaling	0.87	0	1.24	1	1.35	1	1.53	1	1.29	1	1.66	1	1.22	1	1.65	0	2.27	0	1.63	0	1.62	0	1.26	1	2.07	0	2.46	0	2.09	0
GO:0044702_single organism reproductive process	1.07	0	1.37	0.42	1.58	1	1.4	1	1.38	0.68	1.87	0.9	1.24	0.76	2.15	0	2.55	0	1.97	0	1.88	0	1.46	0.98	2.29	0	2.06	0	2.16	0
GO:0044703_multi-organism reproductive process	1.08	0.06	1.33	0.12	1.44	0.9	1.38	0.92	1.42	0.06	1.81	1	1.23	0.78	1.83	0	2.08	0	1.69	0	1.67	0.02	1.32	1	2.03	0	2.17	0	1.88	0
GO:0044706_multi-multicellular organism process	0.73	0.12	0.86	0.14	0.79	0	1.03	1	1.12	0.64	1.86	0.86	0.65	0.02	1.79	0.04	1.38	0	1.07	0.86	1.25	0.74	1.01	0.96	1.82	0	1.67	0.02	1.59	0.26
GO:0044707_single-multicellular organism process	0.97	1	1.18	1	1.49	1	1.29	1	1.13	1	1.65	1	1.32	1	1.66	0	2.04	0	1.78	0	1.7	0	1.36	1	2.02	0	2.16	0	1.86	0
GO:0044708_single-organism behavior	0.57	0	1.28	0.86	1.27	1	0.89	0	0.82	0	1.37	1	1.59	0.04	1.08	0	0.98	0.88	1.21	0.74	1.05	0.44	1.5	0.78	2.15	0.02	1.15	0.08	1.31	0.96
GO:0044710_single-organism metabolic process	1.12	0	1.23	1	1.55	1	1.26	1	1.17	1	1.82	1	1.23	1	1.83	0	2.12	0	1.76	0	1.91	0	1.41	1	2.03	0	2.3	0	2.08	0
GO:0044711_single-organism biosynthetic process	1.21	0	1.11	1	1.61	1	1.05	1	1.08	1	1.71	1	1.36	1	1.6	0	1.81	0	1.76	0	1.92	0	1.35	1	1.85	0	1.89	0	1.88	0
GO:0044712_single-organism catabolic process	1.18	0	1.19	1	1.47	1	1.18	1	1.18	1	1.85	1	1.12	1	1.86	0	2.04	0	1.83	0	1.86	0	1.26	1	1.9	0	2.36	0	2.14	0
GO:0044723_single-organism carbohydrate metabolic process	1.19	0	1.05	1	1.66	1	1.05	1	1.1	1	1.73	1	1.29	1	1.44	0	1.74	0	1.71	0	1.81	0	1.41	1	2.13	0	2.33	0	1.67	0.26
GO:0044724_single-organism carbohydrate catabolic process	0.86	0.32	1.01	0.78	2.04	0.48	0.68	0.02	0.74	0	1.52	0.96	1.35	0.88	1.22	0.08	1.38	0.04	1.77	0	2.14	0.02	1.07	1	1.63	0.2	1.98	0.04	1.47	0.88
GO:0044728_DNA methylation or demethylation	0.8	0.2	0.84	0.38	1.27	0.72	1.87	0.44	1.25	0.58	3.52	0.16	1.05	0.74	3.42	0.08	6.24	0	1.37	0.24	3.04	0.04	1.53	0.38	2.28	0.14	3.42	0	2.73	0.06
GO:0044744_protein targeting to nucleus	1.21	0.16	1.53	0.14	1	0	1.21	0.96	1.46	0.6	1.48	1	0.77	0.06	1.65	0	1.64	0.02	1.32	0.36	1.36	0.48	0.91	0	1.62	0.04	1.95	0	1.75	0.32
GO:0044763_single-organism cellular process	0.94	0.78	1.25	1	1.46	1	1.38	1	1.19	1	1.75	1	1.24	1	1.7	0	2.14	0	1.64	0	1.74	0	1.34	1	2.06	0	2.23	0	2.01	0
GO:0044764_multi-organism cellular process	0.88	0.12	1.33	0.78	1.26	1	1.31	1	1.17	1	1.7	1	1.02	1	1.76	0	1.99	0	1.29	0	1.75	0	1.2	1	1.94	0	2.22	0	2.09	0
GO:0044765_single-organism transport	1.03	0	1.22	1	1.7	1	1.29	1	1.16	1	1.62	1	1.42	1	1.37	0	1.61	0	1.62	0	1.58	0	1.35	1	1.81	0	1.93	0	1.71	0
GO:0044766_multi-organism transport	0.44	0.04	0.91	0.22	0.67	0	0.56	0	1.23	0.64	0.76	0	0.95	0.06	1.41	0.1	1.04	0.18	1.88	0.08	0.66	0.04	1.53	0.66	1.88	0.14	1.4	0.22	0.71	0.04
GO:0044767_single-organism developmental process	0.95	0.96	1.21	1	1.51	1	1.37	1	1.17	1	1.81	1	1.3	1	1.88	0	2.37	0	1.82	0	1.89	0	1.41	1	2.25	0	2.39	0	2.01	0
GO:0044770_cell cycle phase transition	0.86	0.08	1.67	0	1.34	1	1.05	1	1.04	1	2.07	1	1.06	1	2.68	0	2.39	0	1.52	0	2.39	0	1.77	0.08	2.33	0	2.77	0	2.38	0
GO:0044772_mitotic cell cycle phase transition	0.86	0.04	1.65	0	1.36	1	1.01	1	1.02	1	2.04	1	1.07	1	2.68	0	2.31	0	1.47	0	2.39	0	1.77	0.12	2.3	0	2.66	0	2.33	0
GO:0044773_mitotic DNA damage checkpoint	0.83	0.12	1.84	0.02	1.92	0.6	1.49	0.9	1.3	0.72	2.22	0.68	2.11	0.1	2.15	0	2.42	0	1.85	0.02	2.72	0	1.48	0.6	2.8	0	2.78	0	2.39	0
GO:0044774_mitotic DNA integrity checkpoint	0.87	0.36	1.85	0.12	1.91	0.58	1.49	0.92	1.36	0.62	2.21	0.66	2.04	0.04	2.24	0	2.47	0	1.9	0	2.74	0	1.47	0.74	2.69	0	2.81	0	2.38	0
GO:0044782_cilium organization	0.8	0.14	1.44	0.2	1.9	0.58	1.46	0.96	1.64	0.14	2.85	0.04	1.18	1	2.53	0	2.66	0	1.84	0	2.65	0	1.78	0.38	3.26	0	2.6	0	2.19	0
GO:0044783_G1 DNA damage checkpoint	0.8	0.3	1.7	0.08	1.58	0.94	1.16	1	1.2	0.82	1.87	0.84	1.84	0.34	1.96	0	2.09	0	1.79	0	2.2	0.02	1.52	0.6	2.69	0	2.72	0	2.1	0.08
GO:0044784_metaphase/anaphase transition of cell cycle	1.07	0.3	0.92	0.02	0.83	0.02	0.47	0	1.29	0.66	1.53	0.9	0.78	0	2.18	0.02	0.89	0.64	0.74	0.04	1.58	0.48	2.41	0.2	1.66	0.2	1.08	0.48	1.56	0.6
GO:0044786_cell cycle DNA replication	0.46	0.02	0.84	0.1	0.7	0	0.38	0	0.45	0	0.75	0	0.99	0.08	1.73	0.02	1.47	0	1.87	0.06	1.18	0.76	1.35	0.76	1.42	0.42	1.85	0.06	1.41	0.64
GO:0044801_single-organism membrane fusion	0.55	0.04	1.56	0.32	1.65	0.9	1.01	1	1.07	0.82	2.25	0.26	1.12	0.98	3.11	0	1.49	0	0.77	0.06	1.48	0.44	0.75	0	1.72	0.04	1.7	0	1.9	0.18
GO:0044802_single-organism membrane organization	1.03	0.12	1.37	0.92	1.39	1	1.47	1	1.21	1	1.82	1	1.08	1	1.84	0	2.01	0	1.3	0	1.57	0.06	1.19	1	1.96	0	2.08	0	2.47	0
GO:0044819_mitotic G1/S transition checkpoint	0.8	0.22	1.69	0.16	1.57	0.96	1.16	1	1.21	0.82	1.87	0.82	1.86	0.2	1.97	0	2.08	0	1.8	0	2.18	0.02	1.53	0.56	2.72	0	2.73	0	2.11	0.04
GO:0044839_cell cycle G2/M phase transition	1	0.9	2.09	0	1.75	0.96	1.25	1	1.12	1	2.59	0.02	1.06	1	3.02	0	2.46	0	1.3	0.06	2.64	0	1.87	0.12	2.69	0	3.03	0	2.36	0
GO:0045017_glycerolipid biosynthetic process	1.44	0	1.48	0.46	1.72	0.62	1.6	0.64	1.55	0.1	1.67	0.96	1.43	0.66	1.58	0	1.69	0	1.93	0	1.71	0.08	1.52	0.96	1.67	0.2	2.69	0	2.13	0.04
GO:0045047_protein targeting to ER	1.55	0	1.17	0.98	1.17	1	1.34	1	0.95	0	1.78	1	0.81	0	1.67	0	1.88	0	1.83	0	1.34	0.92	1.05	1	1.67	0.08	1.5	0.02	3.53	0
GO:0045055_regulated secretory pathway	0.79	0.56	1.62	0.3	2.09	0.46	1.7	0.36	1.43	0.5	1.81	0.54	2.27	0.08	0.54	0.48	10.4	0	3.62	0	1.63	0.48	0.99	0.3	3.35	0	3.37	0	1.31	0.26
GO:0045058_T cell selection	0.25	0.12	4.63	0.08	0.29	0.06	1.57	0.52	6	0.14	5.52	0	0.3	0.04	7.36	0	8.23	0	11.92	0	0.87	0.36	7.18	0	0.66	0.4	23.23	0	4.51	0.02
GO:0045069_regulation of viral genome replication	0.52	0	1.65	0.12	0.41	0.02	0.73	0.1	2.44	0	0.59	0	0.5	0.02	1.44	0.04	0.67	0.36	0.75	0.04	0.38	0	0.81	0	1.05	0.84	0.59	0.02	0.83	0.22
GO:0045071_negative regulation of viral genome replication	0.54	0.06	2	0.04	0.39	0	0.8	0.1	2.31	0.06	0.53	0.02	0.5	0.04	1.42	0.12	0.63	0.32	0.69	0.06	0.34	0	0.77	0.04	1.02	0.82	0.52	0	0.87	0.16
GO:0045087_innate immune response	0.88	0	1.3	0.54	1.47	1	1.37	0.96	1.11	1	1.58	1	1.42	1	1.29	0	1.85	0	1.67	0	1.43	0.48	1.25	1	1.9	0	2.52	0	1.73	0
GO:0045088_regulation of innate immune response	0.82	0.04	1.15	0.98	1.35	1	1.62	0.68	1.1	1	1.32	1	1.46	0.6	1.11	0.1	1.55	0	1.21	0.28	1.34	0.58	1.1	1	1.94	0	3.29	0	1.55	0.44
GO:0045089_positive regulation of innate immune response	0.84	0.1	1.3	0.68	1.25	0.98	1.59	0.94	1.46	0.72	1.34	1	1.3	0.8	1.41	0	1.32	0.08	2.22	0	1.28	0.9	1.31	1	2.06	0	3.68	0	1.68	0.28
GO:0045103_intermediate filament-based process	3.87	0	4.08	0	2.32	0.36	1.93	0.32	3.24	0.02	0.57	0.02	1.88	0.38	1.48	0.3	4.86	0	1.44	0.22	1.36	0.76	1.41	0.68	2.7	0.16	2.48	0.12	5.77	0
GO:0045104_intermediate filament cytoskeleton organization	3.91	0	4.55	0.04	2.3	0.5	1.99	0.2	3.33	0	0.58	0.02	1.86	0.32	1.55	0.26	5.09	0	1.49	0.22	1.31	0.7	1.45	0.7	2.7	0.04	2.79	0.04	6.69	0
GO:0045137_development of primary sexual characteristics	1.19	0.08	1.28	0.74	1.7	0.76	1.45	0.84	1.67	0.08	1.8	0.52	1.16	0.7	3.23	0	3.02	0	3.08	0	1.86	0	1.85	0.24	2.4	0.02	1.75	0.02	3.36	0
GO:0045165_cell fate commitment	0.83	0.58	0.9	0	1.96	0.34	0.88	0	1.08	0.4	1.45	1	1.55	0.52	1.79	0	1.45	0	1.84	0	1.18	0.72	1.56	0.92	1.48	0.68	1.52	0.4	1.41	0.48
GO:0045168_cell-cell signaling involved in cell fate commitment	0.93	0.6	1.24	0.6	3.34	0.04	1.08	0.8	1.03	0.64	2.86	0.38	2.53	0.1	3.7	0	2.33	0.04	3.27	0.08	1.91	0.2	2.51	0.24	3.5	0.06	2.8	0.08	1.75	0.56
GO:0045184_establishment of protein localization	0.95	0.62	1.34	1	1.47	1	1.35	1	1.18	1	1.83	1	1.17	1	1.75	0	1.95	0	1.47	0	1.73	0	1.27	1	1.98	0	2.33	0	2.19	0
GO:0045185_maintenance of protein location	0.68	0.02	1.44	0.46	1.28	1	1	0	0.83	0	1.71	0.86	0.87	0.02	1.42	0.06	1.68	0	0.9	0.08	1.9	0.1	1.33	1	2.36	0.02	1.56	0.02	2.01	0.04
GO:0045190_isotype switching	0.66	0.08	1.22	0.54	0.55	0.14	0.92	0.36	2.73	0.08	1.34	0.88	0.42	0.18	1.47	0.1	8.98	0	0.86	0.24	0.45	0.2	0.31	0	0.55	0.36	13.54	0	6.02	0.1
GO:0045216_cell-cell junction organization	1.35	0.02	1.15	0.98	1.7	0.88	1.36	0.98	1.44	0.66	1.51	1	1.72	0.38	1.96	0	2.01	0	1.27	0.74	0.99	0	1.42	0.98	1.14	0.9	1.38	0.14	1.77	0.54
GO:0045321_leukocyte activation	0.6	0	1.43	0.04	0.82	0	1.48	0.3	1.24	1	0.94	0	1.01	1	0.9	1	2.22	0	0.75	0.6	1.03	0.86	0.68	0	1.4	0	2.69	0	2.03	0
GO:0045333_cellular respiration	1.23	0	0.69	0	0.99	0	1.18	1	0.77	0	1.36	1	1.08	1	1.42	0	1.73	0	0.93	0.02	1.28	0.9	0.9	0	0.89	0	1.46	0	1.67	0.52
GO:0045428_regulation of nitric oxide biosynthetic process	0.6	0.16	2.59	0.04	1.19	0.94	1.91	0.44	2.28	0.06	2.22	0.54	0.54	0.28	1.8	0.14	2.97	0.08	1.85	0.24	1.11	0.6	0.99	0.1	1.87	0.24	3.8	0.14	1.75	0.42
GO:0045444_fat cell differentiation	0.92	0.36	1.21	0.72	1.81	0.66	1.69	0.82	1.85	0.04	2.02	0.56	1.1	1	2.16	0.02	2.15	0	1.55	0.18	1.67	0.52	1.18	0.96	1.67	0.26	2.15	0	1.74	0.32
GO:0045445_myoblast differentiation	0.99	0.5	1.27	0.84	4.23	0	2.28	0.32	0.98	0.08	2.09	0.58	3.11	0	1.57	0.12	2	0.08	2.17	0	2.72	0.08	2.21	0.16	1.75	0.18	2.84	0	3.21	0.04
GO:0045446_endothelial cell differentiation	0.88	0.48	1.53	0.64	1.61	0.76	2.87	0.02	2.34	0.02	2.79	0.3	0.97	0.06	4.39	0	3.22	0.02	2.43	0.02	2.06	0.1	1.84	0.4	2.71	0	3.58	0	3.91	0.02
GO:0045453_bone resorption	1.43	0.06	1.36	0.38	2.11	0.2	1.11	0.9	0.49	0.02	1.34	0.7	2	0.08	1.72	0.02	1.97	0	4.53	0	2.12	0.16	0.96	0.08	2.19	0.18	2.96	0	2.51	0.16
GO:0045454_cell redox homeostasis	0.68	0.14	0.76	0	1.38	0.94	0.95	0	0.81	0.02	1.1	1	1.8	0.32	1.24	0.14	1.89	0	1.23	0.44	2.17	0.06	1.73	0.48	1.96	0.06	2.28	0	1.27	0.84
GO:0045471_response to ethanol	0.77	0.58	1.67	0.32	1.01	0.92	1.24	0.14	1.76	0.36	2.47	0.44	1.25	0.76	1	0.02	0.5	0.52	1.79	0.34	1.25	0.44	1.58	0.48	2.93	0	0.8	0.66	2.39	0.02
GO:0045576_mast cell activation	0.32	0.18	1.42	0.4	0.69	0.08	1.66	0.42	0.88	0.08	0.52	0.04	0.91	0.28	0.5	0.3	4.74	0	0.69	0.48	0.9	0.12	0.4	0	2.47	0.04	1.66	0.04	1.93	0.04
GO:0045580_regulation of T cell differentiation	0.6	0.32	1.11	0.38	0.32	0	0.88	0.38	0.85	0	0.82	0.02	0.45	0.26	0.91	0.74	1.83	0	0.6	0.52	0.58	0.08	0.75	0.04	0.77	0.3	3.53	0	1.65	0.28
GO:0045582_positive regulation of T cell differentiation	0.63	0.34	1.12	0.62	0.37	0.1	0.94	0.26	0.7	0.04	0.87	0.08	0.52	0.3	0.76	0.72	3.03	0	0.6	0.42	0.59	0.18	0.84	0.26	0.91	0.38	3.13	0.02	1.62	0.3
GO:0045595_regulation of cell differentiation	0.96	0.94	1.07	1	1.36	1	1.24	1	1.04	1	1.64	1	1.18	1	1.82	0	2.19	0	1.51	0	1.81	0	1.27	1	1.97	0	1.93	0	1.83	0
GO:0045596_negative regulation of cell differentiation	0.92	0.72	1.15	0.98	1.55	0.82	1.37	0.9	1.16	0.92	1.96	0.82	1.43	0.14	2.05	0	2.2	0	1.7	0	1.94	0	1.44	1	2.04	0	2.29	0	2	0
GO:0045597_positive regulation of cell differentiation	0.91	0.78	1.07	0.98	1.1	1	1.09	1	0.97	0	1.59	1	0.96	0	1.87	0	2.33	0	1.57	0	1.56	0	1.26	0.98	1.86	0	1.86	0	1.89	0
GO:0045598_regulation of fat cell differentiation	1.01	0.5	0.53	0	1.45	0.72	0.68	0	1.26	0.54	1.27	0.96	1.2	0.72	1.49	0.14	1.82	0.02	1.33	0.34	0.95	0.02	1.09	0.92	1.81	0.22	1.15	0.36	1.19	0.88
GO:0045599_negative regulation of fat cell differentiation	0.53	0.08	0.45	0.02	1.23	0.9	0.38	0	1.04	0.74	1.68	0.76	1.15	0.7	1.32	0.22	1.06	0.22	1.61	0.16	0.95	0.1	1.28	0.88	1.55	0.32	0.9	0.38	0.69	0.06
GO:0045600_positive regulation of fat cell differentiation	0.83	0.5	0.46	0.12	1.34	0.74	0.86	0.02	0.64	0.1	1.45	0.86	1.31	0.6	1	0.46	1.35	0.14	0.92	0.26	1.29	0.68	0.68	0.14	2.21	0.28	1.13	0.36	1.21	0.68
GO:0045604_regulation of epidermal cell differentiation	1.09	0.44	1.62	0.36	1.11	0.86	3.46	0.06	3.81	0.02	2.72	0.22	1	0.3	6.38	0	10.65	0	2.8	0.1	1.21	0.64	1.42	0.6	1.73	0.28	5.3	0	7.06	0.04
GO:0045619_regulation of lymphocyte differentiation	0.49	0.12	1.05	0.34	0.36	0	0.93	0.24	0.7	0.06	0.57	0	0.48	0.06	0.7	0.62	1.28	0	0.43	0.22	0.64	0.06	0.49	0	0.85	0.38	3.16	0	1.39	0.24
GO:0045620_negative regulation of lymphocyte differentiation	0.52	0.16	0.69	0.46	0.57	0.14	1.1	0.5	1.08	0.76	1.36	0.62	0.9	0.38	1.31	0.36	0.67	0.6	1.47	0.44	0.94	0.38	0.68	0.04	1.1	0.54	2.89	0.24	1.84	0.2
GO:0045621_positive regulation of lymphocyte differentiation	0.54	0.34	1.1	0.58	0.42	0.04	1.02	0.72	0.62	0.02	0.61	0.02	0.56	0.22	0.61	0.6	1.4	0	0.44	0.4	0.64	0.12	0.53	0	1.01	0.48	2.6	0.02	1.31	0.52
GO:0045637_regulation of myeloid cell differentiation	0.92	0.32	1.55	0.02	1.55	0.62	1.69	0.38	0.85	0.08	1.61	0.76	1.53	0.12	0.91	0.7	3.2	0	1.11	0.26	1.9	0.02	1.04	0.94	2.15	0	1.21	0.32	1.77	0.02
GO:0045638_negative regulation of myeloid cell differentiation	0.91	0.58	2.27	0	4.11	0	2.18	0.24	0.89	0.12	2.13	0.16	2.43	0	1.45	0.02	2.24	0	2.92	0	4.36	0	1.7	0.24	3.72	0	1.65	0.12	1.43	0.3
GO:0045639_positive regulation of myeloid cell differentiation	1.34	0.26	1.52	0.18	1.23	0.58	1.05	0.86	0.65	0.08	1.79	0.64	1.05	0.7	2.19	0.02	4.38	0.02	4.6	0.02	1.71	0.26	1.42	0.4	1.6	0.24	2.38	0.04	2.2	0.12
GO:0045646_regulation of erythrocyte differentiation	0.9	0.44	2.03	0.22	2.4	0.2	1.92	0.42	0.64	0.08	0.86	0.14	2.5	0.08	0.91	0.48	3.07	0	0.58	0.22	2.68	0	0.77	0.02	2.1	0.1	0.67	0.22	1.7	0.5
GO:0045664_regulation of neuron differentiation	0.79	0.04	1.02	1	1.59	0.98	0.95	0	0.9	0	1.84	1	1.64	0.06	1.67	0	1.65	0	1.5	0.02	1.36	0.78	1.63	0.78	2.11	0	1.85	0	1.2	1
GO:0045665_negative regulation of neuron differentiation	0.41	0.08	1.58	0.76	1.05	0.74	0.96	0.04	0.69	0.04	1.74	0.84	1.92	0.24	3.06	0.12	2.55	0.06	5.65	0.06	1.02	0.68	2.16	0.24	1.9	0.22	2.09	0.22	0.57	0.06
GO:0045666_positive regulation of neuron differentiation	0.88	0.34	2.41	0.1	1.14	0.84	0.68	0.02	0.67	0.14	1.82	0.64	2.84	0.14	1.12	0.28	3.08	0.26	1.3	0.48	0.71	0.32	2.35	0.28	4.26	0.04	1.32	0.48	1.02	0.92
GO:0045667_regulation of osteoblast differentiation	1.02	0.38	0.76	0.02	1.25	0.98	1.27	0.98	0.95	0.02	1.55	1	1.12	0.9	1.96	0.06	2.26	0.02	2.08	0	1.7	0.36	1.37	0.96	2.02	0.16	1.72	0.18	1.56	0.74
GO:0045668_negative regulation of osteoblast differentiation	0.96	0.48	0.61	0	1.4	0.82	0.78	0.02	0.81	0.06	1.45	0.88	0.99	0.22	1.07	0.4	0.94	0.56	1.69	0.16	2.06	0.34	1.54	0.7	1.75	0.36	1.39	0.42	0.76	0
GO:0045669_positive regulation of osteoblast differentiation	0.96	0.66	0.89	0.18	1.13	0.96	1.43	0.86	1.26	0.82	1.79	0.68	0.91	0.06	2.44	0	2.21	0.04	2.63	0.06	1.6	0.4	1	0.08	2.5	0.04	1.78	0.22	1.68	0.72
GO:0045670_regulation of osteoclast differentiation	1.71	0.42	2.62	0.08	1.57	0.5	2.52	0.08	0.99	0.4	3.75	0.08	1.64	0.22	0.38	0.16	3.13	0.04	3.55	0.02	2.07	0.08	2.12	0.12	2.04	0.1	2.25	0.26	0.56	0.32
GO:0045682_regulation of epidermis development	1.15	0.36	1.33	0.58	1.13	0.88	2.94	0.04	3.21	0.02	2.29	0.32	0.87	0.16	4.22	0	5.45	0	2.12	0.18	1.34	0.5	1.27	0.78	1.62	0.38	2.38	0.02	5.28	0
GO:0045685_regulation of glial cell differentiation	0.99	0.62	1.15	0.74	1.32	0.58	1.7	0.66	1.89	0.18	1.84	0.9	1.71	0.4	1.62	0.24	1.75	0.12	1.4	0.66	1.12	0.38	2.36	0.44	0.71	0.14	2.37	0.38	1.88	0.4
GO:0045727_positive regulation of translation	1.38	0.14	1.63	0.28	1.68	0.58	1.57	0.6	1.68	0.16	2.1	0.48	1.5	0.58	2.25	0.02	1.8	0.06	2.45	0	1.78	0.16	2.04	0.32	2.81	0	6.06	0	3.36	0.02
GO:0045732_positive regulation of protein catabolic process	0.87	0.36	1.51	0.38	0.97	0	1.62	0.8	1.37	0.52	1.81	0.94	0.75	0	2.08	0	5.34	0	2.44	0	2.39	0	1.29	0.98	2.88	0	5.13	0	3.34	0.02
GO:0045740_positive regulation of DNA replication	1.49	0.02	1.9	0.16	1.83	0.64	1.65	0.58	1.62	0.22	3.3	0.18	1.04	0.92	4.87	0	8.06	0	4.17	0	3.44	0.04	3.84	0	4.02	0	8.39	0	4.67	0
GO:0045744_negative regulation of G-protein coupled receptor protein signaling pathway	0.89	0.48	1.49	0.52	1.79	0.5	1.8	0.76	1.64	0.46	1.47	0.84	1.75	0.18	0.88	0.44	0.61	0.48	0.96	0.74	0.8	0.14	1.08	0.76	1.72	0.16	1.4	0.12	1.55	0.34
GO:0045761_regulation of adenylate cyclase activity	0.49	0.2	0.93	0.32	0.43	0.04	1.03	0.76	0.86	0.02	1.54	0.86	1.75	0.38	0.44	0.22	0.29	0.12	2.07	0.08	0.39	0.06	1.5	0.82	1.18	0.76	0.71	0.32	0.99	0.22
GO:0045762_positive regulation of adenylate cyclase activity	0.53	0.5	1.13	0.68	0.22	0.2	1.02	0.6	1.15	0.56	1.75	0.56	0.82	0.58	0.48	0.24	0.32	0.24	1.12	0.52	0.2	0.1	0.93	0.28	0.92	0.42	0.71	0.38	1.15	0.72
GO:0045765_regulation of angiogenesis	0.73	0.02	0.92	0.02	1.52	0.58	1.39	0.66	1.3	0.84	1.95	0.8	0.99	0.24	1.76	0	2.76	0	1.81	0.5	1.94	0.02	1.68	0.9	2.61	0	2.49	0.08	1.36	0.76
GO:0045766_positive regulation of angiogenesis	0.57	0.04	0.77	0.08	1.47	0.54	1.15	0.88	1.01	0.98	2.08	0.52	1.02	0.68	1.72	0.04	2.13	0.04	1.45	0.6	1.88	0.2	1.32	0.9	2.78	0.08	2.07	0.28	1.27	0.7
GO:0045776_negative regulation of blood pressure	0.43	0.12	0.8	0.24	0.67	0.02	0.83	0.3	0.94	0.06	1.75	0.68	1.09	0.94	0.59	0.22	0.9	0.76	0.57	0.1	0.87	0.16	0.63	0.02	1.27	0.46	1.75	0.28	0.58	0.02
GO:0045777_positive regulation of blood pressure	0.56	0.22	1.1	0.7	1.78	0.76	2.8	0.14	2.16	0.1	1.03	1	1.94	0.56	1.52	0.24	2.03	0.06	3.01	0.02	1.92	0.34	2.56	0.24	3.57	0.14	0.89	0.52	1.75	0.5
GO:0045778_positive regulation of ossification	0.67	0.26	0.98	0.38	1.6	0.54	1.45	0.92	0.87	0.12	1.05	0.82	1.21	0.58	1.78	0.12	1.54	0.2	1.74	0.18	0.98	0.28	0.84	0.18	0.95	0.18	1.34	0.2	2.2	0.36
GO:0045785_positive regulation of cell adhesion	0.81	0.06	0.79	0.04	0.84	0	0.81	0.06	0.93	0	1.45	1	0.63	0	1.9	0	3.24	0	1.61	0.24	1.71	0.16	1.36	0.96	2.14	0.02	1.85	0.18	1.58	0.6
GO:0045786_negative regulation of cell cycle	0.88	0.12	1.56	0.16	1.42	1	1.29	1	1.2	1	2.1	0.88	1.15	1	2.24	0	2.22	0	1.55	0	2.09	0	1.45	0.98	2.3	0	2.51	0	2.05	0
GO:0045787_positive regulation of cell cycle	0.94	0.56	1.21	0.9	1.17	0.98	0.95	0.2	1.37	0.3	2.4	0.46	1	0.14	3.08	0	2.02	0	1.85	0.08	1.73	0.12	1.93	0.3	2.02	0	3.66	0	2.98	0.02
GO:0045806_negative regulation of endocytosis	0.44	0.06	2.33	0.08	1.13	0.94	2.6	0.3	1.3	0.52	2.81	0.36	1.07	0.82	0.87	0.5	1.32	0.06	0.59	0.16	1.59	0.44	0.75	0.18	2.86	0.02	2.31	0.06	1.46	0.52
GO:0045807_positive regulation of endocytosis	3.17	0	1.53	0.52	2.19	0.36	1.38	0.64	2.66	0.16	1.16	0.76	1.91	0.22	2.81	0.02	2.17	0	7.3	0.06	1.94	0.08	2.22	0.48	1.1	0.4	4.23	0.04	2.97	0.02
GO:0045814_negative regulation of gene expression, epigenetic	0.73	0.36	1.01	0.72	1.18	0.94	1.49	0.78	1.74	0.22	1.64	0.8	0.98	0.08	1.72	0.08	1.87	0.02	0.45	0.12	2.14	0.1	0.84	0.08	1.26	0.5	2.48	0	1.62	0.5
GO:0045833_negative regulation of lipid metabolic process	3.14	0	1.17	0.76	2.29	0.26	1.39	0.76	1.53	0.38	1.6	0.84	2.2	0.22	2.57	0	2.66	0	3.75	0.04	3.17	0.04	2.6	0.2	2.07	0.24	4.86	0.04	2.58	0.18
GO:0045834_positive regulation of lipid metabolic process	3.35	0	0.95	0.1	1.42	0.88	0.78	0.14	1.17	0.62	1.4	0.9	1.11	0.82	0.88	0.42	0.51	0.08	1.15	0.46	1.29	0.46	1.5	0.62	0.92	0.44	2.98	0	1.33	0.62
GO:0045839_negative regulation of mitosis	0.9	0.42	1.15	0.76	1.2	0.98	0.55	0	1.15	0.74	1.58	1	0.98	0.02	1.59	0.16	0.92	0.6	0.54	0	1.39	0.6	1.55	0.82	1.4	0.42	1.15	0.32	1.84	0.34
GO:0045840_positive regulation of mitosis	0.72	0.42	1.47	0.34	0.85	0.04	0.86	0.14	2.63	0.04	1.78	0.84	0.59	0.06	1.23	0.34	0.57	0.28	0.65	0.08	0.47	0.1	1.99	0.34	0.83	0.26	2.75	0.08	2.07	0.22
GO:0045841_negative regulation of mitotic metaphase/anaphase transition	0.96	0.6	1.26	0.62	1.04	0.98	0.49	0	1.19	0.74	1.25	1	0.86	0.02	1.55	0.08	0.81	0.48	0.46	0	0.85	0.02	1.7	0.62	1.07	0.82	0.81	0.22	1.65	0.48
GO:0045859_regulation of protein kinase activity	0.91	0.26	1.61	0	1.56	1	1.76	0.9	1.36	0.42	2.06	0.78	1.27	1	2.11	0	2.94	0	1.79	0	2.12	0	1.49	0.64	2.74	0	2.91	0	2.78	0
GO:0045860_positive regulation of protein kinase activity	0.97	0.78	1.57	0.44	1.61	0.9	1.73	0.76	1.48	0.06	2.14	0.36	1.3	0.98	2.13	0	2.98	0	2.02	0	2.19	0	1.65	0	2.79	0	2.82	0	2.79	0
GO:0045861_negative regulation of proteolysis	1.52	0.08	0.46	0.02	1.89	0.5	0.78	0.06	0.92	0.12	0.95	0.04	1.31	0.66	1.09	0.46	1.4	0.08	1.95	0.3	1.88	0.28	1.31	0.72	1.51	0.54	2.23	0.08	1.79	0.42
GO:0045862_positive regulation of proteolysis	0.75	0.06	1.09	0.94	1.06	0.96	1.33	0.94	0.87	0.02	1.84	0.96	0.88	0	2.58	0	4.42	0	2.38	0	3.49	0	1.38	0.9	4.28	0	5.63	0	2.99	0
GO:0045892_negative regulation of transcription, DNA-templated	0.94	0.22	1.3	0.56	1.71	0.96	1.49	1	1.19	1	1.98	1	1.45	0.88	2.17	0	2.35	0	1.67	0	2.28	0	1.44	1	2.34	0	2.13	0	2.07	0
GO:0045893_positive regulation of transcription, DNA-templated	0.84	0.14	1.42	0.58	1.45	1	1.44	0.98	1.19	1	2.1	0.92	1.26	1	2.37	0	2.85	0	1.84	0	2.06	0	1.59	1	2.68	0	2.51	0	2.18	0
GO:0045912_negative regulation of carbohydrate metabolic process	0.42	0.08	4.09	0	2.83	0.18	3.51	0.04	5.03	0	2.03	0.54	2.24	0.12	1.3	0.26	2.72	0	2.54	0.02	2.59	0.08	1.37	0.66	4.32	0	2.48	0	3.78	0.04
GO:0045913_positive regulation of carbohydrate metabolic process	0.57	0.26	0.7	0.02	2.63	0.14	0.85	0.18	0.49	0	2.55	0.36	1.38	0.5	1.2	0.16	1.52	0.1	1.2	0.48	2.14	0.14	0.72	0.04	2.2	0.08	1.46	0.14	1.06	0.76
GO:0045921_positive regulation of exocytosis	0.47	0.14	1.39	0.48	2.83	0.08	1.53	0.76	1.12	0.78	1.15	0.76	1.1	0.74	1.61	0.08	2.11	0	1.62	0.2	0.87	0.08	0.83	0.06	1.62	0.4	1.69	0.16	1.97	0.26
GO:0045926_negative regulation of growth	1.29	0.22	0.79	0	1.33	0.92	0.92	0	0.95	0	1.32	1	1.06	0.98	1.81	0	1.54	0	1.55	0.22	1.57	0.26	1.19	1	1.57	0.36	2.07	0.02	1.36	0.54
GO:0045927_positive regulation of growth	1.42	0.02	1.79	0.02	1.95	0.64	1.93	0.14	1.54	0.46	1.91	0.66	1.66	0.62	2.1	0	3.05	0	2.11	0.12	2.05	0.08	1.21	0.92	2.13	0.08	3.34	0	3.36	0.1
GO:0045931_positive regulation of mitotic cell cycle	1.63	0.04	0.94	0.1	1.46	0.82	1.5	0.78	1.57	0.22	3.21	0.12	1.11	0.94	3.33	0	2.58	0	2.65	0	2.6	0.04	1.11	0.94	2.09	0.12	3.22	0	3.04	0.04
GO:0045933_positive regulation of muscle contraction	1.28	0.1	0.82	0.22	0.98	0.16	0.63	0.14	0.89	0.24	2.1	0.6	1.08	0.72	2.36	0.12	3.26	0	2.11	0.04	1.51	0.48	1.05	0.74	3.37	0.04	4.06	0	2.76	0.12
GO:0045934_negative regulation of nucleobase-containing compound metabolic process	0.88	0.02	1.36	0.04	1.55	1	1.5	1	1.21	1	2.04	1	1.31	1	2.05	0	2.45	0	1.71	0	2.21	0	1.44	1	2.49	0	2.26	0	2.07	0
GO:0045935_positive regulation of nucleobase-containing compound metabolic process	0.85	0.14	1.38	0.44	1.38	1	1.41	1	1.16	1	2.07	0.9	1.19	1	2.23	0	2.69	0	1.9	0	1.98	0	1.59	1	2.54	0	2.43	0	2.16	0
GO:0045936_negative regulation of phosphate metabolic process	0.78	0.04	1.41	0.74	1.54	0.98	1.83	0.6	1.29	0.76	1.92	0.78	1.37	1	1.97	0	2.42	0	1.46	0.02	1.99	0	1.22	1	2.47	0	2.41	0	2.67	0
GO:0045937_positive regulation of phosphate metabolic process	0.91	0.1	1.36	0.74	1.33	1	1.49	0.96	1.28	1	1.84	1	1.1	1	2.04	0	2.47	0	1.81	0	1.79	0	1.42	0.94	2.25	0	2.36	0	2.5	0
GO:0045944_positive regulation of transcription from RNA polymerase II promoter	0.81	0.2	1.48	0.52	1.4	1	1.3	0.94	1.16	1	2.07	0.92	1.22	1	2.26	0	2.55	0	1.79	0	1.8	0	1.62	1	2.4	0	2.31	0	1.95	0
GO:0045980_negative regulation of nucleotide metabolic process	0.36	0.06	0.61	0.14	1.23	0.92	1.02	0.86	0.43	0.04	1.96	0.6	6.09	0.02	0.52	0.14	0.76	0.3	4.76	0	0.86	0.02	6.51	0.12	4.54	0.14	3.24	0.3	2.18	0.14
GO:0045981_positive regulation of nucleotide metabolic process	0.52	0.08	1.29	0.32	0.67	0.08	1.02	0.7	0.76	0.2	1.53	0.82	0.82	0.26	0.54	0.54	0.72	0.4	1.89	0.4	0.68	0.16	1.46	0.58	1.26	0.24	1.02	0.36	1.51	0.32
GO:0045995_regulation of embryonic development	2.19	0	0.58	0	3.03	0	0.99	0.08	0.97	0.08	1.48	0.9	1.92	0.04	2.82	0	2.66	0	2.95	0.02	3.54	0	1.62	0.5	2.48	0.1	2.86	0	2.15	0.32
GO:0046034_ATP metabolic process	0.91	0.38	1.05	0.94	0.99	0	0.85	0	0.83	0	1.5	1	0.77	0	1.63	0	2.59	0	1.43	0.26	2.08	0	1.39	0.88	2.07	0	2.62	0	1.73	0.5
GO:0046039_GTP metabolic process	1.04	0	1.45	0.26	1.33	1	2.03	0.1	1.42	0.48	2.26	0.28	1.06	1	2.37	0	3.51	0	1.88	0	1.66	0	1.2	1	2.21	0	3.63	0	3.53	0
GO:0046058_cAMP metabolic process	0.48	0.08	0.77	0.36	0.7	0	0.94	0.06	0.73	0.06	1.42	0.96	1.3	0.68	0.55	0.2	0.67	0.22	1.44	0.52	0.65	0	1.39	0.84	1.04	0.78	1.34	0.4	1.03	0.58
GO:0046068_cGMP metabolic process	0.95	0.34	0.55	0.36	0.24	0.04	0.55	0.24	1.35	0.66	0.69	0.3	1.06	0.56	0.52	0.24	1.21	0.28	1.09	0.44	0.32	0.14	1.17	0.74	2.39	0.18	1.57	0.12	0.93	0.42
GO:0046128_purine ribonucleoside metabolic process	1.03	0	1.38	0.88	1.32	1	1.71	0.98	1.27	1	2.07	1	1.04	1	2.3	0	3.05	0	1.8	0	1.82	0	1.29	1	2.22	0	3.17	0	2.93	0
GO:0046129_purine ribonucleoside biosynthetic process	0.83	0.32	1.3	0.64	0.93	0	1	1	0.57	0	1.59	1	0.82	0.02	1.86	0.02	2.64	0	1.93	0.04	2.03	0.02	1.4	0.92	1.51	0.4	1.94	0.02	2.07	0.16
GO:0046130_purine ribonucleoside catabolic process	1.03	0	1.39	0.72	1.32	1	1.89	0.48	1.35	0.9	2.08	0.9	1.03	1	2.31	0	3.32	0	1.79	0	1.81	0	1.25	1	2.29	0	3.53	0	3.19	0
GO:0046148_pigment biosynthetic process	0.29	0.02	0.1	0	2.33	0.16	0.08	0	0.97	0.08	1.68	0.82	26.02	0	0.07	0.02	0.53	0.1	0.84	0.16	3.12	0.02	0.12	0	1.93	0.48	0.06	0	0.11	0
GO:0046164_alcohol catabolic process	1.79	0.26	1.13	0.86	2.06	0.74	1.07	0.88	2.19	0.08	2.34	0.56	1.65	0.52	1.15	0.42	0.91	0.56	2.3	0.24	1.59	0.6	2.75	0.18	0.96	0.18	1.76	0.22	2.18	0.16
GO:0046165_alcohol biosynthetic process	1.54	0.04	1.44	0.66	1.87	0.36	1.22	0.5	1.32	0.72	1.81	0.82	1.33	0.62	1.4	0	1.4	0.04	1.62	0.12	1.67	0.06	1.42	0.82	1.77	0.18	1.57	0.02	1.86	0.22
GO:0046209_nitric oxide metabolic process	0.9	0.48	2.4	0	2.13	0.28	2.58	0.06	2.41	0.02	3.82	0.18	1.08	0.66	3.22	0	3.42	0	2.42	0.02	1.8	0.2	1.54	0.86	3.21	0.04	3.93	0.04	2.25	0.22
GO:0046323_glucose import	1.36	0.14	1.09	0.78	3.16	0.22	1.18	0.9	2.19	0.32	2.2	0.68	2.93	0.04	1.38	0.24	2.04	0.1	2.22	0.12	4.31	0.1	2.06	0.6	4.54	0.18	1.63	0.24	3.33	0.1
GO:0046324_regulation of glucose import	1.54	0.12	1.16	0.7	3	0.24	1.61	0.68	2.5	0.2	2.22	0.44	2.82	0.06	1.47	0.14	2.02	0.12	2.31	0.2	5.15	0.06	2.2	0.44	5.41	0.18	1.31	0.44	3.06	0.04
GO:0046328_regulation of JNK cascade	0.84	0.34	1.54	0.3	1.06	1	1.54	0.74	1.32	0.38	1.26	1	0.95	0.04	1.84	0	2.42	0	1.31	0.3	1.34	0.46	0.9	0	1.83	0	3.1	0	2.71	0
GO:0046330_positive regulation of JNK cascade	0.82	0.42	1.47	0.48	0.75	0	2.23	0.24	1.37	0.36	0.91	0.04	0.65	0	1.33	0.14	2.4	0	0.81	0.34	0.95	0.16	0.61	0.02	1.58	0.28	5.15	0	2.61	0.1
GO:0046364_monosaccharide biosynthetic process	1.62	0.12	1.14	0.7	3.74	0.08	0.77	0.12	1.01	0.98	1.54	0.7	3.13	0.06	1.54	0	1.14	0.04	1.57	0.1	1.96	0.1	0.92	0.02	1.22	0.52	1.88	0	1.42	0.68
GO:0046365_monosaccharide catabolic process	0.96	0.66	1.06	0.72	2.35	0.1	0.84	0	0.77	0	1.94	0.74	1.85	0.24	1.48	0.02	1.76	0.1	1.81	0.06	2.59	0.06	1.16	1	2.25	0.02	1.94	0.12	1.8	0.32
GO:0046390_ribose phosphate biosynthetic process	0.68	0.06	1.01	0.72	1.1	0.98	1.13	0.94	0.77	0	1.47	0.86	1.32	0.84	0.91	0.38	0.9	0.7	2	0.04	1.18	0.76	1.45	0.94	1.44	0.36	1.46	0.04	1.84	0.24
GO:0046394_carboxylic acid biosynthetic process	2.26	0	0.8	0	2.59	0.34	0.74	0	1.03	1	1.49	1	1.9	0.26	1.61	0	1.41	0	2.49	0	2	0.04	1.58	0.88	1.44	0.68	1.46	0.12	1.74	0.52
GO:0046395_carboxylic acid catabolic process	2.9	0	1.34	0.7	2.25	0.4	0.5	0	1.41	0.66	1.48	0.94	1.69	0.52	1.38	0	0.8	0.68	2.23	0	1.67	0.32	1.42	0.74	1	0.14	2.53	0	1.91	0.3
GO:0046425_regulation of JAK-STAT cascade	1.58	0.48	0.71	0.32	0.59	0.14	0.69	0.14	1.01	0.68	0.95	0.04	0.82	0.4	1.27	0.2	1.9	0.14	3.25	0.14	0.55	0.48	1.52	0.4	0.52	0.28	2.19	0.14	1.54	0.6
GO:0046427_positive regulation of JAK-STAT cascade	1.76	0.56	0.46	0.26	0.58	0.14	0.55	0.16	0.8	0.22	1.06	0.96	0.78	0.32	1.52	0.32	2.6	0.12	4.3	0.16	0.48	0.14	2.03	0.52	0.34	0.1	3.1	0.28	1.81	0.4
GO:0046434_organophosphate catabolic process	1.06	0	1.32	0.96	1.32	1	1.71	0.92	1.25	1	2.09	0.94	1.02	1	2.25	0	3	0	1.76	0	1.89	0	1.28	1	2.14	0	3.27	0	2.91	0
GO:0046456_icosanoid biosynthetic process	0.64	0.48	0.77	0.34	1.44	0.82	2.33	0.3	1.04	0.7	0.79	0.22	0.75	0.12	3.84	0	5.73	0	3.79	0.06	2.87	0.42	1.04	0.84	3.36	0.18	1.11	0.72	0.87	0.26
GO:0046460_neutral lipid biosynthetic process	1.69	0.02	1.69	0.36	2.67	0.18	1.7	0.78	2.84	0.04	1.6	0.74	2.1	0.18	1.97	0.02	1.19	0.06	3.51	0	0.86	0.08	2.62	0.02	1.64	0.16	4.92	0	2.63	0.18
GO:0046463_acylglycerol biosynthetic process	1.69	0.06	1.69	0.6	2.67	0.2	1.7	0.82	2.84	0.08	1.6	0.8	2.1	0.14	1.97	0	1.19	0.06	3.51	0	0.86	0.14	2.62	0.04	1.64	0.2	4.92	0	2.63	0.38
GO:0046467_membrane lipid biosynthetic process	0.8	0.36	0.94	0	1.56	0.88	1.37	0.9	1.42	0.48	1.77	0.74	1.32	0.86	2.74	0	2.08	0	1.46	0.04	1.95	0.04	1.86	0.16	2.01	0	3.16	0	1.84	0.3
GO:0046470_phosphatidylcholine metabolic process	4.28	0	1.44	0.48	1.75	0.58	1.01	0.9	1.48	0.46	0.75	0.02	1.4	0.66	0.81	0.22	0.71	0.32	1.36	0.48	1.67	0.74	1.35	0.88	0.51	0	1.99	0.2	1.71	0.44
GO:0046471_phosphatidylglycerol metabolic process	1.9	0.02	1.25	0.54	1.65	0.66	0.8	0.02	0.77	0.14	1.4	0.8	0.59	0.02	0.39	0.06	2.02	0.02	1.29	0.46	4.4	0.12	0.83	0.04	3.16	0.3	2.85	0.1	0.9	0.08
GO:0046473_phosphatidic acid metabolic process	0.83	0.4	2.84	0.1	1.55	0.68	1.96	0.48	1.23	0.72	1.7	0.64	0.85	0.08	0.77	0.22	2.05	0.06	1.92	0.16	1.75	0.5	0.57	0.02	5.32	0.06	3.21	0.04	1.99	0.36
GO:0046474_glycerophospholipid biosynthetic process	1.4	0	1.43	0.52	1.72	0.66	1.64	0.38	1.45	0.26	1.73	0.78	1.43	0.72	1.54	0	1.86	0	1.82	0	1.87	0.08	1.41	1	1.7	0.28	2.55	0	2.1	0
GO:0046483_heterocycle metabolic process	0.87	0	1.41	0	1.39	1	1.32	1	1.09	1	1.97	1	1.12	1	1.91	0	2.41	0	1.56	0	2.07	0	1.4	1	2.25	0	2.49	0	2.13	0
GO:0046486_glycerolipid metabolic process	2.12	0	1.52	0.28	2.18	0.24	1.16	0.86	1.71	0.06	1.36	1	1.93	0.18	1.42	0	0.98	1	2.57	0	1.66	0.04	1.45	0.9	1.03	1	2.54	0	2.14	0.02
GO:0046488_phosphatidylinositol metabolic process	1.02	0.46	1.65	0.16	1.71	0.56	1.8	0.3	1.49	0.28	1.4	0.94	1.55	0.42	1.41	0	2.25	0	1.7	0	1.85	0.1	1.02	0.98	2.24	0.08	2.73	0	2.23	0
GO:0046496_nicotinamide nucleotide metabolic process	0.83	0.26	0.96	0.14	1.25	0.98	0.81	0.02	1.01	0.9	1.8	0.82	0.67	0	2.1	0	2.23	0	2.11	0.04	2.68	0.02	1.06	0.92	1.93	0.1	3.06	0	2.06	0.28
GO:0046503_glycerolipid catabolic process	3.82	0.06	4.2	0.02	2.39	0.34	0.44	0.2	7.78	0	0.78	0.14	1.84	0.54	1.06	0.52	0.07	0	2.71	0.36	1.7	0.22	1.03	0.74	0.45	0.24	1.71	0.38	1.56	0.36
GO:0046513_ceramide biosynthetic process	1.06	0.38	1.56	0.46	1.08	0.88	2.06	0.28	1.86	0.3	1.78	0.6	1.22	0.68	2.26	0.1	2.47	0.14	1.34	0.38	1.71	0.24	1.59	0.44	2.49	0.06	4.68	0	1.88	0.32
GO:0046530_photoreceptor cell differentiation	1.52	0.12	1.74	0.56	2	0.3	1.51	0.48	1.04	0.84	1.79	0.6	2.68	0.32	1.7	0.14	1.96	0.24	2.38	0.18	2.21	0.14	2.42	0.38	4.59	0.1	1.95	0.52	2.17	0.04
GO:0046545_development of primary female sexual characteristics	2.05	0.02	1.13	0.8	1.54	0.94	1.04	0.9	1.42	0.48	2	0.62	1.37	0.82	3.1	0	1.91	0.08	2.51	0.1	2.38	0	1.92	0.3	2.49	0.06	2.25	0.08	2.37	0.34
GO:0046546_development of primary male sexual characteristics	1.08	0.14	1.62	0.04	1.95	0.28	1.8	0.46	1.92	0.02	1.86	0.44	1.19	0.22	3.55	0	4.04	0	4.99	0	1.59	0.18	1.87	0.2	2.47	0	1.93	0.1	4.2	0
GO:0046578_regulation of Ras protein signal transduction	1.14	0	1.67	0	1.61	1	2.25	0	1.6	0.06	2.3	0.34	1.16	1	2.63	0	5.05	0	2.32	0	1.81	0	1.52	0.84	2.59	0	4.23	0	4.5	0
GO:0046580_negative regulation of Ras protein signal transduction	0.49	0.06	0.84	0.08	0.62	0.02	0.71	0	0.8	0.04	1.39	0.92	0.53	0	1.46	0.2	1.35	0.02	0.83	0.22	1.11	0.86	0.76	0.04	1.11	0.8	1.55	0.08	1.43	0.72
GO:0046620_regulation of organ growth	1.5	0.3	1.16	0.58	1.1	0.88	1.67	0.62	1.64	0.46	1.91	0.84	1.02	0.8	2.12	0.08	3.34	0.12	4.79	0	1.45	0.48	1.24	0.88	1.26	0.64	1.9	0.08	2.66	0
GO:0046626_regulation of insulin receptor signaling pathway	0.83	0.42	1.25	0.52	1.64	0.62	2.73	0.22	1.13	0.76	2.28	0.48	1.5	0.58	1.28	0.36	1.47	0.02	1.52	0.24	1.31	0.64	1.02	0.86	1.01	0.82	0.65	0.04	3.23	0.02
GO:0046631_alpha-beta T cell activation	0.69	0.16	1.59	0.04	0.58	0.04	1.27	0.34	0.95	0.32	1.11	0.88	0.76	0.3	1	0.98	3.05	0	0.53	0.48	0.92	0.48	0.71	0.08	1.15	0.1	3.57	0	2.12	0.1
GO:0046632_alpha-beta T cell differentiation	0.57	0.12	1.44	0.18	0.47	0.04	0.77	0.16	0.69	0.08	0.81	0.08	0.59	0.26	0.89	0.72	3.02	0	0.53	0.38	0.89	0.42	0.69	0.06	1.01	0.2	4.07	0	1.75	0.32
GO:0046634_regulation of alpha-beta T cell activation	0.56	0.22	1.13	0.54	0.51	0.08	1.51	0.44	0.83	0.22	0.97	0.2	0.7	0.28	0.61	0.62	2.1	0	0.38	0.54	0.68	0.34	0.53	0.1	0.79	0.54	2.28	0.02	1.75	0.22
GO:0046635_positive regulation of alpha-beta T cell activation	0.57	0.24	1.32	0.34	0.53	0.04	1.28	0.64	0.89	0.24	1.05	0.84	0.63	0.16	0.69	0.58	3.13	0	0.57	0.44	0.84	0.22	0.73	0.18	0.91	0.4	3.55	0	2.07	0.32
GO:0046637_regulation of alpha-beta T cell differentiation	0.45	0.04	0.91	0.36	0.44	0.02	0.91	0.1	0.52	0.02	0.64	0.06	0.55	0.34	0.58	0.4	2.39	0	0.42	0.42	0.54	0.1	0.49	0.14	0.64	0.38	2.9	0.08	1.21	0.5
GO:0046638_positive regulation of alpha-beta T cell differentiation	0.43	0.32	1.08	0.62	0.38	0.02	0.84	0.18	0.58	0.04	0.54	0	0.51	0.12	0.56	0.5	2.81	0	0.34	0.5	0.55	0.22	0.46	0.06	0.74	0.48	4.6	0	1.42	0.66
GO:0046649_lymphocyte activation	0.58	0.02	1.45	0.04	0.69	0	1.49	0.62	1.26	0.98	0.88	0	0.83	0	1.01	0	2.09	0	0.64	0.16	0.94	0.26	0.61	0	1.25	0	3.11	0	2.53	0
GO:0046651_lymphocyte proliferation	0.64	0.1	1.21	0.52	0.78	0.02	1.4	0.3	1.03	0.92	0.9	0	0.96	0.34	0.84	0.92	2.43	0	0.61	0.16	0.87	0.54	0.52	0	0.99	0.72	3.68	0	2.25	0.02
GO:0046660_female sex differentiation	2.01	0	1.18	0.86	1.46	0.98	1.04	0.96	1.37	0.5	2.18	0.38	1.36	0.84	3.04	0	2.03	0.06	2.37	0.04	2.46	0	1.82	0.32	2.55	0.04	2.13	0.02	2.33	0.2
GO:0046661_male sex differentiation	1	0.2	1.54	0.06	2.23	0.14	2.02	0.22	1.67	0.12	2.04	0.42	1.24	0.26	3.61	0	4.13	0	5.2	0	1.77	0.06	1.89	0.2	2.5	0	1.44	0.14	4.27	0
GO:0046677_response to antibiotic	0.53	0.16	1.04	0.82	1.37	0.96	1.77	0.4	0.56	0.04	3.43	0.1	0.62	0.06	3.43	0	3.4	0	5.39	0	2.26	0.12	2.07	0.36	2.31	0.08	3.27	0.08	1.23	0.82
GO:0046683_response to organophosphorus	1.08	0.24	1.12	0.56	1.44	0.94	1.09	0.76	1.04	0.86	1.64	0.7	0.95	0.08	1.69	0	2.28	0.02	2.08	0.14	1.56	0.46	1.45	0.82	1.85	0.14	1.35	0.4	2.03	0.08
GO:0046686_response to cadmium ion	1	0.64	0.91	0.16	1.04	0.94	0.86	0	1.03	0.82	1.26	0.96	0.85	0.04	1.44	0.24	1.45	0.02	1.16	0.5	1.24	0.66	1.2	0.84	1.62	0.38	1.46	0.28	1.2	0.74
GO:0046700_heterocycle catabolic process	1.04	0	1.41	0.34	1.37	1	1.66	1	1.17	1	2.15	0.9	0.99	0	2.15	0	3.04	0	1.81	0	1.98	0	1.28	1	2.25	0	3.17	0	2.92	0
GO:0046717_acid secretion	0.94	0.52	0.56	0.12	1.24	0.82	1.32	0.78	0.84	0	1.12	0.9	1.08	0.84	0.72	0.44	1.21	0.28	2.62	0.1	0.86	0.1	1.03	0.76	1.63	0.52	0.75	0.42	0.75	0.04
GO:0046777_protein autophosphorylation	1.02	0.18	1.65	0.12	1.69	0.88	2.1	0.08	1.28	0.86	2.15	0.44	1.55	0.74	1.86	0	3.46	0	1.99	0	1.9	0	1.6	0.78	2.91	0	2.54	0	2.85	0
GO:0046782_regulation of viral transcription	0.78	0.12	1.41	0.48	1.78	0.62	0.88	0.04	0.76	0	2.85	0.14	1.12	0.96	2.1	0	1.47	0	1.09	0.5	2.64	0	1.81	0.48	1.85	0.06	2.58	0	1.85	0.26
GO:0046794_transport of virus	0.44	0	0.91	0.16	0.67	0	0.56	0	1.23	0.58	0.76	0	0.95	0.04	1.41	0.1	1.04	0.18	1.88	0.1	0.66	0	1.53	0.72	1.88	0.26	1.4	0.3	0.71	0
GO:0046822_regulation of nucleocytoplasmic transport	1	0.28	1.44	0.5	1.51	1	1.53	1	1.4	0.32	1.92	1	1.19	0.94	2.4	0	2.86	0	1.45	0.06	1.86	0.02	1.39	0.96	2.44	0	2.91	0	2.18	0
GO:0046823_negative regulation of nucleocytoplasmic transport	1.02	0.36	1.92	0.16	3.06	0.38	2.86	0.34	1.39	0.32	2.76	0.44	1.75	0.62	2.12	0	2.69	0	0.82	0.06	3.19	0	1.17	0.96	2.96	0.08	2.76	0	2.63	0
GO:0046824_positive regulation of nucleocytoplasmic transport	1.19	0.18	1.38	0.72	1.32	1	1.53	0.98	1.47	0.46	1.46	1	1.47	0.78	2.56	0	1.86	0.02	1.68	0.12	1.24	0.62	1.63	0.76	1.82	0.04	2.27	0.02	1.74	0.36
GO:0046847_filopodium assembly	0.51	0.08	1.35	0.5	2.23	0.28	4.85	0	1.95	0.02	1.94	0.56	1.59	0.42	1.54	0.28	3.33	0	1.4	0.14	1.53	0.44	1.04	0.9	1.1	0.78	1.78	0.14	4.24	0
GO:0046849_bone remodeling	1.6	0.02	1.29	0.44	2.2	0.16	1.17	0.9	0.83	0.04	1.26	1	1.75	0.16	2.39	0	2.11	0	3.15	0	2.05	0.1	1.12	0.86	2.32	0.08	2.42	0.04	2.89	0
GO:0046850_regulation of bone remodeling	1.02	0.32	1.75	0.3	0.64	0.24	1.4	0.78	0.48	0.04	0.52	0	0.73	0.16	2.06	0.08	3.91	0	4.93	0	1.35	0.5	0.89	0.36	1.87	0.44	4.46	0.02	3.62	0
GO:0046879_hormone secretion	0.62	0.04	1.23	0.76	0.95	0	1.48	0.64	1.48	0.4	1.57	0.98	1	0.02	1.22	0.06	1.34	0	1.87	0	0.99	0.02	1.24	0.88	1.66	0.06	1.56	0.16	1.45	0.52
GO:0046883_regulation of hormone secretion	0.64	0.08	1.35	0.6	1	0.94	1.61	0.46	1.74	0.12	1.78	0.8	0.99	0.02	1.29	0.04	1.35	0	1.96	0.02	0.99	0.04	1.14	0.68	1.6	0.22	1.96	0.08	1.52	0.58
GO:0046887_positive regulation of hormone secretion	1.01	0.12	1.63	0.36	1.41	0.92	1.42	0.78	1.54	0.22	1.33	0.74	1.74	0.62	1.13	0.28	1.35	0.1	3.22	0.02	1.19	0.68	1.25	0.38	1.25	0.68	2.39	0.12	2.15	0.06
GO:0046888_negative regulation of hormone secretion	0.42	0.08	1.45	0.58	1.62	0.72	2.17	0.22	3.39	0.08	1.99	0.24	1.44	0.68	2.21	0.08	3.25	0	2.51	0.18	1.35	0.58	1.99	0.5	2.7	0.12	4.04	0.1	1.8	0.42
GO:0046889_positive regulation of lipid biosynthetic process	2.72	0.18	1.18	0.52	1.67	0.6	1.13	0.78	0.73	0	1.66	0.92	0.87	0.02	2.98	0	0.61	0.42	2.6	0.2	1.64	0.38	1.83	0.6	1.08	0.74	2.63	0	3.92	0.12
GO:0046890_regulation of lipid biosynthetic process	3.05	0	0.99	0.24	2.67	0.38	0.86	0.2	1.29	0.7	2.19	0.56	1.78	0.42	2.26	0	1.29	0.06	5	0	2.35	0	1.91	0.24	1.58	0.36	1.93	0.06	2.79	0.06
GO:0046902_regulation of mitochondrial membrane permeability	0.95	0.48	1.98	0.08	2.97	0.06	2.84	0.14	1.63	0.2	2.73	0.36	2.6	0.02	1.79	0	2.71	0	1.35	0.16	2.29	0.04	1.64	0.58	2.28	0.04	2.79	0	2.69	0.02
GO:0046903_secretion	0.81	0.4	1.04	1	1.16	1	1.1	1	1	1	1.48	1	1.1	0.98	1.19	0	1.44	0	1.61	0	1.21	0.98	1.13	1	1.67	0	1.69	0	1.35	0.88
GO:0046907_intracellular transport	0.94	0.72	1.39	0.86	1.47	1	1.4	1	1.1	1	1.96	1	1.15	1	1.89	0	2.11	0	1.44	0	1.97	0	1.26	1	2.21	0	2.42	0	2.15	0
GO:0046916_cellular transition metal ion homeostasis	1.35	0.2	1.18	0.7	2.14	0.56	0.82	0.06	1.07	0.88	2.37	0.16	1.43	0.7	2.23	0.04	1.39	0	1.45	0.28	2.23	0.14	1.18	0.9	2.97	0.02	1.86	0.06	1.34	0.6
GO:0046928_regulation of neurotransmitter secretion	0.26	0.02	0.82	0.06	0.76	0.02	0.26	0	0.18	0	2.11	0.58	2.85	0.08	0.68	0.3	0.38	0.1	1.72	0.36	0.97	0.46	2.42	0.22	1.95	0.22	0.77	0.22	0.24	0.02
GO:0046942_carboxylic acid transport	1.3	0	1.09	0.7	1.84	0.54	2	0.62	1.59	0.68	1.09	1	1.25	0.86	1.1	0.18	1.65	0	1.4	0.32	1.68	0.38	1.3	0.92	1.34	0.86	2.16	0	1.74	0.84
GO:0048002_antigen processing and presentation of peptide antigen	0.83	0.14	1.31	0.82	2.04	0.44	1.18	0.98	0.97	0	1.95	0.98	1.71	0.22	1.86	0	1.89	0	1.74	0	2.09	0	1.68	0.26	2.48	0	3.08	0	1.57	0.68
[truncated: 1,060 more rows]
