# Supplementary material for: A systematic study on drug-response associated genes using baseline gene expressions of the Cancer Cell Line Encyclopedia
Source: Sci Rep. 2016 Mar 10;6:22811. doi: 10.1038/srep22811 (PMC4785360; doi:10.1038/srep22811)
Supplement: Supplementary Dataset S8 [file srep22811-s9.xls]

## Sheet: Sheet1
Supplementary Data S8. Ranking of modules defined by GO terms according to their association to sensitivity of 15 drugs
module	Nutlin-3	PD-0325901	PHA-665752	Paclitaxel	Panobinostat	RAF265	17-AAG	TAE684	TKI258	Topotecan	ZD-6474	AZD0530	AZD6244	Erlotinib	Lapatinib
GO:0000003_reproduction	2000	2323	1	1	1	1	618	2278	1	1	1	1072	2190	2220	1187
GO:0000018_regulation of DNA recombination	1444	767	1792	2	1566	2065	1828	1	2258	1536	1643	1520	671	1059	2180
GO:0000041_transition metal ion transport	466	1273	1793	2355	1827	873	2267	1806	1310	2	2355	929	866	1786	1924
GO:0000060_protein import into nucleus, translocation	447	857	1884	1889	2388	2	1968	1075	2	1715	2356	1	1615	1914	1963
GO:0000070_mitotic sister chromatid segregation	1581	1	2	2005	2	874	2357	253	1847	2324	2176	1521	1984	396	1722
GO:0000075_cell cycle checkpoint	2149	2389	3	3	3	3	2268	1702	3	3	2	354	2191	2317	2454
GO:0000077_DNA damage checkpoint	520	1429	4	4	4	4	2601	1703	4	4	3	2	1331	2318	2338
GO:0000079_regulation of cyclin-dependent protein serine/threonine kinase activity	389	2390	5	5	1660	5	2641	346	5	5	4	3	1985	1170	1243
GO:0000082_G1/S transition of mitotic cell cycle	2150	2	6	6	5	6	1	1356	6	6	5	2147	1	1	1
GO:0000086_G2/M transition of mitotic cell cycle	136	2391	7	7	1339	7	2774	465	7	7	6	4	1662	2319	2455
GO:0000096_sulfur amino acid metabolic process	1	1601	2469	2478	1207	1413	2	2	8	1852	2577	1024	1392	507	2096
GO:0000122_negative regulation of transcription from RNA polymerase II promoter	2151	2123	8	8	6	8	2602	2279	9	8	7	2382	1986	2320	2339
GO:0000165_MAPK cascade	1088	2392	9	9	7	9	3	1534	10	9	8	2268	2192	1030	1072
GO:0000184_nuclear-transcribed mRNA catabolic process, nonsense-mediated decay	2001	3	10	10	8	1957	4	3	1311	10	9	2449	2193	2321	2
GO:0000186_activation of MAPKK activity	2	904	11	11	9	10	5	1289	11	11	897	5	2	838	1671
GO:0000187_activation of MAPK activity	673	1708	12	12	1208	11	808	708	12	1537	1279	2516	1211	1957	2340
GO:0000209_protein polyubiquitination	1089	2222	13	13	10	875	6	2183	13	12	1280	6	2194	2322	2006
GO:0000226_microtubule cytoskeleton organization	2152	4	14	14	2166	12	809	537	14	13	10	477	2195	2	2456
GO:0000245_spliceosomal complex assembly	737	5	2146	15	1828	1610	1052	1753	1627	14	2814	7	3	397	3
GO:0000271_polysaccharide biosynthetic process	137	6	15	16	1567	13	810	1438	15	15	1479	983	1898	1596	1529
GO:0000278_mitotic cell cycle	2153	7	16	17	11	14	7	2280	16	16	11	1361	2196	3	4
GO:0000280_nuclear division	2154	8	17	1890	2839	15	1667	1439	17	17	1480	1957	2197	4	2457
GO:0000288_nuclear-transcribed mRNA catabolic process, deadenylation-dependent decay	285	9	18	18	12	16	619	2093	18	18	12	8	2072	1629	1118
GO:0000289_nuclear-transcribed mRNA poly(A) tail shortening	200	1602	19	19	13	17	811	4	19	19	13	585	1036	658	5
GO:0000291_nuclear-transcribed mRNA catabolic process, exonucleolytic	613	456	1484	20	1661	1058	2622	466	2483	20	1846	1025	1710	1958	662
GO:0000302_response to reactive oxygen species	1445	858	20	2100	1013	876	1743	1863	20	21	1281	2517	1823	2221	813
GO:0000375_RNA splicing, via transesterification reactions	2155	10	21	21	14	18	2768	2281	21	22	2799	2518	4	5	6
GO:0000377_RNA splicing, via transesterification reactions with bulged adenosine as nucleophile	2156	11	22	22	1014	19	2717	2282	22	23	2800	2485	5	6	7
GO:0000380_alternative mRNA splicing, via spliceosome	1051	1779	1885	2688	15	2623	8	938	2013	24	14	9	6	7	426
GO:0000387_spliceosomal snRNP assembly	138	12	2429	23	2389	20	620	5	23	2693	898	864	7	8	8
GO:0000398_mRNA splicing, via spliceosome	2157	13	23	24	16	21	2791	2283	24	25	2815	2568	8	9	9
GO:0000578_embryonic axis specification	1221	1032	2248	2101	1209	1059	9	538	2293	1853	1897	478	837	398	1073
GO:0000723_telomere maintenance	3	14	24	25	17	1204	10	1864	1628	26	1535	2486	9	10	10
GO:0000724_double-strand break repair via homologous recombination	1005	15	25	26	18	1317	1352	1005	25	27	15	731	2073	2222	11
GO:0000725_recombinational repair	922	349	26	27	19	22	1594	892	26	28	16	984	1987	2223	567
GO:0000737_DNA catabolic process, endonucleolytic	286	2324	27	28	1910	23	2392	2184	27	29	899	1600	2198	2146	568
GO:0000819_sister chromatid segregation	1132	2325	28	2183	1739	24	2466	6	1848	2589	2140	1837	2074	11	1334
GO:0000902_cell morphogenesis	2158	2393	29	29	20	25	11	2284	28	30	17	2639	2199	2323	12
GO:0000904_cell morphogenesis involved in differentiation	2159	2394	30	30	21	26	621	2285	29	31	18	10	2200	2324	13
GO:0000910_cytokinesis	852	16	31	31	2711	1205	1595	1704	30	32	900	1073	10	2325	1027
GO:0000956_nuclear-transcribed mRNA catabolic process	2160	17	32	32	22	27	12	7	31	33	19	2076	2201	2326	14
GO:0001101_response to acid	2002	2223	33	33	2657	2624	13	1865	1776	34	901	2269	2202	2224	2034
GO:0001501_skeletal system development	2161	2266	34	34	1015	1060	14	1916	32	35	2218	2640	2203	2225	427
GO:0001503_ossification	1133	2194	35	35	1210	1206	1247	1807	1141	36	1697	11	2204	2327	2290
GO:0001505_regulation of neurotransmitter levels	820	714	2470	2184	1911	1318	15	1398	1629	2110	20	2270	2205	12	15
GO:0001508_action potential	1090	978	1672	2450	2800	2137	1353	1116	2667	2804	2384	1252	1186	1679	1617
GO:0001523_retinoid metabolic process	201	1501	2702	2689	2216	2668	16	616	2807	2167	1644	732	1531	1060	16
GO:0001525_angiogenesis	2162	18	36	36	1912	28	2027	2286	33	37	2104	12	2206	2328	2458
GO:0001541_ovarian follicle development	320	859	1485	1891	1913	1319	1354	1399	1630	1538	1987	2383	1899	1597	1723
GO:0001558_regulation of cell growth	1762	2395	37	37	1016	29	17	2287	34	38	1282	2641	2075	13	2459
GO:0001568_blood vessel development	2163	19	38	38	1662	30	622	2288	35	39	2605	13	11	14	2460
GO:0001569_patterning of blood vessels	4	457	39	39	1340	2393	2428	1808	1631	1539	1358	733	12	508	1826
GO:0001570_vasculogenesis	1582	1962	2147	1892	2319	1758	1053	1478	1712	1540	2068	1489	1900	1812	1724
GO:0001649_osteoblast differentiation	2164	2267	40	40	23	2281	1596	1663	1142	40	2275	355	2207	2016	2341
GO:0001654_eye development	1279	2049	41	41	1017	31	2775	855	36	41	902	2384	946	15	428
GO:0001655_urogenital system development	2165	2124	42	42	24	1802	1355	1117	37	42	1942	479	1901	2147	2097
GO:0001656_metanephros development	1887	1462	1971	43	2739	1759	2467	617	1312	2736	1898	1451	838	1171	1582
GO:0001657_ureteric bud development	2166	1875	2041	2306	2605	1320	1248	1400	2466	2111	2759	14	1663	2329	2291
GO:0001658_branching involved in ureteric bud morphogenesis	1134	860	2148	2690	2575	877	18	2094	2504	2228	2385	796	13	509	17
GO:0001659_temperature homeostasis	1763	979	1794	2418	25	1611	2659	2027	1713	1716	1698	1452	282	1494	429
GO:0001666_response to hypoxia	1378	2396	43	44	26	1207	1668	2095	38	43	21	2519	2208	2330	2381
GO:0001667_ameboidal cell migration	1583	2224	44	45	27	32	19	1118	39	44	22	2642	1083	2148	2342
GO:0001676_long-chain fatty acid metabolic process	1888	1430	45	2573	1914	2703	2468	1327	2599	2708	2105	2271	819	1716	1786
GO:0001678_cellular glucose homeostasis	1519	768	2249	2307	1740	1803	812	2028	1632	45	2442	671	432	799	1217
GO:0001701_in utero embryonic development	1520	2125	46	46	1018	33	953	1809	40	46	23	2039	2209	2331	2382
GO:0001702_gastrulation with mouth forming second	1181	861	2727	2102	1663	2099	1518	939	2194	1854	1481	2040	1711	1846	981
GO:0001704_formation of primary germ layer	1446	980	47	47	28	1661	1165	539	41	47	903	2643	1115	659	935
GO:0001707_mesoderm formation	793	1118	48	1725	29	2394	813	509	1143	48	1988	356	994	399	814
GO:0001708_cell fate specification	1521	1745	49	48	1341	2238	1597	856	1951	2168	2651	15	839	1528	1618
GO:0001709_cell fate determination	1672	1181	50	2006	30	2571	2393	647	2294	2528	1536	480	1393	1813	745
GO:0001754_eye photoreceptor cell differentiation	715	1431	2089	2605	1342	1414	1598	857	1313	2791	1283	1561	905	1391	1155
GO:0001755_neural crest cell migration	139	350	2645	2308	2276	1845	20	467	1314	1717	1181	16	433	16	18
GO:0001756_somitogenesis	738	945	51	1726	1211	1486	2394	940	1526	2590	2141	17	548	755	982
GO:0001763_morphogenesis of a branching structure	2167	2268	52	49	31	1208	21	2096	42	49	1182	18	2210	2332	2343
GO:0001764_neuron migration	2003	2050	2523	2103	2470	2572	1249	1866	2484	2458	24	2520	364	17	19
GO:0001775_cell activation	2168	2397	53	50	2606	2596	22	8	43	50	25	797	14	1031	2461
GO:0001776_leukocyte homeostasis	696	1033	1795	51	1343	2239	2081	1030	2379	51	1183	1875	622	1113	2181
GO:0001816_cytokine production	2169	351	54	52	2107	2625	623	9	1633	52	1184	2337	2211	1680	2383
GO:0001817_regulation of cytokine production	2170	20	1486	53	2750	2763	23	10	1527	53	1537	586	15	1752	2462
GO:0001818_negative regulation of cytokine production	2171	769	1972	2104	2809	1061	1744	11	2635	2034	1989	985	365	1787	569
GO:0001819_positive regulation of cytokine production	2172	458	1796	54	2390	878	1166	2289	1528	54	2219	865	16	2226	2035
GO:0001822_kidney development	2173	823	55	55	32	1321	2642	709	1144	2529	2606	481	867	1651	2292
GO:0001824_blastocyst development	245	1876	56	2105	2721	1062	1897	1440	1714	1718	1482	482	783	2149	1028
GO:0001836_release of cytochrome c from mitochondria	1522	1668	2430	2769	2722	1063	1442	2097	2440	2530	2142	2385	995	2150	815
GO:0001837_epithelial to mesenchymal transition	2004	21	57	2007	1664	2626	954	1977	2048	2737	2801	19	2212	18	983
GO:0001838_embryonic epithelial tube formation	2174	1215	58	56	1019	1209	24	1441	1529	55	2106	2644	974	2227	2463
GO:0001841_neural tube formation	2005	1119	59	57	33	879	25	1867	1530	56	2652	2569	1116	2333	2464
GO:0001843_neural tube closure	1764	946	60	1893	1020	34	26	2290	2330	1855	2472	2645	623	2334	430
GO:0001885_endothelial cell development	853	459	61	58	1741	2066	2082	1174	1715	57	1056	734	1532	400	20
GO:0001889_liver development	287	1538	62	59	1568	880	814	254	1145	58	26	483	1013	969	663
GO:0001890_placenta development	288	1909	63	60	34	1662	815	618	44	59	27	1687	1902	1142	746
GO:0001892_embryonic placenta development	484	1274	64	61	1212	1712	1745	975	1777	60	28	1026	1238	947	747
GO:0001894_tissue homeostasis	2006	1560	65	62	1021	2002	2763	12	2084	61	1057	2041	1664	1598	1188
GO:0001895_retina homeostasis	321	1147	2601	2800	2427	1804	1898	347	1778	1856	1757	1838	784	1559	1156
GO:0001906_cell killing	821	1378	2774	1727	2778	1958	2189	1621	2716	2229	2607	1490	1533	1200	1619
GO:0001909_leukocyte mediated cytotoxicity	543	1242	2250	63	1915	1918	2469	1119	2532	62	2486	1562	1578	1652	1399
GO:0001910_regulation of leukocyte mediated cytotoxicity	501	1636	2179	2251	2576	2240	2269	911	2441	63	1990	2042	1903	1599	1189
GO:0001932_regulation of protein phosphorylation	2175	2398	66	64	35	35	1356	2291	45	64	29	1027	2213	2335	2465
GO:0001933_negative regulation of protein phosphorylation	822	2399	67	65	36	36	624	2292	46	65	30	2043	1824	1915	2036
GO:0001934_positive regulation of protein phosphorylation	968	2400	68	66	37	37	2226	1810	47	66	31	1491	2214	2228	1889
GO:0001935_endothelial cell proliferation	1379	2008	1487	2185	2350	1064	1443	2293	1634	2709	1758	357	1332	589	21
GO:0001936_regulation of endothelial cell proliferation	1673	2269	1488	67	2693	38	2313	13	1431	2747	1991	358	1534	590	22
GO:0001938_positive regulation of endothelial cell proliferation	1523	2087	2149	2356	2740	1322	1899	14	2085	2845	1483	359	1037	660	23
GO:0001942_hair follicle development	404	1120	69	68	1344	2543	1829	1580	1902	67	32	2004	366	948	431
GO:0001944_vasculature development	2176	22	70	69	1465	39	2736	2294	48	68	2143	20	2215	2336	2466
GO:0001947_heart looping	2007	1034	1886	2186	1213	1487	2429	348	1146	2325	1359	1028	785	756	24
GO:0001952_regulation of cell-matrix adhesion	1135	2270	71	70	1665	1065	1599	1249	1432	1541	1284	2450	1988	1717	1029
GO:0001954_positive regulation of cell-matrix adhesion	854	1963	1797	2008	1666	1323	1669	1031	1635	1542	1847	1958	1665	1718	984
GO:0001959_regulation of cytokine-mediated signaling pathway	1052	2009	72	71	1829	40	1167	1120	49	69	2330	1839	1427	1465	25
GO:0001974_blood vessel remodeling	739	1243	73	72	1214	2100	2395	540	1147	70	1699	1206	1270	1114	1583
GO:0001990_regulation of systemic arterial blood pressure by hormone	1182	634	2646	2588	2632	2606	1357	541	2668	2374	1943	1074	1989	1367	936
GO:0002009_morphogenesis of an epithelium	2177	2401	74	73	38	1760	27	2295	50	71	33	2646	2216	2337	2134
GO:0002011_morphogenesis of an epithelial sheet	1380	352	1489	1728	2471	1415	1168	1204	1849	2326	2298	484	283	19	816
GO:0002027_regulation of heart rate	1674	1932	2431	2009	2607	1549	2270	1479	1531	2489	1848	866	1579	1143	570
GO:0002028_regulation of sodium ion transport	1447	2088	2360	2759	2167	1066	625	1357	2505	2035	34	360	1761	401	432
GO:0002040_sprouting angiogenesis	855	635	75	2106	2472	1210	2028	255	1636	2844	35	21	1825	20	26
GO:0002053_positive regulation of mesenchymal cell proliferation	1675	905	2150	2643	1985	1888	2603	542	2229	2416	2719	1029	1394	591	433
GO:0002062_chondrocyte differentiation	1325	947	76	2010	1667	2395	1054	1622	2331	2375	1484	798	703	1653	1429
GO:0002064_epithelial cell development	1584	2126	1490	74	1830	2627	1519	1623	1148	2036	1417	2420	1302	1630	2210
GO:0002065_columnar/cuboidal epithelial cell differentiation	1448	353	2471	2644	2694	1713	1358	468	2014	1857	36	22	624	21	817
GO:0002088_lens development in camera-type eye	1280	770	2524	2419	1345	2169	2470	1917	2558	2809	2299	2148	1271	1529	1190
GO:0002200_somatic diversification of immune receptors	1006	557	1491	75	1916	2544	1969	349	2467	72	1185	1164	434	1368	1119
GO:0002204_somatic recombination of immunoglobulin genes involved in immune response	1524	715	2361	76	2168	1663	1359	15	2195	1543	1360	1876	367	1172	571
GO:0002208_somatic diversification of immunoglobulins involved in immune response	1281	771	2362	77	2277	1714	1055	16	2049	73	1593	1723	368	1115	818
GO:0002218_activation of innate immune response	2178	2326	77	78	39	2812	1056	2296	51	74	2331	2005	2217	2229	1964
GO:0002221_pattern recognition receptor signaling pathway	2179	2402	1798	2011	40	2813	1057	2297	52	75	1899	2421	17	2075	1857
GO:0002224_toll-like receptor signaling pathway	2180	2403	1673	79	41	2778	1250	2298	53	76	1645	2386	18	2151	1925
GO:0002228_natural killer cell mediated immunity	202	1244	1492	80	1831	1324	2271	674	2050	1544	1538	1165	1137	1495	985
GO:0002237_response to molecule of bacterial origin	2181	558	2363	81	2695	2309	1600	256	2051	77	2026	587	2218	1873	572
GO:0002244_hematopoietic progenitor cell differentiation	1889	1709	2617	82	2320	1919	1169	257	54	2671	1759	1321	1666	1654	2098
GO:0002250_adaptive immune response	5	716	2743	83	1346	1211	28	17	2468	78	1539	1406	19	800	1926
GO:0002252_immune effector process	2182	2089	78	84	42	2545	816	2299	55	79	37	1756	2219	757	2037
GO:0002253_activation of immune response	2183	23	79	85	43	2241	29	18	56	80	38	23	20	402	2247
GO:0002260_lymphocyte homeostasis	647	1637	80	86	1347	1325	1970	1146	2485	81	1285	1648	1363	1061	1890
GO:0002262_myeloid cell homeostasis	203	1638	1493	87	44	41	1900	675	57	2037	2220	1453	1395	1874	664
GO:0002263_cell activation involved in immune response	6	906	2042	88	1742	2205	1170	19	58	82	2107	1601	1494	758	986
GO:0002274_myeloid leukocyte activation	1091	460	2808	89	1022	2039	1520	710	59	1545	2653	1253	840	874	2099
GO:0002275_myeloid cell activation involved in immune response	674	354	2574	90	45	1488	2555	941	60	83	2357	986	590	1444	1490
GO:0002285_lymphocyte activation involved in immune response	7	1083	2180	91	1986	1920	817	20	2230	84	2069	735	500	1392	937
GO:0002286_T cell activation involved in immune response	8	981	2330	2107	1569	1715	1251	258	2052	2169	1900	799	369	970	665
GO:0002287_alpha-beta T cell activation involved in immune response	1183	1182	2728	92	2108	2170	30	579	2231	2642	2531	930	672	1004	573
GO:0002292_T cell differentiation involved in immune response	1449	1148	2744	93	2351	2003	626	424	2259	2672	2487	931	673	1032	434
GO:0002293_alpha-beta T cell differentiation involved in immune response	1450	1035	2779	2012	2109	2040	31	469	2122	2531	2386	1115	591	1033	666
GO:0002294_CD4-positive, alpha-beta T cell differentiation involved in immune response	1092	948	2666	1729	2217	1959	627	510	2086	2673	2245	672	501	971	27
GO:0002312_B cell activation involved in immune response	246	907	2703	94	2554	1550	32	21	2442	85	1058	1877	435	1173	1030
GO:0002366_leukocyte activation involved in immune response	9	824	2331	95	2352	2206	955	22	1532	86	2144	1522	1396	839	1218
GO:0002367_cytokine production involved in immune response	140	1463	2618	2777	2169	1416	2314	350	2196	2170	2410	1913	841	1201	2007
GO:0002376_immune system process	2184	2404	81	96	46	42	33	23	61	87	39	24	2220	949	2467
GO:0002377_immunoglobulin production	141	636	2729	1894	2321	1417	628	24	2295	88	1485	1166	502	1421	819
GO:0002429_immune response-activating cell surface receptor signaling pathway	1451	355	82	97	47	1212	1521	25	62	89	40	25	284	22	1827
GO:0002431_Fc receptor mediated stimulatory signaling pathway	467	1964	83	98	48	43	818	1290	63	90	41	588	947	23	2038
GO:0002433_immune response-regulating cell surface receptor signaling pathway involved in phagocytosis	289	2160	84	99	49	44	34	826	64	91	42	589	906	24	1891
GO:0002437_inflammatory response to antigenic stimulus	468	1245	2364	1895	1987	2494	2675	511	1779	92	2108	1454	1535	1393	1335
GO:0002440_production of molecular mediator of immune response	10	908	2551	1730	1570	1489	819	26	2533	93	1286	2077	21	1116	1157
GO:0002443_leukocyte mediated immunity	2008	1639	2730	100	1571	1612	629	27	1780	94	2177	1254	2076	592	1244
GO:0002444_myeloid leukocyte mediated immunity	770	356	2575	101	50	1761	1601	1291	65	95	2246	932	503	1086	1245
GO:0002449_lymphocyte mediated immunity	2185	1036	2784	2840	51	1067	35	28	2600	1546	1992	1322	285	1005	1430
GO:0002455_humoral immune response mediated by circulating immunoglobulin	923	1246	2619	2760	2278	1418	1058	470	2296	2810	2109	1030	1084	1174	1297
GO:0002456_T cell mediated immunity	1381	637	2620	2834	1668	2669	820	471	2015	2230	2560	1323	674	1247	1787
GO:0002460_adaptive immune response based on somatic recombination of immune receptors built from immunoglobulin superfamily domains	142	638	2493	102	1215	1490	36	29	2380	1547	1849	1563	22	759	1584
GO:0002474_antigen processing and presentation of peptide antigen via MHC class I	2186	1121	85	103	52	1491	821	827	66	96	2749	1602	1667	2230	2248
GO:0002478_antigen processing and presentation of exogenous peptide antigen	2187	1247	86	104	53	45	1360	1006	67	97	2578	2338	1303	2231	28
GO:0002479_antigen processing and presentation of exogenous peptide antigen via MHC class I, TAP-dependent	2188	1710	87	105	54	1889	1361	942	68	98	2750	1878	1904	593	2211
GO:0002495_antigen processing and presentation of peptide antigen via MHC class II	1222	1640	88	106	1832	46	37	619	69	99	1594	2521	739	2338	29
GO:0002504_antigen processing and presentation of peptide or polysaccharide antigen via MHC class II	890	1669	89	107	2055	47	822	425	70	100	1595	2451	704	2232	30
GO:0002520_immune system development	2189	2195	90	108	2391	48	38	30	71	101	43	361	2221	1496	2135
GO:0002521_leukocyte differentiation	2190	357	91	109	2353	2171	630	31	72	102	44	26	23	1283	2468
GO:0002526_acute inflammatory response	367	1149	2793	2606	2170	2457	39	1205	73	2038	1901	1324	1117	909	667
GO:0002562_somatic diversification of immune receptors via germline recombination within a single locus	856	909	92	110	1572	2396	1830	2098	2407	103	904	1075	549	1445	1246
GO:0002573_myeloid leukocyte differentiation	1326	825	1674	111	1348	1762	1746	2099	1149	1548	1059	362	1333	875	574
GO:0002576_platelet degranulation	290	1183	2251	2691	1988	2397	40	32	2717	2459	1287	590	1580	760	668
GO:0002637_regulation of immunoglobulin production	390	1037	2404	2556	2171	1326	2695	33	1637	2171	1596	1207	740	1202	1788
GO:0002673_regulation of acute inflammatory response	291	1150	2525	2252	2577	2242	2134	580	2162	2753	2178	1523	907	950	1620
GO:0002682_regulation of immune system process	2191	2405	93	112	55	1664	41	34	74	104	45	27	2222	25	2249
GO:0002683_negative regulation of immune system process	2192	2010	2822	113	1216	2628	631	35	1533	1549	2488	1524	24	1006	2384
GO:0002684_positive regulation of immune system process	2193	24	94	114	56	2398	42	36	75	105	46	363	25	761	2293
GO:0002685_regulation of leukocyte migration	771	949	1799	115	2110	2101	2745	648	1150	2556	1361	1959	675	972	1368
GO:0002687_positive regulation of leukocyte migration	891	1122	2252	1731	2392	2067	2135	943	1151	2327	47	1789	948	1144	1585
GO:0002688_regulation of leukocyte chemotaxis	1007	1313	1973	1732	2393	1960	2604	1052	1152	1945	1799	1879	996	1034	1491
GO:0002690_positive regulation of leukocyte chemotaxis	969	1216	2680	116	2172	2102	2471	1175	1433	1719	1597	1688	1038	973	1298
GO:0002694_regulation of leukocyte activation	2194	639	2841	117	1743	1665	632	37	1638	106	48	867	26	1175	2294
GO:0002695_negative regulation of leukocyte activation	1382	1400	2667	118	1466	2207	1171	38	1434	2112	2411	2305	625	974	1892
GO:0002696_positive regulation of leukocyte activation	1223	559	95	119	2801	1846	1602	39	2793	107	49	1208	27	1466	2344
GO:0002697_regulation of immune effector process	2195	1275	2602	120	1467	1068	1059	40	2469	1550	1288	2339	436	1117	2136
GO:0002698_negative regulation of immune effector process	292	1561	2494	2750	1573	1551	43	1664	2016	2738	1700	1362	786	1203	1893
GO:0002699_positive regulation of immune effector process	1327	1603	2647	1896	1989	2172	1444	41	2718	1551	1486	1116	550	1145	1789
GO:0002700_regulation of production of molecular mediator of immune response	247	1379	2365	2357	1990	1069	1747	259	2053	2113	1598	800	787	1394	1530
GO:0002703_regulation of leukocyte mediated immunity	892	1184	2681	2013	1468	2068	1362	42	2260	108	2179	1564	923	1007	1672
GO:0002705_positive regulation of leukocyte mediated immunity	675	1401	2288	2505	1744	2282	1831	1442	2470	1858	2027	1724	626	1530	1927
GO:0002706_regulation of lymphocyte mediated immunity	893	1314	2576	2557	1023	1847	1252	43	2381	2172	1993	1455	788	1146	1647
GO:0002708_positive regulation of lymphocyte mediated immunity	614	1464	2432	2653	1917	2208	2136	1480	2408	1552	2221	1790	705	1600	1894
GO:0002709_regulation of T cell mediated immunity	1224	640	2366	2738	1349	2495	633	351	2443	1720	2387	2149	504	1222	1725
GO:0002712_regulation of B cell mediated immunity	485	1344	2526	2558	1350	2103	956	44	2197	1553	2180	1286	627	1035	1673
GO:0002718_regulation of cytokine production involved in immune response	204	1641	2332	2707	1833	1552	2660	472	2559	1946	2532	1914	789	1223	1895
GO:0002753_cytoplasmic pattern recognition receptor signaling pathway	1452	25	1675	2108	2526	881	44	1176	2017	2643	2608	1565	286	26	2100
GO:0002755_MyD88-dependent toll-like receptor signaling pathway	2196	26	2289	1733	57	2597	1522	2029	76	109	2300	2272	28	1959	1531
GO:0002756_MyD88-independent toll-like receptor signaling pathway	1282	1877	2552	121	2394	1327	1445	1868	77	110	2388	2387	757	2339	435
GO:0002757_immune response-activating signal transduction	2197	27	96	122	58	1716	45	45	78	111	50	28	29	510	2064
GO:0002758_innate immune response-activating signal transduction	2198	2406	1676	123	59	2830	1172	2300	79	112	2181	2198	2223	2152	2182
GO:0002761_regulation of myeloid leukocyte differentiation	405	1248	1494	124	60	882	1971	1206	1315	113	1289	987	1495	1224	987
GO:0002762_negative regulation of myeloid leukocyte differentiation	648	560	1495	2420	1024	883	2227	870	1639	1947	2182	1167	551	511	1492
GO:0002763_positive regulation of myeloid leukocyte differentiation	566	1642	1677	2109	1217	2104	1253	426	1903	1859	1186	1287	1364	801	1431
GO:0002764_immune response-regulating signaling pathway	2199	2407	97	125	61	1213	46	46	80	114	51	29	30	403	2039
GO:0002768_immune response-regulating cell surface receptor signaling pathway	2009	28	98	126	2842	1070	634	47	81	115	52	30	31	27	1828
GO:0002790_peptide secretion	2010	358	2214	1734	1669	49	823	1358	1850	2114	2301	1915	32	1497	1247
GO:0002791_regulation of peptide secretion	1525	29	2367	2187	1574	884	1254	1754	2018	1948	2533	1916	287	1467	1158
GO:0002792_negative regulation of peptide secretion	740	1604	2433	2533	2111	1214	957	912	2054	1554	905	933	1762	1395	748
GO:0002793_positive regulation of peptide secretion	322	561	2527	2770	2112	1071	1446	711	2232	2754	1540	1649	1826	1531	1829
GO:0002819_regulation of adaptive immune response	344	1502	2333	1735	1469	1717	635	260	2486	2173	2332	1840	552	951	1726
GO:0002821_positive regulation of adaptive immune response	544	1809	2290	2421	1834	2343	1173	1811	2506	116	1701	1363	505	1631	1586
GO:0002822_regulation of adaptive immune response based on somatic recombination of immune receptors built from immunoglobulin superfamily domains	486	1345	2291	1736	1470	1848	636	48	2409	2115	2276	1603	553	910	1695
GO:0002824_positive regulation of adaptive immune response based on somatic recombination of immune receptors built from immunoglobulin superfamily domains	676	1711	2368	2589	1835	2670	824	1665	2616	117	2145	1757	437	1560	1555
GO:0002831_regulation of response to biotic stimulus	2011	2271	2682	127	1218	885	2472	2030	2680	118	1760	2487	592	2233	2040
GO:0002889_regulation of immunoglobulin mediated immune response	521	1249	2603	1897	1745	1961	825	49	2444	1860	2183	1407	758	1468	1532
GO:0002920_regulation of humoral immune response	924	1217	2731	2632	2428	1072	2525	261	1851	2174	2247	801	1118	1314	820
GO:0003002_regionalization	2200	2225	99	128	62	50	2796	2100	82	119	53	1604	1138	2076	988
GO:0003006_developmental process involved in reproduction	1184	1810	100	129	63	886	1060	1705	83	120	54	2647	1536	2340	1587
GO:0003007_heart morphogenesis	2012	30	101	130	64	1718	2430	1076	1640	121	906	2488	2224	1225	1858
GO:0003008_system process	2201	359	102	131	65	2764	47	2301	1153	122	2389	2648	1496	2341	2469
GO:0003012_muscle system process	1585	1933	103	132	1219	887	1523	2031	84	1721	1418	2452	1763	1960	31
GO:0003013_circulatory system process	2202	1465	104	133	66	1962	1670	1812	85	1555	1362	1076	1334	802	1756
GO:0003014_renal system process	857	717	1974	2677	2056	2546	1174	893	2332	2805	2248	1725	1059	2153	1896
GO:0003015_heart process	1136	1503	105	134	2113	2209	958	1755	2410	1722	1060	31	1060	1226	669
GO:0003018_vascular process in circulatory system	1328	1605	1678	135	67	1328	1175	1624	86	2328	1599	988	1616	1087	2008
GO:0003044_regulation of systemic arterial blood pressure mediated by a chemical signal	1676	461	2434	2253	2114	2688	1748	676	2732	2329	2473	1566	288	1284	1120
GO:0003073_regulation of systemic arterial blood pressure	1677	2272	106	2188	2173	2671	2315	1535	2560	2175	2184	1325	1827	1118	1648
GO:0003143_embryonic heart tube morphogenesis	11	1315	2181	2110	1025	1492	2725	543	1952	2039	2249	1209	1581	1396	938
GO:0003151_outflow tract morphogenesis	1329	2051	1496	2506	1351	2310	1972	712	2163	1949	1761	2078	1497	1344	939
GO:0003156_regulation of organ formation	1283	1402	1679	2534	1352	2210	2661	713	1781	2490	2534	673	1039	512	821
GO:0003158_endothelium development	677	562	107	2014	1991	1849	2228	1292	1154	1556	55	1758	1428	762	749
GO:0003205_cardiac chamber development	1890	2408	108	136	68	2496	2029	262	1435	123	907	2570	1617	1532	2183
GO:0003206_cardiac chamber morphogenesis	1586	2196	109	137	69	2243	2431	649	1716	124	1061	2422	1712	1601	2101
GO:0003208_cardiac ventricle morphogenesis	1008	1504	110	2309	1026	1215	2083	714	2233	2040	1762	1791	997	1561	436
GO:0003229_ventricular cardiac muscle tissue development	794	1123	1680	2015	1027	2173	2272	2032	2636	2231	1487	1726	759	1227	1432
GO:0003231_cardiac ventricle development	1453	2273	111	138	1028	2704	2137	512	1953	1861	1541	1880	628	1875	750
GO:0003254_regulation of membrane depolarization	1225	360	1887	2111	2218	1763	1061	352	1534	2491	2443	934	33	1119	1336
GO:0003279_cardiac septum development	2203	563	1681	1737	1746	2283	2084	677	1717	125	2609	364	34	28	437
GO:0003281_ventricular septum development	1587	31	2253	2016	2395	2458	2396	1401	2333	2591	2654	674	35	594	874
GO:0003300_cardiac muscle hypertrophy	1093	718	2528	2678	1992	2429	2229	50	2719	2822	1994	1727	790	1120	875
GO:0003382_epithelial cell morphogenesis	1009	1712	112	139	1747	51	1603	1756	87	126	2333	802	1014	1681	32
GO:0003407_neural retina development	205	1780	2775	1738	2633	1613	1447	776	1155	2116	1944	803	760	1469	1121
GO:0005975_carbohydrate metabolic process	2204	2409	113	140	70	52	48	2302	88	127	56	2649	2225	2342	2470
GO:0005976_polysaccharide metabolic process	143	361	114	141	1029	53	959	1207	89	128	1290	485	2226	1470	1369
GO:0005977_glycogen metabolic process	632	2197	1497	142	71	54	2526	944	90	129	1646	1168	1905	1814	751
GO:0005978_glycogen biosynthetic process	368	462	2683	143	1220	888	1671	1443	1156	1723	1902	1408	1764	2154	1830
GO:0005996_monosaccharide metabolic process	2205	2327	115	144	72	1073	49	2303	1904	130	908	2571	1429	2234	2102
GO:0006006_glucose metabolic process	1765	2274	116	145	73	55	50	2304	1157	131	1187	2306	1713	2077	2212
GO:0006007_glucose catabolic process	1454	463	117	1739	2429	889	2505	263	1535	2492	2070	1689	506	404	670
GO:0006022_aminoglycan metabolic process	1678	2161	118	146	1670	1216	1363	1536	1852	1557	2302	591	1668	29	33
GO:0006023_aminoglycan biosynthetic process	1226	1842	1682	2254	1836	1850	1524	1402	1641	1862	2071	804	1765	30	2295
GO:0006024_glycosaminoglycan biosynthetic process	1053	1606	1683	1898	1918	1666	1525	1293	1782	2041	2028	1210	1714	405	2250
GO:0006026_aminoglycan catabolic process	1227	641	2090	1899	1837	2004	1364	473	1642	1724	1850	868	438	406	752
GO:0006027_glycosaminoglycan catabolic process	823	564	2182	2112	1671	1921	1365	353	1718	1950	1600	1077	36	702	822
GO:0006029_proteoglycan metabolic process	2013	362	1684	1900	2473	1851	1255	2185	1536	2232	1702	1078	370	407	876
GO:0006040_amino sugar metabolic process	1383	2011	2254	2714	2279	1719	2138	1918	2164	2117	909	736	1239	408	1337
GO:0006066_alcohol metabolic process	2206	1811	1498	147	74	2607	51	2101	2820	132	1903	2423	1582	2155	2041
GO:0006073_cellular glucan metabolic process	858	2127	1499	148	75	890	2230	1007	91	133	1851	869	1766	1602	989
GO:0006081_cellular aldehyde metabolic process	323	1746	2529	2358	2354	2459	2316	650	2617	2460	1542	675	1537	1788	1533
GO:0006082_organic acid metabolic process	2207	2226	119	149	76	56	52	2305	92	134	910	2650	2227	31	2471
GO:0006090_pyruvate metabolic process	925	1747	120	1901	2658	1667	1256	474	2198	1863	1945	1881	1430	703	1122
GO:0006091_generation of precursor metabolites and energy	2208	2410	121	150	2396	1852	2662	2306	2199	135	1543	32	2228	2343	34
GO:0006094_gluconeogenesis	795	642	122	1740	2280	1853	1749	427	1853	2042	2579	1960	761	661	35
GO:0006096_glycolysis	1766	464	1800	1902	2634	1419	1448	264	1643	2674	2655	1690	37	513	36
GO:0006109_regulation of carbohydrate metabolic process	545	2012	123	151	77	57	2584	2102	93	136	57	805	1085	514	37
GO:0006112_energy reserve metabolic process	772	2411	124	152	78	1074	1901	1625	94	137	911	365	1212	1285	1757
GO:0006119_oxidative phosphorylation	2209	1965	125	2820	1030	1075	2030	51	95	2836	2760	33	38	32	38
GO:0006120_mitochondrial electron transport, NADH to ubiquinone	633	1038	126	2017	1838	2430	2139	1978	1316	2675	2444	366	39	2078	39
GO:0006139_nucleobase-containing compound metabolic process	2210	2412	127	153	79	58	53	2307	96	138	58	34	2229	2344	2472
GO:0006140_regulation of nucleotide metabolic process	546	2413	128	154	80	1076	2696	2186	97	139	59	1409	2230	515	2345
GO:0006144_purine nucleobase metabolic process	1054	2013	129	155	2219	2105	1366	1444	2534	140	912	367	2077	1753	575
GO:0006152_purine nucleoside catabolic process	1679	2414	130	156	81	59	54	2308	98	141	60	1961	2231	1228	2213
GO:0006163_purine nucleotide metabolic process	2211	2415	131	157	82	60	2806	2309	99	142	61	2199	2232	2345	2473
GO:0006164_purine nucleotide biosynthetic process	1891	1878	2091	2793	83	2779	826	1979	2411	2275	1763	935	40	2079	438
GO:0006171_cAMP biosynthetic process	1588	1748	1888	2559	1748	891	1367	1403	2583	2755	2489	1364	593	704	439
GO:0006184_GTP catabolic process	567	2416	132	158	84	61	55	2310	100	143	62	1288	2233	33	1790
GO:0006195_purine nucleotide catabolic process	1767	2417	133	159	85	62	56	2311	101	144	63	2388	2234	1632	2474
GO:0006200_ATP catabolic process	2212	32	134	160	1672	63	1604	2187	102	145	1188	2651	2235	34	40
GO:0006206_pyrimidine nucleobase metabolic process	1455	363	1975	1741	2723	2573	637	265	2535	2616	1419	1605	289	35	1621
GO:0006213_pyrimidine nucleoside metabolic process	1384	2014	1500	161	1353	1077	2358	1757	1719	146	1291	1606	1618	2156	2214
GO:0006220_pyrimidine nucleotide metabolic process	894	1643	135	162	1354	64	1257	1919	1783	147	1647	1365	842	2080	2042
GO:0006259_DNA metabolic process	2213	33	136	163	86	65	57	2312	103	148	64	486	2236	36	41
GO:0006260_DNA replication	2214	34	137	164	87	66	58	1328	104	149	65	1117	41	37	42
GO:0006261_DNA-dependent DNA replication	2215	35	138	165	88	1890	59	745	105	150	913	1792	42	38	43
GO:0006271_DNA strand elongation involved in DNA replication	12	364	139	166	89	2722	1176	1329	2471	151	2072	592	43	39	44
GO:0006275_regulation of DNA replication	1589	36	140	167	90	892	1258	266	106	152	66	368	2078	2346	1897
GO:0006281_DNA repair	2216	37	141	168	91	67	60	2313	107	153	67	1211	2237	40	45
GO:0006282_regulation of DNA repair	678	38	142	169	1355	2174	2359	1706	1436	154	68	989	1498	41	1460
GO:0006283_transcription-coupled nucleotide-excision repair	13	2162	1889	1742	92	2574	1177	1537	2536	155	2358	35	2238	42	46
GO:0006284_base-excision repair	2217	39	2151	170	1031	1553	960	1581	1437	156	2146	487	44	43	47
GO:0006289_nucleotide-excision repair	2218	2418	1501	171	93	2005	638	894	1438	157	2334	2079	2239	44	48
GO:0006302_double-strand break repair	2219	2419	143	172	94	68	961	2188	108	158	69	2389	2240	2347	49
GO:0006304_DNA modification	206	1879	1685	173	1032	1078	1750	1359	1439	159	1292	1492	1499	1498	1123
GO:0006305_DNA alkylation	207	1713	1686	1743	1033	69	2140	544	1537	1558	1062	1793	1272	705	1727
GO:0006306_DNA methylation	14	1644	1687	1744	1221	70	1902	475	109	160	1063	1794	1273	516	1534
GO:0006308_DNA catabolic process	406	40	144	174	1222	71	1751	2314	110	161	1648	2522	2241	2348	50
GO:0006310_DNA recombination	2220	41	145	175	95	893	61	2189	111	162	70	1118	45	517	51
GO:0006312_mitotic recombination	15	365	146	176	96	2175	827	1250	1854	1559	1995	870	46	45	52
GO:0006323_DNA packaging	2221	1539	147	2018	1839	1079	2085	1813	2834	1725	1488	2572	1906	46	53
GO:0006325_chromatin organization	16	2420	148	177	97	72	2360	2315	112	163	71	36	2242	2235	2475
GO:0006333_chromatin assembly or disassembly	2222	1346	149	178	1034	894	1449	2190	2784	164	72	2652	1990	2349	54
GO:0006334_nucleosome assembly	2223	772	1502	2817	98	2366	2718	1920	113	2777	1852	2424	1040	2350	55
GO:0006338_chromatin remodeling	144	2198	150	179	1223	73	2605	1666	114	165	73	1255	1619	2081	2251
GO:0006342_chromatin silencing	568	1380	2215	2019	2057	74	639	1077	2297	2043	2535	806	949	1499	1556
GO:0006351_transcription, DNA-templated	2224	2421	151	180	99	75	62	2316	115	166	74	37	2243	2351	2476
GO:0006352_DNA-templated transcription, initiation	569	42	152	181	1035	76	2746	1814	116	167	75	593	2244	2352	1535
GO:0006353_DNA-templated transcription, termination	2225	43	1503	182	1673	1217	1259	2317	2601	168	2816	990	47	47	56
GO:0006354_DNA-templated transcription, elongation	1526	2422	153	183	2635	77	63	1360	1317	169	2029	38	2245	48	2477
GO:0006355_regulation of transcription, DNA-templated	2226	2423	154	184	100	78	64	2318	117	170	76	39	2246	2353	2478
GO:0006357_regulation of transcription from RNA polymerase II promoter	2227	2424	155	185	101	79	962	2319	118	171	77	2573	2247	2354	2479
GO:0006360_transcription from RNA polymerase I promoter	926	1607	156	186	2115	1329	1062	1208	1318	1560	2656	594	48	2157	57
GO:0006364_rRNA processing	17	44	1688	187	102	2814	828	52	119	172	2761	2574	49	49	58
GO:0006366_transcription from RNA polymerase II promoter	2228	2425	157	188	103	80	65	2320	120	173	78	1962	2248	2355	2480
GO:0006367_transcription initiation from RNA polymerase II promoter	1010	45	158	189	1674	81	2556	1869	121	174	79	936	2249	2356	1338
GO:0006368_transcription elongation from RNA polymerase II promoter	391	2328	159	190	2636	82	1260	620	122	175	2030	1079	1828	2357	2252
GO:0006369_termination of RNA polymerase II transcription	2229	46	1801	191	104	1330	2031	2321	2602	176	2790	1493	50	50	59
GO:0006383_transcription from RNA polymerase III promoter	369	1347	160	192	2474	895	963	1870	2165	177	2185	2119	1365	2017	440
GO:0006396_RNA processing	2230	47	161	193	105	83	2676	2322	123	178	1544	2575	2250	51	60
GO:0006397_mRNA processing	649	48	162	194	106	84	2776	2323	124	179	80	1525	2251	2358	61
GO:0006399_tRNA metabolic process	2231	49	163	195	2829	2399	2585	53	2794	180	2817	2576	2252	52	62
GO:0006401_RNA catabolic process	2232	50	164	196	107	85	66	2324	125	181	81	1917	2253	2158	63
GO:0006402_mRNA catabolic process	2233	51	165	197	108	86	67	54	126	182	82	2273	2254	2359	64
GO:0006403_RNA localization	2234	52	166	198	2355	1554	2557	2325	2681	183	2580	2307	51	53	65
GO:0006405_RNA export from nucleus	2235	53	167	199	1036	1331	640	2326	2808	184	2390	2150	52	54	66
GO:0006406_mRNA export from nucleus	2236	54	168	200	1356	1555	829	2191	2809	185	2490	2200	53	55	67
GO:0006412_translation	2237	55	169	201	109	87	68	2327	127	186	83	2653	2255	2360	68
GO:0006413_translational initiation	2238	56	170	202	110	2497	69	2328	1158	187	84	2523	2256	2361	69
GO:0006414_translational elongation	2239	57	171	203	111	2723	70	55	1720	188	85	2489	2257	2362	70
GO:0006415_translational termination	2240	58	172	204	1037	2650	71	56	1721	2044	86	2577	2258	2236	71
GO:0006417_regulation of translation	1768	2426	173	205	112	88	964	2329	128	189	87	2308	2259	2363	2253
GO:0006418_tRNA aminoacylation for protein translation	1527	2275	1689	1745	113	2069	1903	2033	2055	190	2762	1918	1620	2018	753
GO:0006446_regulation of translational initiation	1892	1966	1690	2113	114	1668	1672	2103	2487	2676	1064	2201	2079	2364	72
GO:0006457_protein folding	1769	366	174	206	2502	89	2606	2192	1538	191	2678	2654	2080	2365	73
GO:0006458_'de novo' protein folding	1893	2163	175	2726	115	2575	2719	267	2733	2461	914	595	2081	2366	754
GO:0006461_protein complex assembly	2241	2427	176	207	116	90	72	2330	129	192	88	1919	2260	2367	2481
GO:0006464_cellular protein modification process	2242	2428	177	208	117	91	73	2331	130	193	89	871	2261	2368	2482
GO:0006468_protein phosphorylation	2243	2429	178	209	118	92	1752	2332	131	194	90	807	2262	2369	2385
GO:0006469_negative regulation of protein kinase activity	773	2329	179	210	119	93	830	2104	132	195	91	596	1715	911	2103
GO:0006470_protein dephosphorylation	18	2430	180	211	120	94	1368	2034	133	196	92	872	2263	518	441
GO:0006473_protein acetylation	19	59	181	212	121	95	1450	976	134	197	93	597	2264	2370	2184
GO:0006475_internal protein amino acid acetylation	145	60	182	213	122	96	1605	746	135	198	94	40	2082	2082	2137
GO:0006476_protein deacetylation	895	1749	2745	214	2766	97	965	268	136	199	2763	369	706	2083	2104
GO:0006479_protein methylation	650	61	183	215	2397	98	2231	2333	137	200	1545	2453	2265	2371	1965
GO:0006486_protein glycosylation	970	2330	184	216	123	2176	74	1294	138	201	2610	41	1767	56	2483
GO:0006487_protein N-linked glycosylation	796	62	185	217	124	2367	831	1078	139	202	2818	42	2083	57	2138
GO:0006488_dolichol-linked oligosaccharide biosynthetic process	1330	1781	2369	2389	2174	1963	2273	354	2507	203	1189	370	676	58	877
GO:0006493_protein O-linked glycosylation	896	1151	186	218	1840	2765	75	57	140	1561	915	1212	1431	1916	1898
GO:0006497_protein lipidation	2244	1910	2684	2794	2767	2244	76	2105	2669	204	2764	43	1538	59	74
GO:0006505_GPI anchor metabolic process	20	719	2370	2810	1224	2724	1451	1147	1159	205	2611	44	1621	1655	940
GO:0006506_GPI anchor biosynthetic process	21	720	2183	2761	1357	2743	1526	977	1319	206	2679	45	1304	1682	576
GO:0006508_proteolysis	1770	2431	187	219	125	99	77	2334	141	207	95	1795	1366	2372	2484
GO:0006509_membrane protein ectodomain proteolysis	1011	465	1976	220	1038	1922	1832	1980	1320	208	1363	1289	507	2019	1696
GO:0006511_ubiquitin-dependent protein catabolic process	522	2432	188	221	1919	100	78	2335	142	209	96	46	2266	2373	2485
GO:0006513_protein monoubiquitination	1284	367	189	222	2741	101	79	1295	143	210	1853	937	2084	409	1536
GO:0006518_peptide metabolic process	2245	643	2405	2114	2175	2725	2086	2193	2767	2827	2776	737	1829	60	671
GO:0006520_cellular amino acid metabolic process	2246	1670	190	223	126	102	80	2336	144	211	2250	2490	975	2374	2486
GO:0006521_regulation of cellular amino acid metabolic process	1771	1316	1504	224	127	103	1673	803	145	212	1996	1119	1539	2375	2065
GO:0006575_cellular modified amino acid metabolic process	1456	2276	191	1746	128	2705	81	2337	2768	2176	2802	2006	2267	61	442
GO:0006576_cellular biogenic amine metabolic process	2247	1843	2371	2590	2058	2831	82	2194	146	2417	2277	1410	1432	2237	1758
GO:0006584_catecholamine metabolic process	1012	1505	1691	2020	2059	1854	1674	1296	2356	2418	97	1120	439	1656	443
GO:0006605_protein targeting	2248	63	192	225	129	104	641	2338	147	213	98	1841	2268	2376	2487
GO:0006606_protein import into nucleus	2249	2277	193	226	1358	896	1527	2339	148	214	99	2080	2269	2238	2139
GO:0006611_protein export from nucleus	146	2015	194	227	2116	105	1833	1582	149	215	100	47	1716	706	1248
GO:0006612_protein targeting to membrane	2250	64	195	228	1039	2211	83	2340	150	1726	101	2340	2270	2377	75
GO:0006613_cotranslational protein targeting to membrane	1894	65	196	229	130	2651	84	2341	1440	1864	102	2578	2271	2378	76
GO:0006614_SRP-dependent cotranslational protein targeting to membrane	1895	66	197	230	131	2608	85	2342	1321	1562	103	2579	2272	2379	77
GO:0006626_protein targeting to mitochondrion	2251	1911	1977	231	132	2766	1753	58	151	2177	2632	48	1768	62	78
GO:0006629_lipid metabolic process	2252	2199	198	232	133	106	86	1008	1160	216	104	2274	2273	2380	878
GO:0006631_fatty acid metabolic process	2014	2278	199	233	134	2629	87	2195	2234	217	1703	2524	1907	2381	2386
GO:0006633_fatty acid biosynthetic process	2015	1912	200	234	1471	2460	1834	1404	2056	2118	2359	738	1717	2020	2254
GO:0006635_fatty acid beta-oxidation	1228	2090	1692	2021	135	2630	88	1445	2357	1727	1293	1691	1015	2239	1674
GO:0006636_unsaturated fatty acid biosynthetic process	547	1084	201	235	136	2006	2032	1538	1161	2722	2110	1121	1769	1286	1759
GO:0006637_acyl-CoA metabolic process	1331	1967	1505	1903	2555	2672	2274	828	1954	218	1649	49	1622	2021	1270
GO:0006638_neutral lipid metabolic process	208	773	2043	2359	1040	1614	89	513	152	219	1190	739	677	912	79
GO:0006639_acylglycerol metabolic process	147	774	2092	2255	1041	1805	90	581	153	220	1364	740	554	763	444
GO:0006641_triglyceride metabolic process	22	721	1978	2390	1042	2007	91	678	154	221	1764	808	678	764	80
GO:0006643_membrane lipid metabolic process	2253	67	202	236	1359	897	1973	2196	155	222	2335	50	2274	63	2488
GO:0006644_phospholipid metabolic process	2254	1968	203	237	137	898	92	2343	1322	223	105	2341	1397	2084	2105
GO:0006650_glycerophospholipid metabolic process	1896	1645	204	238	138	1080	93	2344	2166	224	106	1080	1500	1500	672
GO:0006654_phosphatidic acid biosynthetic process	697	722	2334	239	1472	2106	2232	59	1644	1728	2073	676	1119	1229	1728
GO:0006661_phosphatidylinositol biosynthetic process	1094	1714	205	240	1360	107	1974	2345	1162	225	916	873	1433	662	1622
GO:0006664_glycolipid metabolic process	23	68	2780	241	1749	2516	94	2346	1784	226	2803	371	54	64	81
GO:0006665_sphingolipid metabolic process	1680	69	206	242	1361	1420	2087	1707	156	227	2303	488	2275	519	2296
GO:0006672_ceramide metabolic process	1229	70	207	1904	2696	1332	1369	2035	157	228	2031	2243	55	1917	1791
GO:0006687_glycosphingolipid metabolic process	148	71	2406	1747	2637	2138	832	2036	1722	229	107	51	56	410	445
GO:0006690_icosanoid metabolic process	1055	775	1802	2115	1841	2706	2473	1148	2261	2617	2278	1882	1991	1562	1461
GO:0006691_leukotriene metabolic process	1137	1540	2704	2727	2060	2726	2233	1121	2637	2557	2360	1883	1540	1471	1623
GO:0006692_prostanoid metabolic process	971	910	208	2507	2578	2400	2558	1079	2262	2419	2336	1366	594	1719	1649
GO:0006693_prostaglandin metabolic process	972	368	2093	2391	2608	2401	2397	1149	2334	2420	2412	1411	508	1754	2066
GO:0006694_steroid biosynthetic process	1681	1671	1506	243	1842	1556	95	1053	1163	2045	1489	2244	1139	840	1760
GO:0006695_cholesterol biosynthetic process	741	1608	2435	2392	2794	2070	833	1815	2537	2558	1650	1607	1213	1918	1537
GO:0006720_isoprenoid metabolic process	1682	1609	2553	2116	2117	2461	96	895	2785	230	1420	741	1623	975	82
GO:0006721_terpenoid metabolic process	1772	1562	2436	2821	2475	2744	642	945	2831	231	1421	991	1624	913	83
GO:0006725_cellular aromatic compound metabolic process	2255	2433	209	244	139	108	97	2347	158	232	108	372	2276	2382	2489
GO:0006730_one-carbon metabolic process	209	776	2577	1748	1575	1764	643	679	2538	2376	1651	1326	843	952	1697
GO:0006732_coenzyme metabolic process	1013	2279	210	245	140	109	98	1361	159	233	1800	2525	1992	2383	2140
GO:0006733_oxidoreduction coenzyme metabolic process	1332	369	211	246	141	110	1452	1626	1785	234	1065	1963	1770	65	2387
GO:0006749_glutathione metabolic process	24	2091	2472	2811	1750	899	2432	428	1323	2119	1191	489	1669	411	1124
GO:0006753_nucleoside phosphate metabolic process	2256	2434	212	247	142	111	2820	2348	160	235	109	2151	2277	2384	2490
GO:0006754_ATP biosynthetic process	1590	466	2255	2189	2556	2212	2234	1758	1723	2493	2633	2044	57	412	84
GO:0006766_vitamin metabolic process	1591	467	2437	2190	1993	2498	1178	1405	2445	1865	2612	809	707	841	673
GO:0006767_water-soluble vitamin metabolic process	1897	644	1803	1749	1994	1493	644	1981	1786	1563	2751	373	1086	413	755
GO:0006775_fat-soluble vitamin metabolic process	797	645	2746	2451	2659	2245	1904	545	2087	2330	2251	1256	509	1248	1271
GO:0006778_porphyrin-containing compound metabolic process	25	468	2216	248	2061	900	1453	60	161	1866	110	742	510	1720	2067
GO:0006790_sulfur compound metabolic process	2257	2052	213	249	143	901	99	2349	1787	2276	1365	490	1908	66	85
GO:0006793_phosphorus metabolic process	2258	2435	214	250	144	112	2797	2350	162	236	111	1964	2278	2385	2491
GO:0006796_phosphate-containing compound metabolic process	2259	2436	215	251	145	113	2821	2351	163	237	112	2045	2279	2386	2492
GO:0006801_superoxide metabolic process	859	950	216	252	146	2402	1754	1330	1324	1564	1422	992	868	595	1031
GO:0006805_xenobiotic metabolic process	2016	1646	1804	253	1751	2431	100	715	2335	1729	2634	1965	1501	1088	879
GO:0006807_nitrogen compound metabolic process	2260	2437	217	254	147	114	101	2352	164	238	113	491	2280	2387	2493
GO:0006809_nitric oxide biosynthetic process	548	1348	1507	1750	1362	1855	2433	2197	1441	2233	1801	52	1187	803	577
GO:0006810_transport	2261	2438	218	255	148	115	102	2353	165	239	114	2655	2281	2388	2494
GO:0006811_ion transport	2262	2164	219	256	149	1964	1905	2354	166	240	115	1884	2282	2389	2495
GO:0006812_cation transport	2263	2165	2828	257	1675	116	645	2355	167	1565	1366	1692	2283	1789	2496
GO:0006813_potassium ion transport	2017	1812	220	2393	150	117	103	2356	1855	2843	116	743	58	596	1899
GO:0006814_sodium ion transport	1457	1563	2776	2831	2476	1421	1528	1177	2508	2644	1601	1031	1214	1036	1299
GO:0006816_calcium ion transport	2018	1647	221	258	2527	902	966	1708	168	241	1294	1920	1367	804	941
GO:0006818_hydrogen transport	716	1969	1508	259	2356	1557	1606	1709	2561	2462	2361	2309	1502	1790	578
GO:0006820_anion transport	2264	1276	222	260	151	1558	104	2198	2670	242	2391	2202	511	2390	1675
GO:0006821_chloride transport	679	1185	1890	2191	1225	2107	2190	1122	2382	1951	2613	1169	924	1791	1831
GO:0006826_iron ion transport	324	1349	1693	2360	2789	903	2141	1667	1724	1952	2737	1122	791	1919	2009
GO:0006833_water transport	1014	1466	1805	2508	2477	1218	1063	476	2446	2778	1802	492	1583	1315	990
GO:0006835_dicarboxylic acid transport	1333	1186	2335	2452	2638	2499	1975	1539	2649	2421	2536	2007	883	1397	579
GO:0006836_neurotransmitter transport	345	646	2094	2422	2220	1333	105	1209	1539	2677	117	2425	1993	67	86
GO:0006839_mitochondrial transport	2265	2331	223	261	152	2801	1755	61	169	243	2819	53	2284	68	87
GO:0006865_amino acid transport	1458	2128	2095	2192	1995	2139	2317	62	2682	244	2635	2081	1041	1755	2297
GO:0006869_lipid transport	26	862	2495	2193	1043	2745	106	1406	170	245	2657	2526	708	69	1339
GO:0006873_cellular ion homeostasis	2266	1750	1509	262	1843	118	2559	2357	171	1566	1423	1885	1771	765	2255
GO:0006874_cellular calcium ion homeostasis	1773	1350	2809	263	1752	1559	1756	2199	172	1730	1424	1650	1718	414	2215
GO:0006875_cellular metal ion homeostasis	2019	1913	1510	264	1363	1219	2191	2358	173	1567	1192	1526	1772	663	2346
GO:0006879_cellular iron ion homeostasis	248	1039	1891	2117	1996	904	1454	946	1442	1867	2680	2082	595	707	1859
GO:0006885_regulation of pH	774	911	2473	2633	1576	1965	2434	2359	2742	2120	917	677	1909	1847	823
GO:0006886_intracellular protein transport	2267	2439	224	265	153	119	2782	2360	174	246	118	2310	2285	2391	2497
GO:0006887_exocytosis	1774	2129	2798	1751	154	2788	646	63	175	247	119	54	1994	2392	88
GO:0006888_ER to Golgi vesicle-mediated transport	523	1880	1806	2574	1577	905	647	1921	176	2694	120	55	2286	70	89
GO:0006892_post-Golgi vesicle-mediated transport	422	2280	225	266	155	1923	1179	829	177	248	918	678	2287	1683	90
GO:0006893_Golgi to plasma membrane transport	325	370	226	267	156	2041	2033	582	178	249	121	1527	59	1287	1191
GO:0006897_endocytosis	1285	1934	227	268	157	120	107	2361	179	250	122	2275	1398	1176	2498
GO:0006898_receptor-mediated endocytosis	1775	1351	1892	2762	1578	2246	108	1627	1443	1568	919	2390	1042	597	1159
GO:0006900_membrane budding	698	1672	228	2795	2503	2344	1180	1446	1444	2422	2252	2203	1830	1961	674
GO:0006901_vesicle coating	717	1277	1511	2560	2751	2108	109	978	1164	2618	123	598	290	71	580
GO:0006903_vesicle targeting	293	647	229	2796	2062	121	2235	777	1165	2277	2537	1966	371	2159	1624
GO:0006906_vesicle fusion	448	371	230	269	1364	2403	834	269	1725	251	1946	1608	1910	72	880
GO:0006909_phagocytosis	407	1218	231	270	158	122	648	1922	180	252	920	744	629	805	2388
GO:0006913_nucleocytoplasmic transport	2268	72	232	271	159	123	2726	2362	181	253	124	1367	2288	2393	2499
GO:0006914_autophagy	824	2332	233	272	1920	1494	1529	2363	182	1731	1193	56	1368	2394	2256
GO:0006915_apoptotic process	2269	2440	234	273	160	124	2822	2364	183	254	125	2656	2289	2395	2500
GO:0006919_activation of cysteine-type endopeptidase activity involved in apoptotic process	1776	1715	1512	274	161	2368	110	583	1788	255	126	57	1305	2085	2257
GO:0006921_cellular component disassembly involved in execution phase of apoptosis	798	2016	1807	275	1044	2404	111	1210	1789	256	1066	1327	1061	766	91
GO:0006928_cellular component movement	2270	2441	235	276	162	125	112	2365	184	257	127	2657	2290	2240	2501
GO:0006935_chemotaxis	651	2333	236	277	163	126	113	1923	185	258	128	2580	1911	1563	2502
GO:0006936_muscle contraction	1777	2130	237	278	1473	1081	1064	1816	186	1732	2074	2581	1995	73	92
GO:0006937_regulation of muscle contraction	1334	2092	238	1752	1045	2042	2361	1583	1166	1569	2147	1796	291	1177	1588
GO:0006939_smooth muscle contraction	1056	1506	2152	2801	1365	1856	2586	1924	1905	2710	1904	2152	512	520	446
GO:0006940_regulation of smooth muscle contraction	742	1673	2621	2797	1921	2345	1455	1628	1540	2779	2538	1797	630	1008	824
GO:0006941_striated muscle contraction	825	1278	2747	2561	1844	1857	1456	1009	1325	2278	1803	1032	1188	1472	1860
GO:0006942_regulation of striated muscle contraction	1778	1610	2799	2022	2609	2462	2088	477	1790	2463	2253	2083	1335	767	991
GO:0006950_response to stress	2271	2442	239	279	164	127	114	2366	187	259	129	2658	2291	2396	2503
GO:0006952_defense response	2272	1935	2842	280	165	2815	2792	2367	188	260	1425	2311	2292	2160	2504
GO:0006953_acute-phase response	149	1507	2794	2194	2742	2517	115	1054	1856	2178	2032	1609	1189	1037	825
GO:0006954_inflammatory response	2273	912	2800	281	166	2832	116	2368	1541	261	1295	2342	2085	806	2389
GO:0006955_immune response	2274	2443	2843	282	1474	2833	117	64	189	262	130	1494	2293	708	2505
GO:0006956_complement activation	346	1317	2438	2679	2678	1334	1370	2037	1445	2592	2700	874	976	768	1792
GO:0006958_complement activation, classical pathway	1459	1564	2648	2728	2697	1335	1065	1982	1726	2780	1765	745	1087	1089	1761
GO:0006959_humoral immune response	27	73	2292	2778	1475	1495	835	65	2638	263	1947	2153	60	1178	2106
GO:0006968_cellular defense response	590	982	2604	283	2557	1966	2560	1032	2167	264	1704	1693	1043	1179	756
GO:0006970_response to osmotic stress	634	1152	1694	1905	1046	1967	1607	804	1955	2464	1296	1456	679	1009	942
GO:0006974_cellular response to DNA damage stimulus	2275	2444	240	284	167	128	118	2369	190	265	131	58	2294	2397	2506
GO:0006977_DNA damage response, signal transduction by p53 class mediator resulting in cell cycle arrest	1779	983	241	285	168	1336	1675	1080	191	266	1705	1033	1831	2398	2216
GO:0006979_response to oxidative stress	1286	2017	242	286	169	129	1457	1481	192	267	132	2659	2295	2086	2347
GO:0006984_ER-nucleus signaling pathway	28	74	243	287	170	130	2435	66	193	268	2111	59	2296	74	2507
GO:0006986_response to unfolded protein	392	372	244	288	171	131	967	716	194	269	2304	60	2297	75	93
GO:0006987_activation of signaling protein activity involved in unfolded protein response	249	75	245	289	172	906	2318	67	195	270	2681	61	2298	76	2348
GO:0006996_organelle organization	2276	2445	246	290	173	132	2142	2370	196	271	133	1495	2299	2399	2508
GO:0006997_nucleus organization	2277	76	1513	291	1226	2834	1066	68	2840	272	2804	62	61	77	94
GO:0006998_nuclear envelope organization	29	77	2496	1753	174	2789	1676	69	1167	1953	2805	63	62	78	95
GO:0007005_mitochondrion organization	2278	2446	247	292	175	2816	1677	70	2584	273	2581	64	2300	2400	96
GO:0007006_mitochondrial membrane organization	1460	469	248	293	176	1858	1530	71	2539	274	2658	2582	292	2401	97
GO:0007009_plasma membrane organization	1780	78	249	294	1579	2835	1757	1759	2123	275	134	1798	2301	1603	581
GO:0007010_cytoskeleton organization	2279	2447	250	295	177	133	119	2038	197	276	135	374	2302	1848	1340
GO:0007015_actin filament organization	1898	2448	251	296	178	134	2623	1010	198	277	136	599	2086	79	1032
GO:0007017_microtubule-based process	2280	2449	252	297	179	135	2823	72	199	278	137	875	2303	80	2509
GO:0007018_microtubule-based movement	502	79	253	298	180	136	1261	73	200	279	1297	2660	2304	2402	1832
GO:0007030_Golgi organization	2281	80	1695	299	1580	1615	1906	74	201	280	1706	493	63	2403	447
GO:0007031_peroxisome organization	250	826	1514	1754	1227	2247	1067	514	1326	2046	1067	810	950	1147	757
GO:0007033_vacuole organization	2282	373	2336	300	2357	1337	1758	2200	1168	1868	2765	65	2305	81	1966
GO:0007034_vacuolar transport	826	2131	254	301	1676	2746	120	1629	1327	281	1068	1567	998	2241	1400
GO:0007040_lysosome organization	1781	1124	2497	1755	1922	1616	1371	1123	2124	2234	2033	494	792	709	1676
GO:0007041_lysosomal transport	860	1881	1515	302	1677	907	121	1297	1645	282	1194	1842	793	2087	1370
GO:0007043_cell-cell junction assembly	2283	951	2256	1756	1476	137	968	1482	1646	2781	2701	2583	1088	2022	1861
GO:0007044_cell-substrate junction assembly	2020	81	255	303	2281	1924	649	2371	1446	1570	138	2312	293	1815	1557
GO:0007045_cell-substrate adherens junction assembly	718	1716	1516	1757	1477	138	836	1362	1328	283	921	1694	1240	1369	1341
GO:0007049_cell cycle	2284	2450	256	304	181	139	122	2372	202	284	139	375	2306	2404	2510
GO:0007050_cell cycle arrest	1138	2451	257	305	182	140	837	2039	203	285	1367	1257	1996	2405	2511
GO:0007051_spindle organization	2285	82	258	2479	1581	2008	2624	747	2488	1571	2582	2527	2307	82	98
GO:0007052_mitotic spindle organization	1335	374	1517	306	1923	1220	2527	355	2412	2465	140	66	1773	83	1967
GO:0007059_chromosome segregation	2286	83	259	2480	183	141	2709	546	1542	1954	2766	2245	2308	84	2185
GO:0007062_sister chromatid cohesion	1287	84	2153	307	1228	1560	1907	478	204	286	1546	876	64	85	675
GO:0007067_mitosis	2287	85	260	2842	184	908	123	2040	2734	287	2337	2454	2309	86	2512
GO:0007077_mitotic nuclear envelope disassembly	30	86	2184	2023	1753	2817	1976	75	205	1733	2682	67	65	87	99
GO:0007088_regulation of mitosis	2288	2281	1518	2787	185	2673	1262	1483	2650	2047	2279	2491	2310	88	2010
GO:0007091_metaphase/anaphase transition of mitotic cell cycle	1899	87	261	2763	186	2177	2034	651	1906	2797	2254	600	66	89	1729
GO:0007093_mitotic cell cycle checkpoint	2289	1565	262	308	1047	142	650	1983	206	288	141	68	1997	2406	2217
GO:0007094_mitotic spindle assembly checkpoint	1900	375	2217	2802	1048	1221	1759	947	2720	2235	1905	1651	1998	90	1793
GO:0007098_centrosome cycle	927	88	263	309	2579	909	1608	1363	1791	289	2148	376	294	2242	826
GO:0007126_meiotic nuclear division	1015	376	264	2118	2430	1082	2089	778	1447	1572	2034	1695	1625	1876	1794
GO:0007127_meiosis I	635	723	1808	2394	2610	1617	2090	1033	1647	1573	2362	1967	1462	876	1433
GO:0007131_reciprocal meiotic recombination	897	89	1519	310	2221	1806	2587	1630	1169	1574	1298	2276	513	2088	1249
GO:0007140_male meiosis	1139	984	2439	2535	2176	1968	2319	913	2540	2619	1299	1496	820	1230	1074
GO:0007154_cell communication	2290	2452	265	311	187	143	124	2373	207	290	142	2661	2311	2407	2513
GO:0007155_cell adhesion	2291	2453	266	312	188	144	1977	2374	208	291	143	2662	2312	2161	2514
GO:0007156_homophilic cell adhesion	2292	2132	2785	2395	2222	2818	1835	1760	2786	2466	2186	69	2313	877	448
GO:0007159_leukocyte cell-cell adhesion	578	1153	1520	313	189	1859	1181	1081	1448	2048	1426	1368	1241	664	1762
GO:0007160_cell-matrix adhesion	2293	2227	267	314	1478	1496	2528	1761	1956	292	1300	2584	1912	2023	1538
GO:0007162_negative regulation of cell adhesion	2021	2133	268	315	2660	1497	651	1925	1170	1575	1195	2528	1999	2162	2258
GO:0007163_establishment or maintenance of cell polarity	1782	2018	269	316	190	2178	1531	1926	209	293	144	1696	1719	1564	1300
GO:0007165_signal transduction	2294	2454	270	317	191	145	1182	2375	210	294	145	2663	2314	2408	2515
GO:0007166_cell surface receptor signaling pathway	2295	2455	271	318	192	146	1183	2376	211	295	146	2664	2315	1877	2516
GO:0007167_enzyme linked receptor protein signaling pathway	2296	2456	272	319	193	147	2824	2377	212	296	147	2665	2316	2409	2517
GO:0007169_transmembrane receptor protein tyrosine kinase signaling pathway	1783	2457	273	320	194	148	2798	2201	213	297	148	2008	2317	2410	2011
GO:0007173_epidermal growth factor receptor signaling pathway	1784	90	274	321	195	1222	969	2202	214	298	149	1886	2318	2411	1968
GO:0007178_transmembrane receptor protein serine/threonine kinase signaling pathway	2297	91	275	322	2118	149	1978	1211	215	299	1069	2585	2319	2412	2298
GO:0007179_transforming growth factor beta receptor signaling pathway	1901	92	276	323	1845	150	1372	1484	216	300	922	1968	67	2163	1833
GO:0007186_G-protein coupled receptor signaling pathway	2298	1914	2820	324	196	2836	1532	2203	217	301	1906	70	2320	1288	2518
GO:0007187_G-protein coupled receptor signaling pathway, coupled to cyclic nucleotide second messenger	1288	1219	2257	2835	2223	1498	2035	1251	2125	2711	1707	746	1463	1756	1969
GO:0007188_adenylate cyclase-modulating G-protein coupled receptor signaling pathway	799	1250	2372	2815	2724	2140	1908	1011	2126	2756	1708	1290	295	1473	1434
GO:0007189_adenylate cyclase-activating G-protein coupled receptor signaling pathway	1683	1085	2622	2481	2282	1422	2677	1034	2127	2532	2149	993	1399	976	1160
GO:0007193_adenylate cyclase-inhibiting G-protein coupled receptor signaling pathway	1289	724	2218	2803	2177	1720	1184	830	2336	2049	1602	377	68	415	827
GO:0007200_phospholipase C-activating G-protein coupled receptor signaling pathway	719	863	2748	2119	1678	1891	2737	1631	2088	2533	1997	1497	925	1062	1272
GO:0007202_activation of phospholipase C activity	570	1040	2623	1758	2283	2071	1909	680	2562	1734	2491	1969	440	1878	2107
GO:0007204_positive regulation of cytosolic calcium ion concentration	1336	1220	1696	325	2431	1338	2362	1984	1171	2050	1196	1568	908	91	1795
GO:0007205_protein kinase C-activating G-protein coupled receptor signaling pathway	636	1813	1979	2536	2063	1618	2275	547	1907	2467	2636	71	1541	521	1698
GO:0007215_glutamate receptor signaling pathway	251	2053	2578	2620	2478	1423	970	548	2235	2279	2583	2277	1774	1757	1862
GO:0007218_neuropeptide signaling pathway	743	1717	2258	2396	2528	2689	1458	1584	2651	2559	2720	877	680	1446	1650
GO:0007219_Notch signaling pathway	1592	1751	277	326	1049	2109	1185	1298	2337	302	923	2204	1336	1684	1161
GO:0007224_smoothened signaling pathway	1140	1508	2154	1759	2398	2072	2320	896	1792	2051	1907	1034	514	1345	1970
GO:0007229_integrin-mediated signaling pathway	1461	1041	2826	327	1050	910	1459	621	218	303	1766	2154	926	1792	582
GO:0007249_I-kappaB kinase/NF-kappaB signaling	2299	93	278	328	1479	2819	125	76	219	304	150	2343	69	1879	2186
GO:0007254_JNK cascade	1684	2458	279	329	1229	1223	126	2041	220	305	151	1213	2321	1148	881
GO:0007257_activation of JUN kinase activity	294	2054	2044	330	1754	2500	1609	479	1648	2534	1197	1081	2087	1249	1589
GO:0007259_JAK-STAT cascade	2022	1125	1697	2120	1230	2141	2529	1485	2128	2377	2614	747	821	598	758
GO:0007260_tyrosine phosphorylation of STAT protein	252	1541	2579	2423	1924	1669	2678	1178	1649	2560	1652	1610	762	416	992
GO:0007264_small GTPase mediated signal transduction	1685	2459	280	331	197	151	127	2378	221	306	152	1887	2322	1604	2218
GO:0007265_Ras protein signal transduction	2023	2460	281	332	198	152	652	2204	222	307	153	72	2323	1474	828
GO:0007266_Rho protein signal transduction	1593	2055	282	333	199	1765	128	681	223	1735	154	811	1190	1816	759
GO:0007267_cell-cell signaling	2300	2461	2096	334	2698	2837	129	2379	224	308	2820	2666	2324	2413	2519
GO:0007268_synaptic transmission	2301	1936	283	2799	2284	153	130	2380	225	309	2821	73	2325	92	100
GO:0007269_neurotransmitter secretion	370	1566	1893	2482	2119	154	131	1082	1172	2468	155	2205	70	93	101
GO:0007270_neuron-neuron synaptic transmission	928	1042	2580	2310	2504	1860	2663	622	2489	2331	2584	378	1464	1880	1796
GO:0007272_ensheathment of neurons	1902	648	284	2483	200	1083	838	1927	2652	2782	2721	601	763	522	882
GO:0007275_multicellular organismal development	2302	2462	285	335	201	155	2807	2381	226	310	156	2667	2326	2414	2520
GO:0007276_gamete generation	680	864	286	336	202	156	1373	1928	227	311	157	495	869	1849	943
GO:0007281_germ cell development	1141	827	1894	337	203	1807	1460	2205	2447	312	1070	74	515	94	1462
GO:0007283_spermatogenesis	524	649	287	338	204	157	2625	1407	228	313	1071	602	631	1501	1677
GO:0007286_spermatid development	615	650	1809	339	2064	1499	1678	1871	1957	1576	1709	1799	372	2415	1033
GO:0007292_female gamete generation	861	1970	288	1906	1480	1619	653	1150	2168	314	2255	1800	951	1850	1075
GO:0007338_single fertilization	253	651	2185	2024	2358	2780	1679	270	1857	2280	1804	1888	71	1758	583
GO:0007339_binding of sperm to zona pellucida	150	1915	2045	2607	2359	2747	1836	356	2472	2494	924	1123	72	665	102
GO:0007346_regulation of mitotic cell cycle	1594	2463	289	340	205	158	654	2106	229	315	158	75	2000	2416	2521
GO:0007368_determination of left/right symmetry	2303	2019	290	1760	1755	1339	1263	779	230	1869	2445	1843	555	710	103
GO:0007369_gastrulation	2304	652	291	341	206	1561	655	831	1173	316	1072	76	1720	417	676
GO:0007389_pattern specification process	1903	2464	292	342	207	159	2808	1486	231	317	159	2586	1434	2164	2141
GO:0007399_nervous system development	2305	2465	293	343	208	160	132	2382	232	318	160	2668	2327	2417	2522
GO:0007405_neuroblast proliferation	1337	470	2186	2670	1051	1670	2588	271	2541	1736	161	77	73	95	104
GO:0007409_axonogenesis	1230	2282	294	344	209	161	656	2107	233	319	162	2669	2001	2418	105
GO:0007411_axon guidance	591	2466	295	345	210	162	1068	1872	234	320	163	2670	2088	2419	2523
GO:0007416_synapse assembly	2306	1971	1698	2025	1756	2790	1264	1540	2618	1955	2659	78	1832	96	106
GO:0007417_central nervous system development	2307	1126	296	346	211	163	2825	2383	235	321	164	2671	1242	2420	107
GO:0007420_brain development	1385	1567	297	347	212	164	2607	2042	236	322	165	2455	1503	2421	2524
GO:0007422_peripheral nervous system development	31	94	298	2256	1582	165	133	77	237	2593	925	79	74	97	108
GO:0007423_sensory organ development	1595	1318	299	348	1052	1671	2783	780	238	323	926	2492	1435	98	2068
GO:0007431_salivary gland development	549	471	300	349	213	2609	1680	948	2683	324	1198	2084	373	1502	1797
GO:0007435_salivary gland morphogenesis	592	95	301	350	1231	2547	1533	858	2795	325	1073	2009	75	1503	1928
GO:0007492_endoderm development	2024	985	302	351	2752	2311	2506	78	1858	2121	1854	2085	1913	1090	677
GO:0007498_mesoderm development	2025	1509	303	352	214	1224	1186	1212	1174	326	166	2344	1504	1289	1730
GO:0007507_heart development	2308	2467	304	353	215	166	1681	1083	239	327	167	2672	2328	2089	2259
GO:0007517_muscle organ development	2309	653	305	354	1846	1084	134	2384	1449	2122	2702	80	884	99	109
GO:0007519_skeletal muscle tissue development	2310	565	306	1761	2360	1085	657	1252	1329	1737	1074	2673	952	1605	2142
GO:0007528_neuromuscular junction development	681	725	307	2311	2753	1766	1910	1710	2413	2423	2075	812	999	1533	1076
GO:0007548_sex differentiation	1016	1937	308	355	216	1225	135	549	240	328	168	1970	1542	1851	449
GO:0007565_female pregnancy	1231	96	309	356	1366	2767	1682	79	1175	1956	2413	679	76	599	2069
GO:0007566_embryo implantation	744	472	1699	1762	2322	1500	2192	1331	1330	2378	2363	813	296	100	1077
GO:0007568_aging	2311	1972	310	357	1053	167	971	2206	241	329	1547	2529	1626	2422	584
GO:0007569_cell aging	775	1467	311	358	2580	168	2679	2385	242	330	1368	1035	1670	1881	1763
GO:0007584_response to nutrient	1338	1279	312	1763	217	1562	136	717	2473	1957	169	2345	870	101	1863
GO:0007585_respiratory gaseous exchange	210	1043	2685	2257	1054	1340	658	80	1859	2495	1199	938	1000	2243	110
GO:0007586_digestion	1232	726	2474	2764	218	1424	137	859	2263	2424	1301	680	374	523	2260
GO:0007588_excretion	1386	1844	2764	2779	2768	2312	1069	1253	2769	2723	2474	603	1671	711	1078
GO:0007589_body fluid secretion	503	1814	1895	359	1583	1808	2793	949	2264	1738	1200	1801	1721	2024	585
GO:0007595_lactation	151	727	313	360	2178	169	1265	550	1176	331	170	1328	871	1962	1079
GO:0007596_blood coagulation	2312	1718	314	361	219	170	138	2386	1177	332	171	2391	2089	1963	2525
GO:0007599_hemostasis	2313	1782	315	362	220	171	139	2387	1178	333	172	2426	2329	2090	2526
GO:0007600_sensory perception	2314	1221	316	1764	2661	2838	2474	2388	2841	2798	2822	2674	1016	102	111
GO:0007601_visual perception	2026	97	2293	2509	2836	1226	2475	81	2835	2123	1075	496	632	103	112
GO:0007602_phototransduction	254	1938	2765	2680	2120	1892	140	623	2753	334	1201	814	1436	1038	113
GO:0007603_phototransduction, visible light	255	1674	2821	2510	1997	1969	141	781	2770	1870	1603	748	1369	914	114
GO:0007605_sensory perception of sound	1057	1973	2373	363	2505	172	2143	1817	2821	1871	2722	1170	2002	2165	1273
GO:0007606_sensory perception of chemical stimulus	152	2020	2337	1765	2795	2690	1760	2108	2832	2496	1076	681	1370	1250	1764
GO:0007608_sensory perception of smell	256	377	2259	2195	221	173	659	82	1179	1958	927	1802	441	769	450
GO:0007610_behavior	2315	1280	317	364	1055	1672	1070	1447	243	335	2364	2675	2330	104	115
GO:0007611_learning or memory	2027	1939	1980	2121	2769	2610	1374	1929	2129	1739	1855	2206	77	105	2261
GO:0007612_learning	1785	952	2374	2591	2285	1501	972	871	1860	336	1805	1759	2331	1920	829
GO:0007613_memory	1686	1783	2375	2608	2361	2432	1071	480	2671	2281	1369	1760	2332	666	1834
GO:0007618_mating	1058	1319	2554	2575	1847	2073	1187	950	2721	2535	2305	1214	1274	1565	1463
GO:0007623_circadian rhythm	1687	1403	1981	2788	2581	1620	2144	2043	1727	2469	2507	1921	2003	712	116
GO:0007626_locomotory behavior	1387	986	1982	2312	1925	1425	142	1254	1543	2765	173	2346	2333	106	451
GO:0007628_adult walking behavior	423	1468	2219	1907	222	2110	1837	872	2200	2052	1427	1412	556	524	586
GO:0007631_feeding behavior	153	987	2530	2453	1481	1502	660	805	2298	2332	1998	2120	1400	1606	944
GO:0007632_visual behavior	32	1845	2732	1908	2506	1426	1911	83	2684	2124	1999	2427	1337	1447	117
GO:0008015_blood circulation	2316	2166	1983	365	1056	2142	1838	1818	244	2497	2306	1697	2334	1685	2390
GO:0008016_regulation of heart contraction	1786	1846	318	366	2179	2548	1979	1487	2603	1872	1370	815	1275	953	883
GO:0008033_tRNA processing	33	98	2475	367	1848	2791	1839	84	1180	337	2806	81	2335	107	118
GO:0008037_cell recognition	2028	913	2046	1909	2558	2652	1683	272	2490	1740	1856	939	297	1686	1864
GO:0008038_neuron recognition	2029	728	2187	2361	2180	1563	2476	584	2089	338	2508	497	375	713	452
GO:0008064_regulation of actin polymerization or depolymerization	1528	1044	319	368	223	174	2091	1711	245	339	174	994	927	1091	2391
GO:0008088_axon cargo transport	1688	378	1521	2780	1367	175	143	1712	246	340	175	82	78	108	884
GO:0008104_protein localization	2317	2468	320	369	224	176	144	2389	247	341	176	2676	2336	2423	2527
GO:0008150_biological_process	2318	2469	321	370	225	177	145	2390	248	342	177	2677	2337	2424	2528
GO:0008152_metabolic process	2319	2470	322	371	226	178	2826	2391	249	343	178	2678	2338	2425	2529
GO:0008154_actin polymerization or depolymerization	862	828	323	372	227	911	1761	1084	250	344	179	83	516	525	2219
GO:0008156_negative regulation of DNA replication	1787	99	324	373	2725	1503	973	1488	251	345	2035	498	79	1793	1678
GO:0008202_steroid metabolic process	2320	1352	1522	2771	2399	1925	146	481	2619	346	2561	2010	1338	1149	453
GO:0008203_cholesterol metabolic process	1788	1045	2555	2258	2286	1086	147	1585	1450	1959	1806	2046	885	915	1590
GO:0008206_bile acid metabolic process	154	1469	2531	2681	2559	1893	148	624	2620	1741	2615	1258	1161	878	1162
GO:0008209_androgen metabolic process	745	988	1523	1766	1232	1809	2477	429	1958	347	1077	84	442	842	1464
GO:0008213_protein alkylation	424	100	325	374	2065	179	2507	2109	252	348	1490	2207	2090	2426	2070
GO:0008217_regulation of blood pressure	1904	2134	2498	2259	1584	2802	1188	1541	2754	2379	2823	995	2339	714	119
GO:0008219_cell death	2321	2471	326	375	228	180	2827	2392	253	349	180	2679	2340	2427	2530
GO:0008277_regulation of G-protein coupled receptor protein signaling pathway	1339	829	2686	2026	1679	2248	661	1364	1451	350	1857	1844	1401	1882	1679
GO:0008283_cell proliferation	2322	2283	327	376	229	181	149	2393	254	351	181	2680	2341	2428	2531
GO:0008284_positive regulation of cell proliferation	1689	2200	328	377	230	182	150	2394	255	352	182	2681	1914	2429	2532
GO:0008285_negative regulation of cell proliferation	2323	2167	329	378	231	183	1762	2395	256	353	928	2682	2342	2430	2533
GO:0008286_insulin receptor signaling pathway	746	2168	1700	379	1057	912	1684	1819	257	1577	1078	2278	1722	2091	1971
GO:0008306_associative learning	295	1251	2294	2592	1680	1810	1980	1489	2722	1873	1548	1971	1543	1251	1972
GO:0008344_adult locomotory behavior	1017	1154	2705	2671	1757	1564	839	1586	2414	2837	1302	1082	557	418	120
GO:0008360_regulation of cell shape	1388	1568	1701	380	1368	184	1610	2110	1861	2333	1202	379	1437	1817	121
GO:0008361_regulation of cell size	2324	2169	330	381	2639	2111	1072	2396	258	354	1858	85	2091	109	122
GO:0008366_axon ensheathment	1690	777	331	2397	1058	1227	662	1820	2542	2783	2738	604	1001	526	1034
GO:0008380_RNA splicing	1905	101	332	382	232	185	974	2397	259	355	1908	1259	2343	2431	123
GO:0008406_gonad development	747	1470	333	383	233	913	1375	897	260	1960	183	1124	1140	1883	678
GO:0008542_visual learning	155	1569	2376	2122	2679	1811	1534	430	1793	2561	1807	1803	1306	1398	2143
GO:0008543_fibroblast growth factor receptor signaling pathway	616	102	334	384	1369	1504	1189	2111	261	356	184	1804	2092	1534	2144
GO:0008544_epidermis development	1462	1127	335	385	2582	1767	151	2044	1331	357	185	380	794	110	124
GO:0008584_male gonad development	525	1046	336	386	234	1926	2092	1668	262	2536	186	381	1162	1504	454
GO:0008585_female gonad development	371	1320	337	1767	235	186	663	585	1181	1742	1549	1972	1371	1566	1274
GO:0008589_regulation of smoothened signaling pathway	929	1847	2581	387	2680	2284	1912	951	1332	2179	2187	1805	795	1852	1973
GO:0008593_regulation of Notch signaling pathway	1529	1648	2440	388	2770	2598	1981	586	2639	2053	1203	1413	1775	1657	455
GO:0008610_lipid biosynthetic process	1906	1848	338	389	236	187	152	2112	263	358	187	2530	1776	2244	1493
GO:0008625_extrinsic apoptotic signaling pathway via death domain receptors	2325	103	339	1768	237	1087	664	1255	264	1578	1710	1889	80	111	125
GO:0008630_intrinsic apoptotic signaling pathway in response to DNA damage	863	2472	340	390	238	188	1073	952	265	359	1079	749	1833	770	126
GO:0008637_apoptotic mitochondrial changes	1907	2473	341	391	2181	2112	2680	1762	1452	360	2076	1498	2093	1687	1625
GO:0008643_carbohydrate transport	2326	1784	1524	392	1758	2285	1074	1408	2585	1874	1371	499	1627	419	1731
GO:0008645_hexose transport	2327	2056	1984	2027	1585	2074	1075	1669	2563	2180	1080	682	2094	527	1798
GO:0008652_cellular amino acid biosynthetic process	1691	1785	1525	2454	1233	2792	153	1821	2621	2334	2824	500	1465	112	2043
GO:0008654_phospholipid biosynthetic process	2030	2334	342	393	239	1088	154	2398	1453	361	188	2347	1723	1853	1732
GO:0009056_catabolic process	2328	2474	343	394	240	189	155	2399	266	362	189	2683	2344	2432	2534
GO:0009057_macromolecule catabolic process	34	2475	344	395	241	190	2777	2400	267	363	190	86	2345	2433	2535
GO:0009058_biosynthetic process	2329	2476	345	396	242	191	156	2401	268	364	191	2531	2346	2434	2536
GO:0009059_macromolecule biosynthetic process	2330	2477	346	397	243	192	157	2402	269	365	192	1260	2347	2435	2537
GO:0009060_aerobic respiration	1233	473	2556	398	2224	2727	1913	273	2822	366	2767	87	1834	1964	1465
GO:0009062_fatty acid catabolic process	1095	2093	347	2028	1234	2405	665	953	2604	367	2077	2208	1243	113	1733
GO:0009063_cellular amino acid catabolic process	1234	1187	1702	1910	1059	2346	666	1930	2201	368	1604	1036	909	420	1539
GO:0009064_glutamine family amino acid metabolic process	1235	1321	2220	1911	2182	2820	158	1365	2735	2054	2036	1457	1628	1721	993
GO:0009066_aspartate family amino acid metabolic process	827	1281	2047	2196	1759	2369	1982	1490	2685	369	2777	382	1089	667	456
GO:0009069_serine family amino acid metabolic process	296	1611	2476	2593	2121	1228	2478	1763	2090	2562	1909	683	1120	1607	1035
GO:0009100_glycoprotein metabolic process	1096	2201	348	399	244	914	159	1491	270	370	193	88	1835	114	2538
GO:0009101_glycoprotein biosynthetic process	1463	1882	349	400	245	1229	160	1985	271	371	2585	89	2004	115	2392
GO:0009108_coenzyme biosynthetic process	347	1570	350	401	246	193	975	748	272	372	194	2011	796	1316	2262
GO:0009112_nucleobase metabolic process	1789	474	351	402	2743	2286	2036	2113	2415	373	929	383	2348	2166	679
GO:0009116_nucleoside metabolic process	2331	2478	352	403	247	194	161	2403	273	374	195	1890	2349	2245	2539
GO:0009117_nucleotide metabolic process	2332	2479	353	404	248	195	2809	2404	274	375	196	2155	2350	2246	2540
GO:0009118_regulation of nucleoside metabolic process	372	2480	354	405	249	196	976	2405	275	376	197	1215	2351	528	1865
GO:0009119_ribonucleoside metabolic process	2333	2481	355	406	250	197	162	2406	276	377	198	2456	2352	2247	2541
GO:0009123_nucleoside monophosphate metabolic process	2031	104	356	407	1482	198	2626	2407	277	378	1550	2684	2353	116	127
GO:0009124_nucleoside monophosphate biosynthetic process	2334	654	1896	408	1998	1505	2145	2408	1333	1743	1491	1037	81	1965	128
GO:0009125_nucleoside monophosphate catabolic process	1908	105	357	409	1370	199	2697	2114	278	379	1859	2685	82	117	129
GO:0009126_purine nucleoside monophosphate metabolic process	2335	106	1526	410	1483	200	2436	2207	279	380	2392	2532	2354	118	130
GO:0009127_purine nucleoside monophosphate biosynthetic process	1909	778	2221	411	2432	2433	1685	2208	1334	1579	2078	1414	83	600	131
GO:0009128_purine nucleoside monophosphate catabolic process	2032	107	358	412	1235	201	2738	2209	280	381	1711	90	84	119	132
GO:0009141_nucleoside triphosphate metabolic process	1692	108	359	413	251	202	163	2409	281	382	199	2121	2355	2092	2393
GO:0009142_nucleoside triphosphate biosynthetic process	1910	2135	1985	414	1060	915	1535	1822	2743	1961	1948	1973	2005	1921	133
GO:0009143_nucleoside triphosphate catabolic process	2033	2482	360	415	252	203	164	2410	282	383	200	2348	2356	1722	2299
GO:0009144_purine nucleoside triphosphate metabolic process	1790	2483	361	416	253	204	165	2411	283	384	201	2086	2357	1966	2394
GO:0009145_purine nucleoside triphosphate biosynthetic process	1911	566	1986	1912	1681	1673	2363	1492	2755	2236	2539	2349	85	2093	134
GO:0009146_purine nucleoside triphosphate catabolic process	1912	2484	362	417	254	205	166	2412	284	385	202	2313	2358	1658	2300
GO:0009150_purine ribonucleotide metabolic process	2336	2485	363	418	255	206	2799	2413	285	386	203	2246	2359	2436	2542
GO:0009152_purine ribonucleotide biosynthetic process	1913	1974	2295	2751	256	2728	167	1764	2169	2181	1860	1125	2006	2094	135
GO:0009154_purine ribonucleotide catabolic process	1791	2486	364	419	257	207	168	2414	286	387	204	2350	2360	1967	2395
GO:0009156_ribonucleoside monophosphate biosynthetic process	2034	2170	2296	1769	1236	2313	1763	2115	1182	2055	2188	1216	86	120	136
GO:0009158_ribonucleoside monophosphate catabolic process	2337	109	365	420	258	208	2698	2210	287	388	1653	91	87	121	137
GO:0009161_ribonucleoside monophosphate metabolic process	2338	110	366	421	1760	209	2643	2211	288	389	2280	2587	2361	122	138
GO:0009163_nucleoside biosynthetic process	1792	567	367	422	1371	210	2193	1931	1454	390	205	1083	2362	2437	139
GO:0009164_nucleoside catabolic process	1914	2487	368	423	259	211	169	2415	289	391	206	1845	2363	1535	1974
GO:0009165_nucleotide biosynthetic process	1693	2335	2188	424	260	2518	840	2045	2236	1744	930	2047	2364	2438	140
GO:0009166_nucleotide catabolic process	1290	2488	369	425	261	212	841	2416	290	392	207	2209	2365	1968	2543
GO:0009167_purine ribonucleoside monophosphate metabolic process	2035	111	370	426	1586	213	2508	1932	291	393	2189	2533	2366	123	141
GO:0009168_purine ribonucleoside monophosphate biosynthetic process	1915	475	2477	427	2400	2179	1611	1823	1183	1875	2222	1611	88	529	142
GO:0009169_purine ribonucleoside monophosphate catabolic process	2036	112	371	428	1372	214	2710	2212	292	394	1767	92	89	124	143
GO:0009187_cyclic nucleotide metabolic process	1916	1188	2048	2634	2183	916	667	1933	2744	2498	2586	1038	443	715	680
GO:0009190_cyclic nucleotide biosynthetic process	1389	1353	1810	2313	1999	1506	668	1632	2474	2645	2112	996	633	977	830
GO:0009199_ribonucleoside triphosphate metabolic process	2339	2489	372	429	262	215	170	2417	293	395	208	2351	2367	2167	2544
GO:0009201_ribonucleoside triphosphate biosynthetic process	1793	2171	2155	430	2000	1768	2589	1824	1650	2282	2414	2122	90	1969	144
GO:0009203_ribonucleoside triphosphate catabolic process	1694	2490	373	431	263	216	171	2418	294	396	209	2279	2368	1475	2396
GO:0009205_purine ribonucleoside triphosphate metabolic process	1917	2491	374	432	264	217	172	2419	295	397	210	2247	2369	1970	2545
GO:0009206_purine ribonucleoside triphosphate biosynthetic process	1918	476	1897	433	1587	1674	2530	1332	2787	2335	2415	2156	91	2095	145
GO:0009207_purine ribonucleoside triphosphate catabolic process	1919	2492	375	434	265	218	173	2420	296	398	211	2428	2370	1659	2145
GO:0009225_nucleotide-sugar metabolic process	1236	2228	2557	2660	2122	1721	1764	357	1651	2182	2660	2210	1544	125	457
GO:0009247_glycolipid biosynthetic process	1530	1047	2260	2260	1237	2463	842	718	1335	399	2778	605	1836	1884	458
GO:0009250_glucan biosynthetic process	425	113	2706	1770	1061	917	1190	1299	1184	400	1605	1171	1724	1922	1975
GO:0009259_ribonucleotide metabolic process	2340	2493	376	435	266	219	2828	2421	297	401	212	2314	2371	2439	2546
GO:0009260_ribonucleotide biosynthetic process	1695	1916	2441	2804	1238	2707	843	1873	2416	2237	1861	1291	2372	2168	146
GO:0009261_ribonucleotide catabolic process	1794	2494	377	436	267	220	174	2422	298	402	213	2157	2373	1885	2547
GO:0009262_deoxyribonucleotide metabolic process	930	2202	1527	437	1062	1341	1461	719	1959	403	1204	1292	2007	126	2146
GO:0009266_response to temperature stimulus	1390	568	1811	438	1588	2143	2531	2213	2130	2840	1712	501	1307	2096	1680
GO:0009267_cellular response to starvation	2341	114	378	439	268	221	2664	2423	1455	404	1949	2686	2374	2440	1734
GO:0009306_protein secretion	2342	779	2687	440	2779	918	1765	274	1862	405	1205	384	92	1633	1929
GO:0009308_amine metabolic process	2343	1510	1703	2424	1239	2347	175	1986	2796	406	2037	1458	1276	2441	2147
GO:0009311_oligosaccharide metabolic process	1237	115	1987	1771	1373	919	176	2116	2299	407	214	606	93	127	147
GO:0009314_response to radiation	2344	2336	379	441	269	222	177	2424	1185	408	215	940	2008	2169	2012
GO:0009408_response to heat	1291	953	1812	442	2225	2113	1983	1934	1652	2792	2190	941	444	916	1219
GO:0009409_response to cold	1018	780	2582	443	1484	2464	1840	782	2091	409	1950	2158	445	716	1125
GO:0009410_response to xenobiotic stimulus	1596	1675	1988	2362	1589	2599	178	749	2383	1745	2703	2048	1339	1121	945
GO:0009411_response to UV	1920	1676	380	444	1590	223	1191	1987	1336	410	931	684	1837	1923	1466
GO:0009416_response to light stimulus	2345	2021	1528	445	270	224	179	1765	2605	411	216	816	1629	2097	1126
GO:0009451_RNA modification	35	116	2049	446	2184	2748	1766	358	299	412	2779	93	94	128	148
GO:0009452_7-methylguanosine RNA capping	2037	2284	2297	2739	1063	1894	2093	1542	300	2380	217	502	1838	129	587
GO:0009566_fertilization	257	1786	2442	2261	1591	1507	2194	275	2358	2183	2038	1806	1839	2098	831
GO:0009581_detection of external stimulus	1921	1128	2605	2740	1682	2370	180	1085	2823	1876	1081	1217	1090	1180	149
GO:0009582_detection of abiotic stimulus	1922	1471	2624	2682	1592	2114	181	1035	2824	1580	1428	1261	1340	1290	150
GO:0009583_detection of light stimulus	156	1849	2789	2708	1761	2287	182	625	2745	413	932	817	1545	1291	151
GO:0009584_detection of visible light	211	1677	2755	2484	2287	2009	183	587	2723	1746	1372	750	1546	1252	152
GO:0009593_detection of chemical stimulus	393	1542	2189	2262	2771	2793	2276	1448	2797	2283	2587	1126	1466	1422	1371
GO:0009605_response to external stimulus	2346	2495	381	447	271	225	184	2425	301	414	218	2687	2375	2442	2548
GO:0009607_response to biotic stimulus	2347	2496	382	448	272	2839	844	85	302	415	219	1761	2376	1150	1467
GO:0009611_response to wounding	2348	2229	383	449	273	1675	185	2426	303	416	220	2688	2377	1971	2549
GO:0009612_response to mechanical stimulus	2349	117	384	450	1926	1895	2146	1766	304	1581	2446	2588	2378	2443	1930
GO:0009615_response to virus	2350	379	385	451	2507	226	1192	2214	1186	1747	1206	2087	95	1253	153
GO:0009617_response to bacterium	2038	1815	1898	452	1064	1722	2720	86	1337	417	1713	1891	2095	1423	459
GO:0009620_response to fungus	720	989	2668	1772	2001	1565	1767	1086	2202	2594	2113	1369	1091	1448	1591
GO:0009628_response to abiotic stimulus	2351	2497	386	453	274	227	186	2427	305	418	221	2589	2379	2444	2550
GO:0009636_response to toxic substance	2039	830	387	1773	275	2213	1266	1874	1653	1582	1207	2392	1725	1688	1540
GO:0009653_anatomical structure morphogenesis	2352	2498	388	454	276	228	187	2428	306	419	222	2689	2380	2445	2551
GO:0009712_catechol-containing compound metabolic process	1019	1678	1813	2029	1927	1812	1612	1151	2384	2381	223	878	446	1608	154
GO:0009719_response to endogenous stimulus	2353	2499	389	455	277	229	188	2429	307	420	224	2690	2381	2446	2301
GO:0009725_response to hormone	2354	2094	390	456	278	230	189	2430	308	421	225	2691	2096	2447	1592
GO:0009743_response to carbohydrate	1795	781	1814	2692	2288	2749	190	1124	1544	1962	1082	2393	634	1370	1494
GO:0009746_response to hexose	2040	569	2097	2511	2123	1508	191	1333	1338	422	1208	2394	447	1476	1541
GO:0009749_response to glucose	1923	655	2050	2485	2226	1230	845	1256	1545	1963	1551	1039	558	1723	1372
GO:0009755_hormone-mediated signaling pathway	1464	782	2298	1913	1240	2519	1984	979	1908	1877	1083	1172	1630	1724	1080
GO:0009790_embryo development	1020	2230	391	457	279	231	192	1935	309	423	226	2692	2382	2448	2302
GO:0009791_post-embryonic development	1185	990	392	458	280	1089	193	1825	2092	424	227	1040	635	1371	1373
GO:0009792_embryo development ending in birth or egg hatching	1696	2500	393	459	281	232	194	1875	310	425	228	2534	2383	2449	2552
GO:0009798_axis specification	1059	477	394	460	282	1861	669	482	1456	1583	1492	2315	96	1886	2303
GO:0009799_specification of symmetry	2041	1850	395	461	1241	1621	1193	873	1187	1584	2588	2123	448	530	460
GO:0009855_determination of bilateral symmetry	2355	1917	396	1914	1242	1622	1194	898	1457	2184	2562	2159	559	668	461
GO:0009880_embryonic pattern specification	1531	570	2443	2197	283	1342	1195	359	2300	426	1654	879	596	2170	1699
GO:0009887_organ morphogenesis	2356	2501	397	462	284	233	195	1936	311	427	229	2693	2384	2171	2397
GO:0009888_tissue development	2357	2285	398	463	285	234	196	2431	312	428	230	2694	2385	1972	885
GO:0009889_regulation of biosynthetic process	2358	2502	399	464	286	235	197	2432	313	429	231	1329	2386	2450	2553
GO:0009890_negative regulation of biosynthetic process	2359	2503	400	465	287	236	198	2433	314	430	232	1127	2387	2451	2554
GO:0009891_positive regulation of biosynthetic process	1465	2504	401	466	288	237	2321	2434	315	431	233	2160	2388	2248	2555
GO:0009892_negative regulation of metabolic process	2360	2505	402	467	289	238	1536	2435	316	432	234	2590	2389	2452	2556
GO:0009893_positive regulation of metabolic process	2042	2506	403	468	290	239	1462	2436	317	433	235	2591	2390	2453	2557
GO:0009894_regulation of catabolic process	2043	2507	404	469	291	240	670	2437	318	434	236	1652	2391	1181	1900
GO:0009895_negative regulation of catabolic process	2361	2136	405	470	1849	2576	671	2438	2301	1585	237	1922	1915	1973	1342
GO:0009896_positive regulation of catabolic process	1924	380	406	471	1243	241	1463	1543	1188	435	1552	2429	2009	1887	1374
GO:0009913_epidermal cell differentiation	1340	1432	407	472	2662	2577	977	588	2359	436	238	880	1547	130	155
GO:0009914_hormone transport	1796	118	2098	473	1065	1090	672	1493	1339	1878	2492	1923	97	1660	1401
GO:0009948_anterior/posterior axis specification	487	381	408	1774	292	1896	199	276	319	1748	1606	94	376	669	1593
GO:0009952_anterior/posterior pattern specification	1466	991	409	474	293	920	978	750	1189	437	239	1415	741	1924	1250
GO:0009953_dorsal/ventral pattern formation	1467	1354	1815	475	294	2674	846	1087	1190	438	933	1974	98	1888	1220
GO:0009954_proximal/distal pattern formation	36	119	2583	2537	2827	1813	2236	277	2338	2537	2509	1762	298	1974	1558
GO:0009966_regulation of signal transduction	2362	2508	410	476	295	242	2829	2439	320	439	240	2695	2392	2454	2220
GO:0009967_positive regulation of signal transduction	2363	2509	411	477	296	243	2561	2440	321	440	241	2592	2393	2455	1301
GO:0009968_negative regulation of signal transduction	2364	2510	412	478	297	244	2784	2441	322	441	242	2493	2394	2456	2558
GO:0009987_cellular process	2365	2511	413	479	298	245	200	2442	323	442	243	2696	2395	2457	2559
GO:0009988_cell-cell recognition	37	2057	2444	480	1928	2653	2277	431	2448	2125	2416	1370	99	1254	832
GO:0009991_response to extracellular stimulus	1597	2231	414	481	299	246	201	2443	1458	1586	1084	385	1916	131	2349
GO:0010001_glial cell differentiation	1925	382	415	1915	2323	921	202	2117	2771	2712	2000	95	377	132	156
GO:0010033_response to organic substance	2366	2512	416	482	300	247	203	2444	324	443	244	2697	2396	2458	2560
GO:0010035_response to inorganic substance	2367	120	417	483	1374	2348	2479	2215	325	444	245	2124	2397	2249	2263
GO:0010038_response to metal ion	2368	121	1529	484	1375	2729	2480	1633	1546	1587	246	1569	2010	2099	1931
GO:0010043_response to zinc ion	1598	571	2407	2263	2479	1676	2237	1634	2672	2739	1951	1262	378	1122	1402
GO:0010171_body morphogenesis	2369	1918	418	2030	1762	1427	1537	360	2057	2425	2079	751	1840	421	1302
GO:0010212_response to ionizing radiation	1097	2232	419	485	301	248	2721	1937	326	445	247	1975	1631	2025	2108
GO:0010243_response to organonitrogen compound	2370	2513	420	486	302	249	204	2445	327	446	248	2535	2398	2459	2304
GO:0010256_endomembrane system organization	2371	122	421	487	2817	2708	1196	2446	328	447	249	2698	2399	2460	1651
GO:0010332_response to gamma radiation	828	783	1530	488	303	250	1376	1179	1459	448	1085	1263	1467	1010	157
GO:0010463_mesenchymal cell proliferation	1468	1433	2338	2594	2681	2010	1768	1366	2093	2757	2447	1128	977	531	681
GO:0010464_regulation of mesenchymal cell proliferation	1532	914	2190	2635	2663	2075	1267	1055	1960	2678	2563	1084	709	601	462
GO:0010466_negative regulation of peptidase activity	1926	992	1899	2729	304	1970	205	1088	1191	1588	1714	1293	1191	422	886
GO:0010467_gene expression	2372	2514	422	489	305	251	673	2447	329	449	250	2699	2400	2461	2561
GO:0010468_regulation of gene expression	2373	2515	423	490	306	252	206	2448	330	450	251	2700	2401	2462	2562
GO:0010469_regulation of receptor activity	1697	383	424	491	1376	2180	1985	1988	1728	2238	2589	2430	2402	2250	158
GO:0010498_proteasomal protein catabolic process	1533	2516	425	492	2840	253	1197	2449	331	451	1493	1173	2011	2463	159
GO:0010506_regulation of autophagy	1927	2137	2156	1775	1066	2520	2322	2216	2265	1589	2616	386	2012	2464	1435
GO:0010517_regulation of phospholipase activity	864	656	426	2031	2712	1231	2037	432	1863	1879	1862	2457	636	133	588
GO:0010518_positive regulation of phospholipase activity	800	657	1531	1916	2640	1509	2323	682	1864	1590	1655	2352	449	1975	833
GO:0010522_regulation of calcium ion transport into cytosol	2374	1048	2625	2672	2796	1677	1686	589	2686	2056	1768	1085	710	1039	1436
GO:0010524_positive regulation of calcium ion transport into cytosol	297	915	2584	2363	1763	2214	2437	590	2094	452	1373	607	1017	771	1163
GO:0010556_regulation of macromolecule biosynthetic process	2375	2517	427	493	307	254	207	2450	332	453	252	1129	2403	2465	2563
GO:0010557_positive regulation of macromolecule biosynthetic process	865	2518	428	494	308	255	2532	2451	333	454	253	2049	2404	2251	2564
GO:0010558_negative regulation of macromolecule biosynthetic process	2376	2519	429	495	309	256	1076	2452	334	455	254	1570	2405	2466	2565
GO:0010562_positive regulation of phosphorus metabolic process	2377	2520	430	496	310	257	1377	2453	335	456	255	2211	2406	2467	2350
GO:0010563_negative regulation of phosphorus metabolic process	1341	2521	431	497	311	258	979	2454	336	457	256	2012	2097	1231	2109
GO:0010564_regulation of cell cycle process	801	2522	432	498	312	259	2562	2046	337	458	257	942	2407	2468	2566
GO:0010565_regulation of cellular ketone metabolic process	1098	1883	433	499	1067	260	208	832	1192	459	1769	1130	1841	2172	1799
GO:0010594_regulation of endothelial cell migration	1292	123	434	500	2641	922	2481	914	338	1964	1086	2458	1632	2026	1626
GO:0010595_positive regulation of endothelial cell migration	1186	124	435	501	2726	1232	2147	1334	339	2470	2039	387	1777	134	1627
GO:0010596_negative regulation of endothelial cell migration	1698	865	436	1776	2433	923	1687	899	2131	2057	1607	1041	1341	1292	834
GO:0010604_positive regulation of macromolecule metabolic process	1599	2523	437	502	313	261	2238	2455	340	460	258	2536	2408	2469	2567
GO:0010605_negative regulation of macromolecule metabolic process	2378	2524	438	503	314	262	209	2456	341	461	259	2248	2409	2470	2568
GO:0010608_posttranscriptional regulation of gene expression	1600	2525	439	504	315	263	847	2457	342	462	260	2593	2410	2471	2305
GO:0010623_developmental programmed cell death	1699	384	2339	2364	316	1343	2278	87	1654	2740	1608	1612	450	1424	1164
GO:0010628_positive regulation of gene expression	1601	2526	440	505	317	264	1538	2458	343	463	261	2161	2411	2472	2569
GO:0010629_negative regulation of gene expression	2379	2058	441	506	318	265	2482	2459	344	464	262	2316	2098	2473	2570
GO:0010631_epithelial cell migration	1187	125	442	507	1764	1091	1539	652	345	465	263	2537	2099	1925	1976
GO:0010632_regulation of epithelial cell migration	1099	572	443	508	2434	1344	2533	833	1340	466	934	608	1548	2027	1594
GO:0010633_negative regulation of epithelial cell migration	973	1571	1704	509	1929	266	1540	1125	1460	467	935	1653	1163	1634	463
GO:0010634_positive regulation of epithelial cell migration	974	385	444	510	1930	1678	2483	1409	346	468	1303	503	299	2173	1275
GO:0010638_positive regulation of organelle organization	1602	2527	445	511	319	267	1541	2047	347	469	264	96	2013	717	1595
GO:0010639_negative regulation of organelle organization	2380	2528	446	512	1485	2115	1613	2460	1655	470	1715	504	2412	2474	2264
GO:0010646_regulation of cell communication	2381	2529	447	513	320	268	2830	2461	348	471	265	2701	2413	2475	2398
GO:0010647_positive regulation of cell communication	2382	2530	448	514	321	269	2769	2462	349	472	266	2702	2414	2476	994
GO:0010648_negative regulation of cell communication	2383	2531	449	515	322	270	2764	2463	350	473	267	2212	2415	2477	2571
GO:0010657_muscle cell apoptotic process	373	1434	1705	2425	2324	1927	1077	1494	1729	2695	2564	1459	886	1255	1221
GO:0010660_regulation of muscle cell apoptotic process	469	1355	1706	2426	1765	1623	848	980	1461	2620	2365	1131	910	1372	946
GO:0010675_regulation of cellular carbohydrate metabolic process	470	1851	450	516	323	271	2398	1713	351	474	268	997	1164	670	160
GO:0010676_positive regulation of cellular carbohydrate metabolic process	526	1282	2766	2198	2583	1814	1378	591	2237	2185	1304	97	637	602	464
GO:0010717_regulation of epithelial to mesenchymal transition	2044	126	451	517	2124	2794	980	1089	2622	2563	2281	98	300	135	835
GO:0010720_positive regulation of cell development	2384	2233	452	518	2435	2465	849	2048	1462	475	2825	99	2100	136	161
GO:0010721_negative regulation of cell development	2385	1612	2099	2264	1377	1679	2239	1938	2170	1749	2393	100	1402	2478	2148
GO:0010742_macrophage derived foam cell differentiation	579	1356	2299	2609	2066	2116	210	1367	2736	1965	1494	1218	872	843	1081
GO:0010769_regulation of cell morphogenesis involved in differentiation	2386	2095	453	519	324	2501	2608	2464	1656	476	2752	101	1778	137	162
GO:0010770_positive regulation of cell morphogenesis involved in differentiation	1797	127	1989	1917	2508	2730	1268	1714	2509	477	2150	102	100	138	1127
GO:0010810_regulation of cell-substrate adhesion	2387	128	454	520	2529	1769	2279	2118	352	2696	2780	103	101	423	163
GO:0010811_positive regulation of cell-substrate adhesion	1603	129	2051	2123	2325	2434	1379	1544	1547	2830	2661	104	102	139	164
GO:0010812_negative regulation of cell-substrate adhesion	1293	784	455	521	2289	1624	2240	1989	1730	2126	1553	2395	1549	140	1303
GO:0010817_regulation of hormone levels	2388	2138	456	522	325	2795	211	1368	1657	478	1495	2396	2101	1425	589
GO:0010821_regulation of mitochondrion organization	802	1975	457	2124	2362	2043	1688	751	2203	479	1087	505	1438	1426	1495
GO:0010822_positive regulation of mitochondrion organization	348	1189	458	1777	2290	1723	1769	88	1961	1591	1088	943	928	1818	1652
GO:0010827_regulation of glucose transport	2045	478	459	1918	1244	1566	1542	1826	2204	2186	1209	506	103	141	1866
GO:0010828_positive regulation of glucose transport	1188	658	1816	1919	1245	1428	981	653	1794	2766	1305	1330	797	1536	590
GO:0010830_regulation of myotube differentiation	1100	993	1990	2125	1593	272	2509	720	1463	480	2565	609	1044	1661	1932
GO:0010833_telomere maintenance via telomere lengthening	38	386	460	1920	1068	2750	212	1876	2510	481	2493	105	104	142	165
GO:0010863_positive regulation of phospholipase C activity	931	479	2756	523	1850	2215	1841	515	2449	2187	2417	881	379	532	836
GO:0010876_lipid localization	39	1049	2499	1921	326	1724	213	1369	353	482	2704	2594	1062	143	1735
GO:0010883_regulation of lipid storage	1798	1357	2100	524	327	1725	2324	721	2205	1750	1716	1654	1018	1505	1901
GO:0010906_regulation of glucose metabolic process	408	573	461	525	328	273	2399	1715	354	483	1429	2125	2416	1092	760
GO:0010907_positive regulation of glucose metabolic process	426	1572	2445	1778	2002	2144	1986	954	2302	1880	2475	388	844	144	761
GO:0010921_regulation of phosphatase activity	2046	1919	1532	526	1486	274	1464	2217	355	484	269	1219	1244	1567	1653
GO:0010923_negative regulation of phosphatase activity	829	1435	462	527	329	1510	2094	2049	1464	485	270	2088	1550	603	837
GO:0010927_cellular component assembly involved in morphogenesis	488	2532	463	528	1851	275	2400	1012	356	1881	2282	2538	1277	2479	2399
GO:0010941_regulation of cell death	2389	2533	464	529	330	276	2810	2465	357	486	271	2703	2417	2480	2572
GO:0010942_positive regulation of cell death	427	2534	465	530	331	277	2195	2218	358	487	272	2353	2418	1537	2306
GO:0010948_negative regulation of cell cycle process	1799	2234	466	531	1069	278	1269	1939	359	488	273	507	1842	2481	2400
GO:0010950_positive regulation of endopeptidase activity	1800	2235	467	532	1378	1345	1380	1257	1193	489	274	2704	1779	2174	2573
GO:0010951_negative regulation of endopeptidase activity	1801	1222	2052	2781	332	2117	214	1056	360	1592	1808	2213	953	604	591
GO:0010952_positive regulation of peptidase activity	1604	2337	468	533	1246	1346	1543	955	361	490	275	2595	1843	2252	2351
GO:0010954_positive regulation of protein processing	1342	2286	469	534	1070	279	2095	1635	362	491	1656	2249	1672	2028	465
GO:0010955_negative regulation of protein processing	1294	1358	1707	2812	1594	2249	674	1126	2417	1593	1952	106	887	879	1700
GO:0010959_regulation of metal ion transport	2047	1649	2707	2772	2067	2349	675	722	363	2838	936	685	1584	605	166
GO:0010970_microtubule-based transport	1534	130	1533	535	1247	2751	676	1716	364	492	2394	2596	2419	2253	1736
GO:0010975_regulation of neuron projection development	2048	1613	470	536	1248	2521	1270	2466	365	493	2826	107	1917	145	167
GO:0010976_positive regulation of neuron projection development	1189	1976	471	2199	2185	1770	1381	1545	366	2058	1430	2494	2014	2175	592
GO:0010977_negative regulation of neuron projection development	2390	916	2053	537	1766	2314	982	433	1795	2426	276	508	2015	146	838
GO:0012501_programmed cell death	2391	2535	472	538	333	280	2831	2467	367	494	277	2705	2420	2482	2574
GO:0014013_regulation of gliogenesis	2392	954	2478	2538	2227	1928	1544	1370	1194	2831	1089	108	888	807	682
GO:0014015_positive regulation of gliogenesis	40	480	2222	2200	2560	2549	1382	89	368	1751	1090	109	911	424	593
GO:0014020_primary neural tube formation	2393	917	473	539	334	1092	215	2219	1658	1594	2566	2459	1092	2483	168
GO:0014031_mesenchymal cell development	2394	131	474	2773	1852	281	216	90	1731	2382	2617	110	451	147	169
GO:0014032_neural crest cell development	1700	132	475	2661	2363	1567	217	1767	1865	2383	1863	111	452	148	170
GO:0014033_neural crest cell differentiation	2395	133	476	2654	2436	2076	218	1877	1341	2188	2494	112	105	149	171
GO:0014047_glutamate secretion	1802	2059	2585	2645	2003	1347	983	361	2737	2499	2739	610	1505	2176	2149
GO:0014065_phosphatidylinositol 3-kinase signaling	1142	481	1817	540	1379	1680	677	1335	1342	1595	937	1499	1215	880	2187
GO:0014066_regulation of phosphatidylinositol 3-kinase signaling	1238	1129	1900	1922	2004	2181	678	915	1796	2239	1091	1698	1093	1123	683
GO:0014068_positive regulation of phosphatidylinositol 3-kinase signaling	1060	659	2446	1779	1683	2502	679	834	369	1596	938	1728	1002	1040	995
GO:0014070_response to organic cyclic compound	2396	1573	477	541	335	282	219	2468	370	495	278	2706	2421	2484	2575
GO:0014074_response to purine-containing compound	1701	2139	1534	1780	2228	1971	1770	1670	1659	2384	1092	1500	1673	808	887
GO:0014075_response to amine	1469	1155	2261	2427	2186	2182	1614	362	2171	2679	2191	752	1342	881	1128
GO:0014706_striated muscle tissue development	2397	1359	478	542	336	1568	1271	1495	371	496	279	2431	1633	1506	2221
GO:0014812_muscle cell migration	776	831	479	543	2437	1511	680	654	372	497	1431	882	1844	671	2150
GO:0014823_response to activity	652	660	2816	2314	1767	1726	1198	835	2206	1752	2080	1655	978	1477	839
GO:0014855_striated muscle cell proliferation	2398	482	2532	2646	1487	2631	1272	278	2543	2427	2510	389	380	606	1933
GO:0014896_muscle hypertrophy	1143	1223	2533	2662	2438	1569	1771	363	1343	2385	1657	1571	912	1373	947
GO:0014897_striated muscle hypertrophy	1605	994	2408	2663	2005	2216	1772	279	2724	2799	2114	1846	889	1204	948
GO:0014902_myotube differentiation	1606	1511	1535	544	1853	1512	2563	916	1344	498	1809	1976	1372	2029	1496
GO:0014904_myotube cell development	866	483	1536	2201	1380	1093	1615	860	1465	2595	2151	2050	560	1317	1559
GO:0014909_smooth muscle cell migration	721	955	480	545	2364	1570	681	806	1195	1597	2283	509	1634	607	1036
GO:0014910_regulation of smooth muscle cell migration	1190	661	1537	546	1684	1727	984	1152	1196	2127	1432	510	106	533	684
GO:0015031_protein transport	2399	2536	481	547	337	283	1465	2469	373	499	280	2707	2422	2485	2576
GO:0015672_monovalent inorganic cation transport	1803	2096	1538	2839	1854	2691	220	2220	1466	2823	2781	2397	2016	1819	2188
GO:0015682_ferric iron transport	157	1381	1901	2709	2727	924	1383	1546	1866	1753	939	1174	517	1889	2151
GO:0015698_inorganic anion transport	803	729	2377	2315	2187	1815	2196	483	1909	2621	2307	1847	742	1256	1596
GO:0015711_organic anion transport	2400	1436	1708	548	1488	1571	221	1990	2798	1598	2511	2162	913	2254	1902
GO:0015718_monocarboxylic acid transport	2401	662	2340	549	2401	2654	1199	836	2564	500	1864	818	681	1293	1222
GO:0015748_organophosphate ester transport	1239	866	1991	2610	1249	1897	850	484	374	2059	2223	2163	890	672	1403
GO:0015749_monosaccharide transport	1928	1884	1818	1923	1855	1898	1384	1717	2511	2189	1374	390	1845	150	2013
GO:0015758_glucose transport	2402	1852	1992	1781	1489	2118	1545	1300	2450	1966	1210	753	1846	151	1765
GO:0015807_L-amino acid transport	699	1086	2300	2455	2480	1899	2096	1940	2303	1754	1658	1528	518	1063	1223
GO:0015833_peptide transport	1702	484	2157	550	1856	284	222	1410	1732	1599	2567	1892	107	1794	1497
GO:0015837_amine transport	1470	1752	2688	2126	1595	2692	1200	956	2385	2811	2115	998	1726	1568	1304
GO:0015844_monoamine transport	867	1472	2447	2539	2664	2350	223	1768	2019	2646	2662	1416	1585	809	466
GO:0015849_organic acid transport	2403	2140	1993	551	2006	2145	224	1878	2799	501	2683	2089	1373	1507	1867
GO:0015850_organic hydroxy compound transport	2049	1050	2500	2202	1685	2803	225	1636	375	2284	2152	1460	1121	425	685
GO:0015908_fatty acid transport	1607	2097	2301	1782	338	2578	1466	1258	2475	502	1659	883	1216	2100	1977
GO:0015909_long-chain fatty acid transport	1535	2060	1994	1783	339	2466	2038	1036	2339	2060	1093	754	1217	152	2014
GO:0015914_phospholipid transport	1101	1224	2302	2398	1381	2044	226	434	1197	1600	2256	1924	1003	426	1276
GO:0015918_sterol transport	158	1130	2262	552	1768	2119	227	837	376	2240	2081	944	798	844	467
GO:0015931_nucleobase-containing compound transport	2404	134	482	553	2188	1094	2644	2470	2746	503	2637	2460	108	153	172
GO:0015980_energy derivation by oxidation of organic compounds	2405	2537	483	554	1769	1233	2699	2471	1198	504	281	391	2423	2486	173
GO:0015992_proton transport	617	2236	1539	1784	2291	1234	1914	1769	2476	2336	2338	2164	1674	2030	468
GO:0016032_viral process	2406	2538	484	555	340	285	1773	2472	377	505	282	1529	2424	2487	2577
GO:0016042_lipid catabolic process	2407	1816	2708	2127	1596	2406	228	900	2830	506	2418	1530	1278	154	594
GO:0016043_cellular component organization	2408	2539	485	556	341	286	2832	2473	378	507	283	2708	2425	2488	2578
GO:0016049_cell growth	1929	2540	486	557	342	287	229	2474	379	508	1306	113	2102	155	2579
GO:0016050_vesicle organization	1343	2172	487	558	2584	288	230	91	1548	1882	2753	114	1675	156	2580
GO:0016051_carbohydrate biosynthetic process	830	2237	488	559	1071	289	851	2050	380	509	1211	2013	1308	1976	2581
GO:0016052_carbohydrate catabolic process	1930	2173	1819	2128	343	1095	2039	2475	2020	1601	2663	611	1218	157	174
GO:0016053_organic acid biosynthetic process	2409	1051	489	560	1072	1096	231	1879	2623	1602	2116	115	891	158	2582
GO:0016054_organic acid catabolic process	2050	1437	490	2822	344	2011	232	1671	1660	510	1609	1977	954	159	1766
GO:0016055_Wnt signaling pathway	1240	2541	491	561	345	925	233	2051	381	511	284	2597	1727	1977	2044
GO:0016056_rhodopsin mediated signaling pathway	748	1283	2733	2129	1931	1097	1915	2119	2606	2564	2638	1925	1245	608	1681
GO:0016064_immunoglobulin mediated immune response	258	918	2709	2203	2007	1816	234	92	2586	1603	2040	1175	301	1689	1468
GO:0016070_RNA metabolic process	2410	2542	492	562	346	290	235	2476	382	512	285	116	2426	2489	2583
GO:0016071_mRNA metabolic process	2411	135	493	563	347	291	236	2477	383	513	286	1848	2427	2490	175
GO:0016072_rRNA metabolic process	41	136	1540	564	348	2804	1273	93	384	514	2740	2598	109	160	176
GO:0016079_synaptic vesicle exocytosis	749	1284	1902	565	349	2550	237	1547	2587	2061	287	117	1918	161	177
GO:0016101_diterpenoid metabolic process	1391	1404	2669	2816	2292	2675	682	957	2772	1967	1375	612	1439	845	178
GO:0016125_sterol metabolic process	1931	867	2689	2428	1686	1235	238	1548	1467	1883	1376	1926	799	954	1767
GO:0016126_sterol biosynthetic process	777	1382	2626	2032	2802	2467	985	1371	2544	2500	1433	1294	1122	1690	1560
GO:0016192_vesicle-mediated transport	2051	2543	494	566	350	292	239	2478	385	515	288	2599	2428	2491	2584
GO:0016197_endosomal transport	159	2544	495	567	2682	926	2534	2479	386	516	289	1729	2017	2492	1701
GO:0016202_regulation of striated muscle tissue development	2052	956	1709	2365	1857	1236	1916	1880	2266	2538	2001	118	822	917	1251
GO:0016236_macroautophagy	1392	2338	2558	568	2068	1098	2609	280	1910	2539	2827	119	1192	162	1561
GO:0016265_death	2412	2545	496	569	351	293	2833	2480	387	517	290	2709	2429	2493	2585
GO:0016266_O-glycan processing	750	1156	1710	570	1382	2709	240	94	1468	1755	1307	1220	1343	1691	1375
GO:0016310_phosphorylation	2413	2546	497	571	352	294	2564	2481	388	518	291	1371	2430	2101	2401
GO:0016311_dephosphorylation	2414	2547	498	572	353	295	241	2482	389	519	292	613	2431	810	179
GO:0016331_morphogenesis of embryonic epithelium	2415	1817	499	1785	1490	2288	242	2120	1962	1604	2782	120	1440	163	2352
GO:0016337_cell-cell adhesion	2416	2548	500	573	354	2840	1546	2483	2702	520	293	121	2103	2031	2586
GO:0016358_dendrite development	1804	1322	1541	574	2509	2655	1987	1549	1797	1756	2339	2600	1635	1926	180
GO:0016444_somatic cell DNA recombination	778	868	501	575	2125	2250	2097	2121	2238	521	1094	1042	711	1399	1305
GO:0016445_somatic diversification of immunoglobulins	1932	1052	1903	1786	2365	1929	683	95	2267	1884	1610	1501	561	1124	949
GO:0016447_somatic recombination of immunoglobulin gene segments	1471	995	2054	1787	1858	1900	986	96	2239	1885	1308	1417	562	1125	996
GO:0016458_gene silencing	326	996	1995	1924	2510	296	2197	981	1345	522	1377	2461	1063	1890	888
GO:0016477_cell migration	2417	2339	502	576	355	297	243	2484	390	523	294	2710	2432	2102	2587
GO:0016482_cytoplasmic transport	2418	2549	503	577	356	298	2800	2485	391	524	295	2014	2433	2494	2588
GO:0016485_protein processing	2419	2550	504	578	357	299	244	2486	392	525	296	2354	1441	2495	2589
GO:0016486_peptide hormone processing	1295	137	2534	2512	1687	927	245	655	2607	2386	1212	1086	302	1011	1037
GO:0016525_negative regulation of angiogenesis	751	663	2734	2265	2782	2146	2325	1180	2565	2647	1660	2051	1219	918	1404
GO:0016567_protein ubiquitination	1393	2551	505	579	358	300	246	2487	393	526	297	122	2434	2496	2590
GO:0016568_chromatin modification	42	2552	506	580	359	301	2401	1941	394	527	298	123	2435	2177	1868
GO:0016569_covalent chromatin modification	160	2553	507	581	360	302	2727	1827	395	528	299	392	2436	1891	1903
GO:0016570_histone modification	43	2340	508	582	361	303	1385	1672	396	529	300	393	2437	1927	1628
GO:0016571_histone methylation	298	138	509	583	1491	304	2402	1881	397	530	1309	2126	1919	2103	2189
GO:0016573_histone acetylation	259	387	510	584	362	305	1774	1090	398	531	301	511	2104	2178	2307
GO:0016574_histone ubiquitination	260	2141	511	585	363	306	1775	958	399	532	940	686	1728	1400	1405
GO:0016575_histone deacetylation	653	2142	2479	1788	2561	307	1917	1942	1549	533	2741	394	1279	1978	1934
GO:0016579_protein deubiquitination	44	1053	512	586	364	308	2280	97	400	534	302	124	110	164	181
GO:0016601_Rac protein signal transduction	1191	664	513	587	1383	1237	1689	1496	1199	535	303	1893	682	609	1129
GO:0016925_protein sumoylation	2420	1818	2191	2752	1073	2147	987	1828	2512	2190	941	1807	1506	427	2190
GO:0017015_regulation of transforming growth factor beta receptor signaling pathway	2053	139	514	588	365	1930	684	1943	1200	1886	2002	2355	111	2104	2308
GO:0017038_protein import	2421	2287	515	589	2008	309	1547	2488	401	536	1310	2317	2438	2179	2309
GO:0017144_drug metabolic process	1061	1920	1542	2693	1597	1931	247	1336	2207	2565	2192	687	712	1151	1277
GO:0017145_stem cell division	1344	1190	1820	2429	2229	1681	1274	435	2687	2648	1095	614	381	165	1278
GO:0017148_negative regulation of translation	571	1323	1821	590	366	928	685	1587	1201	1605	2664	395	1246	166	2402
GO:0017156_calcium ion-dependent exocytosis	261	140	516	591	1770	310	248	98	2268	2387	304	396	112	167	182
GO:0017157_regulation of exocytosis	1536	574	1543	2316	1771	311	249	99	1867	2128	942	397	1847	610	1835
GO:0018105_peptidyl-serine phosphorylation	932	2288	517	1925	2230	312	2098	2122	1550	537	2723	755	1403	2180	183
GO:0018107_peptidyl-threonine phosphorylation	2054	665	2223	2130	1492	2503	1275	1882	2800	538	2257	512	1586	168	595
GO:0018108_peptidyl-tyrosine phosphorylation	1241	2022	518	592	367	313	2326	1259	402	1606	305	1295	1848	1892	2152
GO:0018130_heterocycle biosynthetic process	2422	2554	519	593	368	314	250	2489	403	539	306	398	2439	2497	2591
GO:0018193_peptidyl-amino acid modification	2055	2555	520	594	369	315	1386	2490	404	540	307	2601	2440	2498	2592
GO:0018196_peptidyl-asparagine modification	1062	141	521	595	370	2315	251	1153	405	541	2791	125	113	169	1800
GO:0018205_peptidyl-lysine modification	299	2341	522	596	1074	316	2590	2052	406	542	943	688	2441	2105	2310
GO:0018209_peptidyl-serine modification	831	2289	523	1789	2366	317	1842	2221	1202	1757	2705	2539	1141	2255	184
GO:0018210_peptidyl-threonine modification	1805	485	2158	1790	371	2632	852	2491	2773	1607	1953	513	2105	673	686
GO:0018212_peptidyl-tyrosine modification	1472	2143	524	597	372	929	2484	1497	407	543	308	1132	1849	2181	2403
GO:0018279_protein N-linked glycosylation via asparagine	1192	142	1822	598	1075	2522	252	917	408	544	2828	126	114	170	1978
GO:0018393_internal peptidyl-lysine acetylation	349	388	525	599	373	318	1918	1037	409	545	309	514	2442	1979	2222
GO:0018394_peptidyl-lysine acetylation	161	2238	526	600	1076	319	1548	1181	410	546	310	515	2443	2182	2153
GO:0018410_C-terminal protein amino acid modification	162	575	2559	2753	2126	2251	853	1182	1346	547	2665	1613	929	919	889
GO:0018958_phenol-containing compound metabolic process	1537	143	527	2366	1250	1348	1276	100	2825	548	311	127	892	171	890
GO:0019058_viral life cycle	2423	144	528	601	374	2693	253	101	1203	549	312	2398	2444	2499	2593
GO:0019079_viral genome replication	45	145	1711	2513	1077	320	254	102	2810	550	1096	756	115	718	185
GO:0019080_viral gene expression	2424	146	529	602	375	2768	255	103	1798	1968	313	2462	2445	2500	186
GO:0019083_viral transcription	2056	147	530	603	1493	1771	256	104	1347	551	314	2711	2446	2032	187
GO:0019216_regulation of lipid metabolic process	1703	1360	531	2836	1078	321	257	1013	2566	552	1213	2165	1404	2033	2191
GO:0019217_regulation of fatty acid metabolic process	1933	1574	532	2399	1079	2769	258	1127	2756	553	315	1418	1442	534	1597
GO:0019218_regulation of steroid metabolic process	637	1285	2224	2683	2009	322	259	901	1963	2388	1554	1614	800	1374	840
GO:0019219_regulation of nucleobase-containing compound metabolic process	2425	2556	533	604	376	323	260	2492	411	554	316	399	2447	2501	2594
GO:0019220_regulation of phosphate metabolic process	2426	2557	534	605	377	324	1919	2493	412	555	317	884	2448	1569	1979
GO:0019221_cytokine-mediated signaling pathway	2427	2342	535	606	1598	2821	686	1770	1204	556	2639	2712	2449	2183	2595
GO:0019222_regulation of metabolic process	2428	2558	536	607	378	325	1776	2494	413	557	318	2713	2450	2502	2596
GO:0019226_transmission of nerve impulse	212	1087	2480	2730	1251	1572	2610	1260	2545	2501	1496	1176	1247	1609	596
GO:0019228_neuronal action potential	1345	832	2055	2715	2818	1238	687	1372	1868	2832	2419	1043	638	428	891
GO:0019229_regulation of vasoconstriction	1473	869	2056	1791	2189	2252	1277	783	2021	2062	1378	615	563	882	1836
GO:0019233_sensory perception of pain	1474	997	2811	2456	1384	1573	2148	982	2567	2337	2590	616	1443	2106	1192
GO:0019318_hexose metabolic process	1608	2559	537	608	379	326	1201	2495	414	558	1214	2432	2451	2256	2404
GO:0019319_hexose biosynthetic process	898	998	538	2033	1859	1817	2327	281	1551	1887	2540	2090	683	674	188
GO:0019320_hexose catabolic process	1144	785	539	1792	1599	1239	1387	2053	1205	1969	2153	1927	382	172	469
GO:0019362_pyridine nucleotide metabolic process	1242	389	540	609	1080	930	1843	2123	1552	559	1770	689	1920	429	2154
GO:0019369_arachidonic acid metabolic process	1243	1191	1996	2576	2402	2633	2364	752	2418	2596	2420	1928	1165	1478	1343
GO:0019395_fatty acid oxidation	1704	786	541	1926	1081	2634	1078	1183	2304	560	1611	1296	1468	2257	1702
GO:0019432_triglyceride biosynthetic process	933	1157	1544	1927	1082	1513	1079	436	2208	561	2082	1572	764	1635	841
GO:0019438_aromatic compound biosynthetic process	2429	2560	542	610	380	327	261	2496	415	562	319	400	2452	2503	2597
GO:0019439_aromatic compound catabolic process	1394	148	543	611	381	328	262	2497	416	563	320	690	2453	2504	2598
GO:0019538_protein metabolic process	2430	2561	544	612	382	329	263	2498	417	564	321	2714	2454	2505	2599
GO:0019637_organophosphate metabolic process	2431	2562	545	613	383	330	264	2499	418	565	322	1573	2455	2506	2600
GO:0019692_deoxyribose phosphate metabolic process	449	576	2225	1793	1252	1240	2328	592	1348	566	2224	1221	1676	535	1980
GO:0019693_ribose phosphate metabolic process	2432	2563	546	614	384	331	2811	2500	419	567	323	2214	2456	2258	2601
GO:0019722_calcium-mediated signaling	2057	390	2710	615	2231	2371	1278	1718	1553	568	944	1763	597	1318	2110
GO:0019724_B cell mediated immunity	46	1192	2757	2823	2010	1429	265	105	2132	569	2258	1461	453	883	1406
GO:0019725_cellular homeostasis	2433	1977	547	616	385	332	1777	2501	420	570	1215	2540	2106	1093	2405
GO:0019748_secondary metabolic process	1395	149	2409	2514	2367	1574	1616	364	2703	571	324	128	955	430	1904
GO:0019751_polyol metabolic process	1346	1978	1545	617	386	1682	1549	1991	421	572	1097	1929	1507	1820	1437
GO:0019752_carboxylic acid metabolic process	2434	2290	548	618	387	333	266	2502	1349	573	2154	2715	1921	2507	2602
GO:0019827_stem cell maintenance	1063	1787	1997	619	1494	1349	2040	1498	422	574	325	1730	1508	1821	1438
GO:0019882_antigen processing and presentation	1296	2023	549	620	388	334	1550	683	423	575	1555	1699	1729	2107	2406
GO:0019884_antigen processing and presentation of exogenous antigen	1609	2174	550	621	389	931	1388	551	424	576	2041	2091	1677	2508	189
GO:0019886_antigen processing and presentation of exogenous peptide antigen via MHC class II	1102	1575	551	622	2403	335	854	723	425	577	1717	2399	519	2509	190
GO:0019915_lipid storage	1806	999	1904	623	1688	2120	688	1829	1911	578	2117	2092	1405	1795	1224
GO:0019932_second-messenger-mediated signaling	2058	787	1823	624	2439	2372	855	2054	426	579	1098	1419	1922	1064	191
GO:0019933_cAMP-mediated signaling	213	870	2627	2754	1495	1514	856	593	1964	2285	1954	617	454	884	1193
GO:0019935_cyclic-nucleotide-mediated signaling	214	919	2057	2716	1496	1099	689	724	1912	2191	2448	885	1678	920	1225
GO:0019941_modification-dependent protein catabolic process	654	2564	552	625	1385	336	267	2503	427	580	326	129	2457	2510	2603
GO:0019953_sexual reproduction	1934	1131	553	626	390	337	690	2504	428	581	327	618	1344	1928	1226
GO:0021510_spinal cord development	2059	957	2341	2486	2530	1625	1690	1588	1913	2502	328	401	1406	536	192
GO:0021515_cell differentiation in spinal cord	215	1679	2058	2636	2713	338	1778	983	1965	2063	329	130	713	431	193
GO:0021517_ventral spinal cord development	262	730	2501	2457	2326	1350	2149	1337	1966	2622	945	131	1094	772	597
GO:0021522_spinal cord motor neuron differentiation	2435	731	2586	2611	2011	1241	268	365	1914	2064	1099	1808	956	173	194
GO:0021532_neural tube patterning	1705	732	1712	2430	1932	2731	1080	874	2133	582	330	516	116	773	1165
GO:0021536_diencephalon development	1244	150	2303	2266	2797	2373	2770	1373	2640	2846	2640	757	303	675	195
GO:0021537_telencephalon development	1706	2175	554	627	391	1515	2485	1499	1350	583	2225	1574	1309	2184	2407
GO:0021539_subthalamus development	934	151	2587	2431	1083	339	857	106	2588	1608	331	132	117	174	196
GO:0021543_pallium development	1935	2024	555	628	1497	2183	2099	1550	2058	584	2495	945	1551	1759	2155
GO:0021545_cranial nerve development	428	1788	2448	2458	392	1728	691	282	2095	1888	1216	1331	455	175	470
GO:0021549_cerebellum development	1021	577	2059	2400	2232	1575	269	1374	1351	1970	946	1420	118	176	892
GO:0021575_hindbrain morphogenesis	1297	1088	2101	2515	2611	1516	692	1673	1352	1889	2226	1531	801	1427	1038
GO:0021587_cerebellum morphogenesis	1245	1361	1546	2612	2699	1351	858	1589	1554	1971	2449	2093	639	1893	842
GO:0021675_nerve development	1103	2061	2735	2367	1084	1683	859	437	2340	2286	1379	2463	119	177	843
GO:0021695_cerebellar cortex development	374	1054	1713	2487	1498	1626	860	1771	1799	1758	1217	1087	456	978	1737
GO:0021700_developmental maturation	2436	1324	2304	629	2562	2351	2747	283	2673	2597	2512	402	1780	178	471
GO:0021761_limbic system development	1193	1225	1998	2488	2127	2045	2438	594	1967	2649	2450	1222	979	1570	1039
GO:0021762_substantia nigra development	935	152	2159	2204	1386	340	988	366	2688	1890	332	133	120	179	197
GO:0021766_hippocampus development	1475	1158	2502	2034	2327	1818	1279	656	2419	2241	2451	1332	1407	719	687
GO:0021782_glial cell development	899	486	1547	2317	1600	2012	270	1883	2513	1972	1380	758	684	537	1082
GO:0021795_cerebral cortex cell migration	327	1325	556	630	1387	2121	989	626	1661	585	1497	1930	802	1375	1376
GO:0021872_forebrain generation of neurons	216	1226	2410	2516	2754	2504	2241	284	2360	2287	2792	2052	743	1980	688
GO:0021879_forebrain neuron differentiation	217	1438	2160	2318	2128	1819	2242	438	2305	2192	2724	1615	893	1508	997
GO:0021885_forebrain cell migration	1104	1089	557	1928	2440	2184	1617	1301	2386	586	2421	946	930	846	598
GO:0021915_neural tube development	2437	1473	558	631	393	1100	271	657	429	587	1661	1700	1095	2511	2408
GO:0021953_central nervous system neuron differentiation	1538	1159	2804	2131	1772	1101	272	684	1800	2065	333	1044	1469	180	198
GO:0021954_central nervous system neuron development	1298	1090	2342	2267	2612	1430	273	784	2306	2389	947	1088	1552	181	199
GO:0021983_pituitary gland development	450	1132	1905	2319	2069	1772	1467	984	2022	2784	1865	1731	457	979	1598
GO:0021987_cerebral cortex development	593	1719	559	632	1085	1972	2365	516	1469	588	2118	2495	1220	1479	1869
GO:0021988_olfactory lobe development	722	1853	1548	1794	2728	1973	1920	485	1206	2338	2452	1372	1123	1854	1801
GO:0022008_neurogenesis	2438	2025	560	633	394	341	2728	2505	430	589	948	2716	2107	2512	200
GO:0022029_telencephalon cell migration	527	958	1714	2132	1860	2077	1389	1302	2172	590	2003	2356	640	1725	1194
GO:0022037_metencephalon development	504	1885	2102	2268	2441	342	274	685	1801	2650	1100	1133	304	432	201
GO:0022400_regulation of rhodopsin mediated signaling pathway	429	833	2758	2205	2328	1102	1390	1375	2514	2697	2591	1894	1019	720	1195
GO:0022402_cell cycle process	2439	153	561	634	395	343	275	2506	431	591	334	517	2458	182	2604
GO:0022403_cell cycle phase	1807	154	562	635	2129	2078	1779	1057	1802	592	949	1895	121	183	2045
GO:0022404_molting cycle process	594	1252	563	636	1933	2289	1691	1674	2134	593	950	2094	458	885	599
GO:0022405_hair cycle process	451	1439	564	637	1601	2435	1921	1719	2209	594	951	1978	459	980	600
GO:0022406_membrane docking	1105	1000	1715	1929	1086	1103	276	807	432	595	2453	619	1166	184	472
GO:0022407_regulation of cell-cell adhesion	2440	2203	565	638	2642	2290	1081	107	2674	2390	2793	134	2459	2259	844
GO:0022408_negative regulation of cell-cell adhesion	47	2098	2606	2401	396	344	1082	1675	433	2680	1218	403	2108	433	893
GO:0022409_positive regulation of cell-cell adhesion	528	871	1716	2320	2481	1104	1280	1338	1733	2767	2592	691	598	1636	689
GO:0022411_cellular component disassembly	2441	155	566	639	2130	345	277	2507	434	596	335	135	2460	2513	202
GO:0022412_cellular process involved in reproduction in multicellular organism	263	1133	567	640	397	1105	2486	1884	435	597	1556	1896	460	1894	845
GO:0022414_reproductive process	1936	2062	568	641	398	346	278	2508	436	598	336	1532	2461	2514	1040
GO:0022600_digestive system process	1064	788	2736	2717	1253	2579	279	686	2568	1759	1718	404	1124	676	1407
GO:0022602_ovulation cycle process	218	2063	1549	642	2131	1106	990	808	437	2066	1719	2215	1850	1796	1599
GO:0022603_regulation of anatomical structure morphogenesis	2442	2099	569	643	399	347	280	2509	438	599	337	136	2018	2515	2605
GO:0022604_regulation of cell morphogenesis	2443	2144	570	644	400	348	861	2510	439	600	1434	137	2019	2516	203
GO:0022607_cellular component assembly	2444	2565	571	645	401	349	2510	2511	440	601	338	2717	2462	2517	2606
GO:0022610_biological adhesion	2445	2566	572	646	402	1352	1988	2512	441	602	339	2718	2463	2185	2607
GO:0022612_gland morphogenesis	1065	1720	573	647	1087	2352	281	552	2240	603	952	2318	1125	1855	1870
GO:0022613_ribonucleoprotein complex biogenesis	2446	156	1550	648	403	1820	282	108	442	604	2829	2719	122	185	204
GO:0022616_DNA strand elongation	48	157	574	649	404	2635	693	1058	2451	605	2366	2400	305	186	205
GO:0022617_extracellular matrix disassembly	49	158	1551	2206	405	2468	1281	1411	1555	2067	2783	518	123	538	206
GO:0022618_ribonucleoprotein complex assembly	682	2567	575	650	2613	350	2729	2513	443	606	1720	2496	2464	187	207
GO:0022898_regulation of transmembrane transporter activity	1707	1789	2161	2517	2585	2374	1282	959	2361	2566	2422	2250	1408	1637	1227
GO:0022900_electron transport chain	2447	2568	576	651	2755	2710	283	109	444	1609	2083	138	2465	2518	208
GO:0022904_respiratory electron transport chain	2448	2343	577	652	2811	2711	694	110	445	1760	2284	139	2466	2519	209
GO:0023014_signal transduction by phosphorylation	1347	2569	578	653	406	351	862	1500	446	607	340	2166	2467	1205	894
GO:0023021_termination of signal transduction	1246	1286	2690	2540	1254	2013	2329	918	2023	608	1810	2167	931	1509	1306
GO:0023051_regulation of signaling	2449	2570	579	654	407	352	2812	2514	447	609	341	2720	2468	2520	2409
GO:0023052_signaling	2450	2571	580	655	408	353	284	2515	448	610	342	2721	2469	2521	2608
GO:0023056_positive regulation of signaling	2451	2572	581	656	409	354	2748	2516	449	611	343	2722	2470	2522	1498
GO:0023057_negative regulation of signaling	2452	2573	582	657	410	355	2681	2517	450	612	344	2053	2471	2523	2410
GO:0023061_signal release	2060	2291	2103	2833	1499	2822	285	1213	451	1610	2807	2357	124	188	210
GO:0030001_metal ion transport	2453	2344	2801	658	2404	932	286	2518	452	613	2155	1656	1923	1294	2265
GO:0030003_cellular cation homeostasis	2454	1819	583	659	2012	933	2682	2519	453	1611	1311	1897	1851	434	2266
GO:0030004_cellular monovalent inorganic cation homeostasis	1937	1543	2767	2647	2683	1932	1844	2124	2689	1891	2794	1732	1553	1257	1837
GO:0030010_establishment of cell polarity	375	1362	584	660	411	1107	287	1261	454	614	345	1223	125	1041	1439
GO:0030029_actin filament-based process	2061	2292	585	661	412	356	2330	1944	455	615	346	886	1781	435	1738
GO:0030030_cell projection organization	2455	2574	586	662	413	357	2665	2520	456	616	347	2723	2472	2524	2609
GO:0030031_cell projection assembly	1708	1650	587	663	414	358	1391	1014	457	617	348	1264	1554	721	211
GO:0030032_lamellipodium assembly	900	1651	588	664	415	2185	2439	1091	1556	618	349	1657	1444	1258	846
GO:0030036_actin cytoskeleton organization	2062	2575	589	665	416	359	1692	1092	458	619	350	1224	1470	189	1499
GO:0030041_actin filament polymerization	975	920	590	666	1088	360	2366	1262	1353	620	953	1134	641	677	212
GO:0030042_actin filament depolymerization	832	1512	1717	667	2614	1431	1693	1059	459	2242	954	1502	765	1065	895
GO:0030048_actin filament-based movement	1066	666	1906	2133	1255	1242	2198	1501	2690	1612	1910	1177	520	1295	1083
GO:0030049_muscle filament sliding	409	1753	2263	2207	2531	1862	991	439	1354	2243	1721	1764	461	1319	1196
GO:0030071_regulation of mitotic metaphase/anaphase transition	2063	487	591	2648	417	2732	2487	725	2608	2651	2227	2358	126	190	1838
GO:0030072_peptide hormone secretion	1938	488	2104	1795	1689	361	1083	1676	1662	1761	2568	2168	127	1692	1166
GO:0030073_insulin secretion	1709	391	2192	2035	1388	362	992	1303	1869	621	2496	2359	2109	1638	1084
GO:0030097_hemopoiesis	2456	2145	592	668	2233	363	863	111	460	622	351	140	2473	1662	2223
GO:0030098_lymphocyte differentiation	50	159	1552	669	2293	1821	288	112	1803	623	352	819	128	1610	2353
GO:0030099_myeloid cell differentiation	1808	872	593	670	418	364	1283	2222	461	2129	353	141	1310	1206	473
GO:0030100_regulation of endocytosis	1476	1576	1718	671	1500	365	289	726	1470	624	1219	2280	1221	1428	2071
GO:0030101_natural killer cell activation	1194	2204	1553	1796	2615	2656	1084	1502	1471	1762	1911	2127	2020	1207	1307
GO:0030104_water homeostasis	976	1326	2691	2562	2511	2694	2199	1677	1870	2623	1662	1089	1471	1259	1167
GO:0030111_regulation of Wnt signaling pathway	1022	1193	594	672	419	366	864	1590	1207	625	1101	2602	744	2108	1802
GO:0030148_sphingolipid biosynthetic process	489	1652	595	673	1773	934	2700	553	462	626	1498	1849	980	1208	474
GO:0030154_cell differentiation	2457	2576	596	674	420	367	2711	2521	463	627	354	2724	2474	2525	2610
GO:0030155_regulation of cell adhesion	1939	2577	597	675	421	368	1202	2125	464	628	355	2603	2475	1538	1562
GO:0030162_regulation of proteolysis	2064	1854	598	676	422	369	290	1637	2725	629	1557	2464	1248	722	1629
GO:0030163_protein catabolic process	51	2578	599	677	423	370	2591	2223	465	630	356	142	2476	2260	2611
GO:0030166_proteoglycan biosynthetic process	52	2026	2449	2595	2783	2695	1085	113	2609	2748	1220	143	2021	191	213
GO:0030168_platelet activation	1809	1790	600	678	424	1432	2756	2055	1208	2130	2156	519	1924	1797	214
GO:0030177_positive regulation of Wnt signaling pathway	804	1577	601	1930	2013	1353	1618	1551	1557	2131	2042	1225	894	1539	1085
GO:0030178_negative regulation of Wnt signaling pathway	901	1287	602	679	1256	1243	695	1552	1915	631	1102	520	873	2186	2267
GO:0030182_neuron differentiation	2458	2146	603	680	425	371	291	2522	466	632	1103	2725	2477	2526	215
GO:0030183_B cell differentiation	53	489	1907	681	2329	1933	1694	114	1968	633	955	1701	383	1429	601
GO:0030193_regulation of blood coagulation	264	1253	2343	2731	1934	935	696	1038	2096	2598	2308	887	1311	723	1682
GO:0030195_negative regulation of blood coagulation	1810	1578	2670	2664	2014	2696	292	838	2747	2567	2497	692	1096	774	998
GO:0030198_extracellular matrix organization	2459	160	604	682	2843	1244	697	875	467	2288	2830	144	129	192	216
GO:0030199_collagen fibril organization	54	161	2481	2489	1257	936	1922	1304	2387	2132	1104	620	130	436	217
GO:0030203_glycosaminoglycan metabolic process	1811	2027	605	2036	1602	1108	1468	1503	2135	1892	2340	145	1679	193	218
GO:0030204_chondroitin sulfate metabolic process	1812	578	1999	2134	1774	2046	2150	1772	1804	2133	1771	947	131	437	999
GO:0030212_hyaluronan metabolic process	1067	834	2105	2621	1501	2469	698	687	1663	2391	2454	621	599	611	475
GO:0030216_keratinocyte differentiation	1396	1680	1554	683	2643	1974	1469	595	2589	1973	1312	1178	1782	886	219
GO:0030217_T cell differentiation	1397	733	606	684	2810	2291	1392	2056	468	634	357	146	306	1232	1981
GO:0030218_erythrocyte differentiation	300	1160	1719	685	1089	372	1780	486	469	2392	1435	2054	384	1798	762
GO:0030225_macrophage differentiation	1068	667	2759	686	1258	1729	2488	1039	1916	2134	2043	1135	823	1510	476
GO:0030239_myofibril assembly	936	1513	2106	2622	2532	1576	993	1638	2269	2339	2498	1658	521	1822	1683
GO:0030258_lipid modification	937	2147	607	2826	2772	1245	293	960	2704	635	1436	2015	1312	2109	1905
GO:0030260_entry into host cell	1106	579	1720	2135	2070	2523	1845	1639	2491	1763	1866	1333	462	811	763
GO:0030262_apoptotic nuclear changes	868	392	2305	687	2015	373	2489	1830	470	636	1437	693	522	1182	2015
GO:0030278_regulation of ossification	1348	2028	1824	688	1690	1822	2490	2126	2097	2724	2157	405	1636	2187	602
GO:0030282_bone mineralization	328	1134	2450	2827	1935	1975	865	2224	2624	2135	1221	1090	1064	1856	1803
GO:0030301_cholesterol transport	219	1001	2107	689	1603	2122	294	902	471	2244	2004	820	957	612	220
GO:0030307_positive regulation of cell growth	1247	2100	608	2037	1861	1823	1086	2127	1969	1893	1438	1462	1730	1571	1500
GO:0030308_negative regulation of cell growth	2460	2101	609	690	426	374	699	2523	2024	637	2119	147	1313	194	221
GO:0030316_osteoclast differentiation	452	1194	2737	691	1259	1109	2565	1412	1472	2068	2044	888	824	613	1041
GO:0030323_respiratory tube development	1940	393	610	1797	427	1433	2566	985	1473	2069	1663	148	2110	724	1377
GO:0030324_lung development	1941	490	611	692	1090	1684	2645	1093	472	2193	1867	149	2111	775	1279
GO:0030326_embryonic limb morphogenesis	2461	2345	1555	693	2812	2733	700	2225	2098	2136	2666	2465	1587	195	2311
GO:0030330_DNA damage response, signal transduction by p53 class mediator	1610	1721	1556	694	428	375	1393	1376	473	638	358	694	1925	2527	2111
GO:0030334_regulation of cell migration	2065	2579	612	695	429	376	866	1263	474	639	359	150	2478	2528	2612
GO:0030335_positive regulation of cell migration	1813	394	613	696	2016	1246	2041	1184	475	640	360	151	2112	1981	2354
GO:0030336_negative regulation of cell migration	471	2346	614	697	1091	377	2151	1040	476	641	1912	152	1345	2110	222
GO:0030397_membrane disassembly	55	162	2000	2038	1936	2796	1923	285	1474	1764	2684	406	132	196	223
GO:0030433_ER-associated ubiquitin-dependent protein catabolic process	410	491	615	698	430	2253	1781	115	1355	642	2706	407	1680	1611	1168
GO:0030500_regulation of bone mineralization	1299	1383	2503	1798	1691	2186	2200	116	2210	2768	1722	695	1065	1823	690
GO:0030501_positive regulation of bone mineralization	1477	1474	2060	2596	2234	2505	2367	117	1558	2428	1723	889	981	1895	1982
GO:0030509_BMP signaling pathway	1814	163	616	699	2330	1627	701	517	1356	2393	2158	408	1852	2261	603
GO:0030510_regulation of BMP signaling pathway	1023	1161	1557	700	2644	2506	1394	367	1805	1974	2541	821	2022	197	847
GO:0030512_negative regulation of transforming growth factor beta receptor signaling pathway	1539	164	617	701	1389	1824	1989	1831	477	2245	2423	2169	133	438	2072
GO:0030514_negative regulation of BMP signaling pathway	1478	492	1558	1931	2442	2254	2152	1094	1357	2725	2667	948	307	198	477
GO:0030516_regulation of axon extension	2462	165	1559	702	1260	1628	1924	368	1358	1613	2725	153	1926	199	224
GO:0030518_intracellular steroid hormone receptor signaling pathway	723	2293	618	703	1502	378	2592	1773	478	643	2641	154	2113	200	2411
GO:0030520_intracellular estrogen receptor signaling pathway	683	1940	1825	2039	1862	379	2331	1774	1475	2429	2424	622	1927	1799	1408
GO:0030521_androgen receptor signaling pathway	430	2347	1560	704	1937	380	2627	1678	479	644	1664	409	1783	1929	478
GO:0030522_intracellular receptor signaling pathway	2066	166	619	705	431	381	1695	2057	480	645	2120	155	2479	2529	2355
GO:0030534_adult behavior	1107	668	1826	2694	1938	1110	295	785	1209	2540	361	1297	134	201	225
GO:0030574_collagen catabolic process	56	167	2108	2710	432	2407	1619	1504	1664	1894	956	890	308	439	604
GO:0030593_neutrophil chemotaxis	431	959	2344	706	1604	2580	1846	596	1665	1614	1955	1421	1193	1094	1501
GO:0030595_leukocyte chemotaxis	655	669	2812	707	1692	1773	1395	919	481	1765	1724	1298	825	1012	1308
GO:0030641_regulation of cellular pH	618	1227	2451	2490	2533	2047	2403	1679	2705	646	2642	1334	1249	1066	2156
GO:0030705_cytoskeleton-dependent intracellular transport	2463	2580	620	708	2586	2781	2100	2058	1970	647	2795	156	2480	202	2268
GO:0030799_regulation of cyclic nucleotide metabolic process	1300	1653	2001	2518	2190	1111	702	1154	2492	2070	2045	1503	309	1639	479
GO:0030800_negative regulation of cyclic nucleotide metabolic process	805	493	1721	2623	1092	1112	1203	518	1734	2652	1868	521	2114	614	226
GO:0030801_positive regulation of cyclic nucleotide metabolic process	1248	1195	2504	2695	2405	1517	1396	961	2362	2471	1869	1335	642	1013	896
GO:0030802_regulation of cyclic nucleotide biosynthetic process	724	1475	1561	2432	1261	937	703	1264	2569	2340	2193	1616	385	1572	605
GO:0030803_negative regulation of cyclic nucleotide biosynthetic process	977	1162	1827	2433	433	938	1551	658	2388	2769	1870	157	463	725	480
GO:0030804_positive regulation of cyclic nucleotide biosynthetic process	1024	1614	2411	2613	1503	1901	1397	986	2241	2472	1871	1617	600	887	950
GO:0030808_regulation of nucleotide biosynthetic process	833	1579	1722	2541	1605	382	296	1214	2515	2341	2285	1575	464	1573	691
GO:0030809_negative regulation of nucleotide biosynthetic process	1349	1327	621	2208	1390	383	1284	786	2516	2806	1872	759	310	615	692
GO:0030810_positive regulation of nucleotide biosynthetic process	1025	1580	2226	2655	1775	1685	1398	1041	2307	2289	1873	1659	766	1183	693
GO:0030811_regulation of nucleotide catabolic process	432	2581	622	709	434	384	1285	2226	482	648	362	1336	2481	539	2046
GO:0030814_regulation of cAMP metabolic process	1398	1722	2378	2597	2534	1247	1204	1215	2706	2653	2499	1504	564	1930	848
GO:0030815_negative regulation of cAMP metabolic process	902	395	1828	2563	435	1248	704	597	2173	2568	1558	822	1731	847	481
GO:0030816_positive regulation of cAMP metabolic process	1399	960	2560	2656	2684	1577	2243	1216	2341	2800	2395	1505	601	1760	1228
GO:0030817_regulation of cAMP biosynthetic process	1249	1941	1829	2434	2017	1113	297	1217	2099	2681	2367	1506	523	848	694
GO:0030818_negative regulation of cAMP biosynthetic process	1108	1091	1562	2040	1093	939	1087	659	2270	2841	1956	623	524	849	606
GO:0030819_positive regulation of cAMP biosynthetic process	938	1196	2162	2665	1262	1774	2042	1060	2517	2624	2194	1660	714	888	951
GO:0030832_regulation of actin filament length	1479	1254	623	710	1263	385	2281	1591	483	649	363	1179	958	1095	2613
GO:0030833_regulation of actin filament polymerization	1710	1654	624	711	1094	386	2153	1592	1210	650	364	1702	1167	1184	227
GO:0030834_regulation of actin filament depolymerization	939	1197	625	1799	2700	1686	1782	1155	484	2246	1105	1733	826	1185	1042
GO:0030837_negative regulation of actin filament polymerization	163	494	2649	1932	2294	1976	2282	2128	1971	1895	957	624	1280	440	228
GO:0030838_positive regulation of actin filament polymerization	1301	1544	626	712	1264	387	1205	1775	485	651	365	1136	1020	1126	1983
GO:0030850_prostate gland development	1400	835	1830	1933	436	2676	705	369	1972	1766	366	999	932	1800	1169
GO:0030855_epithelial cell differentiation	1350	1681	627	713	437	1354	298	1832	486	652	367	2055	1853	1209	229
GO:0030856_regulation of epithelial cell differentiation	57	1405	628	714	438	940	2283	727	487	653	368	625	803	441	607
GO:0030858_positive regulation of epithelial cell differentiation	58	789	629	715	1693	941	1696	286	1359	654	1222	158	386	540	952
GO:0030879_mammary gland development	725	1255	630	716	439	1977	299	1265	1476	655	1223	2433	1732	2034	1252
GO:0030888_regulation of B cell proliferation	453	873	1831	1800	2191	2316	1399	287	2641	656	1499	1809	602	889	1768
GO:0030890_positive regulation of B cell proliferation	350	874	2781	717	2132	1863	1206	118	2363	657	1500	1979	603	1346	1871
GO:0030900_forebrain development	978	1655	631	718	1095	942	2730	1776	1477	658	2121	2466	804	2111	2614
GO:0030901_midbrain development	1250	790	1832	1934	2482	1249	1207	753	2675	2290	2259	1373	715	1401	953
GO:0030902_hindbrain development	1026	1363	2782	2136	2665	943	300	440	488	2194	1501	949	1784	203	230
GO:0030968_endoplasmic reticulum unfolded protein response	59	168	632	719	440	388	2154	119	489	659	2500	159	2115	204	2412
GO:0031016_pancreas development	940	1198	2109	2209	1504	2524	2778	660	2364	2682	1502	1463	1142	616	954
GO:0031018_endocrine pancreas development	941	1228	2452	2041	2071	1518	1470	876	2691	2749	2593	823	1045	205	1309
GO:0031023_microtubule organizing center organization	1942	169	633	720	2645	389	1471	1128	1478	660	1313	160	2482	206	231
GO:0031032_actomyosin structure organization	1540	495	1908	2137	2729	1434	1847	1266	2389	2569	2195	2095	604	2035	1654
GO:0031047_gene silencing by RNA	411	1364	2345	2042	2744	390	2567	627	490	1615	958	2360	1374	1896	1469
GO:0031056_regulation of histone modification	505	2176	634	721	2018	944	1400	2227	1211	1616	2455	626	1928	2036	232
GO:0031058_positive regulation of histone modification	506	670	635	722	1265	1864	1620	903	1973	661	1439	2056	311	1449	1630
GO:0031060_regulation of histone methylation	301	496	1563	723	2019	1114	1286	1095	491	662	1612	627	312	442	482
GO:0031076_embryonic camera-type eye development	903	1055	1833	724	2773	945	2244	598	1735	1975	1314	1180	643	1402	1409
GO:0031098_stress-activated protein kinase signaling cascade	1711	2294	636	725	441	1115	1088	2129	492	663	369	1374	2483	1347	1502
GO:0031099_regeneration	869	1406	637	2210	2616	391	1208	1593	2242	2394	2542	161	1637	850	233
GO:0031100_organ regeneration	550	836	638	2755	2235	392	867	661	2308	2071	1957	1091	605	921	1503
GO:0031102_neuron projection regeneration	529	837	2110	2321	1776	393	1089	2059	1360	2195	2122	410	982	1574	234
GO:0031109_microtubule polymerization or depolymerization	1145	170	1564	2774	2368	1934	301	2060	2390	664	370	162	2116	207	1170
GO:0031110_regulation of microtubule polymerization or depolymerization	1480	2239	2379	1935	1266	2734	868	2524	1361	665	2768	163	1445	2112	2157
GO:0031123_RNA 3'-end processing	454	2582	639	726	442	394	706	877	493	666	371	950	2484	2530	2413
GO:0031124_mRNA 3'-end processing	870	171	640	727	443	395	869	1061	494	667	1106	951	2485	2531	2356
GO:0031128_developmental induction	433	580	641	2043	1939	1687	2722	787	1479	2247	2476	2057	387	726	1000
GO:0031145_anaphase-promoting complex-dependent proteasomal ubiquitin-dependent protein catabolic process	2067	581	642	728	1940	1355	994	1505	1362	668	1958	952	1375	208	2312
GO:0031175_neuron projection development	2068	2583	643	729	444	396	2701	2525	495	669	372	2726	2486	2532	235
GO:0031214_biomineral tissue development	700	1476	2588	2138	1777	2600	995	1945	2420	2342	1315	760	1638	776	1253
GO:0031279_regulation of cyclase activity	904	1056	2061	2322	1778	1250	1090	1449	2610	2726	2513	1337	525	1376	2073
GO:0031281_positive regulation of cyclase activity	942	1135	2264	2459	2020	1775	2284	662	2590	2785	2456	1375	644	1540	1600
GO:0031294_lymphocyte costimulation	60	497	1565	730	1267	2636	1621	1720	1974	670	373	696	313	1233	897
GO:0031295_T cell costimulation	265	172	644	731	445	2436	2285	1553	2271	671	374	891	645	1234	1043
GO:0031323_regulation of cellular metabolic process	2464	2584	645	732	446	397	302	2526	496	672	375	1850	2487	2533	2615
GO:0031324_negative regulation of cellular metabolic process	2465	2585	646	733	447	398	303	2527	497	673	376	1299	2488	2534	2616
GO:0031325_positive regulation of cellular metabolic process	2466	2586	647	734	448	399	1552	2528	498	674	377	2497	2489	2535	2617
GO:0031326_regulation of cellular biosynthetic process	2467	2587	648	735	449	400	304	2529	499	675	378	522	2490	2536	2618
GO:0031327_negative regulation of cellular biosynthetic process	2468	2588	649	736	450	401	996	2530	500	676	379	1300	2491	2537	2619
GO:0031328_positive regulation of cellular biosynthetic process	1712	2589	650	737	451	402	2043	2531	501	677	380	1618	2492	2262	2620
GO:0031329_regulation of cellular catabolic process	1713	2590	651	738	452	403	1091	2532	502	678	381	1931	2493	1403	1542
GO:0031330_negative regulation of cellular catabolic process	2469	1979	2002	739	1391	2437	1092	120	2243	679	382	1765	1409	1511	695
GO:0031331_positive regulation of cellular catabolic process	1195	396	652	740	453	946	2332	1640	503	680	2228	411	2117	2188	2414
GO:0031333_negative regulation of protein complex assembly	1302	2295	1723	741	454	1356	1553	1450	1212	681	1316	2401	1250	2113	483
GO:0031334_positive regulation of protein complex assembly	2069	1791	1566	742	1392	1776	305	121	504	682	383	761	1929	1067	1563
GO:0031341_regulation of cell killing	472	1682	2306	2269	1694	2408	2535	1218	2452	1896	1874	2216	716	1663	1229
GO:0031343_positive regulation of cell killing	656	1407	1909	2044	2021	2409	2201	839	2365	2196	2229	1766	745	1726	1130
GO:0031344_regulation of cell projection organization	2070	1199	653	743	455	2438	2536	1413	505	683	384	2727	2023	2538	2415
GO:0031345_negative regulation of cell projection organization	1541	2029	654	744	1695	1116	2628	2533	1213	1617	2726	164	1733	209	236
GO:0031346_positive regulation of cell projection organization	551	1980	655	745	456	1629	2286	1096	506	684	385	2728	2494	2263	1344
GO:0031347_regulation of defense response	2470	1514	656	746	1863	2657	997	2534	507	685	386	1619	1930	1296	2269
GO:0031348_negative regulation of defense response	1481	1754	2412	747	2587	1357	1925	1414	2546	1618	1440	824	1639	922	484
GO:0031349_positive regulation of defense response	2071	1886	1567	748	1096	2581	870	2130	508	686	1224	1810	2495	1480	1564
GO:0031396_regulation of protein ubiquitination	1027	2348	657	749	1696	404	998	2228	509	687	387	1507	2118	2539	237
GO:0031397_negative regulation of protein ubiquitination	1943	582	658	750	1097	947	2044	1554	510	688	1875	825	1472	210	2416
GO:0031398_positive regulation of protein ubiquitination	871	1723	659	751	2443	405	1093	2229	511	689	388	1533	2119	2540	238
GO:0031399_regulation of protein modification process	2471	2591	660	752	457	406	306	2535	512	690	389	1376	2496	2541	2621
GO:0031400_negative regulation of protein modification process	1542	2592	661	753	458	407	307	2536	513	691	390	1534	1931	2542	2622
GO:0031401_positive regulation of protein modification process	806	2593	662	754	459	408	1926	1946	514	692	391	1535	2497	2543	2623
GO:0031497_chromatin assembly	2472	734	663	1801	1098	2079	2611	2537	515	2395	1107	2541	1446	2544	239
GO:0031503_protein complex localization	1028	173	1568	2460	2701	2712	1927	519	2025	1619	1613	1265	135	851	1310
GO:0031529_ruffle organization	164	875	1834	755	1606	1825	1554	370	2136	2291	1381	1464	1346	1235	1086
GO:0031532_actin cytoskeleton reorganization	1482	1328	2227	756	460	1117	871	1451	1363	693	392	1422	1021	727	1504
GO:0031570_DNA integrity checkpoint	1714	2205	664	757	461	409	2155	1777	516	694	393	523	2024	2545	2624
GO:0031571_mitotic G1 DNA damage checkpoint	1815	1329	665	758	462	1118	1401	1219	517	695	1108	953	2120	2546	2270
GO:0031572_G2 DNA damage checkpoint	434	2064	666	759	463	410	1555	1185	1214	696	394	412	1473	1430	1872
GO:0031577_spindle checkpoint	2473	174	667	2637	464	2677	1622	1305	2774	2197	2260	1181	2498	211	1684
GO:0031589_cell-substrate adhesion	2474	175	668	760	465	1578	2287	2538	518	697	2084	165	136	212	2417
GO:0031623_receptor internalization	1351	876	2711	1802	2588	2148	1556	1339	1806	2570	2085	2170	1376	728	1804
GO:0031638_zymogen activation	2475	1440	669	761	466	1435	308	920	2453	1620	395	166	767	617	2016
GO:0031644_regulation of neurological system process	1146	1545	2505	2211	2563	1865	2368	987	2477	2818	1109	1508	914	1297	1131
GO:0031647_regulation of protein stability	1251	1981	670	762	2803	1251	1094	1992	2518	1767	1441	2281	1377	2114	1935
GO:0031663_lipopolysaccharide-mediated signaling pathway	1069	498	1910	2775	1099	1119	2156	1555	2493	1768	1382	2171	1046	1727	1345
GO:0031667_response to nutrient levels	1109	1887	671	763	467	411	309	1833	519	1621	396	2467	1681	2547	2313
GO:0031668_cellular response to extracellular stimulus	2072	176	672	764	1779	1358	872	2539	2026	698	2396	167	2499	213	2357
GO:0031669_cellular response to nutrient levels	1483	2594	673	765	468	412	310	2131	1215	699	959	2729	1785	2548	2418
GO:0031929_TOR signaling	165	2177	1911	766	2444	413	2491	1885	1666	2473	2046	2096	1509	1320	2224
GO:0031960_response to corticosteroid	1196	1408	674	2212	2192	414	873	122	2421	2292	1383	2361	1168	678	240
GO:0032006_regulation of TOR signaling	220	1515	1835	767	2685	415	2288	1947	1559	2713	2309	1980	1251	1404	485
GO:0032012_regulation of ARF protein signal transduction	490	177	1569	768	469	1359	1848	988	1480	700	397	697	1126	1321	1230
GO:0032024_positive regulation of insulin secretion	329	735	2628	2805	2072	1630	1472	520	2726	2293	1110	1767	1410	1664	1410
GO:0032069_regulation of nuclease activity	166	178	675	769	470	416	1849	123	520	701	2643	168	2500	214	2271
GO:0032075_positive regulation of nuclease activity	330	179	676	770	471	417	1697	288	521	702	2707	169	2501	215	2358
GO:0032088_negative regulation of NF-kappaB transcription factor activity	1543	921	1912	2323	472	1935	2511	1220	522	703	1503	1811	1252	1512	1739
GO:0032091_negative regulation of protein binding	2073	671	2003	2139	2589	1120	2289	2540	2059	2503	1665	1000	2121	2264	1311
GO:0032092_positive regulation of protein binding	752	583	677	1803	1505	948	1095	441	1216	704	398	1734	388	1857	1044
GO:0032101_regulation of response to external stimulus	2476	1755	678	771	473	2470	311	2541	523	705	399	2434	2502	2549	2047
GO:0032102_negative regulation of response to external stimulus	1611	1792	1570	772	2295	2525	2333	1834	2211	2198	2727	170	1474	443	241
GO:0032103_positive regulation of response to external stimulus	2074	2065	1913	773	1697	2526	1850	521	1481	706	1111	2217	2503	1127	1378
GO:0032104_regulation of response to extracellular stimulus	302	1581	679	1804	1100	949	1990	1156	1807	2072	2261	698	1169	2037	1543
GO:0032107_regulation of response to nutrient levels	266	1516	1724	1805	1101	1252	2245	962	1667	2199	2196	628	1143	1931	1254
GO:0032147_activation of protein kinase activity	979	1409	680	774	474	418	707	788	524	707	400	2542	983	1897	2225
GO:0032200_telomere organization	61	180	681	775	475	1436	312	2061	1482	708	1666	2498	137	216	242
GO:0032231_regulation of actin filament bundle assembly	62	584	2346	776	2296	1777	999	371	1364	709	1225	1045	138	1068	1839
GO:0032233_positive regulation of actin filament bundle assembly	267	181	2535	777	2369	2317	1991	372	1668	710	1317	2435	389	1014	1601
GO:0032259_methylation	351	499	682	778	1506	419	2537	2542	525	711	960	1661	1932	1932	2314
GO:0032268_regulation of cellular protein metabolic process	2477	2595	683	779	476	420	313	2543	526	712	401	2128	2504	2550	2625
GO:0032269_negative regulation of cellular protein metabolic process	2478	2596	684	780	477	421	314	2544	527	713	402	2730	1786	2551	2626
GO:0032270_positive regulation of cellular protein metabolic process	595	2597	685	781	478	422	2045	1886	528	714	403	1662	2505	2552	2419
GO:0032271_regulation of protein polymerization	1401	1855	686	782	479	423	2334	1452	529	715	404	2402	984	1260	243
GO:0032272_negative regulation of protein polymerization	1544	182	2712	2213	1268	2292	1992	1835	2137	2698	405	413	1475	618	244
GO:0032273_positive regulation of protein polymerization	1484	1724	687	783	1102	424	874	1556	1365	716	961	1182	1144	981	2315
GO:0032309_icosanoid secretion	1352	1725	1836	2214	1780	2713	1698	809	2366	2812	1112	892	1066	1898	1805
GO:0032318_regulation of Ras GTPase activity	596	2598	688	784	480	425	875	2062	530	717	406	171	2506	217	1505
GO:0032319_regulation of Rho GTPase activity	268	2102	689	785	481	950	708	1641	531	718	407	172	2025	218	1346
GO:0032320_positive regulation of Ras GTPase activity	701	2296	690	786	482	426	2568	1453	532	719	408	173	2507	444	486
GO:0032321_positive regulation of Rho GTPase activity	753	2178	691	787	483	1121	2683	1506	533	720	409	174	2508	445	1045
GO:0032330_regulation of chondrocyte differentiation	834	397	692	788	1507	2439	315	124	1366	721	1226	1092	139	923	1280
GO:0032355_response to estradiol	1816	672	693	2324	2133	2611	2629	1680	2244	1622	1559	1509	314	1761	1312
GO:0032368_regulation of lipid transport	303	922	2482	2624	1269	2805	316	1306	534	1623	2123	2282	845	446	764
GO:0032370_positive regulation of lipid transport	435	791	2193	2519	1607	1631	1699	289	1669	2396	2514	1703	1097	1152	245
GO:0032371_regulation of sterol transport	221	585	2713	2368	1608	2217	317	125	1483	722	1667	893	465	619	608
GO:0032374_regulation of cholesterol transport	269	736	2650	2325	1781	2293	318	126	1560	723	1668	1046	390	679	609
GO:0032386_regulation of intracellular transport	2479	1942	694	789	484	427	709	2545	535	724	410	1932	1378	2189	2420
GO:0032387_negative regulation of intracellular transport	684	1441	695	790	1508	1253	710	1557	536	725	411	1183	606	1042	1470
GO:0032388_positive regulation of intracellular transport	2480	1943	696	791	1698	1866	2702	2230	537	726	1318	1768	1933	2038	2017
GO:0032392_DNA geometric change	1252	183	697	792	485	428	1783	373	538	727	962	1769	140	219	246
GO:0032409_regulation of transporter activity	1944	1365	2307	2435	2535	2318	2492	1507	2775	2571	2543	699	874	1431	1655
GO:0032410_negative regulation of transporter activity	835	500	2453	2520	1609	1122	1209	921	2342	2474	2425	954	315	1043	1506
GO:0032411_positive regulation of transporter activity	1147	1820	2111	1936	1509	1936	1096	1129	2138	2801	1913	1093	959	955	1001
GO:0032412_regulation of ion transmembrane transporter activity	1817	1821	2714	2461	2756	2319	1784	1157	2454	2572	2457	2218	1682	1693	1231
GO:0032414_positive regulation of ion transmembrane transporter activity	872	2030	1571	2045	1782	1867	1557	1062	1670	2714	2310	1898	1145	1377	1379
GO:0032434_regulation of proteasomal ubiquitin-dependent protein catabolic process	1945	398	698	793	2757	429	876	2546	1217	728	1227	1465	1854	220	247
GO:0032436_positive regulation of proteasomal ubiquitin-dependent protein catabolic process	1029	2179	699	1937	2617	430	1210	1377	539	729	412	1536	1734	2115	248
GO:0032446_protein modification by small protein conjugation	2481	2599	700	794	486	431	319	2547	540	730	413	175	2509	2553	2627
GO:0032465_regulation of cytokinesis	222	184	1572	795	487	2375	320	1558	2060	731	2262	1663	141	1982	696
GO:0032479_regulation of type I interferon production	2482	185	2380	2657	2022	432	321	2548	2309	732	963	176	142	221	849
GO:0032480_negative regulation of type I interferon production	167	2031	2715	2666	2134	951	877	1130	2727	1769	2769	2172	143	1933	2158
GO:0032481_positive regulation of type I interferon production	2075	186	1914	2542	1103	433	322	1887	2570	1624	414	414	2122	222	610
GO:0032483_regulation of Rab protein signal transduction	1402	2206	1725	796	1104	2551	2246	1158	541	733	415	1851	1683	1899	1380
GO:0032496_response to lipopolysaccharide	2483	2349	2062	797	2512	2048	2157	127	2061	734	2230	700	2026	1665	611
GO:0032501_multicellular organismal process	2484	2600	701	798	488	434	2834	2549	542	735	416	2731	2510	2554	2628
GO:0032502_developmental process	2485	2601	702	799	489	435	2835	2550	543	736	417	2732	2511	2555	2629
GO:0032504_multicellular organism reproduction	455	1477	703	800	490	436	323	1594	544	737	418	762	2512	1983	487
GO:0032507_maintenance of protein location in cell	1612	187	1837	801	1510	1254	878	1721	545	738	964	894	2513	2556	697
GO:0032508_DNA duplex unwinding	1485	188	704	802	491	952	1785	554	546	739	419	1852	144	223	249
GO:0032526_response to retinoic acid	1818	1982	705	803	1864	2823	1473	2231	2310	1625	1113	1812	2027	1900	1313
GO:0032535_regulation of cellular component size	1819	1546	706	804	492	437	2749	1642	547	740	420	2016	1098	1762	2359
GO:0032570_response to progesterone	63	189	2228	1806	1270	1123	1402	128	2212	2200	2311	2058	145	541	1087
GO:0032602_chemokine production	394	1442	707	1807	1105	1255	1097	1415	548	1976	2368	1047	960	1015	1381
GO:0032606_type I interferon production	2486	190	2112	2577	2023	438	324	2232	2653	741	421	701	146	224	765
GO:0032608_interferon-beta production	64	1944	1838	2491	1271	1256	711	1159	2245	742	965	2017	2123	1763	1255
GO:0032609_interferon-gamma production	395	1856	2805	805	1511	2123	1623	129	1975	1770	2124	1576	391	1186	1806
GO:0032611_interleukin-1 beta production	1303	2066	2194	2270	1610	1826	1928	1643	2139	2294	1614	2251	1555	729	1256
GO:0032612_interleukin-1 production	1070	1793	2381	806	1512	1937	2158	1595	1976	1897	2668	2097	1510	1096	1232
GO:0032613_interleukin-10 production	1715	1443	2607	2046	2774	1360	1851	374	2272	2137	1725	1510	526	1405	1257
GO:0032615_interleukin-12 production	1716	792	2629	1938	2445	1579	1624	290	2140	1771	1914	524	392	1541	850
GO:0032623_interleukin-2 production	1253	1822	2630	2436	1393	1938	1700	130	1977	1898	1615	763	646	1513	1382
GO:0032635_interleukin-6 production	1946	1057	2229	1939	1106	2049	1929	840	1736	1626	2458	1577	1511	1575	1703
GO:0032637_interleukin-8 production	396	737	2483	2271	1394	1124	1930	487	1671	1977	1669	1578	685	1450	612
GO:0032640_tumor necrosis factor production	1820	1200	2506	2140	2073	2376	1993	1340	1917	743	1442	1899	1787	956	1383
GO:0032642_regulation of chemokine production	376	1058	2308	1808	493	439	1701	1097	549	1627	1915	1266	875	1128	1507
GO:0032648_regulation of interferon-beta production	223	1921	2004	2402	1513	1580	712	1559	2027	1772	1319	1735	1588	1406	1631
GO:0032649_regulation of interferon-gamma production	352	1756	2651	2272	1272	2149	1474	131	1978	744	2397	1981	466	1097	955
GO:0032651_regulation of interleukin-1 beta production	1613	2103	1839	2273	1865	1519	1852	555	2311	2654	1114	1137	1735	730	956
GO:0032652_regulation of interleukin-1 production	779	673	2265	807	2236	1868	1853	522	1808	2295	1560	1094	1855	982	957
GO:0032653_regulation of interleukin-10 production	304	1256	2063	2521	2730	1257	1702	442	2028	1899	2231	1301	393	1261	250
GO:0032655_regulation of interleukin-12 production	1821	738	2716	1940	2446	1730	1558	375	1979	1773	2263	629	316	1542	488
GO:0032663_regulation of interleukin-2 production	1353	1163	2692	2326	1783	1688	1475	132	2728	745	1616	630	317	1694	1411
GO:0032675_regulation of interleukin-6 production	2076	1092	2266	808	1273	2187	1786	904	1367	746	2644	1620	1589	1695	1840
GO:0032677_regulation of interleukin-8 production	473	793	2671	2141	494	953	1787	523	550	1774	1617	1511	717	1322	698
GO:0032680_regulation of tumor necrosis factor production	1822	1201	2454	1941	2237	2377	1625	1221	1980	747	1228	1853	1736	1016	1347
GO:0032722_positive regulation of chemokine production	980	961	2536	2782	495	2050	1559	663	551	1900	1320	2059	467	1543	1906
GO:0032729_positive regulation of interferon-gamma production	270	2104	2589	2696	2074	2051	1476	488	2246	1628	2264	1621	686	1236	1769
GO:0032755_positive regulation of interleukin-6 production	1717	1656	2717	2274	496	2552	1626	989	1368	748	1670	1704	1253	1764	1046
GO:0032760_positive regulation of tumor necrosis factor production	65	1059	2163	2638	1941	1778	1477	628	2312	1629	2286	1664	687	1696	1233
GO:0032768_regulation of monooxygenase activity	353	1093	1573	809	2135	1125	1703	376	552	749	1321	826	846	225	1936
GO:0032774_RNA biosynthetic process	2487	2602	708	810	497	440	325	2551	553	750	422	177	2514	2557	2630
GO:0032784_regulation of DNA-templated transcription, elongation	1197	1983	2561	2462	2075	2471	1000	133	2029	2397	1229	1982	394	2039	1002
GO:0032787_monocarboxylic acid metabolic process	2488	2240	709	811	1784	1978	326	1131	1981	751	1916	2604	2124	226	2631
GO:0032835_glomerulus development	1545	1582	2005	2463	1942	1779	1560	524	1737	2793	2669	525	1447	1407	1937
GO:0032844_regulation of homeostatic process	2077	2180	710	812	498	1258	2335	2552	1218	752	423	1665	2028	1612	489
GO:0032846_positive regulation of homeostatic process	66	1384	2718	2492	2780	2124	1704	291	1871	1630	1115	2098	1379	542	1088
GO:0032856_activation of Ras GTPase activity	638	2148	2164	813	1514	954	1788	1508	554	1631	966	1900	1684	983	898
GO:0032868_response to insulin	2489	1757	711	814	499	1437	879	2553	1369	753	424	2543	1788	2190	1632
GO:0032869_cellular response to insulin stimulus	2078	1888	712	815	500	1361	1098	2233	555	754	967	2252	1640	2265	1348
GO:0032870_cellular response to hormone stimulus	2490	1823	713	816	501	1126	713	2554	1219	755	425	2605	1934	2191	1281
GO:0032872_regulation of stress-activated MAPK cascade	2079	501	714	817	1611	2378	1478	292	556	756	426	1512	147	1765	1471
GO:0032874_positive regulation of stress-activated MAPK cascade	168	191	1574	818	2447	1632	1705	377	1982	757	1230	1901	148	1262	1314
GO:0032879_regulation of localization	2491	2603	715	819	502	441	327	2555	557	758	427	2733	2515	2558	2632
GO:0032880_regulation of protein localization	2492	2604	716	820	2136	2218	1994	2556	558	759	428	2606	2516	2040	2272
GO:0032881_regulation of polysaccharide metabolic process	1304	877	2652	821	1274	442	2046	1644	1220	760	2159	1466	1022	1728	1132
GO:0032885_regulation of polysaccharide biosynthetic process	1110	1615	2738	1942	1785	1259	1403	1836	559	1775	1876	1184	1099	1481	899
GO:0032886_regulation of microtubule-based process	552	192	717	822	1107	955	1854	1722	560	761	1811	2129	2517	2559	1197
GO:0032890_regulation of organic acid transport	1071	1758	2537	2275	1786	2440	1479	1132	2213	2248	2426	702	1127	1934	851
GO:0032924_activin receptor signaling pathway	1947	1094	1726	1809	1395	1979	1287	629	2519	2750	2515	1622	565	1044	699
GO:0032940_secretion by cell	2493	2605	718	823	503	2841	1001	2557	561	762	2770	2734	2518	2560	2633
GO:0032941_secretion by tissue	491	1583	1575	824	1396	1731	2666	688	2391	1632	1231	1377	1590	447	766
GO:0032943_mononuclear cell proliferation	67	1095	2837	825	1943	2353	1789	134	2625	763	968	1666	395	957	2360
GO:0032944_regulation of mononuclear cell proliferation	1614	1164	2829	826	2137	2441	1855	135	2626	764	1232	1623	647	852	2074
GO:0032945_negative regulation of mononuclear cell proliferation	807	1330	2768	827	1515	2014	1790	378	2343	2475	1917	1048	876	924	1171
GO:0032946_positive regulation of mononuclear cell proliferation	1254	838	2824	828	2238	2125	2667	689	2547	765	1671	1624	527	1482	1938
GO:0032956_regulation of actin cytoskeleton organization	2494	1984	719	829	1108	443	2047	1778	562	766	429	1338	1935	984	2421
GO:0032963_collagen metabolic process	68	193	1576	2276	504	2553	1002	1681	1370	767	969	178	149	227	251
GO:0032964_collagen biosynthetic process	224	586	2538	2403	2804	1869	1404	1378	2141	1901	430	179	150	228	490
GO:0032970_regulation of actin filament-based process	2495	2241	720	830	505	1127	1856	1779	563	768	431	955	2125	448	2112
GO:0032984_macromolecular complex disassembly	1718	194	721	831	506	1362	328	136	564	769	432	2735	2519	2561	252
GO:0032989_cellular component morphogenesis	2496	2606	722	832	507	444	329	2558	565	770	433	2736	2520	2562	253
GO:0032990_cell part morphogenesis	1719	2350	723	833	508	445	2785	2559	566	771	434	2737	2029	2563	254
GO:0033002_muscle cell proliferation	1823	1824	724	834	509	2150	2369	1596	2174	1633	2086	956	1281	985	1704
GO:0033013_tetrapyrrole metabolic process	225	1136	2006	835	2239	1363	2247	1888	567	2430	435	827	1146	1801	1984
GO:0033014_tetrapyrrole biosynthetic process	169	399	2267	836	1699	446	880	137	568	1776	436	957	318	1935	1705
GO:0033036_macromolecule localization	2497	2607	725	837	510	447	330	2560	569	772	437	2738	2521	2564	2634
GO:0033043_regulation of organelle organization	2498	2608	726	838	511	448	714	2561	570	773	438	1001	2522	2565	2159
GO:0033044_regulation of chromosome organization	1486	195	727	839	2666	1689	331	2562	571	774	1959	631	2523	2041	491
GO:0033059_cellular pigmentation	507	196	728	2765	2564	449	881	138	1371	775	1504	180	151	229	2113
GO:0033077_T cell differentiation in thymus	69	197	729	840	512	1438	2202	139	2214	776	439	415	528	1378	1047
GO:0033121_regulation of purine nucleotide catabolic process	492	2609	730	841	513	450	715	2563	572	777	440	1579	2524	230	1985
GO:0033124_regulation of GTP catabolic process	331	2610	731	842	514	451	332	2564	573	778	441	1002	2525	231	1472
GO:0033135_regulation of peptidyl-serine phosphorylation	943	674	732	2215	2646	452	2101	1780	1809	2343	2645	2219	1556	2266	2273
GO:0033138_positive regulation of peptidyl-serine phosphorylation	493	675	1577	2404	2784	956	2370	1993	1561	2201	2728	1736	1591	449	700
GO:0033143_regulation of intracellular steroid hormone receptor signaling pathway	354	1547	733	2047	2370	453	1857	1597	574	2398	2398	526	1789	1824	767
GO:0033157_regulation of intracellular protein transport	2080	2242	734	843	515	454	716	1889	575	779	442	1267	2526	2566	1939
GO:0033209_tumor necrosis factor-mediated signaling pathway	1072	1945	1840	2766	2448	1128	2290	922	2100	780	970	1423	1448	925	900
GO:0033238_regulation of cellular amine metabolic process	1824	794	735	1810	1397	455	1627	878	576	781	1772	1339	1282	2042	2192
GO:0033260_nuclear cell cycle DNA replication	70	587	1841	1943	1275	2752	717	1890	2642	1902	2708	416	152	232	255
GO:0033273_response to vitamin	597	2149	736	844	1398	456	1211	861	577	782	971	527	2527	543	2160
GO:0033275_actin-myosin filament sliding	377	1985	2347	2437	2483	1581	718	293	1738	2344	1561	1705	688	1379	1198
GO:0033344_cholesterol efflux	226	1060	2484	845	2138	1980	333	963	1221	1903	2087	1138	805	812	256
GO:0033365_protein localization to organelle	2499	2611	737	846	2820	457	2757	2565	578	783	443	2220	2528	2567	257
GO:0033500_carbohydrate homeostasis	1487	1202	738	1944	1109	2320	334	294	2142	1777	1116	632	1147	1576	1602
GO:0033554_cellular response to stress	2500	2612	739	847	516	458	882	2566	579	784	444	2436	2529	2568	2635
GO:0033555_multicellular organismal response to stress	1198	923	2007	2277	1787	1582	719	862	2143	2715	1562	828	827	450	258
GO:0033559_unsaturated fatty acid metabolic process	1199	1857	1727	2327	1276	2714	2248	964	2247	2655	2399	1902	1936	1666	1544
GO:0033572_transferrin transport	170	1366	2113	2732	2714	459	883	1416	1810	2431	1233	1049	566	2116	2018
GO:0033619_membrane protein proteolysis	1403	676	2114	848	517	2080	2159	1645	1562	785	1322	1003	1685	1984	901
GO:0033627_cell adhesion mediated by integrin	2501	198	1578	849	1516	2354	2203	489	1484	786	1918	2253	153	1323	1770
GO:0033628_regulation of cell adhesion mediated by integrin	1948	199	1579	850	1277	2188	1628	140	1485	787	1443	1813	154	813	1565
GO:0033673_negative regulation of kinase activity	780	2613	740	851	518	460	720	2234	580	788	445	764	2030	1348	2161
GO:0033674_positive regulation of kinase activity	685	2297	741	852	519	461	2786	556	581	789	446	1467	1641	1432	768
GO:0033692_cellular polysaccharide biosynthetic process	227	200	742	853	1278	462	1212	1015	582	790	447	417	2031	1451	1349
GO:0033762_response to glucagon	1546	588	2413	2216	2139	2637	335	1307	2367	2599	1444	1226	529	853	1089
GO:0033865_nucleoside bisphosphate metabolic process	1148	589	1915	2718	1279	1780	721	690	2707	2202	1618	1185	828	620	1003
GO:0033875_ribonucleoside bisphosphate metabolic process	1404	795	2115	2697	1399	1690	336	599	2422	2345	1505	1004	806	544	1048
GO:0033993_response to lipid	2502	2298	743	854	1866	1364	722	2567	583	791	448	2739	2530	2043	2636
GO:0034032_purine nucleoside bisphosphate metabolic process	1354	739	1916	2658	1612	1691	337	728	2478	2203	1234	1139	689	545	902
GO:0034097_response to cytokine	2503	2614	744	855	520	2472	338	2132	584	792	1117	2437	2531	2569	2637
GO:0034101_erythrocyte homeostasis	355	1986	1842	856	521	463	1706	443	585	2504	2197	2319	807	1577	903
GO:0034103_regulation of tissue remodeling	271	924	745	857	1280	2612	2703	525	2368	1778	1445	1625	607	1324	769
GO:0034109_homotypic cell-cell adhesion	1615	2067	2414	858	1700	2554	1995	295	1372	2600	2160	1378	1737	1640	1508
GO:0034121_regulation of toll-like receptor signaling pathway	71	1825	1917	2405	522	1583	2371	1891	1672	2346	1726	181	648	1729	1384
GO:0034134_toll-like receptor 2 signaling pathway	836	2207	746	859	523	957	1791	1267	586	793	972	1983	1937	1433	1771
GO:0034138_toll-like receptor 3 signaling pathway	1825	2351	2230	860	1944	2052	723	2568	587	794	2088	2607	1686	2570	2316
GO:0034142_toll-like receptor 4 signaling pathway	1111	1922	1843	861	1281	1365	2668	1948	588	795	449	1984	1856	1936	1772
GO:0034146_toll-like receptor 5 signaling pathway	456	2352	1728	862	2024	1366	2630	1781	589	796	1118	1933	2126	1985	2048
GO:0034162_toll-like receptor 9 signaling pathway	1149	2615	1844	1811	1613	1129	2249	1837	590	797	2312	2254	2532	1986	1807
GO:0034166_toll-like receptor 10 signaling pathway	553	2299	1580	863	1945	958	2612	1682	591	798	1446	1706	2032	2267	1808
GO:0034220_ion transmembrane transport	2081	2616	2786	864	1788	2410	339	2235	592	1978	2618	2468	2533	2571	2193
GO:0034284_response to monosaccharide	2504	590	2008	2464	2449	2658	724	1417	1563	1979	1447	765	319	1697	1258
GO:0034329_cell junction assembly	2505	2617	747	865	2745	2715	1213	2063	1811	799	1235	2608	2033	2268	2194
GO:0034330_cell junction organization	2506	2300	748	866	2702	2824	340	1949	2455	800	1448	2740	1938	2572	1603
GO:0034332_adherens junction organization	1949	2618	749	867	2805	2797	1003	2569	2842	1634	1672	2469	2127	1825	904
GO:0034333_adherens junction assembly	1150	2301	750	868	1789	959	1629	2236	2030	801	1119	2320	2034	1937	1907
GO:0034340_response to type I interferon	72	201	751	2698	1790	464	341	141	1564	1635	450	528	155	233	492
GO:0034341_response to interferon-gamma	73	2208	2539	2328	1614	1367	884	444	2392	2741	973	1227	2534	890	613
GO:0034381_plasma lipoprotein particle clearance	1616	1229	2382	1812	2590	960	342	1098	1673	2699	1727	958	1067	854	259
GO:0034394_protein localization to cell surface	1405	202	2009	2438	1110	961	725	142	1812	2505	2784	418	156	451	1049
GO:0034440_lipid oxidation	1826	740	752	869	1400	2507	726	1308	2423	802	1619	1667	1557	2044	1706
GO:0034446_substrate adhesion-dependent cell spreading	1255	203	753	870	524	1584	1858	1186	593	803	974	419	157	452	958
GO:0034453_microtubule anchoring	702	1987	1581	2142	1615	1260	1405	526	1486	804	2005	529	768	453	2049
GO:0034470_ncRNA processing	74	204	2116	871	525	2806	2758	143	594	805	2831	2741	158	234	260
GO:0034504_protein localization to nucleus	2507	2619	754	872	1111	465	1931	2570	595	806	975	1854	2535	2573	2361
GO:0034508_centromere complex assembly	1406	1988	755	2564	1401	2355	2048	990	2708	2296	2729	1580	1857	235	1315
GO:0034599_cellular response to oxidative stress	1073	2032	756	1945	1946	1130	2569	1341	596	807	1960	2544	1476	2269	1841
GO:0034612_response to tumor necrosis factor	1151	2068	1582	873	1282	1781	885	729	2548	808	451	766	1254	777	905
GO:0034613_cellular protein localization	2508	205	757	874	526	466	1099	2571	597	809	452	2545	2536	2574	2638
GO:0034614_cellular response to reactive oxygen species	1200	839	758	2439	1701	1633	2160	1598	1487	1779	1919	2438	1477	1987	2019
GO:0034620_cellular response to unfolded protein	75	206	759	875	527	467	1996	144	598	810	2544	182	2035	236	2422
GO:0034622_cellular macromolecular complex assembly	2509	2620	760	876	528	468	1630	2572	599	811	453	2742	2537	2575	261
GO:0034637_cellular carbohydrate biosynthetic process	171	207	761	877	1283	469	1406	965	600	812	454	420	1738	1349	1133
GO:0034641_cellular nitrogen compound metabolic process	2510	2621	762	878	529	470	343	2573	601	813	455	183	2538	2576	2639
GO:0034644_cellular response to UV	1720	1923	763	2217	1791	1732	1792	145	1222	2601	1812	1855	1380	680	1566
GO:0034645_cellular macromolecule biosynthetic process	2511	2622	764	879	530	471	344	2574	602	814	456	1856	2539	2577	2640
GO:0034654_nucleobase-containing compound biosynthetic process	2512	2623	765	880	531	472	345	2575	603	815	457	184	2540	2578	2641
GO:0034655_nucleobase-containing compound catabolic process	1827	208	766	881	532	473	346	2576	604	816	458	1005	2541	2270	2642
GO:0034660_ncRNA metabolic process	76	209	2485	882	533	2753	2779	146	605	817	2796	2743	159	237	262
GO:0034728_nucleosome organization	2082	1002	767	1946	1112	474	1859	2133	2748	1636	976	2744	1687	2579	263
GO:0034754_cellular hormone metabolic process	272	1517	2010	2789	2406	2638	727	923	2749	1980	2089	895	1381	1325	614
GO:0034762_regulation of transmembrane transport	1721	1683	2231	2543	1947	2411	1793	1683	2101	2656	2427	2321	1023	1544	2050
GO:0034765_regulation of ion transmembrane transport	1950	1657	2309	2598	2703	2321	886	1160	1872	2657	2313	2322	1347	1766	1050
GO:0034968_histone lysine methylation	412	400	768	883	1402	475	2250	1454	606	818	1673	1006	1790	1613	959
GO:0034976_response to endoplasmic reticulum stress	77	210	769	884	534	476	1631	147	607	819	1728	185	2542	454	2643
GO:0035019_somatic stem cell maintenance	873	1518	1729	885	2076	2219	2712	1133	1223	820	1384	1186	690	1069	1172
GO:0035020_regulation of Rac protein signal transduction	598	2033	770	886	2077	2220	2372	1892	2344	821	459	829	1024	1767	1842
GO:0035023_regulation of Rho protein signal transduction	172	1946	771	887	535	477	728	1222	608	822	460	186	1688	238	852
GO:0035036_sperm-egg recognition	173	1794	2672	2818	2331	2639	1632	296	2456	2770	1813	1770	160	1730	493
GO:0035050_embryonic heart tube development	1951	1444	772	2048	1113	2678	2731	630	1674	2683	1814	959	468	1129	1134
GO:0035051_cardiocyte differentiation	2513	1889	773	2329	536	1439	887	991	1565	1780	1120	767	1348	1130	1199
GO:0035065_regulation of histone acetylation	726	1759	1583	1813	1948	1939	2291	1509	1918	823	1920	1268	1449	1614	906
GO:0035094_response to nicotine	727	1684	1845	2522	1702	1440	347	600	1983	2204	977	1668	320	778	1051
GO:0035107_appendage morphogenesis	2514	2150	1918	888	2618	2294	2759	1268	2062	1781	2670	2403	1068	239	2644
GO:0035108_limb morphogenesis	1952	2069	1919	889	2484	2379	2750	1269	2144	1782	2730	2499	1004	240	2645
GO:0035113_embryonic appendage morphogenesis	2515	2353	1920	890	2785	2735	1004	2577	2248	2347	2754	2404	1512	241	2646
GO:0035115_embryonic forelimb morphogenesis	494	677	774	2218	2485	2412	1288	691	1566	2541	1385	1095	769	1452	494
GO:0035116_embryonic hindlimb morphogenesis	332	401	775	1947	1703	2255	2336	379	1675	1981	1961	633	161	546	770
GO:0035136_forelimb morphogenesis	1407	502	2739	2614	2806	2659	2684	1134	2249	2828	2047	1513	1478	731	1740
GO:0035137_hindlimb morphogenesis	703	796	2195	2049	2758	2697	1794	557	2457	2073	1674	634	649	732	701
GO:0035148_tube formation	2516	1096	776	1948	537	2126	348	905	2250	1637	2545	2546	1069	2580	264
GO:0035150_regulation of tube size	1722	1760	1846	1814	2297	2015	2739	1782	1567	2727	1729	1424	2036	1237	1633
GO:0035176_social behavior	1617	1826	2064	2278	2536	1940	2251	631	1739	1982	2516	1187	1791	1263	2162
GO:0035239_tube morphogenesis	2517	1445	777	891	538	478	349	1723	609	824	461	2745	1148	2581	2362
GO:0035249_synaptic transmission, glutamatergic	1408	1203	2608	2465	2025	2016	1860	297	2654	2625	2161	768	1128	1698	1656
GO:0035264_multicellular organism growth	619	1658	778	892	1114	2189	1407	1646	2655	825	978	1425	1025	1826	2114
GO:0035265_organ growth	2518	678	2165	2219	1115	1368	2631	298	2757	1783	1236	1096	162	1699	1545
GO:0035270_endocrine system development	1201	1410	2011	2406	2298	1520	2813	863	2102	2542	1386	1050	1858	242	1940
GO:0035272_exocrine system development	495	503	779	893	1284	2442	1408	632	2549	826	1121	1934	163	1264	1634
GO:0035282_segmentation	620	1137	780	894	539	1441	1100	380	1224	827	1122	187	469	814	2115
GO:0035295_tube development	2519	2624	781	895	540	479	350	527	610	828	462	2746	2543	2271	1173
GO:0035303_regulation of dephosphorylation	2520	1947	782	896	1116	962	888	2134	611	1638	463	1737	1283	1641	1473
GO:0035315_hair cell differentiation	333	504	1730	897	1285	2754	1861	601	2145	1639	1449	421	691	243	265
GO:0035329_hippo signaling	1112	211	783	898	541	1733	1214	1783	1373	829	464	896	470	547	1412
GO:0035335_peptidyl-tyrosine dephosphorylation	1202	212	784	899	542	2473	729	148	1225	830	465	635	164	733	615
GO:0035383_thioester metabolic process	1488	2151	2117	1949	1949	2640	1997	730	1374	831	1675	188	1558	2192	1200
GO:0035384_thioester biosynthetic process	530	1097	785	900	2704	2443	2204	1309	1226	832	979	1669	718	815	853
GO:0035556_intracellular signal transduction	2521	2625	786	901	543	480	2801	2578	612	833	466	2609	2544	2582	2647
GO:0035567_non-canonical Wnt signaling pathway	508	1478	1921	902	1792	1981	730	789	2369	1983	1237	960	961	816	854
GO:0035601_protein deacylation	1409	2034	2590	1950	2813	481	731	2237	613	1640	2808	189	1222	2272	2226
GO:0035637_multicellular organismal signaling	1618	1548	2806	2440	1286	963	1862	1418	2758	2573	1921	1097	1070	958	1635
GO:0035666_TRIF-dependent toll-like receptor signaling pathway	944	1795	2232	1815	2240	964	1289	1838	614	834	2341	2500	1026	2583	495
GO:0035690_cellular response to drug	1113	1858	2673	903	2026	1902	732	1455	1488	1904	1387	1814	321	548	1440
GO:0035710_CD4-positive, alpha-beta T cell activation	305	1165	2310	1816	2078	1827	733	299	2175	1784	2400	1379	471	959	616
GO:0035725_sodium ion transmembrane transport	981	1890	2268	2330	2513	2474	2102	1724	2676	2476	2006	703	1859	1153	1707
GO:0035773_insulin secretion involved in cellular response to glucose stimulus	728	1479	2383	1951	2079	1734	1101	754	1984	2348	1506	1935	1559	1731	1201
GO:0035794_positive regulation of mitochondrial membrane permeability	554	741	1584	904	1704	1521	2632	1135	615	835	467	422	472	244	617
GO:0035821_modification of morphology or physiology of other organism	874	1827	2740	1817	2486	1369	2049	1342	2313	1984	1773	1188	1314	1187	1234
GO:0035825_reciprocal DNA recombination	905	402	1585	1952	2299	1870	2570	1599	1227	1785	1563	2255	473	2193	1259
GO:0035850_epithelial cell differentiation involved in kidney development	356	925	787	2220	1705	1941	1633	731	1740	1985	2314	1140	396	891	1604
GO:0035872_nucleotide-binding domain, leucine rich repeat containing receptor signaling pathway	306	2070	2311	905	544	1261	2440	300	616	836	1238	1985	2037	1434	1052
GO:0035914_skeletal muscle cell differentiation	2522	1924	1586	1953	2537	1903	2205	1223	2063	837	468	2018	567	1435	1546
GO:0035966_response to topologically incorrect protein	273	403	788	906	545	482	1005	692	617	838	2265	190	2545	245	266
GO:0035967_cellular response to topologically incorrect protein	78	2626	789	907	546	483	2538	149	618	839	2501	191	2128	246	2317
GO:0036211_protein modification process	2083	2627	790	908	547	484	351	2579	619	840	469	830	2546	2584	2648
GO:0036260_RNA capping	1953	2105	2455	2756	1287	2017	2050	1784	620	2506	470	530	1739	247	267
GO:0036293_response to decreased oxygen levels	1489	213	791	909	548	485	1561	2064	621	841	980	2501	2547	2273	2649
GO:0036294_cellular response to decreased oxygen levels	1547	840	792	2625	2830	1871	1998	2135	1813	2700	2771	423	719	455	268
GO:0038032_termination of G-protein coupled receptor signaling pathway	1114	1061	2562	2493	1288	2413	1795	879	2273	842	1774	1986	1100	1265	1316
GO:0038034_signal transduction in absence of ligand	704	679	1587	910	2300	1872	1707	1016	1375	1786	1239	1514	1792	986	1004
GO:0038093_Fc receptor signaling pathway	837	2628	793	911	549	486	2512	1994	622	843	471	192	2129	734	1636
GO:0038094_Fc-gamma receptor signaling pathway	228	1989	794	912	550	487	734	1017	623	844	472	636	933	681	1908
GO:0038095_Fc-epsilon receptor signaling pathway	906	214	795	913	551	1262	1006	2580	624	845	473	531	2548	1098	1941
GO:0038096_Fc-gamma receptor signaling pathway involved in phagocytosis	307	1796	796	914	552	488	352	966	625	846	474	704	915	549	1942
GO:0038123_toll-like receptor TLR1:TLR2 signaling pathway	509	1828	1922	915	553	1131	2161	790	626	847	1240	1537	1349	2117	2195
GO:0038124_toll-like receptor TLR6:TLR2 signaling pathway	531	1726	1923	916	554	1132	1480	755	627	848	981	1670	1411	2118	2051
GO:0038127_ERBB signaling pathway	1256	215	797	917	555	965	1215	2581	628	849	475	1815	2549	2585	1873
GO:0038179_neurotrophin signaling pathway	686	2629	798	918	556	489	353	2238	629	850	476	769	2130	1615	2227
GO:0040007_growth	2523	2630	799	919	557	490	354	2582	630	851	477	2747	2550	2586	2650
GO:0040008_regulation of growth	2524	2631	800	920	558	491	355	2583	631	852	478	2748	2551	2587	2651
GO:0040011_locomotion	2525	2632	801	921	559	492	356	2584	632	853	479	2749	2552	2588	2652
GO:0040012_regulation of locomotion	2526	2633	802	922	560	493	735	1785	633	854	480	193	2553	2589	2653
GO:0040013_negative regulation of locomotion	1203	216	803	923	561	494	1999	1456	1228	855	2477	194	1860	456	269
GO:0040014_regulation of multicellular organism growth	599	1257	804	924	1289	2081	1007	1600	2656	856	1123	1380	1194	1266	2274
GO:0040017_positive regulation of locomotion	2527	505	805	925	1706	966	1290	1161	634	857	481	532	2554	1827	2423
GO:0040018_positive regulation of multicellular organism growth	79	680	1588	1818	1867	495	357	381	1919	1986	482	1426	165	1099	496
GO:0040029_regulation of gene expression, epigenetic	474	1727	1847	926	2241	496	1562	2585	635	858	1676	961	1284	2045	2228
GO:0042035_regulation of cytokine biosynthetic process	945	1829	2653	2221	2759	2082	1634	150	636	859	2315	2173	474	1267	1441
GO:0042044_fluid transport	580	1003	806	2565	2760	2679	1409	445	2314	2751	1620	637	1170	1700	1135
GO:0042058_regulation of epidermal growth factor receptor signaling pathway	1305	217	807	927	562	967	358	1995	637	860	1564	2019	322	2590	1685
GO:0042059_negative regulation of epidermal growth factor receptor signaling pathway	555	218	808	928	1793	1873	359	1457	638	861	1775	1671	323	1768	2163
GO:0042060_wound healing	2528	2181	809	929	563	497	360	2586	639	862	483	2750	2555	2591	2654
GO:0042063_gliogenesis	1828	219	810	930	1707	498	361	2587	2759	2432	2316	424	568	248	270
GO:0042088_T-helper 1 type immune response	556	1411	2415	1819	1616	2190	2162	1647	1873	1905	1565	831	1315	926	1413
GO:0042089_cytokine biosynthetic process	1030	1830	2348	2279	2647	2322	1708	151	1229	863	2232	1738	1861	1350	1385
GO:0042093_T-helper cell differentiation	1548	962	2654	931	1950	1982	362	382	1920	2602	1877	638	397	1017	702
GO:0042098_T cell proliferation	1723	1584	1924	932	2686	2053	2685	152	2215	864	1566	1468	1592	1326	771
GO:0042100_B cell proliferation	80	591	2802	1954	2080	1942	1102	153	2370	865	1124	1739	324	1154	1909
GO:0042102_positive regulation of T cell proliferation	1410	1831	2813	933	2538	2323	2103	558	2458	1641	1962	897	650	1327	1943
GO:0042107_cytokine metabolic process	907	1549	2507	1955	2371	1874	1932	490	1489	866	2369	1626	1560	1514	1090
GO:0042108_positive regulation of cytokine biosynthetic process	687	1728	2591	2280	1868	1943	2740	559	1230	867	2233	1857	1561	1155	1686
GO:0042110_T cell activation	2529	506	811	934	2837	1983	889	154	640	868	484	195	166	1828	2052
GO:0042113_B cell activation	81	220	2823	935	2407	2018	363	155	1376	869	485	1672	167	621	2116
GO:0042116_macrophage activation	82	221	2384	936	1117	1263	2163	1224	1377	2074	1677	1515	569	1268	1350
GO:0042127_regulation of cell proliferation	2530	2302	812	937	564	499	364	2588	641	870	486	2751	2038	2592	2655
GO:0042129_regulation of T cell proliferation	1724	1288	2830	938	2408	1904	2206	156	2591	1787	1450	1340	570	1380	1005
GO:0042130_negative regulation of T cell proliferation	1152	1004	2508	2331	1617	2380	2164	301	2611	2138	2048	1581	651	1100	703
GO:0042157_lipoprotein metabolic process	83	1062	2456	1820	1517	2475	365	906	642	871	1507	2283	770	682	271
GO:0042158_lipoprotein biosynthetic process	274	507	2118	2407	1403	2324	366	1225	643	1788	2007	196	475	1988	272
GO:0042168_heme metabolic process	1257	1385	2592	1956	2242	968	1216	1786	644	2075	1323	1051	1412	457	273
GO:0042176_regulation of protein catabolic process	1829	222	813	939	565	500	890	2589	645	872	982	1189	2556	2194	2075
GO:0042177_negative regulation of protein catabolic process	2531	508	814	940	2619	2770	1635	2065	2494	1642	983	1707	398	1701	1202
GO:0042180_cellular ketone metabolic process	1830	2243	815	941	566	969	367	924	646	873	1815	1302	2557	2274	1944
GO:0042181_ketone biosynthetic process	84	592	1589	2813	2243	2191	2000	383	2612	2742	1567	1303	1047	1829	1442
GO:0042220_response to cocaine	334	681	2349	2626	1118	2527	2404	1270	1741	2349	487	425	168	683	1091
GO:0042221_response to chemical	2532	2634	816	942	567	501	368	2590	647	874	488	2752	2558	2593	2656
GO:0042246_tissue regeneration	1619	926	2655	2667	2244	2476	736	157	2393	2813	2594	426	1171	817	618
GO:0042254_ribosome biogenesis	85	223	2787	943	568	2613	369	158	648	875	2619	2753	169	249	274
GO:0042267_natural killer cell mediated cytotoxicity	308	1367	1590	1821	1708	1522	2165	810	1985	1643	1241	1098	1223	1515	1053
GO:0042278_purine nucleoside metabolic process	2533	2635	817	944	569	502	370	2591	649	876	489	1903	2559	2195	2657
GO:0042303_molting cycle	572	963	818	945	1119	2601	2001	1839	2064	1644	984	1469	476	622	275
GO:0042306_regulation of protein import into nucleus	2534	2106	819	946	2027	1692	2646	2136	650	877	1324	2221	2560	2594	1741
GO:0042307_positive regulation of protein import into nucleus	2535	2182	820	1822	1404	2508	1933	1343	1814	1906	2478	2174	1939	1989	1742
GO:0042308_negative regulation of protein import into nucleus	1115	1990	1848	947	1618	1693	2405	2137	1231	1789	1125	1427	1129	892	1474
GO:0042310_vasoconstriction	1116	1761	2196	2143	2245	2256	1217	1510	1568	2728	1242	898	1862	927	1809
GO:0042311_vasodilation	1831	878	2233	2466	1794	2582	2337	1893	2424	2507	2198	2020	652	1616	1414
GO:0042312_regulation of vasodilation	1832	1005	2593	2578	1951	2192	2166	602	2571	2508	1963	1816	1450	1408	1443
GO:0042325_regulation of phosphorylation	2536	2636	821	948	570	503	1636	2592	651	878	490	1341	2561	2595	2076
GO:0042326_negative regulation of phosphorylation	688	2637	822	949	1120	504	1218	2593	652	879	491	1987	2562	1578	1708
GO:0042327_positive regulation of phosphorylation	2537	2638	823	950	571	505	1863	1996	653	880	492	2099	2563	2596	1657
GO:0042330_taxis	621	2303	824	951	572	506	371	1997	654	881	493	2754	1863	1483	2658
GO:0042339_keratan sulfate metabolic process	1620	1685	2234	2144	2514	2381	2002	302	2425	1790	1325	1007	1224	250	704
GO:0042345_regulation of NF-kappaB import into nucleus	2538	1368	2631	2741	2591	1634	1934	303	2216	1987	2546	1627	1689	1409	1006
GO:0042348_NF-kappaB import into nucleus	2539	1369	2632	2742	2246	1635	2167	159	2426	1645	2620	1538	1793	1579	1386
GO:0042384_cilium assembly	229	1550	825	952	1405	507	2104	1226	655	882	2621	2610	325	2597	2318
GO:0042391_regulation of membrane potential	2540	1859	2563	2566	1406	508	737	2594	2371	2839	494	197	2564	251	276
GO:0042398_cellular modified amino acid biosynthetic process	2541	1991	2197	1957	1952	1636	738	2138	2643	2350	2832	533	1864	252	907
GO:0042439_ethanolamine-containing compound metabolic process	86	1948	2807	2467	2450	2736	372	2139	656	2297	2459	2021	1285	623	1986
GO:0042440_pigment metabolic process	1621	224	1591	2050	1869	509	373	160	2495	883	495	198	653	253	497
GO:0042445_hormone metabolic process	1954	1412	2312	2145	2301	2737	374	1601	2550	1988	1816	1817	1195	1298	277
GO:0042446_hormone biosynthetic process	1549	797	1731	953	2332	2295	2613	1227	2103	2351	1126	1470	1794	1045	908
GO:0042451_purine nucleoside biosynthetic process	2084	404	1732	954	1121	970	1796	2140	2394	884	1451	2130	170	2598	278
GO:0042454_ribonucleoside catabolic process	1725	2639	826	955	573	510	375	2595	657	885	496	2100	2565	1238	2229
GO:0042455_ribonucleoside biosynthetic process	2542	405	1592	956	1795	1133	2493	2239	2627	1791	1776	2101	2566	254	279
GO:0042461_photoreceptor cell development	174	1258	1593	2281	2487	1782	1563	811	2031	2352	1452	1342	1479	624	705
GO:0042462_eye photoreceptor cell development	87	1413	1733	2332	2539	1442	1564	1228	1742	2139	1817	1771	1642	855	706
GO:0042471_ear morphogenesis	475	1992	1734	957	2540	2755	1410	1840	1743	1792	1388	2175	962	1830	1910
GO:0042472_inner ear morphogenesis	622	2244	1925	958	2648	1637	1864	1684	2032	2353	1777	2022	1172	1990	2053
GO:0042475_odontogenesis of dentin-containing tooth	1490	1480	2012	2523	2333	2756	2732	841	1569	2433	1878	1381	1413	960	909
GO:0042476_odontogenesis	1726	1585	827	1823	2334	2019	2780	1271	1570	1907	1678	1428	1795	1831	1007
GO:0042490_mechanoreceptor differentiation	982	879	2385	2699	2372	2382	2252	1136	2104	2658	2342	1936	847	1410	2054
GO:0042493_response to drug	2543	2245	828	959	574	1523	739	2596	1378	886	497	2362	2567	255	2659
GO:0042503_tyrosine phosphorylation of Stat3 protein	983	1289	2656	2408	2247	2020	1709	1042	1232	2729	1389	770	963	550	772
GO:0042509_regulation of tyrosine phosphorylation of STAT protein	175	1729	2269	2333	2081	1984	891	1229	2176	2477	2460	1343	746	1070	1605
GO:0042516_regulation of tyrosine phosphorylation of Stat3 protein	1258	1006	2814	2146	2515	1944	892	633	2105	2603	1243	1429	1255	625	1008
GO:0042531_positive regulation of tyrosine phosphorylation of STAT protein	88	1730	2457	2147	2335	1875	1637	1018	1676	2354	2162	1937	720	1436	1317
GO:0042542_response to hydrogen peroxide	808	509	1926	2409	2248	1828	1797	1950	1490	2076	2049	2405	2131	1832	2117
GO:0042551_neuron maturation	1622	927	2609	2441	1796	2083	2513	446	2146	2298	1508	534	1286	1018	619
GO:0042552_myelination	1833	593	829	2668	1407	1524	740	1894	2657	2771	2646	771	771	256	1054
GO:0042558_pteridine-containing compound metabolic process	476	1659	2674	1824	1953	971	1103	1998	1677	1793	2370	832	964	856	498
GO:0042590_antigen processing and presentation of exogenous peptide antigen via MHC class I	2085	1586	1849	960	575	2325	1008	1099	658	887	2685	1673	2132	551	1945
GO:0042592_homeostatic process	2544	2640	830	961	576	511	376	2597	659	888	498	1304	2568	1901	2660
GO:0042593_glucose homeostasis	1411	1098	1850	2051	1290	2444	893	491	2177	1794	985	705	1101	1617	1475
GO:0042594_response to starvation	1834	225	831	962	577	972	2593	2141	1233	889	1326	2323	1940	2599	2275
GO:0042596_fear response	1204	1166	2741	963	2592	1264	1104	603	2274	2543	2461	1141	1562	779	960
GO:0042632_cholesterol homeostasis	309	1551	2610	1958	1954	1985	377	880	1491	2299	2517	899	1173	780	280
GO:0042633_hair cycle	510	880	832	964	1408	2477	2105	1951	1744	890	986	1228	171	735	499
GO:0042692_muscle cell differentiation	2545	2641	833	965	578	512	1798	1999	660	891	499	2547	1865	2600	2363
GO:0042698_ovulation cycle	378	510	834	966	2409	1265	1411	881	661	1795	1327	2363	2039	1769	1476
GO:0042733_embryonic digit morphogenesis	1955	1230	1735	967	579	1694	894	634	1379	892	2622	2176	747	257	281
GO:0042742_defense response to bacterium	1117	1231	2166	968	1518	1443	1105	1787	1571	1796	2479	1142	848	1046	1637
GO:0042743_hydrogen peroxide metabolic process	1074	1832	1927	2567	2028	2151	2406	1511	2275	2300	2090	1382	1316	928	1810
GO:0042752_regulation of circadian rhythm	838	1204	2167	2442	1619	1829	2168	1685	1572	2205	1778	1674	877	929	282
GO:0042770_signal transduction in response to DNA damage	1550	1519	835	969	580	513	1106	1019	662	893	500	772	1740	2601	1946
GO:0042771_intrinsic apoptotic signaling pathway in response to DNA damage by p53 class mediator	908	1686	1736	2148	581	1638	1710	1512	663	1989	2785	1938	1513	2119	1638
GO:0042773_ATP synthesis coupled electron transport	705	1290	836	2149	582	2698	1565	2240	664	2355	2234	199	1941	2046	773
GO:0042775_mitochondrial ATP synthesis coupled electron transport	600	1520	837	1825	583	2680	1291	2142	665	2301	2317	200	2133	2602	774
GO:0042787_protein ubiquitination involved in ubiquitin-dependent protein catabolic process	457	226	838	970	1870	514	1711	1162	666	894	501	201	2040	1702	1282
GO:0042886_amide transport	1956	227	2386	1826	1519	515	741	1458	1815	1990	2595	1675	2569	1667	1415
GO:0042981_regulation of apoptotic process	2546	2642	839	971	584	516	378	2598	667	895	502	2755	2570	2603	2661
GO:0042990_regulation of transcription factor import into nucleus	2547	2107	2119	2150	2410	2583	2539	384	1874	896	2125	1143	2571	1642	1843
GO:0042991_transcription factor import into nucleus	1491	1949	2065	2222	2667	2584	2540	304	1573	1646	2199	1144	2041	1411	1547
GO:0042992_negative regulation of transcription factor import into nucleus	1355	682	2066	972	1409	1735	2373	1686	1380	1797	987	833	1480	857	1235
GO:0042993_positive regulation of transcription factor import into nucleus	230	1731	2719	2743	2029	1370	2292	161	2147	2302	1879	2023	2134	1802	1136
GO:0043001_Golgi to plasma membrane protein transport	436	228	840	973	585	2152	1107	842	668	897	503	900	172	1412	1092
GO:0043009_chordate embryonic development	1835	2643	841	974	586	517	379	1648	669	898	504	2502	2572	2604	2662
GO:0043010_camera-type eye development	1356	1732	842	975	1122	518	2771	604	670	899	505	1772	849	1991	1987
GO:0043029_T cell homeostasis	511	1205	843	976	587	1736	1108	925	2572	900	1390	1858	1514	1453	1773
GO:0043038_amino acid activation	1551	2354	1594	977	1709	2153	2003	2241	2033	901	2731	1859	1643	2196	283
GO:0043039_tRNA aminoacylation	1492	2304	1595	1827	1123	2326	2253	2066	2276	902	2742	1939	1481	1938	500
GO:0043044_ATP-dependent chromatin remodeling	1493	2071	1737	2700	1520	1905	1566	1187	2776	1991	2671	2131	1796	258	1743
GO:0043062_extracellular structure organization	2548	229	844	978	2844	1444	742	882	671	2509	2809	202	173	259	284
GO:0043065_positive regulation of apoptotic process	176	406	845	979	588	519	1799	2242	672	903	506	2284	2573	1454	2118
GO:0043066_negative regulation of apoptotic process	1836	2209	846	980	589	520	2802	2599	673	904	507	2611	2574	2605	2663
GO:0043067_regulation of programmed cell death	2549	2644	847	981	590	521	380	2600	674	905	508	2756	2575	2606	2664
GO:0043068_positive regulation of programmed cell death	231	2645	848	982	591	522	1800	2601	675	906	509	2132	2135	1668	2164
GO:0043069_negative regulation of programmed cell death	1957	2646	849	983	592	523	2787	2602	676	907	510	2757	2136	2607	2665
GO:0043085_positive regulation of catalytic activity	2550	2647	850	984	593	524	2772	2603	677	908	511	1305	2576	1047	2196
GO:0043086_negative regulation of catalytic activity	2551	2355	851	985	594	525	381	2243	1816	909	512	2364	2042	2608	2666
GO:0043087_regulation of GTPase activity	357	2648	852	986	595	526	743	2604	678	910	513	1145	2577	260	1567
GO:0043094_cellular metabolic compound salvage	601	1687	853	987	2193	1945	2441	732	1492	1798	1244	427	1482	1188	1911
GO:0043112_receptor metabolic process	639	2072	854	988	1797	1134	1638	1379	1234	911	988	1818	1130	1669	1912
GO:0043122_regulation of I-kappaB kinase/NF-kappaB signaling	2552	230	855	989	1710	2555	382	162	679	912	514	2548	174	2120	2197
GO:0043123_positive regulation of I-kappaB kinase/NF-kappaB signaling	2553	511	856	990	596	1525	383	2605	680	913	515	2549	175	2609	2230
GO:0043124_negative regulation of I-kappaB kinase/NF-kappaB signaling	177	1587	2633	1959	1620	1371	384	163	2459	914	1127	1229	399	1516	501
GO:0043149_stress fiber assembly	1552	512	2067	1828	1621	1372	1935	1163	1235	915	516	1860	2137	1210	1606
GO:0043154_negative regulation of cysteine-type endopeptidase activity involved in apoptotic process	1727	1860	1596	991	1521	1783	1292	1380	1574	916	989	1146	1593	1328	1236
GO:0043161_proteasome-mediated ubiquitin-dependent protein catabolic process	1837	2183	857	992	2845	527	1481	2606	681	917	2428	1628	1690	2610	285
GO:0043170_macromolecule metabolic process	2554	2649	858	993	597	528	2788	2607	682	918	517	2758	2578	2611	2667
GO:0043200_response to amino acid	2555	231	859	994	1522	2602	1293	1310	1236	2752	990	203	176	261	286
GO:0043207_response to external biotic stimulus	2556	2305	2833	995	1124	2757	1219	164	683	919	991	1940	2579	1189	1318
GO:0043241_protein complex disassembly	1728	232	860	996	598	1135	385	2608	684	920	518	2759	2580	2612	287
GO:0043242_negative regulation of protein complex disassembly	729	1688	2068	997	2082	1737	1482	1513	1745	2434	2091	428	654	1190	1444
GO:0043244_regulation of protein complex disassembly	657	1099	861	998	599	973	2571	1725	685	2077	519	834	829	961	1639
GO:0043254_regulation of protein complex assembly	1958	2035	862	999	600	974	1009	2244	686	921	520	1676	2581	1299	1658
GO:0043255_regulation of carbohydrate biosynthetic process	640	1993	1851	1000	601	1136	2407	1841	687	922	1128	835	1350	1211	707
GO:0043266_regulation of potassium ion transport	1118	1259	2416	2568	2249	2327	2514	1137	2106	2140	1621	1539	1644	1455	1283
GO:0043269_regulation of ion transport	2557	1660	2788	2733	2565	2660	744	1100	1381	2435	2709	2503	1741	1992	288
GO:0043270_positive regulation of ion transport	2086	1861	2742	2798	2336	2771	1483	1063	1986	2206	2732	1230	1866	2047	708
GO:0043271_negative regulation of ion transport	1031	1291	2313	2569	2250	2257	2541	1164	2395	2716	1245	773	934	987	1445
GO:0043279_response to alkaloid	1412	742	2693	2334	2488	2528	386	883	2065	2436	2092	1988	326	458	1988
GO:0043280_positive regulation of cysteine-type endopeptidase activity involved in apoptotic process	1959	2246	863	1001	1523	1784	1294	1311	1237	923	521	204	1797	2275	2668
GO:0043281_regulation of cysteine-type endopeptidase activity involved in apoptotic process	2558	2650	864	1002	1410	1986	895	1952	1382	924	522	1941	1942	1732	1416
GO:0043297_apical junction assembly	1153	1521	2387	2282	2194	975	1109	1138	1383	2659	2518	706	1351	2048	1844
GO:0043299_leukocyte degranulation	623	233	2270	1003	602	1785	2647	1419	688	925	2050	1306	692	1019	1659
GO:0043330_response to exogenous dsRNA	89	234	2777	2369	2083	2054	2408	447	1493	1908	2343	1773	327	1993	2364
GO:0043331_response to dsRNA	2559	235	2168	1960	1125	2328	1865	165	1494	926	2743	2439	328	2049	2198
GO:0043367_CD4-positive, alpha-beta T cell differentiation	232	1007	2271	2052	1955	1526	745	305	2148	927	2318	1269	530	1131	620
GO:0043388_positive regulation of DNA binding	458	513	865	1004	603	1373	1484	693	1238	928	1679	1582	1414	1994	1351
GO:0043392_negative regulation of DNA binding	437	1292	866	1005	1126	976	1712	560	689	1647	1680	2102	1256	552	1387
GO:0043393_regulation of protein binding	946	1588	867	1006	1127	2021	2442	1139	690	1648	523	1307	1382	2121	1174
GO:0043405_regulation of MAP kinase activity	1623	1689	868	1007	604	529	387	635	691	929	524	1861	1048	1071	1774
GO:0043406_positive regulation of MAP kinase activity	706	1862	869	1008	605	530	388	561	692	930	525	1583	1196	1437	775
GO:0043407_negative regulation of MAP kinase activity	1838	683	870	1009	2302	531	1110	2143	2315	1799	2547	2760	571	1351	289
GO:0043408_regulation of MAPK cascade	1624	2651	871	1010	606	532	1801	1895	693	931	526	2550	2582	1733	1203
GO:0043409_negative regulation of MAPK cascade	1625	1616	872	1011	1524	533	2293	2000	1575	932	1391	2612	1257	1329	290
GO:0043410_positive regulation of MAPK cascade	1553	2210	873	1012	607	977	1220	1188	694	933	527	2761	2583	2050	1204
GO:0043412_macromolecule modification	2560	2652	874	1013	608	534	389	2609	695	934	528	2365	2584	2613	2669
GO:0043413_macromolecule glycosylation	984	2653	875	1014	609	2022	390	1272	696	935	2548	205	2043	262	2670
GO:0043414_macromolecule methylation	379	2306	876	1015	1128	535	2515	2245	697	936	529	1774	2138	2051	2319
GO:0043433_negative regulation of sequence-specific DNA binding transcription factor activity	1306	1950	877	1961	1291	1137	746	528	698	937	1509	1052	1867	1858	855
GO:0043434_response to peptide hormone	2561	2356	878	1016	610	1374	391	2610	699	938	530	2762	2044	2614	2077
GO:0043436_oxoacid metabolic process	2562	2307	879	1017	611	536	392	2611	700	939	992	2613	1742	2615	2671
GO:0043462_regulation of ATPase activity	947	2036	1928	2283	1956	2329	2004	1312	2692	2249	2200	1190	1149	1269	961
GO:0043467_regulation of generation of precursor metabolites and energy	1154	2247	2388	1018	1798	1830	1936	306	2427	940	1818	639	1352	2197	2276
GO:0043473_pigmentation	2563	236	1597	1019	2831	537	1567	166	2826	941	531	206	177	263	291
GO:0043484_regulation of RNA splicing	1075	237	2314	1020	1411	1831	393	2612	1239	942	532	207	178	459	502
GO:0043487_regulation of RNA stability	1076	1063	2769	1021	2195	2193	1010	1381	701	1649	1779	2133	985	1352	1477
GO:0043488_regulation of mRNA stability	875	1064	2720	1022	2140	2154	394	1165	1240	943	2126	1904	1317	1456	1352
GO:0043491_protein kinase B signaling	1155	1206	880	1023	612	978	395	733	1241	944	533	1905	1943	1330	962
GO:0043500_muscle adaptation	641	1065	1598	1829	1957	1375	1568	1230	1678	2250	534	1383	179	460	709
GO:0043502_regulation of muscle adaptation	985	1386	1852	1024	1292	1376	2005	884	1987	1800	993	640	772	461	292
GO:0043506_regulation of JUN kinase activity	1960	1414	1929	1025	613	2127	2686	2001	702	945	994	208	2045	1939	1478
GO:0043507_positive regulation of JUN kinase activity	1839	1951	2458	1026	614	2556	2516	1896	703	946	535	641	2139	2276	1744
GO:0043523_regulation of neuron apoptotic process	658	2248	881	1027	615	979	896	1602	704	947	2201	209	1131	2616	2320
GO:0043524_negative regulation of neuron apoptotic process	1119	1952	882	1028	1799	538	2517	1788	705	2078	2733	210	1415	462	293
GO:0043525_positive regulation of neuron apoptotic process	310	238	1738	1029	616	1946	747	812	1576	1801	2051	642	572	463	1319
GO:0043534_blood vessel endothelial cell migration	1357	239	883	1030	2761	1445	2006	1897	1679	1992	1819	429	1868	2122	1660
GO:0043535_regulation of blood vessel endothelial cell migration	1156	407	1853	1031	2489	1987	2294	791	1577	1909	2008	430	1594	2277	2119
GO:0043542_endothelial cell migration	986	240	884	1032	2084	980	2007	1043	706	948	995	2177	1869	2617	1745
GO:0043543_protein acylation	90	2308	885	1033	617	539	2789	636	707	949	536	431	2585	2198	2424
GO:0043547_positive regulation of GTPase activity	624	2357	886	1034	618	1138	1569	2144	708	950	537	432	2586	264	503
GO:0043549_regulation of kinase activity	754	2654	887	1035	619	540	2374	1101	709	951	538	211	2587	1517	1137
GO:0043550_regulation of lipid kinase activity	755	241	2675	2151	2030	1832	1802	605	1680	2079	1730	2178	895	893	1548
GO:0043551_regulation of phosphatidylinositol 3-kinase activity	948	743	2634	2579	1871	1695	2051	606	1875	1802	2052	2024	808	626	1509
GO:0043583_ear development	1120	514	888	1830	2731	1139	2254	1514	1817	1910	1964	2504	1005	2278	1510
GO:0043588_skin development	2564	1207	889	1036	2687	2557	396	385	1578	1650	539	1008	773	265	294
GO:0043589_skin morphogenesis	642	1167	1854	1037	2566	2258	1803	1344	1681	1993	2009	1231	1102	1353	1284
GO:0043603_cellular amide metabolic process	2565	242	890	1038	2031	2356	2773	2145	2107	2303	2623	643	2140	266	504
GO:0043604_amide biosynthetic process	1626	684	1930	2284	2373	541	1011	307	2573	2660	2344	433	2141	267	505
GO:0043618_regulation of transcription from RNA polymerase II promoter in response to stress	1627	594	891	1831	2032	1140	1412	492	1876	2080	2429	836	1595	2052	621
GO:0043620_regulation of DNA-templated transcription in response to stress	781	515	1599	1039	2668	1266	748	1726	1384	1651	1780	535	1353	1803	506
GO:0043623_cellular protein complex assembly	2566	2249	892	1040	620	542	2169	2067	710	952	2163	2763	1645	2279	295
GO:0043624_cellular protein complex disassembly	2087	243	893	1041	621	2023	397	167	1385	953	540	2551	2588	2618	296
GO:0043627_response to estrogen	1729	1690	894	2370	1525	2529	1111	1420	2178	1803	1246	1540	1870	736	1353
GO:0043632_modification-dependent macromolecule catabolic process	909	2655	895	1042	1129	543	398	2613	711	954	541	212	2589	2619	2672
GO:0043647_inositol phosphate metabolic process	1259	1925	1739	1043	622	1377	2106	1842	712	955	542	536	1646	1770	1093
GO:0043648_dicarboxylic acid metabolic process	2088	798	896	1044	1130	2330	1112	1345	1579	956	1247	1541	1944	1833	1989
GO:0043666_regulation of phosphoprotein phosphatase activity	358	2152	897	1045	623	544	1866	1273	1242	957	996	644	1258	464	1138
GO:0043687_post-translational protein modification	1260	2656	898	1046	1412	1696	1570	1166	713	958	2519	213	2142	268	2673
GO:0043900_regulation of multi-organism process	2567	244	899	2843	2251	2798	399	168	1386	959	1820	1629	180	2053	1874
GO:0043901_negative regulation of multi-organism process	178	799	2013	2673	2252	1786	749	493	2551	2834	2430	901	329	1048	1388
GO:0043902_positive regulation of multi-organism process	1358	595	900	1047	2451	2585	1295	813	2217	960	1731	1471	2590	737	2020
GO:0043903_regulation of symbiosis, encompassing mutualism through parasitism	1730	245	1600	2837	2732	2558	400	386	1988	2081	2010	1053	181	781	1094
GO:0043933_macromolecular complex subunit organization	2568	2657	901	1048	624	545	2814	2614	714	961	543	2764	2591	2620	2674
GO:0043966_histone H3 acetylation	179	516	902	1049	625	546	2295	529	715	962	544	1099	1945	1438	1775
GO:0043967_histone H4 acetylation	557	246	903	1050	2253	981	1113	1789	1243	963	1129	434	182	1457	1205
GO:0044003_modification by symbiont of host morphology or physiology	2569	881	2169	2223	626	2155	2338	926	1495	1994	2672	1630	330	1518	1009
GO:0044033_multi-organism metabolic process	2570	247	904	1051	627	2825	401	169	1682	964	545	2614	2592	2621	297
GO:0044042_glucan metabolic process	756	2211	1740	1052	628	547	2443	1140	1244	965	1821	902	1647	1545	1055
GO:0044057_regulation of system process	2571	1331	905	1053	1131	2383	2741	2002	2066	1995	997	1308	1648	627	1776
GO:0044070_regulation of anion transport	380	1891	2389	2224	2516	2259	2542	1421	2277	2399	2319	2222	1006	1331	1687
GO:0044085_cellular component biogenesis	2572	2658	906	1054	629	548	2339	2615	716	966	546	2765	2593	2622	2675
GO:0044087_regulation of cellular component biogenesis	2573	2659	907	1055	630	549	402	2616	717	967	547	1989	2594	628	507
GO:0044092_negative regulation of molecular function	2574	2660	908	1056	631	550	403	2617	718	968	548	1775	2595	2623	2365
GO:0044093_positive regulation of molecular function	2575	2661	909	1057	632	551	2742	2618	719	969	549	1677	2596	858	2321
GO:0044106_cellular amine metabolic process	2576	1332	1741	2152	1293	2221	404	1843	2836	970	2093	1472	1318	2624	2425
GO:0044236_multicellular organismal metabolic process	91	248	1855	2335	633	2826	1114	1790	1245	971	550	214	183	269	298
GO:0044237_cellular metabolic process	2577	2662	910	1058	634	552	2836	2619	720	972	551	2766	2597	2625	2676
GO:0044238_primary metabolic process	2578	2663	911	1059	635	553	2837	2620	721	973	552	2767	2598	2626	2677
GO:0044242_cellular lipid catabolic process	180	964	2564	2524	2303	1585	405	885	1746	974	2549	2440	1871	465	299
GO:0044243_multicellular organismal catabolic process	92	408	2198	2719	636	2661	1639	1727	1877	975	553	707	400	818	300
GO:0044246_regulation of multicellular organismal metabolic process	1261	1589	2120	2225	1622	1833	750	967	2034	2251	1781	435	1150	270	1811
GO:0044248_cellular catabolic process	2089	2664	912	1060	637	554	406	2621	722	976	554	2552	2599	2627	2678
GO:0044249_cellular biosynthetic process	2579	2665	913	1061	638	555	407	2622	723	977	555	2768	2600	2628	2679
GO:0044255_cellular lipid metabolic process	2580	2309	914	1062	639	556	408	1649	724	978	556	1819	2143	2629	1549
GO:0044257_cellular protein catabolic process	532	2666	915	1063	1132	557	409	2623	725	979	557	215	2601	2630	2680
GO:0044259_multicellular organismal macromolecule metabolic process	93	249	1931	2468	640	2662	1115	1844	1496	980	998	216	184	466	301
GO:0044260_cellular macromolecule metabolic process	2581	2667	916	1064	641	558	410	2624	726	981	558	537	2602	2631	2681
GO:0044262_cellular carbohydrate metabolic process	643	2184	917	1065	642	559	1296	2003	727	982	999	1740	1649	1156	1095
GO:0044264_cellular polysaccharide metabolic process	335	250	918	1066	643	560	1937	734	728	983	1248	708	2144	1546	910
GO:0044265_cellular macromolecule catabolic process	233	2668	919	1067	644	561	411	2625	729	984	559	217	2603	2632	2682
GO:0044267_cellular protein metabolic process	2582	2669	920	1068	645	562	2803	2626	730	985	560	2615	2604	2633	2683
GO:0044270_cellular nitrogen compound catabolic process	2583	251	921	1069	646	563	751	2627	731	986	561	1147	2605	2634	2684
GO:0044271_cellular nitrogen compound biosynthetic process	2584	2670	922	1070	647	564	412	2628	732	987	562	218	2606	2635	2685
GO:0044272_sulfur compound biosynthetic process	1628	1446	923	2226	1872	2331	413	2629	2149	2626	2786	219	1483	271	622
GO:0044273_sulfur compound catabolic process	181	841	2069	2153	1413	2414	1485	308	2345	2082	1453	1009	331	629	302
GO:0044275_cellular carbohydrate catabolic process	1629	1370	2565	2336	2304	1988	2375	1650	2428	2141	2833	2324	655	1580	1417
GO:0044281_small molecule metabolic process	2585	2671	924	1071	648	565	414	2630	733	988	563	2769	2607	2636	2686
GO:0044282_small molecule catabolic process	1961	2185	925	2828	649	2084	415	1953	2811	989	1782	2616	1484	272	1947
GO:0044283_small molecule biosynthetic process	2586	1333	926	1072	650	566	416	2004	1580	990	1328	2770	1071	273	2687
GO:0044344_cellular response to fibroblast growth factor stimulus	876	409	927	1073	1133	1267	1413	2631	1246	991	564	2179	2608	1439	1990
GO:0044403_symbiosis, encompassing mutualism through parasitism	2587	2672	928	1074	1134	567	417	2632	734	992	565	1148	2609	2637	2426
GO:0044409_entry into host	949	882	1742	2053	2141	2415	2052	1791	2429	2083	1880	1344	185	894	963
GO:0044419_interspecies interaction between organisms	2588	2673	929	1075	1135	568	752	2633	735	993	566	1384	2610	2638	2688
GO:0044699_single-organism process	2589	2674	930	1076	651	569	2815	2634	736	994	567	2771	2611	2639	2689
GO:0044700_single organism signaling	2590	2675	931	1077	652	570	418	2635	737	995	568	2772	2612	2640	2690
GO:0044702_single organism reproductive process	1630	1926	932	1078	653	571	419	2246	738	996	569	1516	2613	2641	1845
GO:0044703_multi-organism reproductive process	2591	1953	933	1079	654	982	1012	2636	739	997	570	837	1798	2054	710
GO:0044706_multi-multicellular organism process	1494	410	1743	1080	2821	2614	1297	2146	740	1652	1822	903	186	2642	1777
GO:0044707_single-multicellular organism process	2592	2676	934	1081	655	572	2838	2637	741	998	571	2773	2614	2643	2691
GO:0044708_single-organism behavior	2593	517	935	2832	2790	2194	420	1651	1247	1996	2797	2366	2615	274	303
GO:0044710_single-organism metabolic process	2594	2677	936	1082	656	573	421	2638	742	999	572	2774	2616	2644	2692
GO:0044711_single-organism biosynthetic process	2595	2678	937	1083	657	574	422	2639	743	1000	573	2775	2617	2645	2693
GO:0044712_single-organism catabolic process	2596	2679	938	1084	658	575	423	2640	744	1001	574	2776	2618	2646	2694
GO:0044723_single-organism carbohydrate metabolic process	2597	2680	939	1085	659	576	424	2641	745	1002	1823	2777	2619	2647	2695
GO:0044724_single-organism carbohydrate catabolic process	1962	2153	1932	1962	660	983	2053	2642	1989	1804	2744	2223	1072	467	304
GO:0044728_DNA methylation or demethylation	397	1892	1933	1086	2142	1141	1640	927	1818	1003	1249	1430	1416	1270	1688
GO:0044744_protein targeting to nucleus	2598	596	940	1832	2411	2260	1486	170	1387	1004	1965	904	187	2199	1709
GO:0044763_single-organism cellular process	2599	2681	941	1087	661	577	2733	2643	746	1005	575	2778	2620	2648	2696
GO:0044764_multi-organism cellular process	2600	2682	942	1088	662	578	1298	2644	747	1006	576	2224	2621	2649	2697
GO:0044765_single-organism transport	2601	2683	943	1089	663	579	425	2645	748	1007	577	2779	2622	2650	2698
GO:0044766_multi-organism transport	94	597	2014	2410	1526	1142	897	1382	1819	2400	1130	1100	188	275	1778
GO:0044767_single-organism developmental process	2602	2684	944	1090	664	580	2804	2646	749	1008	578	2780	2623	2651	2699
GO:0044770_cell cycle phase transition	2603	2685	945	1091	665	581	1116	494	750	1009	579	220	2624	2652	2700
GO:0044772_mitotic cell cycle phase transition	2604	2686	946	1092	666	582	898	562	751	1010	580	221	2625	2653	2701
GO:0044773_mitotic DNA damage checkpoint	1032	744	947	1093	1136	583	1299	1274	752	1011	581	436	1225	1995	1913
GO:0044774_mitotic DNA integrity checkpoint	987	518	948	1094	667	584	2170	1560	753	1012	582	838	1197	2055	1746
GO:0044782_cilium organization	234	2687	949	1095	668	585	1414	928	754	1013	583	1054	1198	2200	964
GO:0044783_G1 DNA damage checkpoint	1413	1232	950	1096	669	984	2008	1275	755	1014	1329	709	1946	2654	2078
GO:0044784_metaphase/anaphase transition of cell cycle	1631	252	1601	2767	1294	2261	2009	694	1990	2743	2431	437	332	276	1812
GO:0044786_cell cycle DNA replication	95	685	1602	1097	1414	2641	753	1603	2372	1911	2480	774	189	277	305
GO:0044801_single-organism membrane fusion	496	2358	951	1098	1415	2195	899	171	1388	1015	1622	1309	1799	2655	2079
GO:0044802_single-organism membrane organization	2605	2688	952	1099	670	1268	1300	2647	756	1016	584	2470	2626	2656	2702
GO:0044819_mitotic G1/S transition checkpoint	1359	965	953	1100	671	985	1713	1189	757	1017	1131	962	2046	2657	2080
GO:0044839_cell cycle G2/M phase transition	182	2689	954	1101	1416	586	2781	563	758	1018	585	222	2047	2658	2703
GO:0045017_glycerolipid biosynthetic process	1963	1762	955	1102	672	1378	426	2147	1991	1019	1132	1584	1259	1547	856
GO:0045047_protein targeting to ER	2606	253	956	1103	673	2782	427	2648	1581	1653	586	2617	2627	2659	306
GO:0045055_regulated secretory pathway	782	686	2657	1104	674	2262	2543	843	759	1020	1824	1270	1049	1157	1568
GO:0045058_T cell selection	96	519	957	1105	675	2055	1301	172	2346	1021	1000	710	477	1381	965
GO:0045069_regulation of viral genome replication	97	411	1744	2615	1295	587	428	173	2777	1654	1732	839	333	738	307
GO:0045071_negative regulation of viral genome replication	183	520	2070	2580	1417	588	1013	387	2760	1022	1568	538	190	739	711
GO:0045087_innate immune response	2607	2690	958	1106	676	2263	429	2649	760	1023	587	1741	2628	2201	2704
GO:0045088_regulation of innate immune response	2608	1661	2015	1107	2254	2416	900	2650	761	1024	2202	2618	2629	1618	2705
GO:0045089_positive regulation of innate immune response	2609	1994	959	2154	677	2772	1221	2651	762	1025	1881	2025	2145	2123	1914
GO:0045103_intermediate filament-based process	184	1293	2417	1108	2085	2642	430	1422	1878	2142	588	223	935	1101	508
GO:0045104_intermediate filament cytoskeleton organization	185	1208	2350	1109	2086	2586	431	1459	1389	1805	589	539	1103	930	308
GO:0045137_development of primary sexual characteristics	757	1833	960	1110	678	589	1117	756	1248	1655	590	2134	1485	1859	776
GO:0045165_cell fate commitment	2610	1522	961	1111	679	2603	2572	2005	2658	2684	2266	224	916	278	1418
GO:0045168_cell-cell signaling involved in cell fate commitment	602	745	962	1963	1527	1738	2594	757	1497	1997	2371	1862	401	1804	1779
GO:0045184_establishment of protein localization	2611	2691	963	1112	680	590	2614	2652	763	1026	591	2781	2630	2660	2706
GO:0045185_maintenance of protein location	1495	412	1856	1113	1528	1446	754	2653	1249	1656	1133	1585	2631	279	309
GO:0045190_isotype switching	1554	928	2016	1114	2143	1739	1118	174	2278	1027	1392	1742	656	1158	777
GO:0045216_cell-cell junction organization	2612	1294	964	1115	2791	591	755	2247	2812	2207	2345	2619	1743	2280	1813
GO:0045321_leukocyte activation	98	2692	2844	1116	2715	2738	432	175	764	1028	592	540	191	1072	2707
GO:0045333_cellular respiration	2613	2693	965	1117	1137	2773	433	176	765	1029	2320	225	192	2661	310
GO:0045428_regulation of nitric oxide biosynthetic process	783	1138	2121	2155	2144	2445	1487	530	2067	2208	2164	541	1947	1271	712
GO:0045444_fat cell differentiation	809	2694	1603	1118	1958	2332	2171	2148	2108	1030	1966	2103	1319	1834	623
GO:0045445_myoblast differentiation	839	254	2071	2156	681	1379	2444	637	1921	1031	1134	2325	193	1102	778
GO:0045446_endothelial cell differentiation	533	598	966	1833	1138	1447	2409	968	766	1032	1001	1942	1486	468	509
GO:0045453_bone resorption	1077	687	1604	1119	682	1639	1014	495	1922	1033	1569	1431	748	1996	510
GO:0045454_cell redox homeostasis	2614	1209	2122	1120	2541	1269	1415	1064	1498	1034	2710	226	1948	280	511
GO:0045471_response to ethanol	659	1927	1605	2701	2374	2196	2573	1065	767	2819	1002	1310	1872	819	1354
GO:0045576_mast cell activation	235	1139	2418	1121	2593	1527	1571	177	1390	1806	1135	1473	531	1239	779
GO:0045580_regulation of T cell differentiation	186	1100	2803	1122	2649	1380	2054	388	2179	1035	1882	1432	194	1191	311
GO:0045582_positive regulation of T cell differentiation	311	1168	2795	1123	2517	1697	2107	792	2316	1657	1922	1906	573	1020	624
GO:0045595_regulation of cell differentiation	2615	2695	967	1124	683	592	2794	2654	768	1036	593	2782	2632	2662	2708
GO:0045596_negative regulation of cell differentiation	1360	842	968	1125	684	593	2704	2655	769	1037	594	2620	1596	1997	2277
GO:0045597_positive regulation of cell differentiation	2616	255	969	1126	685	594	2734	2248	770	1038	595	2621	2633	2663	312
GO:0045598_regulation of fat cell differentiation	1964	1863	2123	1834	2375	986	2445	2006	2035	2627	2745	227	1417	281	1640
GO:0045599_negative regulation of fat cell differentiation	1205	1834	2272	2469	1873	1448	1119	1898	2218	2661	1250	438	1800	282	1948
GO:0045600_positive regulation of fat cell differentiation	1496	1662	2635	2337	2196	2559	2446	607	2150	2628	2520	840	1451	469	857
GO:0045604_regulation of epidermal cell differentiation	459	1169	970	1127	1623	2509	2340	1276	2151	1039	1136	1385	1691	630	512
GO:0045619_regulation of lymphocyte differentiation	99	599	2770	1128	2087	1270	1302	178	2317	1040	1783	1345	195	988	713
GO:0045620_negative regulation of lymphocyte differentiation	910	1295	2509	2744	2542	2085	1488	389	2520	2437	1681	1586	657	1354	1991
GO:0045621_positive regulation of lymphocyte differentiation	187	1008	2760	1129	2490	1528	2108	179	2460	1658	2321	1820	402	1670	513
GO:0045637_regulation of myeloid cell differentiation	1206	800	2790	1130	2197	987	2055	2068	771	2574	1003	439	1260	1192	780
GO:0045638_negative regulation of myeloid cell differentiation	398	256	1606	1131	686	595	2574	758	772	2143	1923	228	196	989	911
GO:0045639_positive regulation of myeloid cell differentiation	950	1835	1607	1835	1139	1876	1867	969	2068	1807	1454	1010	1199	1902	781
GO:0045646_regulation of erythrocyte differentiation	381	688	2658	1132	2088	596	2341	309	1683	2401	2287	1101	749	1240	782
GO:0045664_regulation of neuron differentiation	2617	600	971	1133	1140	2663	901	1652	773	1041	2834	2783	2146	283	313
GO:0045665_negative regulation of neuron differentiation	1414	1066	2072	2054	1418	2560	1120	759	2036	2402	1251	2180	1452	553	625
GO:0045666_positive regulation of neuron differentiation	951	843	2390	2525	2594	1989	2109	814	1391	2744	2772	775	1650	470	966
GO:0045667_regulation of osteoblast differentiation	2618	2186	1857	1836	687	2056	2207	2149	1879	2304	2596	440	2147	2281	514
GO:0045668_negative regulation of osteoblast differentiation	1555	1009	2566	2720	1874	2024	2410	1460	2279	2701	596	229	1597	471	714
GO:0045669_positive regulation of osteoblast differentiation	1033	601	972	1964	1419	2128	2648	496	1392	2403	2569	1011	2048	1903	2081
GO:0045670_regulation of osteoclast differentiation	312	1010	2170	1965	1141	1381	2296	564	1684	2478	1967	711	1104	684	1419
GO:0045682_regulation of epidermis development	558	883	973	1134	1959	2296	2172	1653	2318	1659	597	1821	1744	554	515
GO:0045685_regulation of glial cell differentiation	1632	1334	2315	2285	2762	2086	2615	1020	1820	2662	2127	2135	1200	1581	1056
GO:0045727_positive regulation of translation	707	1617	1608	2055	688	1640	1416	864	774	1042	1004	1232	1201	1484	1010
GO:0045732_positive regulation of protein catabolic process	1840	257	974	1135	689	597	2173	2249	775	1043	1005	1433	197	1805	1607
GO:0045740_positive regulation of DNA replication	413	2212	975	1136	690	1143	756	180	776	1044	598	963	1287	1458	1139
GO:0045744_negative regulation of G-protein coupled receptor protein signaling pathway	1415	929	2611	2674	2792	1586	2411	1604	1880	2144	2011	1708	1105	1734	1511
GO:0045761_regulation of adenylate cyclase activity	1497	1296	2273	2286	1529	1271	1641	1728	2729	2575	1733	1311	403	1735	516
GO:0045762_positive regulation of adenylate cyclase activity	810	1618	2316	2494	2650	1449	2447	815	2373	2663	2570	2026	750	1485	1661
GO:0045765_regulation of angiogenesis	1307	1067	976	1137	2620	988	757	1954	777	1998	2624	441	1202	1582	2120
GO:0045766_positive regulation of angiogenesis	758	1797	1745	1966	2716	1740	902	1955	1582	2510	2550	712	1151	1940	2427
GO:0045776_negative regulation of blood pressure	1034	2250	2274	2806	1624	1641	1303	310	2430	2511	1006	1149	334	1073	715
GO:0045777_positive regulation of blood pressure	2619	1590	2317	2056	1142	2025	1714	760	1821	2758	2288	2060	1487	820	858
GO:0045778_positive regulation of ossification	1361	1619	2073	2443	1960	1906	1868	664	1923	2356	2053	1434	1152	2056	912
GO:0045785_positive regulation of cell adhesion	2620	258	977	1138	2145	1642	1015	2150	1250	2305	2432	542	198	631	314
GO:0045786_negative regulation of cell cycle	1556	2696	978	1139	691	598	1304	2250	778	1045	599	964	2634	2664	2709
GO:0045787_positive regulation of cell cycle	689	844	979	1140	1530	1529	2544	844	779	1046	1007	2441	2148	931	1260
GO:0045806_negative regulation of endocytosis	581	2037	2676	2057	1875	2197	1016	665	1251	1912	2322	713	1949	1074	1608
GO:0045807_positive regulation of endocytosis	1207	1011	1609	1141	1420	1382	434	1066	2347	1808	1008	1709	936	1548	1011
GO:0045814_negative regulation of gene expression, epigenetic	1308	689	1934	1837	1711	1450	2174	497	2479	1047	2289	2104	1950	1771	1140
GO:0045833_negative regulation of lipid metabolic process	1416	1012	980	1142	1296	1144	435	695	2069	1809	1623	2181	830	1736	1389
GO:0045834_positive regulation of lipid metabolic process	1633	2038	2594	2157	2567	2222	436	1313	2396	1048	2462	776	1745	821	1747
GO:0045839_negative regulation of mitosis	2621	413	2171	2745	692	2446	2297	1729	2374	2576	2012	2182	2149	284	1949
GO:0045840_positive regulation of mitosis	1417	602	2486	2544	1531	1451	2298	886	2109	1999	1734	1346	404	822	626
GO:0045841_negative regulation of mitotic metaphase/anaphase transition	2622	414	1935	2675	693	989	2595	1314	2761	2404	2267	1907	2150	285	1950
GO:0045859_regulation of protein kinase activity	1262	2697	981	1143	694	599	1869	1346	780	1049	600	230	2635	1998	1446
GO:0045860_positive regulation of protein kinase activity	582	2359	982	1144	695	600	2735	181	781	1050	601	1542	1801	1737	716
GO:0045861_negative regulation of proteolysis	236	1763	2636	2158	2305	1907	1121	1515	2521	2000	2165	442	1106	632	913
GO:0045862_positive regulation of proteolysis	1965	259	983	1145	696	601	1017	1956	782	1051	602	2505	2049	2124	517
GO:0045892_negative regulation of transcription, DNA-templated	2623	2154	984	1146	697	602	1715	2656	783	1052	603	1776	2050	2665	2710
GO:0045893_positive regulation of transcription, DNA-templated	1731	2698	985	1147	698	603	1417	2657	784	1053	604	1822	2636	2282	2711
GO:0045912_negative regulation of carbohydrate metabolic process	784	801	2351	1148	1143	1383	1122	1383	785	1054	1137	231	721	555	315
GO:0045913_positive regulation of carbohydrate metabolic process	583	1481	2172	2227	2595	1587	1870	390	1583	2209	2625	443	658	895	316
GO:0045921_positive regulation of exocytosis	1208	1893	1936	1149	2033	1384	1418	448	2348	2252	1825	1631	532	1738	2021
GO:0045926_negative regulation of growth	2624	2360	986	1150	2089	1877	1716	2658	2280	1660	2346	232	1873	286	317
GO:0045927_positive regulation of growth	988	1691	987	1151	1712	1385	758	2007	1584	1055	1393	444	1288	823	1512
GO:0045931_positive regulation of mitotic cell cycle	359	2251	988	1152	699	1145	903	2069	1747	1056	1138	777	1598	1772	1141
GO:0045933_positive regulation of muscle contraction	877	1864	2074	1153	1297	2264	1222	1561	1393	1057	1455	1102	693	824	1175
GO:0045934_negative regulation of nucleobase-containing compound metabolic process	2625	2699	989	1154	700	604	759	2659	786	1058	605	543	2637	2666	2712
GO:0045935_positive regulation of nucleobase-containing compound metabolic process	1634	2700	990	1155	701	605	1419	2660	787	1059	606	1543	2638	2667	2713
GO:0045936_negative regulation of phosphate metabolic process	1263	2701	991	1156	1144	606	904	2661	788	1060	607	2136	2151	1486	1992
GO:0045937_positive regulation of phosphate metabolic process	2626	2702	992	1157	702	607	1223	2070	789	1061	608	2137	2639	2202	2714
GO:0045944_positive regulation of transcription from RNA polymerase II promoter	1732	2703	993	1158	703	608	1642	2662	790	1062	609	1710	2640	2125	2715
GO:0045980_negative regulation of nucleotide metabolic process	878	415	2124	2570	704	990	1018	565	1822	2544	1510	905	1874	1904	627
GO:0045981_positive regulation of nucleotide metabolic process	1362	1101	2721	2639	2491	1643	1123	1231	2070	2629	1968	1312	533	1643	1096
GO:0045995_regulation of embryonic development	1635	521	994	1159	1145	609	437	1102	1685	1063	1969	233	199	685	783
GO:0046034_ATP metabolic process	2627	260	995	1160	2198	610	2208	1899	791	1064	2290	2506	200	287	318
GO:0046039_GTP metabolic process	512	2704	996	1161	705	611	438	2663	792	1065	610	1191	2641	740	1550
GO:0046058_cAMP metabolic process	1966	1798	2235	2470	2651	612	1124	1792	2738	2685	2401	1386	201	633	717
GO:0046068_cGMP metabolic process	534	1591	2318	2545	2543	1588	2110	1562	1924	2145	2166	1387	405	990	1814
GO:0046128_purine ribonucleoside metabolic process	2628	2705	997	1162	706	613	439	2664	793	1066	611	2406	2642	2283	2716
GO:0046129_purine ribonucleoside biosynthetic process	2629	416	1610	1163	1298	991	2056	2008	2349	1661	1570	1943	202	2668	319
GO:0046130_purine ribonucleoside catabolic process	1636	2706	998	1164	707	614	440	2665	794	1067	612	2105	2643	1332	2231
GO:0046148_pigment biosynthetic process	1363	261	1611	2228	1876	992	760	182	2461	1068	613	234	694	288	784
GO:0046164_alcohol catabolic process	811	1523	2595	2721	2146	2447	1871	666	1925	2405	1571	2367	1453	1941	785
GO:0046165_alcohol biosynthetic process	1364	1692	999	1967	1713	1272	905	1730	1926	1662	1735	1990	937	1355	1915
GO:0046209_nitric oxide metabolic process	414	1764	1000	1165	1146	1741	2412	1845	1394	1810	1736	235	850	634	518
GO:0046323_glucose import	1035	522	2319	2229	1714	1452	1420	1277	1927	2438	1394	2225	774	1999	1285
GO:0046324_regulation of glucose import	660	603	2125	2287	2034	1273	1305	1021	1928	2717	1139	2061	809	1619	1097
GO:0046328_regulation of JNK cascade	2630	523	1001	1166	2306	2223	2111	183	795	1069	614	1271	2644	1703	1390
GO:0046330_positive regulation of JNK cascade	237	262	2126	1167	2376	1644	2299	311	2152	1070	1395	1632	203	991	1355
GO:0046364_monosaccharide biosynthetic process	1078	604	1002	1968	1625	1453	1306	312	2496	1071	2521	2062	534	782	2428
GO:0046365_monosaccharide catabolic process	1157	1068	1612	2230	1421	1274	2649	2666	1252	2146	1970	2106	574	289	320
GO:0046390_ribose phosphate biosynthetic process	1498	2073	2540	2790	1299	2643	1019	2071	2281	1811	1784	2107	2152	2126	321
GO:0046394_carboxylic acid biosynthetic process	2631	1102	1003	1168	708	1146	441	1900	2659	2147	2323	236	917	290	2717
GO:0046395_carboxylic acid catabolic process	1841	1524	1004	2783	709	1990	442	1563	1823	1072	1924	2063	986	291	1815
GO:0046425_regulation of JAK-STAT cascade	238	1335	2236	2338	1800	2265	2413	970	2153	2210	2433	1313	659	825	1846
GO:0046427_positive regulation of JAK-STAT cascade	1967	1210	2459	2288	1877	1589	2545	1141	1686	2512	2128	1192	660	859	1142
GO:0046434_organophosphate catabolic process	1842	2707	1005	1169	710	615	443	2667	796	1073	615	2553	2645	2057	2718
GO:0046456_icosanoid biosynthetic process	460	802	1006	1170	1422	2156	2414	1793	1929	2833	1826	1347	1599	1075	1875
GO:0046460_neutral lipid biosynthetic process	1158	930	1613	2058	711	1386	761	313	1881	1074	1624	1388	722	1773	628
GO:0046463_acylglycerol biosynthetic process	1309	845	1007	2059	712	1590	1020	391	1992	1075	2094	1863	751	1835	786
GO:0046467_membrane lipid biosynthetic process	1159	2108	1008	1171	1300	1147	2175	638	797	1076	1925	237	1746	2000	1551
GO:0046470_phosphatidylcholine metabolic process	188	1765	2275	2581	2596	2615	444	1901	798	2357	2203	1633	1203	2001	1513
GO:0046471_phosphatidylglycerol metabolic process	1310	417	1858	1838	2568	1530	762	392	2180	2084	1330	1743	1320	472	967
GO:0046473_phosphatidic acid metabolic process	952	690	2276	2060	1878	2297	2255	314	1499	1812	2054	778	1354	1333	1916
GO:0046474_glycerophospholipid biosynthetic process	1264	1865	1009	1172	713	1387	445	2668	2154	1077	616	1711	1321	1193	1206
GO:0046483_heterocycle metabolic process	2632	2708	1010	1173	714	616	446	2669	799	1078	617	238	2646	2669	2719
GO:0046486_glycerolipid metabolic process	2633	931	1011	2844	715	1148	447	1957	2843	1079	1009	1233	810	1905	718
GO:0046488_phosphatidylinositol metabolic process	1843	1371	1012	1174	716	1454	2376	2251	1585	1080	618	965	1174	1076	1237
GO:0046496_nicotinamide nucleotide metabolic process	1365	263	1013	1175	1301	993	1872	2009	1687	1081	1883	906	2153	473	2232
GO:0046503_glycerolipid catabolic process	382	1552	2694	1176	2412	1787	1021	1564	2071	2664	2055	445	918	932	322
GO:0046513_ceramide biosynthetic process	879	1799	2017	2339	2452	1834	2209	1022	1500	1082	1971	1587	1747	1049	1261
GO:0046530_photoreceptor cell differentiation	880	1211	2127	2495	1961	1591	1307	929	1688	2759	1140	1777	878	1334	2121
GO:0046545_development of primary female sexual characteristics	911	2039	1014	2159	1626	617	763	845	1501	2001	2013	2256	1951	2002	1552
GO:0046546_development of primary male sexual characteristics	661	1013	1015	1177	717	1698	1421	696	800	2085	619	544	851	1300	519
GO:0046578_regulation of Ras protein signal transduction	573	2709	1016	1178	718	618	448	1794	801	1083	620	239	2647	292	719
GO:0046580_negative regulation of Ras protein signal transduction	1733	264	2237	1839	2090	2739	1022	393	2750	2002	2571	714	335	293	629
GO:0046620_regulation of organ growth	1418	1995	1937	2289	719	2266	2010	1902	2628	2003	621	1823	1748	1519	1514
GO:0046626_regulation of insulin receptor signaling pathway	708	1620	2510	1840	2147	2510	2300	1846	2762	1813	1010	1712	1261	962	1993
GO:0046631_alpha-beta T cell activation	1557	1170	2838	1179	2597	2267	1489	498	1689	1084	1396	545	406	1132	1286
GO:0046632_alpha-beta T cell differentiation	313	1103	2796	1180	2453	2157	1308	449	1993	1085	1972	1012	407	860	787
GO:0046634_regulation of alpha-beta T cell activation	438	1140	2771	1181	2669	2026	1717	531	2522	1663	1737	1744	535	1272	1143
GO:0046635_positive regulation of alpha-beta T cell activation	1419	884	2749	1182	2544	1788	1804	667	2350	1086	1973	1348	408	1549	1176
GO:0046637_regulation of alpha-beta T cell differentiation	275	1233	2567	1183	2518	1455	906	608	2319	2004	2291	1389	336	741	520
GO:0046638_positive regulation of alpha-beta T cell differentiation	100	803	2677	1184	2621	1789	2057	450	2462	1087	2502	1908	337	896	630
GO:0046649_lymphocyte activation	101	265	1017	1185	1879	1878	764	184	802	1088	622	546	204	1520	2429
GO:0046651_lymphocyte proliferation	102	1234	2827	1186	1880	2357	1224	185	2693	1089	1011	1713	338	1077	2278
GO:0046660_female sex differentiation	603	2074	1018	2061	1302	619	449	865	1395	1664	1682	2368	2154	2203	1569
GO:0046661_male sex differentiation	644	1104	1019	1187	720	1275	1643	697	803	2211	623	645	661	963	914
GO:0046677_response to antibiotic	336	605	1020	1188	721	1531	1490	907	1586	2005	2686	2285	2051	1212	631
GO:0046683_response to organophosphorus	1079	691	1021	1841	1801	2224	1805	1731	1824	2686	1331	1778	1952	1739	2165
GO:0046686_response to cadmium ion	1968	524	2320	1842	2622	2530	2633	1795	2320	2513	2597	966	1953	294	2082
GO:0046700_heterocycle catabolic process	1637	266	1022	1189	722	620	450	2670	804	1090	624	1349	2648	2670	2720
GO:0046717_acid secretion	1638	2075	2612	2546	1627	1456	2494	1605	2497	2702	1141	841	1600	1774	323
GO:0046777_protein autophosphorylation	662	1894	1023	1190	723	621	1572	1654	805	1091	625	842	1749	686	2166
GO:0046782_regulation of viral transcription	383	2310	1024	1191	2623	622	1309	1067	1502	1092	1827	1634	1262	556	324
GO:0046794_transport of virus	103	525	2018	2411	1628	623	451	1516	2110	2545	626	967	205	295	1689
GO:0046822_regulation of nucleocytoplasmic transport	2634	2252	1025	1192	1423	994	1938	2151	806	1093	627	1678	2649	2671	1287
GO:0046823_negative regulation of nucleocytoplasmic transport	663	1693	1026	1193	1424	624	2176	2152	1587	1094	628	968	965	1133	1288
GO:0046824_positive regulation of nucleocytoplasmic transport	2635	1954	1027	1843	1715	2478	1573	1606	1396	1665	2056	2108	2650	2284	1515
GO:0046847_filopodium assembly	812	1372	2391	1194	1802	2198	1125	1958	2739	2212	629	1679	852	296	521
GO:0046849_bone remodeling	2636	885	1028	1195	724	1457	765	1847	1588	1814	630	1544	695	2003	632
GO:0046850_regulation of bone remodeling	104	886	1938	1196	725	2298	2058	908	2397	1666	631	1272	811	1775	633
GO:0046879_hormone secretion	2090	418	1859	1197	726	995	907	1903	1503	2253	2324	2183	206	1550	1420
GO:0046883_regulation of hormone secretion	1311	419	1746	1198	1147	1149	1126	1423	2037	2006	2402	1864	1954	1301	915
GO:0046887_positive regulation of hormone secretion	1160	1694	2392	2231	1148	2561	1310	930	2660	2148	1252	1390	1875	1776	1144
GO:0046888_negative regulation of hormone secretion	477	1800	1939	1199	1962	2417	1127	1103	1748	2086	2167	1824	1418	964	788
GO:0046889_positive regulation of lipid biosynthetic process	1734	420	1029	2649	2035	2087	1574	1278	2709	1095	1456	1714	1226	1777	325
GO:0046890_regulation of lipid biosynthetic process	813	1373	1030	2062	727	625	452	761	2282	1913	1253	1150	966	933	1876
GO:0046902_regulation of mitochondrial membrane permeability	584	421	1031	1200	1881	1150	2415	1232	1397	1096	1012	715	478	826	1098
GO:0046903_secretion	2637	2361	1032	1201	728	2827	2256	2671	807	1097	2746	2784	2651	2672	2721
GO:0046907_intracellular transport	2638	2710	1033	1202	729	626	2705	2672	808	1098	632	2369	2652	2673	2722
GO:0046916_cellular transition metal ion homeostasis	399	1836	1747	1203	2255	1592	1644	1959	1253	1914	2434	2064	1175	635	2199
GO:0046928_regulation of neurotransmitter secretion	840	692	2419	2232	2413	2225	766	735	2038	2406	1013	646	339	297	326
GO:0046942_carboxylic acid transport	2639	2109	2199	1204	2337	2088	453	2010	2788	1099	2711	2065	1153	1521	1847
GO:0048002_antigen processing and presentation of peptide antigen	2091	1014	1034	1205	730	627	1422	793	809	1100	2522	2286	1027	2285	327
GO:0048008_platelet-derived growth factor receptor signaling pathway	1161	2110	1035	1206	2763	1151	1645	1424	810	1667	2235	240	1955	298	1848
[truncated: 848 more rows]
