# Supplementary material for: A systematic study on drug-response associated genes using baseline gene expressions of the Cancer Cell Line Encyclopedia
Source: Sci Rep. 2016 Mar 10;6:22811. doi: 10.1038/srep22811 (PMC4785360; doi:10.1038/srep22811)
Supplement: Supplementary Dataset S9 [file srep22811-s10.xls]

## Sheet: Sheet1
Supplementary Data S9. Ranking of modules defined by KEGG pathways according to their association to sensitivity of 15 drugs
module	Nutlin-3	PD-0325901	PHA-665752	Paclitaxel	Panobinostat	RAF265	17-AAG	TAE684	TKI258	Topotecan	ZD-6474	AZD0530	AZD6244	Erlotinib	Lapatinib
hsa00010_Glycolysis / Gluconeogenesis	186	102	105	179	145	147	147	170	140	135	128	74	124	35	100
hsa00020_Citrate cycle (TCA cycle)	151	119	150	155	170	105	180	132	118	1	206	59	104	102	38
hsa00051_Fructose and mannose metabolism	158	157	172	163	62	55	56	23	205	101	57	100	33	48	89
hsa00052_Galactose metabolism	152	124	123	156	117	128	123	63	79	2	180	140	106	148	85
hsa00071_Fatty acid degradation	187	91	182	175	78	120	100	71	203	3	123	189	162	59	66
hsa00140_Steroid hormone biosynthesis	1	86	197	209	171	106	86	112	119	166	100	154	62	88	169
hsa00190_Oxidative phosphorylation	180	177	124	157	79	204	92	1	1	156	159	202	187	205	39
hsa00230_Purine metabolism	195	37	1	1	80	192	124	201	176	4	97	111	188	1	47
hsa00240_Pyrimidine metabolism	2	197	2	2	118	138	170	202	187	5	85	148	189	2	1
hsa00250_Alanine, aspartate and glutamate metabolism	3	43	201	148	174	109	1	176	188	192	168	152	18	153	101
hsa00260_Glycine, serine and threonine metabolism	139	56	163	170	184	67	67	126	137	209	199	161	86	71	90
hsa00270_Cysteine and methionine metabolism	140	141	3	120	81	110	57	135	177	139	160	43	157	197	181
hsa00280_Valine, leucine and isoleucine degradation	91	189	106	3	63	37	2	127	2	6	75	29	119	140	91
hsa00310_Lysine degradation	143	1	4	4	64	1	87	153	80	7	76	182	152	3	2
hsa00330_Arginine and proline metabolism	132	174	5	5	82	151	3	108	154	8	132	75	103	89	135
hsa00350_Tyrosine metabolism	170	100	202	187	105	148	142	32	120	193	202	1	90	78	155
hsa00380_Tryptophan metabolism	149	116	6	149	94	189	101	87	161	9	101	136	93	105	108
hsa00410_beta-Alanine metabolism	163	57	107	6	125	121	58	55	3	123	143	30	163	64	3
hsa00480_Glutathione metabolism	196	166	186	133	137	56	190	2	67	176	210	44	164	198	190
hsa00500_Starch and sucrose metabolism	4	108	192	190	83	68	68	121	181	183	86	101	91	124	105
hsa00510_N-Glycan biosynthesis	108	2	108	7	84	107	132	109	92	10	191	2	1	4	60
hsa00520_Amino sugar and nucleotide sugar metabolism	197	192	7	160	138	38	156	3	168	177	200	31	165	5	4
hsa00561_Glycerolipid metabolism	74	96	8	134	85	184	4	24	141	102	139	193	29	151	48
hsa00562_Inositol phosphate metabolism	53	178	9	8	1	2	204	100	4	11	1	45	105	76	5
hsa00564_Glycerophospholipid metabolism	181	182	179	161	2	149	5	203	202	12	169	183	144	182	159
hsa00565_Ether lipid metabolism	99	51	174	186	168	115	171	161	138	189	181	69	145	152	136
hsa00590_Arachidonic acid metabolism	87	117	203	166	139	182	162	133	163	186	144	155	114	125	140
hsa00600_Sphingolipid metabolism	188	127	10	9	196	171	75	40	68	149	109	82	87	183	182
hsa00620_Pyruvate metabolism	182	61	133	121	3	98	40	189	155	180	175	87	117	135	6
hsa00640_Propanoate metabolism	60	111	125	10	4	89	6	122	121	140	156	162	58	199	106
hsa00830_Retinol metabolism	5	67	193	182	161	186	7	101	178	184	189	76	40	126	128
hsa00970_Aminoacyl-tRNA biosynthesis	144	183	134	122	106	180	175	180	150	13	207	158	153	163	7
hsa00980_Metabolism of xenobiotics by cytochrome P450	6	44	194	195	181	90	8	115	128	201	102	88	41	145	131
hsa00982_Drug metabolism - cytochrome P450	7	62	183	196	119	69	59	105	129	194	197	89	42	146	164
hsa00983_Drug metabolism - other enzymes	8	138	11	123	107	57	60	36	139	200	145	114	112	65	92
hsa02010_ABC transporters	171	63	143	202	130	58	133	37	122	195	87	3	47	49	119
hsa03008_Ribosome biogenesis in eukaryotes	9	3	190	11	5	205	9	4	5	14	208	4	190	6	8
hsa03010_Ribosome	198	4	109	12	95	209	10	5	189	103	2	206	191	206	9
hsa03013_RNA transport	10	5	12	13	86	122	41	204	204	15	192	200	2	7	10
hsa03015_mRNA surveillance pathway	133	6	13	14	6	3	148	171	6	16	152	171	192	207	208
hsa03018_RNA degradation	96	198	14	15	7	4	108	205	7	17	3	83	193	190	67
hsa03020_RNA polymerase	11	158	157	150	204	5	11	159	8	18	121	90	19	184	165
hsa03022_Basal transcription factors	109	128	110	16	146	70	125	106	146	124	150	172	99	8	156
hsa03030_DNA replication	12	38	15	17	8	164	61	91	171	19	146	184	30	9	11
hsa03040_Spliceosome	199	7	16	18	208	39	76	206	134	20	193	60	3	10	12
hsa03050_Proteasome	164	88	17	19	96	123	109	85	9	21	133	94	129	166	193
hsa03320_PPAR signaling pathway	48	58	187	162	111	158	12	77	130	125	115	95	59	11	110
hsa03410_Base excision repair	39	8	164	20	65	91	13	143	93	104	196	70	4	12	49
hsa03420_Nucleotide excision repair	13	170	18	21	66	193	14	160	175	22	194	191	20	13	13
hsa03460_Fanconi anemia pathway	123	9	19	22	9	124	163	41	142	23	170	117	5	14	14
hsa04010_MAPK signaling pathway	159	199	20	23	10	40	77	190	10	24	4	185	194	137	170
hsa04012_ErbB signaling pathway	14	30	21	24	11	6	69	6	11	25	5	32	6	60	78
hsa04014_Ras signaling pathway	97	200	22	25	12	7	15	172	12	26	6	179	146	84	166
hsa04015_Rap1 signaling pathway	106	151	23	26	13	41	42	74	13	27	7	176	88	36	93
hsa04020_Calcium signaling pathway	189	147	24	27	67	172	211	191	105	28	8	150	120	127	201
hsa04060_Cytokine-cytokine receptor interaction	190	10	126	28	14	8	205	7	123	126	98	33	7	97	79
hsa04062_Chemokine signaling pathway	44	84	25	29	15	92	181	128	14	29	9	46	80	50	149
hsa04064_NF-kappa B signaling pathway	15	31	175	135	16	199	176	33	15	30	58	207	8	191	198
hsa04066_HIF-1 signaling pathway	86	139	26	30	185	9	198	207	16	150	88	123	158	106	176
hsa04068_FoxO signaling pathway	66	11	27	31	17	10	172	129	17	31	10	47	172	77	81
hsa04070_Phosphatidylinositol signaling system	49	152	28	32	68	59	154	84	18	32	11	5	94	15	50
hsa04080_Neuroactive ligand-receptor interaction	200	79	188	199	162	11	196	192	179	191	94	208	136	160	15
hsa04110_Cell cycle	201	12	29	33	18	12	110	42	19	33	12	142	9	16	209
hsa04114_Oocyte meiosis	202	13	135	34	112	210	88	208	193	105	105	143	166	17	40
hsa04115_p53 signaling pathway	104	175	30	136	206	125	118	181	20	34	59	130	147	200	97
hsa04120_Ubiquitin mediated proteolysis	89	201	31	35	182	13	81	193	21	35	60	61	195	208	94
hsa04130_SNARE interactions in vesicular transport	81	32	139	193	108	133	43	182	131	167	103	186	63	18	71
hsa04140_Regulation of autophagy	134	163	165	36	113	14	102	93	166	168	209	65	122	173	41
hsa04141_Protein processing in endoplasmic reticulum	16	190	32	37	19	42	16	8	22	36	122	209	154	209	152
hsa04142_Lysosome	203	14	33	38	20	93	17	9	23	37	211	6	196	19	16
hsa04144_Endocytosis	100	15	34	39	21	111	18	209	69	38	13	194	197	167	194
hsa04145_Phagosome	110	167	35	40	189	81	149	184	70	136	203	195	97	201	183
hsa04146_Peroxisome	153	33	36	200	131	82	70	136	194	106	177	178	177	185	42
hsa04150_mTOR signaling pathway	63	171	37	41	22	15	197	147	24	39	14	48	178	20	203
hsa04151_PI3K-Akt signaling pathway	113	202	38	42	191	16	209	123	25	40	15	210	198	111	199
hsa04210_Apoptosis	90	45	127	43	23	71	103	94	26	178	61	49	100	51	137
hsa04260_Cardiac muscle contraction	93	168	176	180	198	190	93	25	81	162	178	135	148	161	72
hsa04261_Adrenergic signaling in cardiomyocytes	145	68	39	44	97	160	136	110	106	41	16	77	48	112	113
hsa04270_Vascular smooth muscle contraction	160	46	140	124	140	168	185	183	94	107	129	118	44	141	184
hsa04310_Wnt signaling pathway	30	148	40	45	69	43	134	102	27	42	17	131	76	202	179
hsa04330_Notch signaling pathway	146	133	41	46	186	60	111	177	95	141	18	34	159	95	51
hsa04340_Hedgehog signaling pathway	191	80	180	192	163	44	112	162	196	163	89	7	83	154	141
hsa04350_TGF-beta signaling pathway	135	39	111	151	188	162	113	144	158	169	157	103	21	192	197
hsa04360_Axon guidance	75	159	42	47	24	45	19	81	28	43	19	146	115	131	61
hsa04370_VEGF signaling pathway	57	81	43	48	25	17	126	69	29	44	20	115	69	21	132
hsa04380_Osteoclast differentiation	204	164	158	49	175	176	177	10	71	108	195	187	179	142	17
hsa04390_Hippo signaling pathway	67	203	44	50	87	112	114	178	82	45	21	163	180	144	195
hsa04510_Focal adhesion	54	16	45	51	176	46	164	82	30	46	22	198	181	168	116
hsa04512_ECM-receptor interaction	128	70	46	52	211	185	137	113	116	181	124	205	155	158	144
hsa04514_Cell adhesion molecules (CAMs)	192	87	159	152	197	165	182	173	199	187	118	137	66	143	180
hsa04520_Adherens junction	84	40	47	53	26	156	44	11	107	47	23	78	199	37	52
hsa04530_Tight junction	172	169	112	54	88	200	62	45	191	127	161	124	73	38	157
hsa04540_Gap junction	150	193	48	55	114	83	138	148	108	109	171	132	137	138	202
hsa04610_Complement and coagulation cascades	129	103	204	176	141	47	20	95	72	174	165	50	85	79	80
hsa04611_Platelet activation	165	59	113	56	70	126	194	154	73	128	62	79	60	22	145
hsa04612_Antigen processing and presentation	78	104	49	57	27	134	143	52	169	48	137	35	81	23	53
hsa04620_Toll-like receptor signaling pathway	193	194	205	207	187	177	21	12	96	49	148	173	10	132	146
hsa04621_NOD-like receptor signaling pathway	205	112	114	58	120	201	89	96	164	50	201	51	70	24	129
hsa04622_RIG-I-like receptor signaling pathway	183	179	166	183	209	202	45	103	147	157	204	168	130	210	43
hsa04623_Cytosolic DNA-sensing pathway	173	52	167	208	98	178	46	38	83	129	185	188	22	39	120
hsa04630_Jak-STAT signaling pathway	101	97	50	59	154	143	157	149	132	158	162	71	74	52	18
hsa04640_Hematopoietic cell lineage	61	71	128	60	192	173	207	97	182	147	77	8	43	109	147
hsa04650_Natural killer cell mediated cytotoxicity	64	106	51	61	28	72	115	46	31	51	63	164	101	81	200
hsa04660_T cell receptor signaling pathway	17	64	52	62	29	118	165	59	112	52	64	52	54	93	82
hsa04662_B cell receptor signaling pathway	18	17	141	63	30	18	90	13	32	53	65	66	11	25	19
hsa04664_Fc epsilon RI signaling pathway	71	72	53	64	31	73	158	86	33	54	90	125	49	80	95
hsa04666_Fc gamma R-mediated phagocytosis	79	109	54	65	32	19	199	163	34	55	24	80	125	53	204
hsa04668_TNF signaling pathway	166	18	55	66	33	157	94	150	109	56	78	199	12	186	133
hsa04670_Leukocyte transendothelial migration	105	105	115	67	34	136	63	78	156	110	79	156	95	86	187
hsa04672_Intestinal immune network for IgA production	40	82	207	194	121	139	47	14	170	57	130	151	45	116	153
hsa04713_Circadian entrainment	58	113	144	125	122	94	22	139	157	58	95	104	131	103	54
hsa04720_Long-term potentiation	107	160	116	68	35	163	64	114	117	111	25	96	50	40	138
hsa04721_Synaptic vesicle cycle	72	143	168	181	172	146	23	56	97	142	66	53	138	61	98
hsa04722_Neurotrophin signaling pathway	31	41	56	69	36	20	127	47	35	59	26	9	13	54	73
hsa04723_Retrograde endocannabinoid signaling	130	129	199	210	173	74	24	140	110	112	110	10	126	85	99
hsa04724_Glutamatergic synapse	41	19	170	137	178	166	48	26	143	113	134	159	34	128	62
hsa04725_Cholinergic synapse	85	125	57	201	71	137	91	75	36	211	91	84	149	72	188
hsa04726_Serotonergic synapse	174	165	184	211	169	206	25	164	113	196	163	36	160	113	185
hsa04727_GABAergic synapse	175	153	136	203	164	75	71	155	165	170	119	37	167	90	172
hsa04728_Dopaminergic synapse	125	184	211	158	123	169	26	83	37	60	140	105	31	159	20
hsa04730_Long-term depression	94	73	137	70	37	140	159	111	124	114	67	153	139	73	150
hsa04740_Olfactory transduction	154	34	171	177	132	48	49	165	210	171	106	165	55	62	21
hsa04742_Taste transduction	19	110	209	71	99	207	119	64	207	190	68	67	23	41	74
hsa04750_Inflammatory mediator regulation of TRP channels	136	154	58	72	89	153	183	27	84	115	69	116	89	26	109
hsa04810_Regulation of actin cytoskeleton	73	204	59	73	38	49	208	92	38	61	27	138	168	55	174
hsa04910_Insulin signaling pathway	131	205	60	74	39	21	104	166	39	62	28	38	182	136	177
hsa04911_Insulin secretion	126	47	117	138	202	203	150	107	192	164	179	97	200	193	121
hsa04912_GnRH signaling pathway	76	114	61	75	109	22	128	98	40	63	29	54	24	104	196
hsa04913_Ovarian steroidogenesis	20	74	118	76	179	23	105	34	41	116	80	11	35	117	86
hsa04914_Progesterone-mediated oocyte maturation	167	122	62	77	72	127	27	116	42	64	30	72	107	122	134
hsa04915_Estrogen signaling pathway	45	161	63	78	73	24	191	89	43	65	31	12	108	27	87
hsa04916_Melanogenesis	168	35	129	139	142	25	50	15	185	172	70	13	25	28	44
hsa04917_Prolactin signaling pathway	82	48	64	79	40	61	95	57	98	143	32	14	82	96	111
hsa04918_Thyroid hormone synthesis	114	92	151	153	155	135	28	117	74	151	176	98	109	98	107
hsa04919_Thyroid hormone signaling pathway	62	206	65	80	74	76	120	174	44	66	33	55	132	56	22
hsa04920_Adipocytokine signaling pathway	32	180	145	140	75	187	78	175	183	67	182	39	183	42	55
hsa04921_Oxytocin signaling pathway	124	185	66	81	41	62	51	194	45	68	34	15	150	29	126
hsa04930_Type II diabetes mellitus	111	146	155	82	90	100	186	90	125	203	111	91	26	155	173
hsa04932_Non-alcoholic fatty liver disease (NAFLD)	176	207	67	83	147	179	173	195	190	130	35	203	201	169	162
hsa04960_Aldosterone-regulated sodium reabsorption	65	144	68	84	91	101	178	167	114	159	71	16	56	30	102
hsa04961_Endocrine and other factor-regulated calcium reabsorption	147	20	160	126	128	141	116	35	144	69	164	126	32	174	56
hsa04962_Vasopressin-regulated water reabsorption	42	89	69	127	156	50	151	28	99	70	125	133	64	175	23
hsa04970_Salivary secretion	95	134	70	167	148	161	189	76	148	131	99	106	84	57	151
hsa04971_Gastric acid secretion	155	90	195	171	157	102	152	53	180	152	158	85	123	123	96
hsa04972_Pancreatic secretion	141	118	146	141	100	194	144	137	184	185	141	112	79	114	171
hsa04973_Carbohydrate digestion and absorption	118	120	210	142	143	113	192	118	135	173	112	68	133	99	122
hsa04974_Protein digestion and absorption	50	49	169	188	115	195	166	151	162	165	104	107	65	74	24
hsa04975_Fat digestion and absorption	33	75	173	159	133	129	52	65	85	117	138	62	61	100	25
hsa04976_Bile secretion	116	123	152	197	110	103	53	99	86	197	126	113	92	67	154
hsa04978_Mineral absorption	148	60	181	164	193	197	179	145	174	202	183	86	27	63	178
hsa05010_Alzheimer's disease	169	208	71	85	177	159	203	16	208	175	72	63	184	181	26
hsa05012_Parkinson's disease	184	191	119	172	76	196	167	17	87	137	120	73	202	211	205
hsa05014_Amyotrophic lateral sclerosis (ALS)	98	83	185	128	42	84	79	58	46	71	184	166	77	119	175
hsa05016_Huntington's disease	185	209	72	86	203	150	206	210	211	144	135	211	203	176	27
hsa05020_Prion diseases	34	130	147	168	92	51	129	18	111	132	187	119	113	75	75
hsa05030_Cocaine addiction	115	53	130	189	129	104	106	60	100	179	113	127	36	187	191
hsa05031_Amphetamine addiction	117	76	131	184	101	152	72	88	126	198	154	134	71	68	68
hsa05032_Morphine addiction	161	149	132	205	124	26	29	146	159	153	116	40	173	177	192
hsa05033_Nicotine addiction	112	98	148	191	183	95	73	67	151	182	96	56	127	133	117
hsa05034_Alcoholism	21	85	138	165	93	119	54	119	206	148	155	57	110	162	206
hsa05100_Bacterial invasion of epithelial cells	80	101	73	87	43	63	121	79	47	72	36	64	102	43	124
hsa05110_Vibrio cholerae infection	35	42	74	88	149	52	174	156	48	118	92	17	121	188	28
hsa05120_Epithelial cell signaling in Helicobacter pylori infection	68	77	75	89	44	77	135	54	49	73	37	18	37	44	57
hsa05130_Pathogenic Escherichia coli infection	177	155	76	154	150	188	30	141	173	145	172	147	140	149	160
hsa05131_Shigellosis	77	135	77	90	45	114	117	70	50	74	38	128	72	170	45
hsa05132_Salmonella infection	178	21	78	143	102	208	168	185	101	75	39	169	185	203	161
hsa05133_Pertussis	137	22	153	91	165	99	155	196	200	160	188	204	174	45	125
hsa05134_Legionellosis	46	195	206	129	126	78	55	186	195	76	166	92	141	147	29
hsa05140_Leishmaniasis	102	78	198	144	207	116	82	157	75	119	127	108	78	87	139
hsa05142_Chagas disease (American trypanosomiasis)	69	23	79	92	46	154	96	158	145	77	73	129	14	120	58
hsa05143_African trypanosomiasis	127	121	161	206	151	96	187	124	172	154	142	180	134	150	83
hsa05144_Malaria	51	136	200	130	166	130	97	49	88	210	117	120	96	129	114
hsa05145_Toxoplasmosis	83	172	80	131	180	64	31	187	89	78	81	122	175	82	59
hsa05146_Amoebiasis	119	176	120	93	190	175	200	197	152	188	147	174	169	134	189
hsa05150_Staphylococcus aureus infection	179	142	189	178	205	97	139	48	186	208	136	144	142	130	115
hsa05152_Tuberculosis	206	24	162	94	167	155	32	19	51	79	107	181	15	164	167
hsa05160_Hepatitis C	194	131	81	95	47	144	201	66	115	161	93	99	116	178	158
hsa05161_Hepatitis B	43	186	82	96	48	27	210	130	52	80	40	41	186	110	130
hsa05162_Measles	47	50	83	97	77	170	169	125	127	81	41	81	28	107	69
hsa05164_Influenza A	207	187	121	169	103	198	33	198	102	155	173	145	204	204	142
hsa05166_HTLV-I infection	142	25	84	98	49	85	160	168	53	82	42	19	205	194	143
hsa05168_Herpes simplex infection	208	26	85	145	144	211	34	211	90	120	190	196	16	195	207
hsa05169_Epstein-Barr virus infection	209	196	156	99	158	65	35	20	54	83	43	109	206	91	210
hsa05200_Pathways in cancer	70	210	86	100	50	28	36	80	55	84	44	190	207	118	63
hsa05202_Transcriptional misregulation in cancer	210	55	208	101	116	66	98	188	160	85	167	58	161	179	46
hsa05203_Viral carcinogenesis	211	150	87	102	51	86	184	199	201	121	82	201	151	165	30
hsa05204_Chemical carcinogenesis	22	65	196	198	159	108	80	152	197	206	205	177	156	83	123
hsa05205_Proteoglycans in cancer	88	211	88	103	134	87	195	138	56	86	45	192	208	139	211
hsa05206_MicroRNAs in cancer	92	27	89	104	52	29	83	134	57	87	46	197	209	196	31
hsa05210_Colorectal cancer	23	145	90	105	53	53	153	68	58	88	47	42	143	31	32
hsa05211_Renal cell carcinoma	24	115	91	106	54	30	37	21	59	89	48	20	51	46	33
hsa05212_Pancreatic cancer	25	188	92	107	55	88	38	50	60	90	49	21	210	32	34
hsa05213_Endometrial cancer	26	93	93	108	56	31	84	29	61	91	50	22	75	33	35
hsa05214_Glioma	55	137	94	109	57	32	122	51	62	92	51	23	118	47	76
hsa05215_Prostate cancer	36	162	95	110	58	33	65	39	63	93	52	24	211	34	36
hsa05217_Basal cell carcinoma	162	94	122	146	195	191	99	104	167	204	108	110	52	171	112
hsa05218_Melanoma	56	156	96	111	135	145	202	61	103	146	83	149	170	94	77
hsa05219_Bladder cancer	59	36	97	112	127	131	130	43	76	94	84	25	17	156	64
hsa05220_Chronic myeloid leukemia	27	107	98	113	59	34	66	72	64	95	53	26	98	66	37
hsa05221_Acute myeloid leukemia	28	28	99	114	60	35	193	73	65	138	54	27	38	69	163
hsa05222_Small cell lung cancer	52	181	100	115	136	54	74	169	77	96	55	139	176	70	65
hsa05223_Non-small cell lung cancer	37	173	101	116	61	36	140	30	66	97	56	28	171	58	127
hsa05320_Autoimmune thyroid disease	103	69	191	204	104	142	85	31	136	205	149	157	57	108	84
hsa05321_Inflammatory bowel disease (IBD)	120	99	142	173	201	132	188	142	149	199	174	102	53	92	88
hsa05322_Systemic lupus erythematosus	29	95	154	185	152	181	39	179	198	207	198	93	135	101	186
hsa05323_Rheumatoid arthritis	38	54	178	174	210	79	107	22	78	133	153	175	67	189	103
hsa05340_Primary immunodeficiency	138	29	149	132	199	183	145	62	153	98	114	121	39	121	168
hsa05410_Hypertrophic cardiomyopathy (HCM)	121	66	102	117	194	167	146	120	104	134	186	170	46	180	148
hsa05412_Arrhythmogenic right ventricular cardiomyopathy (ARVC)	156	132	103	118	200	80	141	200	209	122	151	141	111	115	70
hsa05414_Dilated cardiomyopathy	122	126	104	119	153	174	131	131	91	99	131	167	128	172	118
hsa05416_Viral myocarditis	157	140	177	147	160	117	161	44	133	100	74	160	68	157	104
